# Supplementary material for: Isolation and Characterization of Multi-Protein Complexes Enriched in the K-Cl Co-transporter 2 From Brain Plasma Membranes
Source: Front Mol Neurosci. 2020 Oct 22;13:563091. doi: 10.3389/fnmol.2020.563091 (PMC7643010; doi:10.3389/fnmol.2020.563091)
Supplement: TABLE S1 — A shortened list containing only significantly enriched proteins used for downstream analysis. SIGI scores were used to detect significantly enriched proteins associated with Kcc2 by comparing them with control (IgG) purifications using a Welch t-test (Data Table 1). [file Data_Sheet_1.CSV]

Protein Name	300 1	300 2	300 3	300 4	600 1	600 2	600 3	600 4	800 1	800 2	800 3	800 4	Control 1	Control 2	Control 3	Control 4	p value 300 vs Control	p value 600 vs Control	p value 800 vs Control
sp|Q80XN0|BDH_MOUSE	0.00000261	0.00000896	0.0000671	0.0000176	0.0000239	0.0000131	0.0000225	0.0000542	NA	0.0000459	0.0000447	NA	0	0	0	0	0.151977056	0.018915617	2.60E-08
sp|O88983|STX8_MOUSE	0.0000917	0.000116872	0.00015852	0.00017884	0.0000198	0.000116609	0.0000511	0.000331472	0.0000926	NA	0.0000877	0.000101289	0	0	0	0	0.000451201	0.114077642	1.04E-06
sp|Q5DTL9|S4A10_MOUSE	0.000808215	0.001361215	0.001874736	0.001829426	0.001680359	0.002184201	0.008093986	0.001566162	0.001627961	0.001471766	0.001219931	0.001446034	0	0	0	0	0.001051342	0.075677112	2.52E-06
tr|A1L3P4|A1L3P4_MOUSE	0.0000568	0.000228413	0.000266788	0.0000965	0.00011377	0.000145951	0.000179753	0.00013623	NA	0.0000968	NA	0.000106643	0	0	0	0	0.018534499	4.39E-05	4.60E-06
sp|B1AWN6|SCN2A_MOUSE	NA	0.000101546	NA	0.000183552	0.000595267	0.000741325	0.001045695	0.000607645	0.00248324	0.002372542	0.003159684	0.003364352	0	0	0.000217235	0	0.359079467	0.001077462	3.18E-05
sp|Q9JIY5|HTRA2_MOUSE	0.000170428	0.0000902	NA	0.000912043	0.000334331	0.000133872	0.000375357	0.000212012	0.000216759	NA	0.000275163	NA	0	0	0	0	0.134167849	0.003147187	0.0001619
sp|Q8CA95|PDE10_MOUSE	NA	0.00000801	0.00000615	0.000118872	0.000131575	0.000162081	0.0000256	0.0000822	0.00007	NA	NA	0.0000909	0	0	0	0	0.214246618	0.01521759	0.000230396
sp|P16283|B3A3_MOUSE	NA	0.0000253	NA	0.00000532	0.000469979	0.000723911	0.000163693	0.000118192	0.000419832	NA	0.000635544	0.000457967	0	0	0	0	0.066580248	0.040539571	0.000272285
sp|P10852|4F2_MOUSE	0.000198296	0.001130116	0.000669131	0.000709914	0.000303612	0.00095411	0.000789441	0.000698797	0.000523748	NA	0.000840385	0.000734805	0	0	0	0	0.01203496	0.002527352	0.000285075
sp|Q6ZWN5|RS9_MOUSE	0.000149988	0.0000725	NA	NA	0.0000243	0.0000545	0.0000887	0.0000849	NA	0.000527939	0.000337914	0.000391566	0	0	0	0	0.0093865	0.005692762	0.000305001
sp|Q78IK2|ATPMD_MOUSE	0.000170032	0.000183989	0.0000799	0.000257361	0.0000699	0.000220248	0.0000424	0.0000947	NA	NA	0.0000622	0.0000852	0	0	0	0	0.0031728	0.034714012	0.000471142
sp|P20357|MTAP2_MOUSE	NA	0.000161392	0.000110472	0.0000575	0.000133599	0.000656984	0.000232332	0.000712836	0.002551856	0.002555376	0.004163198	0.003456729	0	0.000321065	0.000697447	0.000400218	0.212499361	0.712537515	0.000495565
sp|Q6PDN3|MYLK_MOUSE	0.0000303	0.0000225	0.0000263	0.0000997	NA	0.000107526	0.000031	NA	0.0000574	0.0000332	0.0000522	NA	0	0	0	0	0.051229482	0.041719202	0.00057689
sp|Q6WQJ1|DGLA_MOUSE	0.0000654	0.000120292	0.000143902	0.0000289	0.000353519	0.000355088	0.000494568	0.000542692	0.000651164	0.000360502	0.000637867	0.000497523	0.000137499	0	0	0.0000513	0.347388062	0.000546656	0.000642957
sp|Q99NF2|NSMF_MOUSE	0.0000357	NA	NA	0.000059	0.000248988	0.0000852	NA	NA	0.0000705	0.0000323	0.000054	0.0000731	0	0	0	0	0.002674313	0.029053903	0.000871901
tr|F6WIE4|F6WIE4_MOUSE	0.000407936	0.0000169	0.000494703	0.000252764	0.0000117	0.0000224	0.00000875	0.000215206	0.000188888	0.000251817	0.00014324	0.000151173	0	0	0.000019	0.0000489	0.03962785	0.392636871	0.000881256
sp|Q14BI2|GRM2_MOUSE	NA	NA	0.0000883	0.000272289	0.000341459	0.000743221	0.001093373	0.001154066	0.000479655	0.000954562	0.000746306	0.000515333	0	0	0	0	0.032888101	0.004329995	0.000890668
sp|Q80T41|GABR2_MOUSE	0.000133333	0.000339088	0.000307659	0.000217403	0.000773839	0.001494268	0.001463201	0.000668205	0.001161898	0.00057129	0.001092767	0.000695714	0	0	0	0	0.001721212	0.002447284	0.000922189
sp|P62852|RS25_MOUSE	0.000292014	0.000209456	0.0000519	0.000251558	0.000397457	0.000221222	0.0000933	0.000424385	0.000579445	NA	0.000396869	NA	0	0	0	0	0.008667962	0.010767951	0.00094751
sp|Q9R0K7|AT2B2_MOUSE	0.000471449	0.000471777	0.000715812	0.000909424	0.000758806	0.000430125	0.000569135	0.000523049	0.000807331	0.000547715	0.000580408	0.000564552	0.000108196	0	0.0000136	0.000281519	0.004804236	0.002575828	0.00107142
sp|Q9R0N5|SYT5_MOUSE	0.00000818	0.0000634	0.0000788	NA	0.000063	0.00022007	0.000025	0.000131302	NA	0.0000863	0.0000576	NA	0	0	0	0	0.038239668	0.042609343	0.001211988
sp|Q62261|SPTB2_MOUSE	0.006292421	0.001691495	0.002557738	0.001467899	0.002951129	0.002503774	0.006156117	0.006147477	0.004043214	0.009357463	0.006767915	0.005586593	0.000144258	0.0000416	0.0000549	0.0000475	0.040008636	0.004577162	0.001288186
sp|Q8BMK4|CKAP4_MOUSE	0.000454399	0.004231356	0.003064758	0.002590492	0.000375502	0.002161043	0.002161835	0.000853157	NA	0.000606309	0.000844144	0.000530116	0.000156893	0.000155784	0	0.000116543	0.020193202	0.031485249	0.001695528
sp|Q01815|CAC1C_MOUSE	NA	0.000102743	0.00000478	NA	NA	0.0000632	0.000204389	NA	0.000315677	0.000234002	0.000436891	0.000574984	0	0	0	0	0.147545738	0.036399455	0.00191425
sp|Q8C7U1|N4BP3_MOUSE	0.000226275	0.000507943	NA	0.000163898	NA	0.0000162	NA	0.000166204	0.0000883	0.0000784	0.000174713	0.000110023	0	0	0	0	0.019650505	0.118028112	0.001989711
sp|Q6ZPQ6|PITM2_MOUSE	0.0000775	0.000234258	NA	0.000362737	0.0000857	0.000220098	NA	0.000210124	0.0005909	0.000640028	0.000699675	0.001237747	0	0.0000456	0	0	0.028896444	0.008828675	0.00204944
sp|Q03719|KCND1_MOUSE	NA	0.0000297	NA	0.000129961	0.000086	0.0000439	NA	0.0000531	0.000163036	0.000159128	0.000296342	0.000129919	0	0	0	0	0.060018692	0.002309958	0.002366266
sp|Q91V14|S12A5_MOUSE	0.139430325	0.185698811	0.22837244	0.182624307	0.085157562	0.059405412	0.090664926	0.081751007	0.035360956	0.015739285	0.02275913	0.017642435	0.00073454	0.000286102	0.000670911	0.000836482	5.49E-05	2.66E-05	0.002373204
sp|Q921C5|BICD2_MOUSE	0.000395716	NA	0.0000949	0.000144349	0.0000891	0.000111341	0.0000251	0.000137429	NA	0.0000956	0.0000512	0.000112753	0	0	0	0	0.041957263	0.009180749	0.002433671
sp|Q60738|ZNT1_MOUSE	NA	0.0000118	0.0000861	0.0000394	0.0000334	0.000145704	0.0000251	0.000072	0.0000502	NA	NA	0.0000824	0	0	0	0	0.052997815	0.045948043	0.002546857
sp|P14094|AT1B1_MOUSE	0.0000501	0.000275825	0.000128389	0.000923904	0.000256655	0.0000963	0.000364203	0.000503503	0.000112635	0.000113806	0.000245681	0.0000615	0.000541665	0.000556856	0.00035856	0.000378016	0.598469443	0.178262373	0.002553408
sp|Q8K4L3|SVIL_MOUSE	0.000207256	0.0000425	0.000264581	0.0000144	0.000495107	0.000120602	NA	0.000137912	0.00038851	0.000542868	0.000419041	0.000406261	0	0.000157476	0.000239148	0	0.71263738	0.275110745	0.00267506
sp|P55012|S12A2_MOUSE	0.000316828	0.000835315	0.001393645	0.002040386	0.000813928	0.001009607	0.001795669	0.001815943	0.000339224	0.000814796	0.000546312	0.000817805	0.000110958	0.0000736	0	0	0.025168051	0.00245831	0.002714166
sp|O08648|M3K4_MOUSE	0.0000687	0.0000911	0.000193175	0.000190911	0.0000391	0.000323128	0.000127223	0.0000767	0.000387106	0.000373694	0.0001767	NA	0	0	0	0	0.00595454	0.066276601	0.002732599
sp|P14873|MAP1B_MOUSE	0.000142393	0.00000348	NA	0.000165758	0.0000134	0.000275325	0.000012	0.000171004	0.000041	0.000113779	0.000296715	0.000282077	0.000567985	0.000808108	0.000524138	0.000879582	0.003255852	0.001819764	0.003198206
sp|P16330|CN37_MOUSE	0.000382882	0.002391463	0.001363729	0.00205249	0.003571815	0.005810841	0.003611501	0.003047222	0.003331602	0.002336314	0.004135362	0.004292177	0.001733627	0.001396158	0.001147885	0.001122147	0.685833503	0.005543935	0.003604203
sp|P98200|AT8A2_MOUSE	0.0000414	0.000538982	0.000564541	0.000236165	0.000240753	0.000223721	0.000086	0.00032016	0.000163998	0.000122944	0.0000687	NA	0	0	0	0	0.033510104	0.004222611	0.003663327
sp|Q9CY27|TECR_MOUSE	NA	0.000406677	0.000405478	NA	0.000419407	0.000354989	0.000210974	0.0000811	NA	0.000493583	0.0002831	NA	0	0	0	0	4.01E-12	0.012449519	0.00382205
sp|P16546|SPTN1_MOUSE	0.02306405	0.000187955	0.001100023	0.00041174	0.0135284	0.005692594	0.01172822	0.013203647	0.006390209	0.023870378	0.020259469	0.019965076	0.0000285	0.0000198	0.000444586	0.000387007	0.329612942	0.00103642	0.00401436
sp|Q03717|KCNB1_MOUSE	NA	0.000479699	0.000463599	0.0003343	0.000203445	0.001080123	0.000989488	0.000351731	0.000917018	0.000717186	0.001484855	0.000550878	0	0	0	0	0.000105205	0.025178788	0.004056728
sp|Q9JL70|FANCA_MOUSE	0.0000629	NA	0.0000491	0.00022371	0.00013155	0.000103828	0.000464234	0.0000349	NA	0.00011795	0.000229342	0.000165308	0	0.00005	0.0000252	0	0.115768055	0.138363929	0.004152944
sp|Q5SSE9|ABCAD_MOUSE	0.0000216	0.0000497	0.00035988	0.008292534	0.000326852	0.0000595	0.0000783	0.000224334	0.00011375	0.000131615	0.0000341	0.000100609	0	0	0	0	0.325848527	0.034683894	0.004256506
sp|P43006|EAA2_MOUSE	0.000342736	0.027698299	0.012093586	0.023572972	0.001186978	0.010046619	0.001785251	0.029500908	NA	0.017163972	0.02492617	0.039480299	0.000745552	0.000823034	0.000123904	0.001021293	0.048049814	0.182898168	0.004713697
sp|Q9R0G7|ZEB2_MOUSE	NA	NA	0.000351106	0.000126595	0.0000119	0.0000362	0.000243398	0.00003	0.000146598	0.0000966	NA	0.0000882	0.0000472	0	0	0	0.032944759	0.265458016	0.005006434
sp|E9Q555|RN213_MOUSE	0.000220421	0.000504591	0.001533955	0.000151344	0.00251036	0.001814315	0.000435346	0.000639524	0.000769964	0.0010874	0.000338847	0.0000243	0.001500977	0.0014856	0.001676581	0.001703452	0.022650277	0.642716954	0.005091603
sp|Q9JJY3|NSMA2_MOUSE	0.0000796	0.000341048	0.000560035	0.001391238	0.000205499	0.00062978	0.001218404	0.000337772	0.000359317	0.000170688	0.000224137	0.000352375	0.000112486	0	0.0000701	0	0.103179597	0.050781982	0.005501855
sp|Q9WVR4|FXR2_MOUSE	0.000054	0.000101305	NA	0.0000528	0.0000982	0.0000467	0.0000197	0.000170973	NA	0.000265587	NA	0.000207095	0.000093	0	0	0	0.19193651	0.185857049	0.005560186
sp|Q9JLC8|SACS_MOUSE	0.000121681	0.0000331	NA	NA	0.00443674	0.00019865	0.000102376	0.0000301	NA	NA	0.0000902	0.000084	0.0000187	0.0000371	0	0	0.103744864	0.318127894	0.005569668
sp|O08553|DPYL2_MOUSE	0.00000907	NA	0.000129842	0.00014224	0.000752156	0.000069	0.000339582	0.000480962	0.000410995	0.000233937	0.000452624	0.0000833	0.0021317	0.002153129	0.000983288	0.001192988	0.00879084	0.011974731	0.006084781
sp|P31650|S6A11_MOUSE	0.0000955	0.000662595	0.000690194	0.001092459	0.000285101	0.00109699	0.001697734	0.002488579	NA	0.001591249	0.003987122	0.00255208	0.0000735	0	0.000167848	0	0.033152543	0.029326498	0.006198012
sp|P81122|IRS2_MOUSE	NA	0.000602701	0.001387369	NA	0.000108209	0.000148832	0.000840155	0.000982862	0.000124547	NA	0.000355379	0.000325715	0	0	0	0	0.014358	0.062776303	0.006848531
sp|Q61136|PRP4B_MOUSE	0.0000414	0.000249452	NA	0.000185577	0.00000604	0.001415378	0.0000644	0.0000212	0.000106645	NA	0.000155065	NA	0	0	0.0000484	0	0.04052407	0.333323854	0.007143764
sp|E9Q2Z1|CECR2_MOUSE	0.0000518	0.0000056	NA	0.0000891	0.000446145	0.000104122	NA	NA	0.000168662	0.0000895	0.0000434	0.000114985	0	0	0	0	0.060351103	0.058353676	0.007221073
sp|Q8BXA1|GOLI4_MOUSE	0.0000928	0.000379656	0.000202722	0.000122542	NA	NA	0.000047	0.0000676	0.000098	NA	NA	0.00005	0	0	0	0	0.021209309	0.000814051	0.007307405
sp|Q8BFR5|EFTU_MOUSE	0.0000911	0.000271102	0.000146542	0.0000403	0.000360622	0.000381718	0.0000316	0.000143866	0.0000864	0.000198974	0.000149863	0.0000945	0.000043	0	0.0000335	0	0.059221444	0.049726557	0.007405206
sp|O88444|ADCY1_MOUSE	0.000403525	NA	0.000108538	NA	0.000225831	0.000088	0.000241646	0.000161213	0.00038329	0.000384193	0.000252798	0.000312796	0	0.000178069	0	0.000184912	0.239603057	0.210222127	0.007430445
sp|E9Q394|AKP13_MOUSE	NA	0.000524966	0.0000957	0.000421269	0.000206218	0.000960025	0.000104397	0.0000919	0.000753332	0.000500442	0.000321407	0.000262221	0	0.0000763	0	0	0.031163826	0.174685352	0.007685153
sp|Q8C419|GP158_MOUSE	NA	NA	0.000103233	0.000409405	0.000565161	0.000290344	0.000434153	0.000893486	0.001533779	0.001178865	0.001846058	0.000377859	0	0.0000405	0	0	0.060531191	0.006031258	0.008286128
sp|Q8BTY2|S4A7_MOUSE	0.0000608	0.0000951	0.0000188	NA	0.000164239	0.000748487	0.002933365	0.000303216	0.001001788	0.000520268	0.000523079	0.000277092	0	0.0000142	0	0	0.034246225	0.15966561	0.008963298
sp|Q922S4|PDE2A_MOUSE	NA	0.000014	NA	0.0000951	0.000610648	0.001387771	0.000294434	0.000386665	0.000843217	0.000208924	0.000569611	0.00053985	0.00013436	0	0	0	0.727975667	0.044134725	0.009203789
sp|Q9DB16|CB39L_MOUSE	0.0000462	0.000022	0.0000733	NA	0.000292779	0.0000683	0.0000237	0.000146766	0.000122082	0.00010991	0.000168828	0.000145847	0	0	0.000105748	0	0.56480303	0.151033249	0.009643265
sp|Q920Q2|REV1_MOUSE	0.0000369	NA	NA	0.0000146	NA	0.0000147	0.0000415	0.000205569	0.000106045	0.0000524	0.000024	0.0000824	0	0	0	0	0.019583083	0.140868413	0.009965521
sp|Q8VDR9|DOCK6_MOUSE	NA	NA	0.000124197	0.000186047	0.000198809	NA	0.00018	0.000180649	0.0000575	0.000272926	0.000180697	0.000239189	0.0000178	0	0.0000272	0	0.002589636	8.75E-06	0.010261604
sp|P98086|C1QA_MOUSE	NA	0.000179	0.000366716	NA	0.003125177	0.000274895	NA	NA	0.011808765	0.023733476	0.005167279	0.016274781	0	0	0	0	0.008988521	0.123242531	0.010666489
sp|F8VPU2|FARP1_MOUSE	0.0000435	0.000122829	0.000155584	0.000341947	0.00032824	0.0000992	0.000178307	0.000642472	0.000273804	0.000347787	0.000200758	0.000595315	0.000106265	0	0	0	0.08826567	0.05913247	0.010667585
sp|Q6Q477|AT2B4_MOUSE	0.000012	0.000157933	0.000111598	0.000123098	0.0000775	0.000258543	0.000506151	0.000226818	0.000355553	NA	0.000572641	0.000212777	0.000072	0.0000247	0.0000117	0	0.079166293	0.037503749	0.010889069
sp|P61264|STX1B_MOUSE	0.000283646	0.001337259	0.00071114	0.000588194	0.000689194	0.002501986	0.001209104	0.000913747	0.000518116	0.000957117	0.001801784	0.001152316	0.000179584	0.000165138	0.000174472	0	0.037518592	0.02594167	0.011139998
sp|Q6ZQ06|CE162_MOUSE	0.0000489	0.0000119	0.000115032	NA	0.000503597	0.0000532	0.00010619	0.0000501	0.000157935	0.0000842	0.000147773	0.000216934	0	0.0000951	0.0000131	0	0.432874251	0.224112972	0.012704182
sp|Q3UVX5|GRM5_MOUSE	0.0000828	0.000101739	0.00027065	0.0000396	0.000499787	0.000196494	0.000249289	NA	0.003061353	0.001665503	0.004357655	0.001120727	0	0	0	0	0.05042202	0.010050423	0.012731912
sp|P27546|MAP4_MOUSE	NA	0.000245829	0.000032	NA	0.000330675	0.0001589	0.000166665	0.000110768	0.000686355	0.000348947	0.000915864	NA	0	0	0.0002479	0	0.535728321	0.148707268	0.013013978
sp|Q9D0A0|DET1_MOUSE	0.000207309	0.0000122	0.0000732	0.0000361	0.0000333	0.0000115	NA	0.0000953	NA	0.0000976	0.0000609	NA	0	0	0	0.000033	0.146268834	0.157759335	0.013184062
sp|Q921L5|COG2_MOUSE	0.00073614	0.003293477	0.000950303	0.000616714	0.000955892	NA	0.000705461	0.000190714	0.0000503	NA	0.00011429	NA	0	0	0	0	0.069840941	0.02205156	0.013692997
sp|Q60714|S27A1_MOUSE	NA	NA	0.0000348	0.0000324	0.00003	0.0000877	0.0000737	0.0000693	0.000117479	NA	0.000252208	NA	0	0	0	0.0000293	0.075493233	0.006915171	0.014164878
sp|O54991|CNTP1_MOUSE	0.0000537	0.000279263	0.000402099	0.000292278	0.00054454	0.001389625	0.001254464	0.001542976	0.000132647	0.000534359	0.000297608	0.000547192	0	0.0000442	0.0000426	0.0000501	0.023758244	0.002023954	0.014171537
sp|O70228|ATP9A_MOUSE	0.0000637	0.000403278	0.000543349	0.000389001	0.000846579	0.001218375	0.001255306	0.000956819	0.000440576	0.000419026	0.001347142	0.000844833	0.0000395	0	0.0000297	0	0.017276793	4.37E-05	0.014201002
sp|B2RU80|PTPRB_MOUSE	0.000102795	0.000117199	0.00000674	NA	0.0000373	0.000404049	0.00155869	0.000106961	0.000188208	0.000232541	NA	0.000243121	0	0.0001593	0	0.0000368	0.639346446	0.227094744	0.014340448
sp|E9QAM5|HELZ2_MOUSE	0.000044	NA	0.000182333	0.0000567	0.0000638	0.0000519	0.0000387	0.0000683	0.000110265	0.000382004	0.000224815	0.000128532	0	0	0	0	0.051000348	0.00015559	0.014488317
sp|Q61493|REV3L_MOUSE	NA	0.000265908	0.0000848	0.000092	0.0000771	0.00000339	NA	0.000454965	0.000268283	0.0000627	0.000157103	0.000185027	0	0.0000665	0	0	0.057451721	0.230753131	0.015782351
sp|Q9QYS2|GRM3_MOUSE	0.0000666	0.000021	NA	NA	0.000536083	0.003179832	0.003277637	0.001494012	0.00094767	0.001633053	0.003363578	0.001245689	0	0	0	0.000018	0.064379718	0.019394233	0.016066908
sp|P58281|OPA1_MOUSE	0.000320017	0.000428695	0.000546759	0.002604299	0.001152856	0.001749822	0.001613181	0.000878274	0.000624173	0.00029475	0.000990295	0.000752884	0.000363926	0	0.0000522	0.0000219	0.167806146	0.00132542	0.016338796
sp|D3YVF0|AKAP5_MOUSE	NA	0.0000214	0.000238118	0.000151104	0.000917997	0.001088932	0.001534862	0.00151437	0.000936635	0.000567144	0.002010246	0.00087148	0	0.000125494	0.0000927	0	0.261185569	0.000257942	0.016626841
sp|Q5XJV6|LMTK3_MOUSE	NA	NA	0.0000801	0.000131929	0.001214227	0.000804229	0.001099634	0.000407672	0.001877422	0.000416117	0.002054213	0.000912227	0	0	0.00012195	0	0.193713313	0.003462715	0.016892848
sp|Q921M4|GOGA2_MOUSE	NA	NA	0.0000308	0.0000964	0.000124209	0.000227225	0.0000992	0.0000814	NA	0.000158146	0.00038386	NA	0	0	0	0	0.033974388	0.006510781	0.017228809
sp|Q62205|SCN9A_MOUSE	NA	0.000226915	0.0000718	NA	0.000215933	0.000270392	0.000255483	0.000252985	0.000407451	0.000950711	0.000803875	0.000497896	0.00013915	0.000326253	0.000219139	0.000293528	0.292090425	0.926125771	0.020222615
sp|Q61290|CAC1E_MOUSE	0.0000713	0.000107857	0.0000193	0.000410092	0.000747172	0.001037309	0.000758514	0.000842776	0.003041787	0.001715455	0.005672942	0.001561312	0	0.0000264	0.0000928	0.0000376	0.256320415	2.53E-05	0.020887596
sp|P14148|RL7_MOUSE	0.0000924	0.000688514	0.00037593	0.000495348	0.000033	NA	0.000207595	0.000467234	NA	NA	0.003143276	0.0012089	0	0	0	0.0000421	0.018265826	0.087392198	0.021675206
sp|E9Q8T7|DYH1_MOUSE	0.000585765	0.0000446	0.000743499	NA	0.000148984	0.000479539	NA	0.000195696	0.000235807	0.00017861	0.000477782	0.000324651	0	0.000195317	0.0000441	0	0.084487471	0.089779635	0.022361716
sp|P56480|ATPB_MOUSE	0.000913155	0.000901629	0.002033732	0.001263349	0.000125022	NA	0.000111062	0.000554005	0.000289033	0.0000323	NA	0.000195859	0.001063466	0.000457958	0.000591955	0.000732504	0.103839099	0.071110086	0.022844628
sp|Q6GYP7|RGPA1_MOUSE	NA	0.000138252	0.0000883	0.0000941	0.000335233	0.000366559	0.00018469	0.000528423	0.000506755	0.000545449	0.000505015	0.000293442	0.000406737	0.0000767	0	0	0.908419911	0.100121099	0.022924619
sp|Q9QYC0|ADDA_MOUSE	NA	0.0000502	NA	0.0000162	0.000116724	0.0000663	0.000208072	0.000264331	0.000350742	0.000132817	0.000494801	0.000131775	0.001727585	0.000943628	0.001053444	0.000548043	0.048140678	0.010969204	0.023030685
sp|Q8CH18|CCAR1_MOUSE	0.000281717	0.000573839	0.000236124	0.000307844	0.0000307	0.000502316	0.000165763	NA	0.000258926	0.00026351	0.0000332	0.000426499	0	0.0000113	0	0	0.003863804	0.107217055	0.023942499
sp|Q9CZH8|CCD77_MOUSE	0.00000479	0.0000229	0.0000591	0.0000448	0.0000102	NA	NA	0.000191603	0.000163701	NA	0.000448371	NA	0	0	0	0	0.033324913	0.143436908	0.024647031
sp|P61021|RAB5B_MOUSE	0.0000253	0.00012109	0.0000615	0.0000516	NA	0.000245969	NA	0.000096	NA	NA	0.0000269	0.0000748	0	0	0	0	0.018464397	0.020409354	0.025650619
sp|Q02105|C1QC_MOUSE	0.000099	0.000123098	NA	NA	0.001280961	0.000549968	NA	NA	0.026198177	0.008584413	0.004425691	0.018424973	0	0.0000315	0	0	0.00177162	0.015483869	0.026086841
sp|O88384|VTI1B_MOUSE	NA	0.000135634	0.000200467	0.000334653	NA	0.000469507	0.0002733	0.000390553	0.000104926	0.0000521	0.0000584	0.000208729	0	0	0	0	0.006056459	0.000516073	0.02631309
sp|O08688|CAN5_MOUSE	0.00000945	0.0000264	0.000069	0.00000253	0.000128106	NA	NA	0.000113991	0.000373845	NA	NA	0.000132966	0	0	0	0	0.122063934	9.67E-06	0.026394335
sp|Q9QY76|VAPB_MOUSE	0.000059	0.000160712	0.000795958	0.000489509	NA	0.000157367	0.000302507	0.000529618	NA	0.000510696	0.000402246	0.000653899	0.000327614	0.000352819	0.00014047	0.000229197	0.538080536	0.558237596	0.026918073
sp|P35293|RAB18_MOUSE	0.0000714	0.000121997	NA	0.000100661	0.000218206	0.000096	0.0000745	0.000229904	0.000106138	NA	0.0000908	0.000128055	0	0	0	0.0000889	0.047560083	0.028311806	0.026964641
tr|E9PXQ7|E9PXQ7_MOUSE	0.0000657	0.000101819	0.0000196	0.0000505	0.000350776	0.000386188	0.000618533	0.0000617	0.000529297	0.000299881	0.000674203	0.0000858	0	0	0.0000719	0	0.145823932	0.026995859	0.027131832
sp|P14106|C1QB_MOUSE	0.0000401	0.00007	0.0000366	0.000052	0.000596461	0.000278428	0.0000505	NA	0.004719618	0.01062512	0.001829979	0.012867829	0	0.0000954	0.000222623	0	0.595790891	0.17865973	0.027136658
sp|Q56A07|SCN2B_MOUSE	NA	0.000088	0.0000837	NA	0.000146238	0.000348461	0.000219291	NA	0.000226911	0.00095718	0.000594181	0.000237003	0	0	0	0	3.31E-07	0.004834541	0.027246361
sp|Q9WTU0|PHF2_MOUSE	0.000018	0.000163956	0.0000183	NA	0.0000909	0.00019861	0.000182103	0.000191128	0.000121969	0.000110989	0.000111641	0.000110378	0.000575981	0.000308143	0.000167376	0.000393804	0.04259658	0.070407731	0.027455727
sp|Q7TMB8|CYFP1_MOUSE	0.000158826	0.000142474	0.00000831	0.000174781	0.000525009	0.000184711	0.0000178	0.000370707	0.000260943	NA	0.000145811	0.0001118	0	0.0000619	0.0000777	0	0.093517726	0.076498421	0.02752666
sp|Q6NS45|CCD66_MOUSE	0.000201073	0.0000551	0.00000653	0.0000556	0.000213122	NA	0.00000822	0.000147077	0.000329924	0.000390763	0.0000611	0.000137034	0	0	0	0.0000186	0.127324799	0.067623732	0.02804361
sp|Q7TME0|PLPR4_MOUSE	0.0000715	0.0000545	0.000200224	0.000204562	0.000401221	0.000821509	0.001110255	0.000281189	0.001184684	0.000516984	0.002350851	0.000962145	0.000395896	0	0	0	0.763100254	0.042060153	0.0287397
sp|Q60952|CP250_MOUSE	0.0000386	0.000296292	0.00000946	0.000257089	0.000298192	0.0000427	NA	0.0000526	NA	0.000327337	0.0000867	0.000468343	0.0000528	0	0	0	0.116348536	0.160539257	0.03107579
sp|Q8K449|ABCA9_MOUSE	0.000048	0.0000213	NA	0.000142127	0.000191609	0.0000417	0.0000204	0.0000684	0.000239	NA	0.00010027	NA	0.0000563	0	0.0000111	0	0.181032502	0.167706585	0.031349093
tr|E9Q1F5|E9Q1F5_MOUSE	0.000166097	NA	NA	0.000141199	0.0000494	0.0000919	0.003520868	0.000309146	0.0000771	NA	NA	0.000113243	0	0	0.0000591	0	0.004064592	0.290934328	0.031510096
sp|Q4QRL3|CC88B_MOUSE	0.0000129	0.000033	NA	0.000156309	0.000121841	0.000767691	0.0000406	NA	0.00013436	0.0000478	0.00027411	0.000107337	0	0	0	0.0000251	0.170774354	0.175563765	0.031814156
sp|P25444|RS2_MOUSE	NA	0.000174451	NA	0.000586288	0.0000193	0.000300267	0.000242215	0.000223017	0.000242923	NA	0.000498448	0.000234462	0.000199111	0	0	0	0.087076894	0.112863633	0.031881453
tr|E9PZ36|E9PZ36_MOUSE	0.0000359	0.0000174	0.0000952	0.000139548	0.00019637	NA	NA	0.000464162	0.000154487	NA	NA	0.000418955	0.0000354	0.000043	0	0	0.133431207	0.020676111	0.032057426
tr|J3QMK1|J3QMK1_MOUSE	NA	NA	0.0000701	0.0000743	0.000320279	0.000135049	0.0000888	0.000431777	0.000222818	NA	0.000397135	0.000682148	0	0.000176919	0.0000296	0.000104719	0.929520709	0.112508021	0.032529076
sp|Q3URU2|PEG3_MOUSE	0.0000993	0.0000297	0.000119705	0.0000389	0.0000149	0.0000144	0.0000162	NA	0.000113491	NA	0.000114789	0.0000625	0.000161337	0.000280434	0.000201478	0.000352671	0.010168089	0.005587142	0.03353313
sp|Q91YQ5|RPN1_MOUSE	0.0000297	0.000970442	0.00169179	0.000679396	0.0000874	0.00121669	0.001340447	0.000191468	NA	0.000311837	0.000236398	0.000205733	0.000736862	0.000390771	0.000487258	0.000463735	0.394866555	0.596638194	0.034214767
sp|O08599|STXB1_MOUSE	0.0000929	0.002097576	0.002009907	0.001671488	NA	0.000102062	0.000435631	0.000284569	NA	0.000141765	0.001146359	0.000138384	0.001824979	0.001305941	0.001078453	0.00187168	0.921146704	0.003794116	0.034824047
sp|Q8C9B9|DIDO1_MOUSE	0.000727987	0.000202137	NA	0.000118728	NA	NA	0.00016903	0.000263812	0.000266326	0.000187096	0.000290458	0.000138198	0.000596976	0.000252256	0.000456359	0.000433155	0.65674328	0.118330309	0.035130136
sp|Q3U3C9|GSE1_MOUSE	0.000250161	0.000152876	NA	0.000231837	0.000320545	0.000136031	0.0000066	NA	0.0000461	0.000129095	0.000154556	0.0000955	0	0	0	0.0000842	0.002934163	0.157190521	0.035253424
tr|Q91VA7|Q91VA7_MOUSE	0.000106549	0.000265773	0.0000407	0.0000924	0.000248309	0.000592179	0.000384661	0.000135245	0.000138944	0.000105509	0.000383241	NA	0	0	0	0	0.040606903	0.013462198	0.035539823
sp|Q8CIR4|TRPM6_MOUSE	0.000064	0.000123863	0.000473443	0.000435066	0.000153495	NA	0.0000333	0.0000838	NA	NA	0.000287715	0.000673743	0.000106799	0	0	0.000162449	0.115843037	0.700087821	0.035835628
sp|Q8CAQ8|MIC60_MOUSE	0.000996347	0.006331177	0.004811741	0.002534076	0.002154574	0.006476834	0.008311716	0.004183518	0.001519277	0.001807791	0.003642259	0.003091159	0.001487816	0.000671122	0.000126999	0.00135133	0.065324958	0.01925737	0.036307066
sp|Q68FD9|K1549_MOUSE	NA	0.0000214	NA	0.000120036	0.000306687	0.000264727	0.000237459	0.000302824	0.000184266	NA	NA	0.0000641	0.0000155	0	0	0.0000204	0.119128537	4.49E-06	0.037614996
sp|Q9WV18|GABR1_MOUSE	0.000121996	0.000211422	0.000139123	0.000132508	0.000605055	0.000795603	0.000383707	0.000261119	0.000345087	0.0000556	0.000905784	0.00082839	0	0	0	0	0.000306124	0.005006693	0.038401143
sp|Q5SUF2|LC7L3_MOUSE	0.000112267	0.0000628	0.0000716	0.0000717	0.000226574	0.000309039	0.0000834	0.0000491	NA	0.000236925	0.000554574	0.00076336	0.000128995	0.000211772	0.000190241	0.0000348	0.183558923	0.73709933	0.0396765
sp|P47857|PFKAM_MOUSE	NA	0.0000633	0.000235579	NA	0.000190664	0.000264038	0.000263267	0.000174463	0.000219531	0.000250734	0.000694279	0.000173028	0	0	0.000066	0	0.084641819	0.000372685	0.04051459
sp|A6H619|PHRF1_MOUSE	0.0000198	0.000920759	0.000761496	0.0000631	0.000110666	0.006049308	0.000681269	0.0000522	NA	0.001105576	0.001912944	0.000311721	0.0000413	0	0	0.000141866	0.144335763	0.291069451	0.040905956
sp|Q8CGC7|SYEP_MOUSE	NA	0.0000631	NA	0.0000217	0.0000384	0.0000682	0.00013798	NA	0.000173739	0.0000329	0.000354603	0.000271334	0.0000335	0	0.0000646	0	0.537011788	0.123126253	0.041108595
sp|Q8BVI5|STX16_MOUSE	NA	0.000015	0.0000622	0.000203043	0.0000324	0.000036	0.000343832	0.000311514	0.000048	0.000178752	0.000035	0.000164243	0	0.0000291	0	0	0.132900273	0.087910914	0.041668449
sp|Q8JZR6|S4A8_MOUSE	0.0000718	0.000067	0.000562629	NA	0.000311023	0.001129639	0.000988043	0.000843723	0.000236538	0.000224819	0.001059113	0.000483092	0	0	0	0	0.149935976	0.00379036	0.042688434
sp|Q5M8N0|CNRP1_MOUSE	0.000151681	0.000100038	0.0000879	0.000108251	0.0000908	0.0000487	0.0000254	NA	0.000082	0.0000494	NA	NA	0	0	0	0.0000426	0.001161123	0.081627585	0.043138495
sp|Q91VR2|ATPG_MOUSE	0.000071	0.000384307	0.000428442	0.000359653	0.000240971	0.000521408	0.000168336	0.000413441	0.00054848	NA	0.000222943	0.000325997	0.0000243	0.000109054	0.000213823	0.000120833	0.07468295	0.049485872	0.04337774
sp|Q8BV79|TRNK1_MOUSE	0.000292246	0.000125311	0.000187843	0.000161865	0.000265131	0.00000162	0.000453182	NA	0.000271264	0.000256402	0.000149567	NA	0.000338529	0.001006325	0.000594487	0.000879589	0.015636551	0.075705562	0.044542198
sp|Q04750|TOP1_MOUSE	0.00016838	0.00035616	0.0000864	0.000333661	0.0000665	0.000386217	0.0000915	0.0000593	NA	0.00012774	0.00000928	0.000131708	0	0	0	0	0.011032046	0.103846546	0.044580898
sp|P84309|ADCY5_MOUSE	0.0000342	NA	NA	0.0000771	0.0000413	0.000113473	0.000420765	0.0000823	NA	NA	0.000249093	0.0000682	0	0	0	0	0.013299152	0.106642371	0.045729248
sp|A2A8L1|CHD5_MOUSE	0.0000724	0.00000473	0.0000771	0.000118647	0.0000522	0.0000436	0.000022	NA	0.0000717	NA	0.000167909	0.000266938	0.0000951	0	0	0	0.232655176	0.617482992	0.045862423
sp|O35954|PITM1_MOUSE	0.00000587	0.0000472	NA	NA	NA	NA	0.0000181	0.0000821	0.0000365	0.000282977	0.000766714	0.000829664	0	0	0	0	0.104022204	0.062860408	0.046441748
sp|P23819|GRIA2_MOUSE	0.00000652	0.000369036	0.00040806	0.000116907	0.0000612	0.000793174	0.00081721	0.000234862	0.000114718	0.000240413	0.000248587	0.000283155	0.0000734	0	0.0000785	0.000192624	0.234319627	0.094883021	0.046478029
sp|P15508|SPTB1_MOUSE	0.000248792	0.0000901	0.0000433	0.000132894	0.000603485	0.000185929	0.0000564	0.000359746	0.0000959	0.0000864	0.0000516	0.000106414	0.000118507	0.001234336	0.001646774	0.000668377	0.057456009	0.132363777	0.046857483
sp|O70443|GNAZ_MOUSE	0.000187184	0.0000402	0.000198254	0.000635246	0.000225181	0.000418539	0.0000343	0.000185187	0.0000692	0.000145873	0.000465746	0.000307168	0.0000313	0.0000236	0.0000497	0	0.113062874	0.054936674	0.04731602
sp|Q61595|KTN1_MOUSE	NA	0.000310001	0.000103479	0.0000699	0.000256848	0.0000934	NA	0.0000753	0.00108261	0.001326016	0.002227719	0.000282894	0.000180835	0.00020512	0.000171329	0.000357398	0.443393204	0.273389322	0.047417744
sp|Q791V5|MTCH2_MOUSE	0.000228186	0.0004824	0.000736133	0.001166827	0.00014513	0.000699362	0.000567156	0.000691682	0.000457634	0.000640545	0.000566673	0.001847879	0	0	0.000241544	0	0.02968006	0.017741033	0.048394697
sp|P15307|REL_MOUSE	0.003618072	0.0000288	0.0000351	0.000441418	0.001240836	0.000114369	NA	0.000346917	0.000934241	NA	0.000501782	0.000143986	0.000101802	0	0	0	0.290845251	0.119464694	0.048825015
sp|B1AY13|UBP24_MOUSE	0.0000802	0.0000513	0.00015449	0.0000243	NA	0.000638903	0.00015611	0.000119982	NA	0.000161834	NA	0.0000537	0.00044635	0.000364342	0.000390433	0.000197882	0.004062538	0.782436964	0.049293608
sp|Q8R4H9|ZNT5_MOUSE	0.0000388	0.0000219	0.000146787	0.0000846	NA	0.000225218	0.000137863	NA	NA	0.0000501	0.000191803	NA	0	0	0	0	0.039873325	0.002460242	0.049427829
sp|Q9D6M3|GHC1_MOUSE	0.000248482	0.0000716	0.000141343	0.000114698	0.000308839	0.000397157	0.0000996	0.000201526	0.000219678	0.000108961	0.000509632	0.000271626	0.0000959	0	0	0.000127089	0.127582276	0.035307722	0.050044636
sp|Q7TPR4|ACTN1_MOUSE	0.0000373	0.0000221	0.0000593	0.0000974	0.000329284	0.0000596	0.0000693	0.000350089	0.000199939	NA	0.000179835	0.000564322	0.002752012	0.001435805	0.001048609	0.001042133	0.009602917	0.016094383	0.050629245
sp|O70325|GPX4_MOUSE	NA	0.00000418	0.0000919	0.00000947	0.000081	0.000302254	0.0000632	0.000276373	0.0000708	NA	0.000190477	0.000453731	0	0	0	0	0.198758071	0.028540942	0.053262926
sp|Q91XQ0|DYH8_MOUSE	0.000263679	0.0000759	0.0000719	0.0000705	0.0000408	0.00020254	NA	0.000101406	0.000222666	0.000172632	0.00016545	0.000205518	0.000131588	0.000612807	0.000515161	0.000577654	0.03107857	0.053868886	0.053850395
sp|Q3UVR3|TTBK2_MOUSE	0.0000366	0.000140323	NA	0.000378618	0.000109544	0.000281578	0.000321204	0.00000998	0.0000353	NA	0.000135383	0.000284218	0	0	0	0	0.080495918	0.048443804	0.054076168
sp|Q8K4S1|PLCE1_MOUSE	NA	0.000028	0.0000734	0.000191034	0.0000331	0.000081	NA	0.000193933	0.0000447	0.000234665	0.000230904	0.0000262	0	0	0	0	0.061749104	0.049789273	0.057137416
sp|Q8BPN8|DMXL2_MOUSE	0.000137895	0.000227413	NA	NA	NA	0.000263432	0.0000494	0.00000816	0.000242397	0.00011345	0.0000742	0.0000572	0.0000509	0.0000294	0	0	0.00799236	0.256051516	0.058710422
sp|O88343|S4A4_MOUSE	0.000445643	0.002615908	0.001579193	0.002633396	0.001788605	0.006827842	0.011094423	0.009146769	0.000361774	0.006271123	0.001539911	0.004368948	0.0000722	0	0	0.0000604	0.013926789	0.011693176	0.0600672
sp|O35465|FKBP8_MOUSE	0.0000875	0.000186115	0.0000411	0.0000609	NA	0.000309598	0.000456303	0.000240124	0.00012564	NA	0.000673328	0.000262425	0.0000752	0	0	0	0.090464369	0.002759433	0.061482112
sp|Q9D8E6|RL4_MOUSE	0.000363196	0.000445732	0.0000353	0.000738394	0.000169636	0.000203026	0.001631214	0.000684895	0.000359656	0.000267859	0.001506695	0.000524523	0.00000941	0.0000127	0.0000281	0	0.038162971	0.100987336	0.062584022
sp|Q6PR54|RIF1_MOUSE	0.000133499	0.0000736	0.0000228	NA	0.000100789	0.000352125	0.00013521	0.000107851	0.000289978	NA	0.0000632	NA	0	0	0	0	0.035281292	0.027061771	0.063765216
sp|Q8JZQ2|AFG32_MOUSE	0.000011	0.0000253	0.0000407	0.0000891	0.0000556	0.00019677	0.0000899	0.000103288	NA	0.000324521	0.0000804	0.0000894	0.0000233	0	0	0	0.093858629	0.013894577	0.06437299
sp|Q9CR62|M2OM_MOUSE	0.0000145	0.000239358	0.000632008	0.000383766	0.0000257	0.000182225	0.00023153	0.000593334	0.0000734	0.000218188	0.001072968	0.000697569	0	0	0	0	0.049712571	0.074971182	0.065085873
sp|Q99NH2|PARD3_MOUSE	0.000113844	0.00000326	0.0000563	0.000044	0.000193046	0.000125016	NA	NA	0.0000694	0.000309191	0.0000212	0.000258333	0.0000241	0	0	0	0.086749349	0.002527312	0.065782904
tr|B1ARV6|B1ARV6_MOUSE	0.000348005	0.000163765	0.0000288	0.000132713	0.000386336	0.000300547	0.000263225	0.000397235	0.00040006	0.00018075	0.000384937	0.000198843	0.000847746	0.000480526	0.000426065	0.000442042	0.019406602	0.090684487	0.068100659
tr|G3X9T2|G3X9T2_MOUSE	0.0000452	0.0000101	0.000055	0.0000142	0.000122047	0.000174311	0.0000328	NA	NA	0.000186013	0.0000166	0.0000649	0.000302777	0.000164485	0.000166108	0.000301775	0.002624967	0.08610386	0.070105879
sp|P23818|GRIA1_MOUSE	0.000104323	0.000133496	0.000339502	0.0000333	0.000217696	0.000590637	0.000396847	0.000347819	0.000313021	0.000340396	0.000752313	0.000278006	0.00027714	0	0.0000775	0.000218103	0.920853563	0.049837766	0.073147482
sp|Q791T5|MTCH1_MOUSE	0.000018	0.000537596	0.000151994	0.000176737	NA	0.00086316	0.000586843	0.000177131	NA	NA	0.001072823	0.00020436	0	0	0	0	0.093763359	0.022620955	0.074233873
sp|Q8BGU5|CCNY_MOUSE	NA	0.00000279	0.00000381	0.0000429	0.0000191	0.000011	0.0000128	0.0000368	NA	NA	0.0000165	0.0000874	0	0	0	0	0.195487734	0.014773112	0.07491837
sp|Q6BCL1|PRAM_MOUSE	NA	0.000208739	0.000277846	NA	NA	0.000323154	0.000754531	NA	0.000126435	0.0000599	0.000528316	0.000193592	0	0	0.0000151	0	0.000397261	0.015510018	0.075697625
sp|Q9Z2I0|LETM1_MOUSE	0.0000099	0.000109377	NA	NA	0.000146277	0.00021579	0.000122817	0.00015672	0.0000673	NA	0.0000735	NA	0.0000618	0	0	0	0.312547869	0.001176788	0.077394508
sp|Q9R1C6|DGKE_MOUSE	0.00000989	0.0000102	0.000027	0.0000437	0.0000292	0.0000473	0.0000102	0.0000622	0.0000254	NA	0.0000183	0.0000823	0.0000139	0	0	0	0.071101617	0.028602922	0.078169941
sp|Q6NXK7|DPP10_MOUSE	0.000458227	0.0000211	0.000131456	0.0000604	0.000158419	0.000181156	0.0000658	NA	NA	0.0000594	0.000262546	0.000109216	0	0	0.0000805	0	0.195873427	0.029002014	0.080014234
sp|Q80SY5|PR38B_MOUSE	0.000339546	0.000131568	0.0000908	0.000328815	0.0000991	0.000310308	NA	0.0000861	0.000574783	NA	0.000132938	0.000200706	0.000116444	0	0.0000502	0	0.042602539	0.133508605	0.080555621
tr|E9PWW9|E9PWW9_MOUSE	0.0000178	0.00010135	0.0000935	0.00012759	0.000130067	0.000135416	0.000131878	0.000245729	0.000262959	0.0000194	0.000232301	0.0000391	0	0	0.0000198	0	0.015893542	0.001638631	0.080861274
sp|Q9D1R9|RL34_MOUSE	0.0000704	0.000313739	0.0000984	0.000301572	NA	0.000365312	0.000108938	0.000347099	NA	NA	0.00013147	0.000414489	0	0.000147339	0	0	0.076464661	0.03377684	0.083144912
tr|G3UW63|G3UW63_MOUSE	0.000065	0.000141209	NA	NA	0.000592074	NA	0.0000713	0.000127402	0.000110655	0.000574441	0.000372623	0.0000292	0.0000469	0	0	0	0.035276916	0.129250689	0.083193202
sp|Q60930|VDAC2_MOUSE	0.000973626	0.001054307	0.001568396	0.004259798	0.000962464	0.004195395	0.004246198	0.005234454	0.001416985	0.003012689	0.007533414	0.002357828	0.001101398	0.000406053	0.000568417	0.000965596	0.180097147	0.021959511	0.084835082
sp|P39447|ZO1_MOUSE	0.0000909	0.0000392	0.000864229	0.000071	0.000596683	0.000525475	0.000511167	0.000394683	0.000344642	0.000131531	0.000297536	0.000231474	0.0000441	0.000226036	0.000159913	0.0000464	0.4987256	0.000725622	0.085525203
sp|L0N7N1|KIF14_MOUSE	0.000166425	0.000115699	NA	0.000209217	0.0000477	0.00000511	0.000053	0.000232264	0.000130876	0.000116805	0.0000509	0.000345888	0	0.0000079	0.0000884	0	0.009335653	0.312331338	0.088745745
sp|O35454|CLCN6_MOUSE	NA	0.000392653	0.000402211	0.000212933	0.0000431	0.000823942	0.00112561	0.000300505	NA	0.000192784	0.000850943	0.00012951	0	0	0	0	0.001266872	0.058245534	0.098547945
sp|Q99M74|KRT82_MOUSE	0.000295044	0.0000686	0.0000809	0.000023	0.000944003	0.000550205	0.000834027	0.000618348	0.001294415	0.000508249	0.000478306	0.000506234	0.001399845	0.001202182	0.003109733	0.001071889	0.016610221	0.0952242	0.10102307
sp|Q9JMH9|MY18A_MOUSE	0.0000531	0.0000864	0.000263476	0.0000744	0.000304825	NA	0.000115478	0.000194901	NA	0.0000583	0.000087	0.000277979	0.000275791	0.00111329	0.00057463	0.000406202	0.047448227	0.142241408	0.101482367
sp|Q5FWH2|UNKL_MOUSE	0.0000309	0.0000229	0.000016	0.0000462	NA	0.00020194	NA	0.000152352	NA	0.0000683	NA	0.00000855	0	0	0	0	0.00424902	0.000308531	0.103613101
tr|Q68FG2|Q68FG2_MOUSE	0.000263305	0.000028	0.000115421	0.000441401	0.001331485	0.000341788	0.000662624	0.000740163	0.001816955	0.000468109	0.0022331	0.001540806	0.001576762	0.007559456	0.003253491	0.003749782	0.023461062	0.043432497	0.104503881
sp|Q9Z0U1|ZO2_MOUSE	NA	0.00024147	NA	0.000413026	0.00037924	0.0000713	NA	0.000289434	0.000418816	0.0000843	0.000113701	0.0000362	0	0	0	0	0.003381157	0.023350553	0.108612693
sp|Q9DB77|QCR2_MOUSE	0.00014117	0.006378932	0.008688823	0.006344465	NA	0.000211349	0.002197761	0.001227059	NA	0.0000958	0.000879978	0.000568096	0.000292005	0	0.0000789	0.0000941	0.028261572	0.073579185	0.108787018
tr|E9Q9B7|E9Q9B7_MOUSE	0.0000713	0.000081	0.0000993	NA	0.000134682	0.0000573	0.00000929	0.00011337	NA	0.000450369	0.001467063	0.0000991	0	0	0.0000184	0	0.000276016	0.041604426	0.109362248
sp|E9Q1U1|CC171_MOUSE	NA	0.000022	0.0000658	0.0000716	0.000101895	0.000124405	0.000134685	0.0000681	0.0000502	0.000179826	0.0000577	0.0000249	0.0000413	0	0	0	0.062392142	0.001685807	0.109433064
sp|Q6P2L7|GOLM2_MOUSE	NA	NA	0.0000743	0.000251653	0.000387941	0.001298355	0.00047775	0.001114226	0.0000633	NA	0.000355011	NA	0	0	0.0000727	0	0.075735259	0.012568883	0.110306539
sp|Q7TQD2|TPPP_MOUSE	0.0000668	0.000242223	0.000285415	0.000263953	0.00036556	0.000240179	0.000483064	NA	0.000332345	0.000180641	0.0000291	0.000417468	0	0.000119606	0.000149715	0	0.060020573	0.010890669	0.116869794
sp|P11798|KCC2A_MOUSE	NA	0.0000506	0.0000691	0.000105158	NA	0.00000667	NA	0.00013055	0.00015575	0.000100514	0.001271299	0.000144569	0.002231219	0.000686576	0.000577385	0.001803329	0.049705289	0.111099959	0.119193301
sp|Q03265|ATPA_MOUSE	0.00415579	0.005704735	0.00378032	0.006972022	0.001283617	0.0006086	0.001059543	0.00182618	0.001396371	0.0000895	0.000656417	0.000960215	0.002672098	0.001400807	0.001186187	0.001129455	0.004899845	0.397973943	0.121131682
sp|Q9D0L7|ARM10_MOUSE	0.00000691	0.0000409	0.0000149	0.000132609	0.0000119	0.0000736	0.000115891	0.000144474	NA	0.0000102	0.000110134	0.000025	0	0	0	0	0.141530128	0.023951483	0.122053226
sp|Q9Z1P4|LGR5_MOUSE	0.0000703	0.000885486	0.000786102	0.0000266	0.0000882	0.00015213	NA	NA	NA	0.000381666	NA	0.0000326	0	0	0	0	0.100995351	0.003569676	0.12466204
sp|Q9CTY5|MICU3_MOUSE	0.0000379	0.000600592	0.001134181	0.000697884	0.0000893	0.000525317	0.000771041	0.000592576	0.000045	0.0000456	0.000764072	0.000329205	0	0	0	0	0.033725202	0.014178525	0.131912354
sp|Q6ZPE2|MTMR5_MOUSE	0.000132317	0.000140301	NA	0.000122986	NA	0.000162741	0.000341856	0.000107734	0.000265688	0.0000276	0.000419028	0.0000553	0.0000607	0.0000166	0	0.0000389	0.001431294	0.035327439	0.132001979
sp|Q9ER00|STX12_MOUSE	0.0000207	0.000201569	0.00027963	0.000127407	0.000140287	0.000255556	0.000575813	0.000119086	0.000270491	NA	0.0000303	0.0000733	0.0000442	0	0	0	0.040588027	0.048533091	0.132227401
sp|O88307|SORL_MOUSE	0.00010057	NA	0.0000208	NA	0.000756481	0.000868669	0.000617917	0.000519763	0.0000612	0.000342769	0.000297193	0.000163346	0.000170888	0	0.00014507	0	0.814525311	0.000477655	0.132826224
sp|Q920B9|SP16H_MOUSE	0.0000499	0.00000945	0.00000374	NA	0.000190758	0.000052	0.000199136	0.0000263	NA	0.001160966	0.00015268	0.000185454	0	0	0	0.0000199	0.2879195	0.049212672	0.13393324
sp|Q3UUQ7|PGAP1_MOUSE	NA	0.000534427	0.0002441	0.000430069	0.000258326	0.000641599	0.000133437	0.000150499	0.0000563	0.000420355	0.0000412	0.00015024	0.0000321	0.0000299	0	0	0.002958524	0.056251903	0.136891401
sp|Q80U87|UBP8_MOUSE	0.000135306	0.000104395	0.000360681	0.00000584	0.000158974	NA	0.000195463	0.000260562	0.000245288	NA	0.0000472	0.00047031	0.0000244	0.000186281	0.0000161	0	0.315746135	0.048539076	0.144965636
sp|Q91V41|RAB14_MOUSE	0.000469608	0.000399301	0.000133548	0.000440219	0.000266116	0.000380092	0.000217765	NA	0.000130821	0.000134787	0.000218364	0.000323027	0.000223826	0.0000207	0.0000998	0.0000376	0.025478837	0.036157815	0.150571613
sp|P15920|VPP2_MOUSE	0.0000613	0.00042293	0.000448253	0.000322796	0.0000273	0.00025244	0.000312247	0.0000695	NA	0.0000648	0.0000266	0.000215553	0.000046	0.0000274	0	0	0.016108278	0.08069795	0.154341542
sp|P70704|AT8A1_MOUSE	0.001676851	0.002207575	0.00161926	0.003174048	0.000160182	0.000537704	0.000878161	0.000639627	0.0000769	0.000349167	0.000149852	0.000760139	0.0000758	0.00012753	0.0000697	0.0000597	0.001163424	0.020190834	0.154481553
sp|Q8K400|STXB5_MOUSE	NA	0.000172139	0.0000346	0.000089	0.000310123	0.00041635	0.000562954	0.000866611	0.000267479	0.000239792	0.000112644	0.000508462	0.000239341	0.000207758	0.00000905	0	0.858463212	0.020806987	0.158147685
sp|P40201|CHD1_MOUSE	0.0000896	0.0000308	0.00000296	0.00000419	0.0000345	NA	0.000165968	NA	0.0000892	0.000145419	NA	0.0000852	0.000254169	0.000053	0.000390706	0.000290353	0.026627238	0.265905415	0.160894535
sp|Q8VCX5|MICU1_MOUSE	0.00040437	0.000612861	0.000384834	0.000175563	NA	0.000233627	0.0000381	NA	NA	NA	0.000133458	0.0000409	0	0	0	0.0000754	0.00626812	0.151910386	0.163046401
sp|Q91VE0|S27A4_MOUSE	NA	0.0000881	0.0000595	0.0000403	0.000222178	NA	0.000258204	0.00010298	0.0001476	0.0000605	0.000175233	0.0000247	0	0.000118279	0	0	0.41089625	0.025777475	0.168078025
sp|O55143|AT2A2_MOUSE	0.000711807	0.000198888	0.000283193	0.000135641	0.000475621	0.000655588	0.000650763	0.00042536	0.001362218	0.000373526	0.001022606	0.000169279	0.00046235	0.000195688	0.000175594	0.000309822	0.760421423	0.024032203	0.169363331
sp|Q8BH59|CMC1_MOUSE	0.000665708	0.003251257	0.003160845	0.003818302	0.000499916	0.000717906	0.000979261	0.000585743	0.000595908	0.00025625	0.001286091	0.001579555	0.000667603	0.000382646	0.000473568	0.00021166	0.01778086	0.113273328	0.171486426
sp|P11881|ITPR1_MOUSE	NA	0.0000691	NA	0.000149882	0.000121117	0.001542127	0.001450179	0.001013421	0.0000574	0.000283514	0.001066125	0.000250424	0.000154626	0	0.0000643	0.000042	0.465015551	0.025230317	0.172166605
sp|Q9D8N0|EF1G_MOUSE	NA	0.000300844	0.000110671	0.000247285	0.000204066	0.000367892	0.000369429	0.000597301	0.000292859	0.000207203	0.000704764	0.000459603	0.000755099	0.000747034	0.000304057	0.000865372	0.0336942	0.104569136	0.179334359
sp|Q76LL6|FHOD3_MOUSE	0.000461559	0.000187934	0.000311116	NA	NA	0.000431228	0.0000569	0.0000611	0.000193686	0.000428502	0.0000209	0.000202611	0	0.0000669	0	0.000200435	0.032846392	0.369465133	0.182749965
sp|Q9JIS8|S12A4_MOUSE	0.000225512	0.000986968	0.000884369	0.000666462	0.000100688	0.000255956	0.000594433	0.000191557	0.00010784	NA	NA	0.000121909	0.000135514	0	0	0	0.008823112	0.067328935	0.187446671
sp|Q9CR57|RL14_MOUSE	NA	0.000197712	0.000278743	0.000367442	0.0000363	0.0000977	0.00022982	0.000155995	0.0000545	0.0000859	0.000522078	NA	0.0000313	0.0000507	0	0.0000365	0.002044326	0.056900168	0.192190771
tr|D3Z5T8|D3Z5T8_MOUSE	0.000156256	0.000100016	0.000160961	0.000028	0.0000395	0.0000393	0.00011696	0.0000437	0.0000157	0.000250063	0.0000894	0.0000422	0.0000234	0	0	0.0000596	0.03763256	0.149847175	0.19835141
tr|B8QI36|B8QI36_MOUSE	0.000135821	0.000253598	0.0000836	NA	0.000256892	0.000204052	0.000286888	0.000490401	0.000532962	0.000208206	0.000811144	0.0000888	0.000431394	0.000710774	0.000806376	0.000724136	0.004706648	0.013099734	0.207520227
sp|Q8C9J3|SPEF2_MOUSE	0.0000396	0.000054	0.000235433	0.000156647	0.000398462	0.000572415	NA	0.000276246	NA	0.000191774	NA	0.000483333	0.000225734	0.000101783	0.0000769	0.000270033	0.500003067	0.041769162	0.211458986
sp|Q9DCJ7|AKIP_MOUSE	0.0000773	NA	NA	0.0000461	0.0000718	NA	0.00000563	NA	0.0000838	0.000312978	0.00000657	0.0000108	0	0	0	0.0000113	0.004885071	0.157956435	0.211855784
sp|P27659|RL3_MOUSE	0.000201501	0.000707091	0.000265214	0.000705469	0.000199891	0.000888894	0.000274662	0.000479849	0.000221052	0.000134672	0.001163277	0.000163397	0.000269978	0	0	0.0000273	0.040549505	0.060821066	0.226054308
sp|G5E829|AT2B1_MOUSE	0.000193433	0.000298462	0.000975286	0.00028749	0.000979369	0.000864347	0.001496767	0.000690572	0.000197676	0.00046951	0.001132036	0.000596847	0.000423121	0.000266285	0.000401296	0.000224671	0.578369407	0.009333429	0.230037592
sp|P51881|ADT2_MOUSE	0.000247247	0.000178518	0.000353226	0.000763607	0.000716474	0.000386836	0.000595495	0.000599408	0.000226226	NA	0.000389755	0.000559805	0.000257452	0.0000599	0	0.00046005	0.296752174	0.022604451	0.237615875
sp|O88398|AVIL_MOUSE	0.000662057	0.000259044	0.00067035	0.0014649	0.000556899	0.000337398	0.0001144	0.001229784	0.000293476	NA	0.0000476	0.005731106	0	0	0	0	0.023233843	0.059247625	0.248959222
sp|Q80W93|HYDIN_MOUSE	0.000092	0.0000756	0.000144438	0.00012121	0.00037916	NA	0.000158765	0.000389446	0.0000484	0.000276445	0.000245937	0.0000766	0	0	0.0000403	0.000221095	0.464016212	0.040344783	0.264467621
sp|E9Q6J5|BD1L1_MOUSE	0.000114055	0.004890508	0.00011903	0.000208455	0.001171093	0.000818113	0.001040874	0.000470983	0.000386693	0.000686491	NA	0.0000879	0.000218687	0	0.000394017	0.0000632	0.365494376	0.007135156	0.275466179
sp|Q5DTY9|KCD16_MOUSE	NA	0.0000395	0.0000191	0.0000483	0.000455532	0.0000947	NA	0.0000798	0.000706742	0.000172988	0.000926413	0.0000192	0.000280889	0.000253435	0.000171152	0.0000654	0.041765665	0.888905965	0.276883175
sp|P13595|NCAM1_MOUSE	0.000708896	0.000570909	0.001375134	0.000581163	0.000408567	0.00018996	0.000566028	0.0000722	0.000076	NA	0.000106175	NA	0.0000695	0	0	0.0000998	0.007336713	0.056524807	0.278520506
sp|P20029|BIP_MOUSE	0.000171541	0.000302256	0.000725808	0.001836493	0.000017	0.0000132	0.0000973	0.00045284	0.000582987	NA	NA	0.000144688	0.001573924	0.00044459	0.000932651	0.000490812	0.832743368	0.044291711	0.29778545
sp|E9Q7R9|CFA43_MOUSE	0.0000824	0.000195328	0.000323173	0.000154034	0.000157255	0.00036473	0.000269699	0.000113383	0.0000656	NA	NA	0.000138227	0	0.000141247	0	0	0.047221713	0.028834038	0.310796394
tr|A0A571BEV2|A0A571BEV2_MOUSE	0.000382677	0.000545282	0.000377766	0.001077063	0.000415441	0.0000793	0.0000957	0.000775443	0.000913636	0.0000361	0.000339768	0.000092	0	0.000211566	0.000248472	0	0.035638114	0.24831336	0.317702744
sp|P48962|ADT1_MOUSE	0.000537621	0.000759078	0.001001658	0.000865498	0.000375693	0.000866116	0.002718795	0.001152938	0.000491256	0.000589031	0.006607962	0.000504621	0.000526584	0.000292897	0.00068388	0.000186932	0.048352755	0.149956818	0.327200636
sp|Q8CC88|VWA8_MOUSE	0.000197795	0.000440404	0.000736173	0.000656402	0.000039	0.0000808	0.0000369	0.000233695	0.0000195	NA	0.000248255	0.0000622	0	0	0	0.000159017	0.010309595	0.380773683	0.393588669
tr|E9Q7N9|E9Q7N9_MOUSE	0.0000617	0.000129962	0.000253656	0.0000677	0.000172578	0.000319829	0.000345274	0.000689381	0.0001317	0.000253473	0.0000228	0.0000718	0.0001369	0.0000592	0.0000851	0	0.315052906	0.033032079	0.419817991
sp|Q0P5X1|LRIQ1_MOUSE	0.0000707	0.0000499	NA	0.0000208	NA	0.000404201	0.00023378	0.000406621	0.000242391	0.0000182	0.000340452	0.000106187	0.0000149	0.0002246	0.000189994	0	0.428310789	0.034932823	0.479614157
sp|Q9Z1M8|RED_MOUSE	0.000474258	0.000095	0.000025	0.0000781	0.00000574	0.00000887	0.0000399	0.0000963	0.00012255	NA	0.00018393	0.000418773	0.000334371	0.000180442	0.000274308	0.000530186	0.249581382	0.008950158	0.480327404
sp|Q3KNY0|IGFN1_MOUSE	0.000237953	0.0000924	0.000188216	0.0000597	0.00023776	0.00020645	NA	NA	0.0000839	NA	NA	0.0000902	0.0000847	0	0.000121183	0	0.120589835	0.022063011	0.482362778
sp|B2RSH2|GNAI1_MOUSE	NA	0.000187036	NA	0.000473231	0.0003531	0.000463313	0.000333272	0.000529624	0.000190212	0.0000368	0.00014013	0.000290731	0.0000308	0	0.000107494	0.000291914	0.166093894	0.008078305	0.523938136
sp|P70414|NAC1_MOUSE	NA	0.000519353	0.000224654	0.000485769	0.000134122	0.000265887	0.000483592	0.000105778	0.0000661	0.0000314	0.000192742	0.000100468	0.000264398	0.0000479	0.0000313	0.000190336	0.043042148	0.311041947	0.608013683
sp|Q91VD9|NDUS1_MOUSE	0.001031861	0.004800495	0.006634569	0.008021338	0.000108239	0.001548157	0.002402061	0.00247591	0.0000892	0.001244204	0.001063902	0.000505548	0.001101834	0.000362075	0.000215155	0.000692742	0.025105117	0.125282527	0.700856728
sp|Q9WTU3|SCN8A_MOUSE	0.000126798	NA	0.00000253	0.0000978	0.000414308	NA	0.00021075	0.000426632	0.000154937	0.0000553	0.0000821	0.0000761	0.000260685	0	0	0	0.904215624	0.031982535	0.708501315
sp|Q99JY8|PLPP3_MOUSE	0.0005906	0.003455127	0.002233006	0.003891843	0.000417689	0.003310835	0.001932293	0.00252512	NA	0.000213803	0.000282622	0.000289381	0.000612129	0.000109628	0.000141481	0.0000351	0.021464609	0.026938611	0.820748291
sp|P12960|CNTN1_MOUSE	0.006037569	0.011232505	0.012409768	0.012933035	0.002453128	0.00280397	0.004603221	0.005118465	0.001375705	0.001572863	0.000361741	0.001490908	0.000920085	0.001711638	0.001500265	0.000963438	0.001058775	0.011318859	0.837862009
sp|P97300|NPTN_MOUSE	0.001229536	0.00173696	0.003072721	0.004594023	0.00050006	0.000697745	0.001052159	0.001737286	NA	NA	0.000123127	0.000414509	0.000494974	0.000214554	0.000227122	0	0.018850207	0.039181607	0.853734127
sp|Q9Z1G3|VATC1_MOUSE	0.0000283	0.0000265	0.00000955	0.0000585	0.000369346	0.0000372	NA	0.000609001	0.0000561	NA	0.000422181	0.000452103	0.000361297	0.0003905	0.000304358	0.000266425	5.47E-05	0.958114683	0.86124806
sp|Q8BYH8|CHD9_MOUSE	0.000309182	0.000436645	0.000397335	0.000428076	NA	0.000184073	0.000251882	0.000146382	NA	0.00014896	0.000170792	0.00000932	0.000103539	0.0000741	0.000164373	0.0000611	0.000222589	0.055239577	0.866317027
sp|P26151|FCGR1_MOUSE	0.000922967	0.000798316	0.001119806	0.001191513	0.001667227	0.000984489	0.002435009	0.001344664	0.001020292	0.000387019	0.000374784	0.000280402	0.0006346	0.00038441	0.000295691	0.000807928	0.017828611	0.017239798	0.944276096
sp|Q6PIE5|AT1A2_MOUSE	0.0000984	0.000869941	0.000833067	0.000942846	0.001343575	0.001235628	0.001393752	0.001578711	0.001167495	0.000432576	0.000862095	0.000674881	0.001350826	0.000620407	0.000506396	0.000724874	0.689336454	0.027015636	0.948767466
sp|P28660|NCKP1_MOUSE	0.000044	0.0000168	0.0000602	0.00010713	0.0000711	0.0000672	0.0000467	0.0000308	0.000066	0.000117957	0.000121365	0.000277165	0.000169664	0.000219736	0.0000916	0.0000948	0.054017513	0.032193977	0.976819691
sp|Q9QWI6|SRCN1_MOUSE	0.0000261	0.000255142	0.000148987	NA	0.000166004	0.000107177	0.0000475	NA	0.000699444	0.000142727	0.002006057	0.0000977	0.000303027	0.001121467	0.000989268	0.000503356	0.056206302	0.043650022	0.98864342
