# Supplementary material for: Isolation and Characterization of Multi-Protein Complexes Enriched in the K-Cl Co-transporter 2 From Brain Plasma Membranes
Source: Front Mol Neurosci. 2020 Oct 22;13:563091. doi: 10.3389/fnmol.2020.563091 (PMC7643010; doi:10.3389/fnmol.2020.563091)
Supplement: TABLES S2–S14 — A list of all the proteins detected by proteomic analysis in all samples with accompanying SIGI values for each sample replicate. SIGI scores were calculated from raw spectra data for all proteins detected across all samples. 300 kDa 1 – Data Table 2, 300 kDa 2 – Data Table 3, 300 kDa 3 – Data Table 4, 300 kDa 4 – Data Table 5, 600 kDa 1 – Data Table 6, 600 kDa 2 – Data Table 7, 600 kDa 3 – Data Table 8, 600 kDa 4 – Data Table 9, 800 kDa 1 – Data Table 10, 800 kDa 2 – Data Table 11, 800 kDa 3 – Data Table 12, 800 kDa 4 – Data Table 13, Control 1–4, Data Table 14. [file Data_Sheet_2.CSV]

Accession Number	Protein Name	Molecular Weight	Spectral Index	Unique Peptides	Number of Spectra
A0A087WPF7	AUTS2_MOUSE	1261	0.00000628	1	1
A0A0A6YXX9	CTSEL_MOUSE	775	0.00000655	1	1
A0A0M3U1B0	SYC2L_MOUSE	842	0.0000385	1	1
A0A0U1RPR8	GUC2D_MOUSE	1117	0.00013988	1	2
A0A0U1RQ45	TM275_MOUSE	177	0.0000379	1	1
A0A140LI88	ANR31_MOUSE	1857	0.0000885	2	2
A0AUP1	CC112_MOUSE	442	0.0000934	2	2
A0JLY1	CC173_MOUSE	547	0.0000785	1	1
A0JNU3	LPP60_MOUSE	564	0.0000531	1	1
A0JP43	EFCB5_MOUSE	1406	0.000268078	1	1
A1A535	MELT_MOUSE	833	0.0000607	1	1
A1A5B6	TBC25_MOUSE	742	0.0000459	1	1
A1L0T3	SRB4D_MOUSE	586	0.0000554	1	1
A2A3V1	AK17B_MOUSE	959	0.0000253	1	1
A2A3V2	S2543_MOUSE	341	0.0000813	1	1
A2A5K6	ZN335_MOUSE	1337	0.0000487	1	1
A2A5R2	BIG2_MOUSE	1792	0.0000354	1	1
A2A5Z6	SMUF2_MOUSE	748	0.0000336	2	2
A2A6A1	GPTC8_MOUSE	1505	0.0000211	1	1
A2A6M5	CACO2_MOUSE	331	0.0000252	1	1
A2A6T1	CDR2L_MOUSE	465	0.0000538	1	1
A2A761	ZFP69_MOUSE	587	0.0000224	1	1
A2A7Q9	RN19B_MOUSE	732	0.0000667	1	1
A2A825	CPLN2_MOUSE	258	0.0000723	1	1
A2A870	FBF1_MOUSE	1173	0.000398543	4	4
A2A891	CMTA1_MOUSE	1682	0.0000587	1	1
A2A8L1	CHD5_MOUSE	1946	0.0000724	3	3
A2A935	PRD16_MOUSE	1275	0.0000277	1	1
A2A995	FYB2_MOUSE	729	0.000103793	1	1
A2A9A2	DMTA2_MOUSE	531	0.0000933	2	2
A2A9C3	SZT2_MOUSE	3431	0.0000982	2	2
A2A9F4	KDF1_MOUSE	397	0.000115443	1	2
A2AAE1	K1109_MOUSE	5005	0.00014274	4	4
A2AAJ9	OBSCN_MOUSE	8886	0.000467174	6	6
A2ABU4	MYOM3_MOUSE	1439	0.000113057	2	2
A2ABV5	MED14_MOUSE	1459	0.00000304	1	1
A2ACG1	TLDC2_MOUSE	198	0.00000507	1	1
A2AD83	FRMD7_MOUSE	703	0.000253015	1	1
A2ADY9	DDI2_MOUSE	399	0.0000591	1	1
A2AE20	LYZL5_MOUSE	160	0.0000921	1	1
A2AEV7	CC120_MOUSE	629	0.000123453	2	2
A2AG06	MEIOC_MOUSE	965	0.0000341	1	1
A2AG50	MA7D2_MOUSE	781	0.0000674	2	2
A2AG58	BCLA3_MOUSE	752	0.001044705	2	2
A2AGB2	CA087_MOUSE	545	0.0000702	1	1
A2AGL3	RYR3_MOUSE	4863	0.000107716	2	2
A2AGT5	CKAP5_MOUSE	2032	0.00021574	2	2
A2AHC3	CAMP1_MOUSE	1581	0.0000419	2	2
A2AHG0	LZTS3_MOUSE	700	0.0000615	1	1
A2AIV8	CARD9_MOUSE	536	0.000067	1	1
A2AJ76	HMCN2_MOUSE	5100	0.0000703	1	1
A2AJ88	PLPL7_MOUSE	1352	0.000054	1	1
A2AJA9	AJM1_MOUSE	974	0.0000599	1	1
A2AJB1	CC183_MOUSE	534	0.0000317	1	1
A2AJI0	MA7D1_MOUSE	846	0.00021118	5	5
A2AJK6	CHD7_MOUSE	2986	0.0000157	1	1
A2AJT4	PNISR_MOUSE	805	0.00000145	1	1
A2AJX4	MALR1_MOUSE	2123	0.0000445	1	1
A2AKB4	FRPD1_MOUSE	1549	0.0000675	1	1
A2AKQ0	S35D1_MOUSE	355	0.0000686	1	1
A2AKX3	SETX_MOUSE	2646	0.0000138	1	1
A2AKY4	Z804A_MOUSE	1200	0.0000534	1	1
A2AL36	CNTRL_MOUSE	2334	0.000240589	3	3
A2ALK8	PTN3_MOUSE	913	0.0000154	1	1
A2ALU4	SHRM2_MOUSE	1481	0.0000141	1	1
A2AMT1	BFSP1_MOUSE	669	0.000206542	2	2
A2ANX9	ZN711_MOUSE	761	0.000173636	1	1
A2APF3	CTCFL_MOUSE	636	0.000103162	2	2
A2APT9	KLD7A_MOUSE	773	0.0000441	1	1
A2APX8	SCN1A_MOUSE	2009	0.0000207	1	1
A2APY7	NDUF5_MOUSE	343	0.0000365	1	1
A2AQ25	SKT_MOUSE	1946	0.0000892	1	1
A2AQH4	BCORL_MOUSE	1781	0.000126552	2	2
A2AQP0	MYH7B_MOUSE	1941	0.0000712	2	2
A2AR02	PPIG_MOUSE	752	0.000291053	6	6
A2AR50	RGPS1_MOUSE	585	0.0000813	1	1
A2ARA8	ITA8_MOUSE	1062	0.0000658	1	1
A2ARM1	PATL2_MOUSE	529	0.0000451	1	1
A2ARP1	VIP1_MOUSE	1436	0.000268227	2	2
A2ARS0	ANR63_MOUSE	390	0.0000463	1	1
A2ARV4	LRP2_MOUSE	4660	0.000143483	1	1
A2ARZ3	FSIP2_MOUSE	6995	0.000139409	5	5
A2AS89	SPEB_MOUSE	358	0.0000664	1	1
A2ASI5	SCN3A_MOUSE	1947	0.000153333	1	1
A2ASS6	TITIN_MOUSE	35213	0.006138817	30	51
A2ASZ8	SCMC2_MOUSE	469	0.000105128	1	1
A2AUM9	CE152_MOUSE	1736	0.000540514	4	9
A2AUQ7	GTA1L_MOUSE	319	0.0000389	1	1
A2AWA9	RBGP1_MOUSE	1064	0.000450272	4	5
A2AWL7	MGAP_MOUSE	3003	0.000136043	3	3
A2AX52	CO6A4_MOUSE	2309	0.000246103	4	4
A2BDP1	F155B_MOUSE	471	0.0000416	1	1
A2CG63	ARI4B_MOUSE	1314	0.000056	1	1
A2CI98	DYTN_MOUSE	653	0.0000386	1	1
A2RSQ0	DEN5B_MOUSE	1274	0.000121155	1	1
A2RSY1	KANL3_MOUSE	903	0.000117386	1	1
A2RT91	ANKAR_MOUSE	1465	0.00000555	1	1
A2RTF1	CTSRB_MOUSE	1109	0.000049	1	1
A3FIN4	AT8B5_MOUSE	1183	0.0000648	2	2
A3KFM7	CHD6_MOUSE	2711	0.000103058	2	2
A3KFU9	DISP3_MOUSE	1347	0.000320645	1	5
A3KGB4	TBC8B_MOUSE	1114	0.000188915	1	1
A3KGF7	PLCB2_MOUSE	1181	0.0000461	1	1
A3KGK3	FR1L4_MOUSE	1992	0.00019264	2	2
A3KGV1	ODFP2_MOUSE	830	0.000064	1	1
A3KMN5	LARGN_MOUSE	304	0.000118136	1	1
A4FUP9	GL1D1_MOUSE	346	0.0000148	1	1
A4Q9E4	TTLL2_MOUSE	540	0.0000516	1	1
A4Q9E8	TTLL6_MOUSE	822	0.000152607	2	2
A6H584	CO6A5_MOUSE	2640	0.0000608	2	2
A6H5Y1	MPP9_MOUSE	991	0.000402412	4	4
A6H5Y3	METH_MOUSE	1253	0.0000959	2	2
A6H5Z3	EXC6B_MOUSE	810	0.0000131	1	1
A6H603	NWD1_MOUSE	1563	0.000302667	2	2
A6H611	MIPEP_MOUSE	711	0.0000617	1	1
A6H619	PHRF1_MOUSE	1682	0.0000198	1	1
A6H694	LRC63_MOUSE	637	0.000052	1	1
A6H6E2	MMRN2_MOUSE	943	0.00000535	1	1
A6H8H2	DEN4C_MOUSE	1906	0.0000872	1	1
A6PWD2	FHAD1_MOUSE	1420	0.000124229	2	2
A6PWY4	WDR76_MOUSE	622	0.000105459	1	1
A6X919	D19L1_MOUSE	746	0.0000401	1	1
A6X935	ITIH4_MOUSE	942	0.0000853	1	1
A6X942	SH24B_MOUSE	431	0.0000585	1	1
A7DTG3	SRTD4_MOUSE	377	0.000146629	1	2
A7M7C7	SKOR2_MOUSE	1008	0.000138749	2	2
A7XUX6	SKIT2_MOUSE	400	0.0000395	1	1
A7XV14	SKI11_MOUSE	364	0.0000488	1	1
A8C756	THADA_MOUSE	1938	0.0000377	2	2
A8Y5H7	S14L1_MOUSE	715	0.0000963	2	2
A9Z1V5	VW5B1_MOUSE	1215	0.0000543	1	1
B0QZF7	PRCA1_MOUSE	307	0.0000608	2	2
B0V2N1	PTPRS_MOUSE	1907	0.00000494	1	1
B1AQ75	KRT36_MOUSE	473	0.0000472	1	1
B1AQJ2	UBP36_MOUSE	1098	0.0000531	1	1
B1ARD8	SLFN8_MOUSE	910	0.0000603	1	1
B1ATG9	TIKI2_MOUSE	517	0.0000716	1	1
B1AUH1	PTPRU_MOUSE	1446	0.0000355	1	1
B1AVH7	TBD2A_MOUSE	922	0.000173611	3	3
B1AVY7	KI16B_MOUSE	1312	0.0000305	1	1
B1AVZ0	UPP_MOUSE	310	0.0000469	2	2
B1AWL2	ZN462_MOUSE	2495	0.000705537	3	3
B1AXV0	FRS1L_MOUSE	293	0.0000283	1	1
B1AY13	UBP24_MOUSE	2617	0.0000802	1	1
B1AY15	UBP51_MOUSE	661	0.000435995	1	1
B1AZI6	THOC2_MOUSE	1594	0.000129068	3	3
B2B9E1	TRIQK_MOUSE	86	0.000128906	1	1
B2RPY5	GP161_MOUSE	545	0.0000207	1	1
B2RQC2	UBP42_MOUSE	1324	0.000373191	5	5
B2RQC6	PYR1_MOUSE	2225	0.0000532	1	1
B2RR83	YTDC2_MOUSE	1445	0.0000396	1	1
B2RS91	RRN3_MOUSE	656	0.000276704	1	2
B2RU80	PTPRB_MOUSE	1998	0.000102795	1	1
B2RUI1	ZN551_MOUSE	696	0.000159056	1	1
B2RW38	CFA58_MOUSE	873	0.000041	1	1
B2RWS6	EP300_MOUSE	2412	0.0000484	1	1
B2RX14	TUT4_MOUSE	1644	0.000139599	3	3
B2RX88	CSPP1_MOUSE	1205	0.000106419	3	3
B2RXC1	TPC11_MOUSE	1133	0.0000936	1	1
B2RXS4	PLXB2_MOUSE	1842	0.000157046	3	3
B2RY04	DOCK5_MOUSE	1868	0.00091626	6	6
B2RY50	ARMC4_MOUSE	1037	0.0000694	1	2
B2RY56	RBM25_MOUSE	838	0.000589937	7	9
B5TVM2	ILDR2_MOUSE	661	0.0000226	1	1
B7ZMP1	XPP3_MOUSE	506	0.000212159	1	3
B7ZNG0	KIF7_MOUSE	1348	0.000073	2	2
B9EHT4	CLIP3_MOUSE	547	0.0000543	1	1
B9EJ57	MTF1B_MOUSE	379	0.0000437	1	1
B9EJ80	PDZD8_MOUSE	1147	0.0000284	1	1
B9EJA2	CTTB2_MOUSE	1648	0.0000925	1	1
B9EJR8	DAAF5_MOUSE	853	0.000114608	2	2
B9EJV3	GRB1L_MOUSE	1913	0.0000509	1	1
C0HKD9	MFA1B_MOUSE	439	0.000037	1	1
C3VPR6	NLRC5_MOUSE	1915	0.0000376	1	1
C8YR32	LOXH1_MOUSE	2068	0.000296435	2	2
D2J0Y4	CJ090_MOUSE	644	0.0000597	1	1
D3YWJ0	SLIP_MOUSE	796	0.000285431	1	5
D3YXG0	HMCN1_MOUSE	5634	0.000154303	3	3
D3YXK1	SAMD1_MOUSE	519	0.0000621	1	1
D3YXK2	SAFB1_MOUSE	937	0.0000606	2	2
D3YYM4	WDR72_MOUSE	1114	0.000183857	1	1
D3YYU8	OBSL1_MOUSE	1804	0.0000423	1	1
D3YZF7	VS10L_MOUSE	868	0.0000435	1	1
D3YZP9	CCDC6_MOUSE	469	0.000332845	1	4
D3YZU1	SHAN1_MOUSE	2167	0.0000454	1	1
D3Z0R2	PPR36_MOUSE	411	0.003005559	3	4
D3Z2R5	SELN_MOUSE	557	0.0000194	1	1
D3Z423	R212B_MOUSE	297	0.0000694	1	1
D3Z4R1	HFM1_MOUSE	1434	0.000102148	2	2
D3Z5T1	CCD78_MOUSE	437	0.00013245	1	1
D3Z6Q9	BIN2_MOUSE	489	0.0000412	1	1
D3Z750	MRO2A_MOUSE	1679	0.001555692	1	1
D3Z7H8	CILP2_MOUSE	1162	0.0000345	1	1
D4PHA7	WSCD2_MOUSE	571	0.0000167	1	1
E0CYV9	CD054_MOUSE	1786	0.0000251	2	2
E0CZ16	KLHL3_MOUSE	587	0.0000274	1	1
E1U8D0	SOGA1_MOUSE	1418	0.00014059	2	2
E2JF22	PIEZ1_MOUSE	2547	0.0000192	1	1
E5FYH1	TOPZ1_MOUSE	1653	0.00019142	3	3
E9PV86	MCTP1_MOUSE	951	0.0000932	3	3
E9PV87	TALD3_MOUSE	1520	0.0000466	1	1
E9PVB3	CC175_MOUSE	822	0.0000294	1	1
E9PVB5	TTC17_MOUSE	1198	0.0000438	1	1
E9PVD1	CCD62_MOUSE	701	0.00000457	1	1
E9PVD3	PCD16_MOUSE	3291	0.0000346	1	1
E9PVX6	KI67_MOUSE	3177	0.000323772	4	4
E9PXF8	MTMRD_MOUSE	1872	0.000153352	1	1
E9PYI1	ZN568_MOUSE	671	0.0000901	1	1
E9PYK3	PARP4_MOUSE	1969	0.00006	1	1
E9PYL2	PRR12_MOUSE	2035	0.0000329	1	1
E9PYY5	WDR78_MOUSE	807	0.0000256	1	1
E9PZ19	TUTLB_MOUSE	1328	0.0000601	1	1
E9PZJ8	ASCC3_MOUSE	2198	0.0000839	2	2
E9PZM4	CHD2_MOUSE	1827	0.0000543	1	1
E9PZQ0	RYR1_MOUSE	5035	0.0000167	1	1
E9Q1P8	I2BP2_MOUSE	570	0.00000946	1	1
E9Q2M9	WDFY4_MOUSE	3183	0.000181403	3	3
E9Q2Z1	CECR2_MOUSE	1453	0.0000518	1	1
E9Q309	CE350_MOUSE	3095	0.000109183	2	2
E9Q355	CTSG1_MOUSE	1151	0.0000187	1	1
E9Q3S4	M3K19_MOUSE	1311	0.0000167	1	1
E9Q401	RYR2_MOUSE	4966	0.0000637	2	2
E9Q414	APOB_MOUSE	4505	0.000189638	4	5
E9Q4F2	KLH18_MOUSE	574	0.0000456	1	1
E9Q4F7	ANR11_MOUSE	2643	0.000398655	7	8
E9Q4Z2	ACACB_MOUSE	2448	0.0000565	1	1
E9Q555	RN213_MOUSE	5152	0.000220421	3	3
E9Q557	DESP_MOUSE	2883	0.000398573	3	5
E9Q5F9	SETD2_MOUSE	2537	0.000606934	5	5
E9Q5K9	YTDC1_MOUSE	736	0.0000465	2	2
E9Q5M6	CFA44_MOUSE	1843	0.0000815	4	4
E9Q6C8	XKR6_MOUSE	638	0.0000224	1	1
E9Q6I0	V2116_MOUSE	856	0.0000664	1	2
E9Q6J5	BD1L1_MOUSE	3032	0.000114055	3	3
E9Q6P5	TTC7B_MOUSE	843	0.0000273	1	1
E9Q6W4	ZN296_MOUSE	445	0.0000138	1	1
E9Q6X9	RHG40_MOUSE	672	0.00014884	1	1
E9Q6Z5	AUNIP_MOUSE	340	0.00000759	1	1
E9Q743	CF251_MOUSE	1299	0.0000124	1	1
E9Q784	ZC3HD_MOUSE	1729	0.000331898	6	6
E9Q793	JHY_MOUSE	770	0.0000137	1	1
E9Q7D5	ARHG5_MOUSE	1581	0.0000558	1	1
E9Q7F2	RN169_MOUSE	694	0.0000431	1	1
E9Q7G0	NUMA1_MOUSE	2094	0.0000394	1	1
E9Q7R9	CFA43_MOUSE	1682	0.0000824	2	2
E9Q7X7	NRX2A_MOUSE	1710	0.0000549	1	1
E9Q8D0	DJC21_MOUSE	531	0.0000349	2	2
E9Q8I9	FRY_MOUSE	3020	0.0000209	1	1
E9Q8T7	DYH1_MOUSE	4250	0.000585765	5	5
E9Q9A9	OAS2_MOUSE	742	0.0000613	1	1
E9Q9D5	RBL2A_MOUSE	223	0.0000552	1	1
E9Q9R9	DLG5_MOUSE	1921	0.0000704	3	3
E9QA28	CEA16_MOUSE	426	0.0000749	1	1
E9QA62	LMOD3_MOUSE	571	0.000173069	2	2
E9QAF0	SPT31_MOUSE	1014	0.000375198	3	3
E9QAM5	HELZ2_MOUSE	2947	0.000044	1	1
E9QAT4	SC16A_MOUSE	2357	0.0000342	1	1
E9QMW4	CP096_MOUSE	1145	0.0000917	1	1
F6W8I0	YJEN3_MOUSE	251	0.000054	1	1
F6XZJ7	SAM15_MOUSE	620	0.0000554	1	1
F6ZDS4	TPR_MOUSE	2431	0.0000341	1	1
F8VPQ2	ARI4A_MOUSE	1261	0.000205554	3	4
F8VPU2	FARP1_MOUSE	1048	0.0000435	1	1
F8VPZ5	ERCC6_MOUSE	1481	0.0000714	1	1
F8VQB6	MYO10_MOUSE	2062	0.000340069	4	5
G3UYX5	RGS22_MOUSE	1258	0.0000568	1	1
G3X8R9	TMIG3_MOUSE	209	0.0000461	1	1
G3X9G7	ZN809_MOUSE	402	0.0000841	1	1
G3X9J0	SI1L3_MOUSE	1776	0.0000045	1	1
G3X9K3	BIG1_MOUSE	1846	0.000313478	3	3
G3XA57	RFIP2_MOUSE	512	0.000258122	5	5
G3XA59	LRC32_MOUSE	663	0.0000144	1	1
G5E829	AT2B1_MOUSE	1220	0.000193433	3	3
G5E869	ZN142_MOUSE	1843	0.00021652	3	3
G5E872	RNPL1_MOUSE	720	0.0000402	1	1
G5E8B9	ZBT11_MOUSE	1050	0.00017899	2	2
G5E8P0	GCP6_MOUSE	1769	0.0000414	1	1
G5E8Q8	AGRF5_MOUSE	1348	0.000102854	1	1
J3QPZ5	CFA73_MOUSE	306	0.000177075	1	1
L0N7N1	KIF14_MOUSE	1674	0.000166425	2	2
L7N1X6	FBW15_MOUSE	466	0.0000778	1	1
O08528	HXK2_MOUSE	917	0.0000836	2	2
O08532	CA2D1_MOUSE	1103	0.00321303	16	17
O08550	KMT2B_MOUSE	2713	0.000178647	4	4
O08553	DPYL2_MOUSE	572	0.00000907	1	1
O08583	THOC4_MOUSE	255	0.000044	1	1
O08599	STXB1_MOUSE	594	0.0000929	2	2
O08638	MYH11_MOUSE	1972	0.0000107	2	2
O08648	M3K4_MOUSE	1597	0.0000687	2	2
O08686	BARX2_MOUSE	283	0.000108224	1	2
O08688	CAN5_MOUSE	640	0.00000945	1	1
O08696	FOXM1_MOUSE	760	0.0000177	1	1
O08710	THYG_MOUSE	2766	0.000170745	1	1
O08715	AKAP1_MOUSE	857	0.0000729	2	2
O08716	FABP9_MOUSE	132	0.0000185	1	1
O08746	MATN2_MOUSE	956	0.0000153	1	1
O08747	UNC5C_MOUSE	931	0.0000887	1	1
O08749	DLDH_MOUSE	509	0.000161259	1	1
O08784	TCOF_MOUSE	1320	0.0000297	1	1
O08785	CLOCK_MOUSE	855	0.0000253	1	1
O08789	MNT_MOUSE	591	0.000021	1	1
O08796	EF2K_MOUSE	724	0.000129323	2	2
O08808	DIAP1_MOUSE	1255	0.0000173	1	1
O08842	GFRA2_MOUSE	464	0.0000844	1	1
O08852	PKD1_MOUSE	4293	0.000103977	1	1
O08856	ELL_MOUSE	602	0.00000741	1	1
O08859	TSG6_MOUSE	275	0.0000297	1	1
O08899	RGS4_MOUSE	205	0.000134272	1	1
O08900	IKZF3_MOUSE	507	0.000130965	1	1
O08912	GALT1_MOUSE	559	0.0000918	2	2
O08917	FLOT1_MOUSE	428	0.0000375	1	1
O08969	PHLA2_MOUSE	144	0.0000709	1	1
O08997	ATOX1_MOUSE	68	0.0000866	1	1
O08999	LTBP2_MOUSE	1813	0.0000563	2	2
O09000	NCOA3_MOUSE	1398	0.000175854	2	2
O09051	GUC2B_MOUSE	106	0.0000896	1	1
O09053	WRN_MOUSE	1401	0.0000914	2	2
O09101	PIGF_MOUSE	219	0.0000791	1	1
O09118	NET1_MOUSE	604	0.0000471	1	1
O09126	SEM4D_MOUSE	861	0.0000383	1	1
O09130	NF2IP_MOUSE	412	0.0000567	1	1
O09131	GSTO1_MOUSE	240	0.0000819	1	1
O35066	KIF3C_MOUSE	796	0.0000113	1	1
O35084	CP27B_MOUSE	507	0.0000315	1	1
O35126	ATN1_MOUSE	1175	0.000154648	1	1
O35134	RPA1_MOUSE	1717	0.0000143	1	1
O35136	NCAM2_MOUSE	837	0.000123498	2	2
O35137	ALX4_MOUSE	399	0.000479612	1	4
O35144	TERF2_MOUSE	541	0.0000918	2	2
O35153	BET1L_MOUSE	111	0.0000466	1	1
O35161	CELR1_MOUSE	3034	0.0000721	1	1
O35174	KCNS2_MOUSE	477	0.000617179	1	1
O35242	FAN_MOUSE	920	0.0000366	1	1
O35245	PKD2_MOUSE	966	0.000032	1	1
O35250	EXOC7_MOUSE	697	0.0000727	2	2
O35261	E2F3_MOUSE	457	0.0000259	1	1
O35295	PURB_MOUSE	324	0.0000524	1	1
O35375	NRP2_MOUSE	931	0.0000494	1	1
O35381	AN32A_MOUSE	247	0.000147801	1	3
O35382	EXOC4_MOUSE	975	0.0000721	2	2
O35417	PDYN_MOUSE	248	0.0000154	1	1
O35435	PYRD_MOUSE	395	0.0000219	1	1
O35445	RNF5_MOUSE	180	0.00000873	1	1
O35465	FKBP8_MOUSE	402	0.0000875	1	2
O35493	CLK4_MOUSE	481	0.000114124	3	3
O35516	NOTC2_MOUSE	2473	0.000130997	1	1
O35526	STX1A_MOUSE	288	0.0000656	1	1
O35551	RABE1_MOUSE	862	0.0000544	1	1
O35565	FGF10_MOUSE	209	0.0000113	1	1
O35566	CD151_MOUSE	253	0.0000688	1	1
O35593	PSDE_MOUSE	310	0.000164839	1	5
O35594	IFT81_MOUSE	676	0.00000424	1	1
O35600	ABCA4_MOUSE	2310	0.0000135	1	1
O35618	MDM4_MOUSE	489	0.0000326	1	1
O35648	CETN3_MOUSE	167	0.0000217	1	1
O35659	GLP1R_MOUSE	463	0.0000526	1	1
O35674	ADA19_MOUSE	920	0.000038	1	1
O35685	NUDC_MOUSE	332	0.0000839	1	1
O35691	PININ_MOUSE	725	0.000148458	2	2
O35709	ENC1_MOUSE	589	0.0000721	1	1
O35711	LIPB2_MOUSE	882	0.000102763	2	2
O35738	KLF12_MOUSE	402	0.00014694	3	3
O35855	BCAT2_MOUSE	393	0.0000587	2	2
O35874	SATT_MOUSE	532	0.00000735	1	1
O35904	PK3CD_MOUSE	1043	0.000042	1	1
O35927	CTND2_MOUSE	1247	0.0000674	1	1
O35929	REM1_MOUSE	297	0.0000298	1	1
O35942	NEK2_MOUSE	443	0.0000294	1	1
O35954	PITM1_MOUSE	1243	0.00000587	1	1
O35973	PER1_MOUSE	1291	0.000107892	1	1
O35980	NTH_MOUSE	300	0.000164255	1	1
O54707	KLRD1_MOUSE	179	0.0000461	1	1
O54709	NKG2D_MOUSE	232	0.000026	1	1
O54781	SRPK2_MOUSE	681	0.0000128	1	1
O54784	DAPK3_MOUSE	448	0.0000131	1	1
O54788	DFFB_MOUSE	344	0.0000851	1	1
O54819	TFPI1_MOUSE	306	0.0000331	1	1
O54827	AT10A_MOUSE	1508	0.0000997	2	2
O54828	RGS9_MOUSE	675	0.0000163	1	1
O54831	PR7A2_MOUSE	253	0.0000516	1	1
O54833	CSK22_MOUSE	350	0.000022	1	1
O54916	REPS1_MOUSE	795	0.0000826	1	1
O54942	CLD5_MOUSE	218	0.0000644	1	1
O54950	AAKG1_MOUSE	330	0.0000282	1	1
O54962	BAF_MOUSE	89	0.0000882	1	1
O54972	MTG16_MOUSE	620	0.000114618	2	2
O54982	KCNU1_MOUSE	1121	0.000220736	2	2
O54983	CRYM_MOUSE	313	0.0000954	1	1
O54990	PROM1_MOUSE	867	0.000290291	1	1
O54991	CNTP1_MOUSE	1385	0.0000537	1	1
O55013	TPPC3_MOUSE	180	0.00000755	1	1
O55017	CAC1B_MOUSE	2327	0.0000425	1	1
O55106	STRN_MOUSE	780	0.0000633	1	1
O55128	SAP18_MOUSE	153	0.00004	1	1
O55131	SEPT7_MOUSE	436	0.0000874	3	3
O55143	AT2A2_MOUSE	1044	0.000711807	3	3
O55176	PJA1_MOUSE	578	0.0000721	1	1
O55196	ENAM_MOUSE	1274	0.0000292	1	1
O55222	ILK_MOUSE	452	0.0000889	1	1
O55225	OTOG_MOUSE	2911	0.000122149	2	2
O55229	CHKB_MOUSE	394	0.00000868	1	1
O70126	AURKB_MOUSE	345	0.000649692	1	1
O70138	MMP8_MOUSE	465	0.0000311	1	1
O70157	TOP3A_MOUSE	1003	0.000038	1	1
O70161	PI51C_MOUSE	661	0.000104354	2	2
O70166	STMN3_MOUSE	180	0.00000684	1	1
O70167	P3C2G_MOUSE	1506	0.0000752	1	1
O70169	PRS39_MOUSE	367	0.0000743	1	1
O70228	ATP9A_MOUSE	1047	0.0000637	1	1
O70250	PGAM2_MOUSE	253	0.0000573	1	1
O70263	LNX1_MOUSE	728	0.0000198	1	1
O70293	GRK6_MOUSE	576	0.0000391	1	1
O70299	MB211_MOUSE	359	0.000022	2	2
O70305	ATX2_MOUSE	1285	0.000041	1	1
O70309	ITB5_MOUSE	798	0.00000128	1	1
O70333	CRIPT_MOUSE	101	0.0000511	1	1
O70355	BTNL2_MOUSE	454	0.0000619	1	1
O70362	PHLD_MOUSE	837	0.000068	2	2
O70373	XIRP1_MOUSE	1129	0.000179805	2	2
O70374	MTG8R_MOUSE	594	0.00000858	1	1
O70435	PSA3_MOUSE	255	0.0000435	1	1
O70439	STX7_MOUSE	261	0.000146311	1	2
O70443	GNAZ_MOUSE	355	0.000187184	4	4
O70445	BARD1_MOUSE	765	0.00000253	1	1
O70468	MYPC3_MOUSE	1270	0.0000899	3	3
O70582	LX12B_MOUSE	701	0.0000529	1	1
O70585	DTNB_MOUSE	659	0.000094	1	1
O70589	CSKP_MOUSE	926	0.0000396	1	1
O88188	LY86_MOUSE	162	0.0000763	1	1
O88307	SORL_MOUSE	2215	0.00010057	1	1
O88342	WDR1_MOUSE	606	0.0000421	1	1
O88343	S4A4_MOUSE	1079	0.000445643	5	5
O88346	TNNT1_MOUSE	262	0.0000101	1	1
O88379	BAZ1A_MOUSE	1555	0.000048	2	2
O88398	AVIL_MOUSE	819	0.000662057	1	5
O88427	CAC1H_MOUSE	2365	0.0000899	2	2
O88428	PAPS2_MOUSE	621	0.000314647	1	1
O88444	ADCY1_MOUSE	1118	0.000403525	2	2
O88491	NSD1_MOUSE	2588	0.0000395	3	3
O88502	PDE8A_MOUSE	823	0.0000793	1	1
O88520	SHOC2_MOUSE	582	0.0000266	1	1
O88532	ZFR_MOUSE	1074	0.000172684	6	7
O88554	PARP2_MOUSE	559	0.0000471	1	1
O88559	MEN1_MOUSE	611	0.000055	1	1
O88561	S27A3_MOUSE	667	0.0000871	1	1
O88630	GOSR1_MOUSE	250	0.00307993	1	2
O88673	DGKA_MOUSE	730	0.0000379	1	1
O88685	PRS6A_MOUSE	442	0.00032487	1	1
O88700	BLM_MOUSE	1416	0.0000305	1	1
O88735	MAP7_MOUSE	730	0.000162696	2	2
O88738	BIRC6_MOUSE	4882	0.0000408	1	1
O88741	GDAP1_MOUSE	358	0.0000152	1	1
O88746	TOM1_MOUSE	492	0.0000466	1	1
O88783	FA5_MOUSE	2183	0.0000614	1	1
O88786	I13R2_MOUSE	383	0.000574407	1	4
O88799	ZAN_MOUSE	5376	0.0000466	1	1
O88811	STAM2_MOUSE	523	0.0000312	1	1
O88829	SIAT9_MOUSE	414	0.0000534	1	1
O88842	FGD3_MOUSE	733	0.0000114	1	1
O88844	IDHC_MOUSE	414	0.000124548	2	2
O88852	TSYL1_MOUSE	379	0.0000303	1	1
O88853	GALR3_MOUSE	370	0.0000479	2	2
O88866	HUNK_MOUSE	714	0.0000546	1	1
O88870	BEST1_MOUSE	551	0.0000394	1	1
O88874	CCNK_MOUSE	554	0.0000291	1	1
O88904	HIPK1_MOUSE	1210	0.003190632	1	1
O88910	MPP3_MOUSE	568	0.0000589	1	1
O88935	SYN1_MOUSE	706	0.000615942	8	9
O88968	TCO2_MOUSE	430	0.000228197	2	2
O88983	STX8_MOUSE	236	0.0000917	1	1
O88990	ACTN3_MOUSE	900	0.000380964	2	2
O89026	ROBO1_MOUSE	1612	0.000140065	1	1
O89029	MATN4_MOUSE	624	0.0000298	1	1
O89050	MKLN1_MOUSE	735	0.0000883	3	3
O89079	COPE_MOUSE	308	0.000218189	2	2
O89084	PDE4A_MOUSE	844	0.00000202	1	1
O89091	KLF10_MOUSE	479	0.0000432	1	1
O89106	FHIT_MOUSE	150	0.0000426	1	1
O89109	KCNN4_MOUSE	425	0.0000384	1	1
P00375	DYR_MOUSE	187	0.0000392	1	1
P00405	COX2_MOUSE	227	0.0000256	1	1
P00683	RNAS1_MOUSE	149	0.0000375	1	1
P00687	AMY1_MOUSE	511	0.0000437	1	1
P00860	DCOR_MOUSE	461	0.0000121	1	1
P01027	CO3_MOUSE	1663	0.0000383	1	1
P01132	EGF_MOUSE	1217	0.0000127	1	1
P01633	KV5A1_MOUSE	149	0.0000376	1	1
P01639	KV5A7_MOUSE	130	0.0000331	1	1
P01831	THY1_MOUSE	162	0.000361665	3	4
P01837	IGKC_MOUSE	107	0.000236767	2	3
P01867	IGG2B_MOUSE	404	0.000369575	3	3
P02468	LAMC1_MOUSE	1607	0.000027	1	1
P04104	K2C1_MOUSE	637	0.0000557	1	1
P04117	FABP4_MOUSE	132	0.0000188	1	1
P04230	HB21_MOUSE	264	0.0000718	1	1
P04370	MBP_MOUSE	250	0.000307478	3	3
P04627	ARAF_MOUSE	604	0.0000243	1	1
P05064	ALDOA_MOUSE	364	0.00010776	1	1
P05214	TBA3_MOUSE	450	0.000152255	1	2
P05480	SRC_MOUSE	541	0.000108818	2	2
P05555	ITAM_MOUSE	1153	0.00000408	1	1
P06151	LDHA_MOUSE	332	0.0000435	1	1
P06332	CD4_MOUSE	457	0.0000235	2	2
P06684	CO5_MOUSE	1680	0.000897849	3	3
P06795	MDR1B_MOUSE	1276	0.0000498	1	1
P06802	ENPP1_MOUSE	906	0.0000944	1	1
P06909	CFAH_MOUSE	1234	0.000172254	1	1
P07356	ANXA2_MOUSE	339	0.000145821	3	3
P07742	RIR1_MOUSE	792	0.0000926	2	3
P07901	HS90A_MOUSE	733	0.00011742	2	2
P07903	ERCC1_MOUSE	298	0.0000494	1	1
P08032	SPTA1_MOUSE	2415	0.000098	1	1
P08043	ZFP2_MOUSE	459	0.0000133	1	1
P08071	TRFL_MOUSE	707	0.0000709	1	1
P08113	ENPL_MOUSE	802	0.000296829	5	5
P08121	CO3A1_MOUSE	1464	0.0000574	1	1
P08122	CO4A2_MOUSE	1707	0.0000231	1	1
P08226	APOE_MOUSE	311	0.0000546	1	1
P08249	MDHM_MOUSE	338	0.000222102	1	1
P08414	KCC4_MOUSE	469	0.0000585	1	1
P08508	FCGR3_MOUSE	261	0.0000607	1	1
P08680	HEM0_MOUSE	587	0.0000618	2	2
P08730	K1C13_MOUSE	437	0.0000369	1	1
P09021	HXA5_MOUSE	270	0.000127916	1	1
P09023	HXB6_MOUSE	224	0.0000229	1	1
P09055	ITB1_MOUSE	798	0.000140696	1	1
P09065	HME1_MOUSE	401	0.000175685	1	3
P09084	PAX1_MOUSE	446	0.0000106	1	1
P09103	PDIA1_MOUSE	509	0.0000892	1	1
P09242	PPBT_MOUSE	524	0.0000848	2	2
P09581	CSF1R_MOUSE	977	0.000119537	1	2
P09631	HXA9_MOUSE	271	0.0000329	1	1
P09803	CADH1_MOUSE	884	0.0000194	1	1
P09838	TDT_MOUSE	510	0.0000299	1	2
P09922	MX1_MOUSE	631	0.00000896	1	1
P0C1Q2	PDE11_MOUSE	933	0.000012	1	1
P0C5E4	PTPRQ_MOUSE	2300	0.000289332	2	2
P0C605	KGP1_MOUSE	671	0.0000679	1	1
P0C6A2	MAMD1_MOUSE	803	0.00000396	1	1
P0C6F1	DYH2_MOUSE	4456	0.000161884	3	3
P0C872	JMJD7_MOUSE	316	0.0000467	1	1
P0CC03	ST6B1_MOUSE	303	0.00000735	1	1
P0CW70	D19L2_MOUSE	773	0.000100667	1	3
P0DM40	FR1L5_MOUSE	2038	0.00000975	1	1
P0DM65	BECN2_MOUSE	447	0.0000317	1	1
P0DOV1	IFI5B_MOUSE	425	0.000068	1	1
P0DOV2	IFI4_MOUSE	619	0.0000183	1	1
P10078	ZFP28_MOUSE	825	0.000208581	2	2
P10107	ANXA1_MOUSE	346	0.0000414	1	1
P10166	MYCL_MOUSE	368	0.000137316	2	2
P10284	HXB4_MOUSE	250	0.0000615	1	1
P10287	CADH3_MOUSE	822	0.0000319	1	1
P10493	NID1_MOUSE	1245	0.000157963	2	2
P10630	IF4A2_MOUSE	407	0.00000983	1	1
P10755	ZFP14_MOUSE	501	0.0000855	1	1
P10852	4F2_MOUSE	526	0.000198296	3	3
P10922	H10_MOUSE	194	0.0000615	2	2
P10923	OSTP_MOUSE	294	0.0000497	1	1
P11087	CO1A1_MOUSE	1453	0.0000363	1	1
P11103	PARP1_MOUSE	1013	0.0000222	1	1
P11276	FINC_MOUSE	2477	0.0000407	1	1
P11499	HS90B_MOUSE	724	0.000148449	2	3
P11531	DMD_MOUSE	3678	0.000264437	4	4
P11627	L1CAM_MOUSE	1260	0.000003	1	1
P11835	ITB2_MOUSE	771	0.0000303	1	1
P12023	A4_MOUSE	770	0.0000466	2	2
P12367	KAP2_MOUSE	401	0.000114783	2	2
P12400	CTL2B_MOUSE	113	0.00000165	1	1
P12710	FABPL_MOUSE	127	0.0000472	1	1
P12790	CP2B9_MOUSE	491	0.0000214	1	1
P12849	KAP1_MOUSE	381	0.0000703	1	1
P12960	CNTN1_MOUSE	1020	0.006037569	23	37
P13011	SCD2_MOUSE	358	0.0000568	1	1
P13020	GELS_MOUSE	780	0.0000668	1	1
P13412	TNNI2_MOUSE	182	0.0000582	1	2
P13542	MYH8_MOUSE	1937	0.0000463	2	2
P13595	NCAM1_MOUSE	1115	0.000708896	6	6
P13705	MSH3_MOUSE	1091	0.0000259	2	2
P13864	DNMT1_MOUSE	1620	0.000380672	4	4
P14094	AT1B1_MOUSE	304	0.0000501	2	2
P14106	C1QB_MOUSE	253	0.0000401	1	1
P14115	RL27A_MOUSE	148	0.00011153	2	2
P14131	RS16_MOUSE	146	0.000055	2	2
P14148	RL7_MOUSE	270	0.0000924	2	2
P14152	MDHC_MOUSE	334	0.000142574	1	1
P14211	CALR_MOUSE	416	0.0000175	1	1
P14404	MECOM_MOUSE	1232	0.000124635	1	1
P14576	SRP54_MOUSE	504	0.0000544	1	1
P14719	ILRL1_MOUSE	567	0.000036	1	1
P14733	LMNB1_MOUSE	588	0.000041	1	1
P14824	ANXA6_MOUSE	673	0.000185551	1	1
P14873	MAP1B_MOUSE	2464	0.000142393	2	2
P15105	GLNA_MOUSE	373	0.0000315	1	1
P15116	CADH2_MOUSE	906	0.0001911	3	3
P15208	INSR_MOUSE	1372	0.0000313	1	1
P15307	REL_MOUSE	587	0.003618072	1	25
P15499	PRPH2_MOUSE	346	0.0000358	1	1
P15508	SPTB1_MOUSE	2128	0.000248792	2	2
P15620	ZN271_MOUSE	580	0.000203462	2	2
P15656	FGF5_MOUSE	264	0.0000935	1	1
P15920	VPP2_MOUSE	856	0.0000613	2	2
P15948	K1B22_MOUSE	259	0.00021701	1	1
P15975	UBP53_MOUSE	1069	0.000188305	3	3
P16015	CAH3_MOUSE	260	0.0000433	1	1
P16277	BLK_MOUSE	499	0.0000616	1	1
P16330	CN37_MOUSE	420	0.000382882	5	5
P16372	ZFP58_MOUSE	489	0.001041454	3	7
P16546	SPTN1_MOUSE	2472	0.02306405	1	1
P16675	PPGB_MOUSE	474	0.000180621	1	1
P16879	FES_MOUSE	822	0.000181267	1	1
P16951	ATF2_MOUSE	487	0.0000326	1	1
P17047	LAMP2_MOUSE	415	0.000018	1	1
P17141	ZFP37_MOUSE	594	0.000293902	1	1
P17156	HSP72_MOUSE	633	0.000142479	2	2
P17426	AP2A1_MOUSE	977	0.001002952	10	11
P17427	AP2A2_MOUSE	938	0.000224752	5	5
P17710	HXK1_MOUSE	974	0.0000588	2	2
P17717	UDB17_MOUSE	530	0.00000436	1	1
P17751	TPIS_MOUSE	299	0.0000356	1	1
P17809	GTR1_MOUSE	492	0.000124249	1	1
P17897	LYZ1_MOUSE	148	0.00010577	2	2
P17950	IER2_MOUSE	221	0.0000335	1	1
P18052	PTPRA_MOUSE	829	0.000114472	1	1
P18337	LYAM1_MOUSE	372	0.000122651	1	1
P18581	CTR2_MOUSE	657	0.0000494	1	1
P18826	KPB1_MOUSE	1241	0.0000178	1	1
P18872	GNAO_MOUSE	354	0.000748006	4	4
P18911	RARG_MOUSE	458	0.0000429	1	1
P19001	K1C19_MOUSE	403	0.000149474	1	1
P19091	ANDR_MOUSE	899	0.000120898	2	2
P19096	FAS_MOUSE	2504	0.0000106	1	1
P19221	THRB_MOUSE	618	0.00012681	1	1
P19426	NELFE_MOUSE	375	0.000026	1	1
P19473	TUR8_MOUSE	224	0.0000477	1	1
P19639	GSTM3_MOUSE	218	0.0000424	1	1
P20029	BIP_MOUSE	655	0.000171541	4	5
P20040	HB24_MOUSE	264	0.0000215	1	1
P20181	NTF3_MOUSE	258	0.0000342	2	2
P20293	TBXT_MOUSE	436	0.000370453	1	1
P20334	TNR9_MOUSE	256	0.0000588	1	1
P20937	KLRA1_MOUSE	262	0.0000547	1	1
P21180	CO2_MOUSE	760	0.0000258	1	1
P21271	MYO5B_MOUSE	1818	0.00014308	3	3
P21274	BMP2_MOUSE	394	0.0000637	1	1
P21278	GNA11_MOUSE	359	0.000142614	1	1
P21447	MDR1A_MOUSE	1276	0.0000593	1	1
P21550	ENOB_MOUSE	434	0.0000111	1	1
P21552	WNT2_MOUSE	360	0.000201826	1	3
P21614	VTDB_MOUSE	476	0.0000797	1	1
P21661	NEC2_MOUSE	637	0.000329787	3	3
P21729	GRPR_MOUSE	384	0.00000961	1	1
P21803	FGFR2_MOUSE	821	0.0000802	1	1
P21836	ACES_MOUSE	614	0.000125862	2	2
P21845	TRYB2_MOUSE	276	0.000076	1	1
P21958	TAP1_MOUSE	724	0.0000615	1	1
P22227	ZFP42_MOUSE	288	0.000036	1	1
P22272	IL6RA_MOUSE	460	0.000179313	1	1
P22387	EDN1_MOUSE	202	0.000151536	1	1
P22518	CLK1_MOUSE	483	0.0000743	1	1
P22605	RARB_MOUSE	482	0.0000631	1	2
P22723	GBRG2_MOUSE	474	0.00000509	1	1
P22933	GBRD_MOUSE	449	0.0000595	1	1
P23116	EIF3A_MOUSE	1344	0.000194557	5	5
P23249	MOV10_MOUSE	1004	0.0000517	2	2
P23475	XRCC6_MOUSE	608	0.0000965	1	1
P23589	CAH5A_MOUSE	299	0.0000796	1	1
P23708	NFYA_MOUSE	346	0.00000473	1	1
P23780	BGAL_MOUSE	647	0.0000143	1	1
P23798	PCGF2_MOUSE	342	0.0000141	1	1
P23818	GRIA1_MOUSE	907	0.000104323	1	1
P23819	GRIA2_MOUSE	883	0.00000652	1	1
P23881	TCEA3_MOUSE	347	0.000047	1	1
P24270	CATA_MOUSE	527	0.0000332	1	1
P24288	BCAT1_MOUSE	386	0.0000184	1	1
P24369	PPIB_MOUSE	216	0.000252658	1	1
P24456	CP2DA_MOUSE	504	0.000148305	1	1
P24788	CD11B_MOUSE	784	0.0000675	2	2
P25118	TNR1A_MOUSE	454	0.0000251	2	2
P25206	MCM3_MOUSE	812	0.0000206	1	1
P25233	NECD_MOUSE	325	0.0000545	1	1
P25799	NFKB1_MOUSE	971	0.000064	2	2
P25911	LYN_MOUSE	512	0.0000922	2	2
P26039	TLN1_MOUSE	2541	0.0000288	2	2
P26040	EZRI_MOUSE	586	0.0000743	2	2
P26043	RADI_MOUSE	583	0.0000608	1	1
P26151	FCGR1_MOUSE	404	0.000922967	9	9
P26187	MGMT_MOUSE	211	0.0000723	1	1
P26361	CFTR_MOUSE	1476	0.0000145	1	1
P26443	DHE3_MOUSE	558	0.0000758	1	1
P26450	P85A_MOUSE	724	0.000125919	2	2
P26516	PSMD7_MOUSE	321	0.0000136	1	1
P26618	PGFRA_MOUSE	1089	0.0000862	2	2
P26928	HGFL_MOUSE	716	0.000239675	1	1
P26955	IL3RB_MOUSE	896	0.0000286	1	1
P27038	AVR2A_MOUSE	513	0.0000315	1	1
P27090	TGFB2_MOUSE	414	0.000127772	1	1
P27106	MIS_MOUSE	555	0.0000498	1	1
P27601	GNA13_MOUSE	377	0.000205542	1	1
P27659	RL3_MOUSE	403	0.000201501	3	3
P27664	PDE6A_MOUSE	859	0.000017	1	1
P27671	RGRF1_MOUSE	1262	0.000118831	2	2
P27870	VAV_MOUSE	845	0.0000249	2	2
P28236	CXA8_MOUSE	440	0.0000855	1	1
P28271	ACOC_MOUSE	889	0.000134131	2	2
P28352	APEX1_MOUSE	317	0.000063	1	1
P28481	CO2A1_MOUSE	1487	0.000170848	1	2
P28574	MAX_MOUSE	160	0.0000384	2	2
P28653	PGS1_MOUSE	369	0.0000473	1	1
P28658	ATX10_MOUSE	475	0.000133499	1	1
P28660	NCKP1_MOUSE	1128	0.000044	1	1
P28700	RXRA_MOUSE	467	0.0000948	1	1
P28704	RXRB_MOUSE	520	0.0000279	1	1
P28738	KIF5C_MOUSE	956	0.000228767	1	1
P28740	KIF2A_MOUSE	705	0.000075	2	2
P28741	KIF3A_MOUSE	701	0.0000263	1	1
P28798	GRN_MOUSE	589	0.0000249	1	1
P28828	PTPRM_MOUSE	1452	0.00000914	1	1
P28867	KPCD_MOUSE	674	0.0000596	1	1
P29319	EPHA3_MOUSE	983	0.0000276	1	1
P29477	NOS2_MOUSE	1144	0.0000355	1	1
P29594	CASP2_MOUSE	452	0.000265732	2	2
P29754	AGTRA_MOUSE	359	0.000185924	1	1
P29788	VTNC_MOUSE	478	0.0000803	1	1
P29812	TYRP2_MOUSE	517	0.0000645	1	1
P30204	MSRE_MOUSE	458	0.0000456	1	1
P30276	CCNB2_MOUSE	398	0.0000276	1	1
P30306	MPIP2_MOUSE	576	0.0000045	1	1
P30415	NKTR_MOUSE	1453	0.000103596	2	2
P30545	ADA2B_MOUSE	450	0.0000534	1	1
P30561	AHR_MOUSE	848	0.0000447	2	2
P30658	CBX2_MOUSE	519	0.000135814	2	2
P30677	GNA14_MOUSE	355	0.000016	1	1
P30678	GNA15_MOUSE	374	0.0000462	1	1
P30731	GPR83_MOUSE	423	0.00013501	1	1
P30966	5HT5A_MOUSE	357	0.0000102	1	1
P30999	CTND1_MOUSE	938	0.0000127	1	1
P31001	DESM_MOUSE	469	0.0000636	1	1
P31245	HXA2_MOUSE	372	0.0000178	1	1
P31311	HXA11_MOUSE	313	0.0000743	1	1
P31648	SC6A1_MOUSE	599	0.0000672	2	2
P31650	S6A11_MOUSE	627	0.0000955	1	1
P31695	NOTC4_MOUSE	1964	0.0000293	1	1
P31750	AKT1_MOUSE	480	0.000042	1	1
P32043	HXC5_MOUSE	222	0.00000847	1	1
P32082	GHRHR_MOUSE	423	0.000049	1	1
P32115	PAX4_MOUSE	349	0.0000352	1	1
P32766	CST8_MOUSE	142	0.0000416	1	1
P32921	SYWC_MOUSE	481	0.00000929	1	1
P33173	KIF1A_MOUSE	1695	0.0000924	3	3
P33174	KIF4_MOUSE	1231	0.000096	1	1
P33175	KIF5A_MOUSE	1027	0.0000547	1	1
P33609	DPOLA_MOUSE	1465	0.0000807	2	2
P33610	PRI2_MOUSE	505	0.0000569	1	1
P34927	ASGR1_MOUSE	284	0.00000596	1	1
P34960	MMP12_MOUSE	473	0.0000607	1	1
P35278	RAB5C_MOUSE	216	0.0000927	1	1
P35282	RAB21_MOUSE	222	0.0000627	1	1
P35293	RAB18_MOUSE	206	0.0000714	1	1
P35383	P2RY2_MOUSE	373	0.0000451	1	1
P35438	NMDZ1_MOUSE	938	0.000173244	3	3
P35441	TSP1_MOUSE	1170	0.000373774	2	3
P35486	ODPA_MOUSE	390	0.0000131	1	1
P35487	ODPAT_MOUSE	391	0.0000169	1	1
P35505	FAAA_MOUSE	419	0.000120247	1	1
P35564	CALX_MOUSE	591	0.0000335	1	1
P35689	ERCC5_MOUSE	1170	0.0000326	2	2
P35822	PTPRK_MOUSE	1457	0.0000853	2	2
P35918	VGFR2_MOUSE	1367	0.0000579	1	1
P35922	FMR1_MOUSE	614	0.0000466	1	1
P35969	VGFR1_MOUSE	1333	0.000360621	2	3
P35980	RL18_MOUSE	188	0.0000454	1	1
P36371	TAP2_MOUSE	702	0.00000663	1	1
P37040	NCPR_MOUSE	678	0.0000393	1	1
P37237	FGF8_MOUSE	268	0.0000884	2	2
P37242	THB_MOUSE	461	0.000800922	1	1
P37889	FBLN2_MOUSE	1221	0.0000795	1	1
P38533	HSF2_MOUSE	535	0.0001264	2	2
P38647	GRP75_MOUSE	679	0.00010052	3	3
P38649	BGAT_MOUSE	332	0.0000413	1	1
P39038	CADH4_MOUSE	913	0.0000571	1	1
P39053	DYN1_MOUSE	867	0.000111656	2	2
P39087	GRIK2_MOUSE	908	0.0000319	1	1
P39429	TRAF2_MOUSE	501	0.0000781	1	1
P39447	ZO1_MOUSE	1745	0.0000909	2	2
P39655	LOX12_MOUSE	663	0.0000555	1	1
P39749	FEN1_MOUSE	378	0.00000568	1	1
P40124	CAP1_MOUSE	474	0.0000266	1	1
P40201	CHD1_MOUSE	1711	0.0000896	1	1
P40630	TFAM_MOUSE	243	0.0000171	1	1
P40749	SYT4_MOUSE	425	0.000339398	1	1
P40935	PNMT_MOUSE	295	0.0000713	1	1
P41047	TNFL6_MOUSE	279	0.0000236	1	1
P41183	BCL6_MOUSE	707	0.0000143	1	1
P41216	ACSL1_MOUSE	699	0.000140849	1	1
P41230	KDM5C_MOUSE	1554	0.000155602	4	4
P41233	ABCA1_MOUSE	2261	0.0000492	1	1
P41234	ABCA2_MOUSE	2434	0.0000738	1	1
P41274	TNFL9_MOUSE	309	0.0000339	1	1
P41593	PTH1R_MOUSE	591	0.0000967	1	1
P42228	STAT4_MOUSE	749	0.0000447	2	2
P42581	HMX3_MOUSE	356	0.000074	1	1
P42669	PURA_MOUSE	321	0.0000644	1	1
P42682	TXK_MOUSE	527	0.000114776	1	1
P42859	HD_MOUSE	3119	0.0000802	3	3
P43006	EAA2_MOUSE	572	0.000342736	3	4
P43027	GDF5_MOUSE	495	0.0000802	1	1
P43028	GDF6_MOUSE	454	0.0000946	1	1
P43241	CDX2_MOUSE	311	0.0000644	1	1
P43247	MSH2_MOUSE	935	0.0000148	1	1
P43252	PI2R_MOUSE	415	0.0000633	1	1
P43275	H11_MOUSE	213	0.0000492	1	1
P43346	DCK_MOUSE	260	0.000031	1	1
P43352	RAD52_MOUSE	420	0.0000197	1	1
P43406	ITAV_MOUSE	1044	0.000019	1	1
P43432	IL12B_MOUSE	335	0.0000659	1	1
P43688	NKX26_MOUSE	289	0.0000147	1	1
P45481	CBP_MOUSE	2441	0.0000427	1	1
P45700	MA1A1_MOUSE	655	0.0000569	1	1
P45952	ACADM_MOUSE	421	0.0000679	1	1
P46096	SYT1_MOUSE	421	0.000109008	2	2
P46460	NSF_MOUSE	744	0.000571495	7	8
P46471	PRS7_MOUSE	433	0.0000731	2	2
P46660	AINX_MOUSE	501	0.0000433	1	1
P46662	MERL_MOUSE	596	0.00023207	2	2
P46686	TULP2_MOUSE	562	0.0000544	1	1
P46718	PDCD2_MOUSE	343	0.0000554	1	1
P46735	MYO1B_MOUSE	1107	0.0000438	2	2
P46935	NEDD4_MOUSE	887	0.0000919	1	1
P47738	ALDH2_MOUSE	519	0.0000208	1	1
P47757	CAPZB_MOUSE	277	0.000342907	2	2
P47759	NSG2_MOUSE	171	0.0000362	1	1
P47806	GLI1_MOUSE	1111	0.000488958	2	2
P47911	RL6_MOUSE	296	0.000327542	3	4
P47962	RL5_MOUSE	297	0.00000486	1	1
P48024	EIF1_MOUSE	113	0.0000209	1	1
P48026	SAT1_MOUSE	171	0.00000592	1	1
P48036	ANXA5_MOUSE	319	0.0000576	1	1
P48193	41_MOUSE	858	0.000247317	2	2
P48298	CCL11_MOUSE	97	0.00006	1	1
P48318	DCE1_MOUSE	593	0.0000531	1	1
P48320	DCE2_MOUSE	585	0.0000458	1	1
P48437	PROX1_MOUSE	737	0.0000831	1	1
P48543	KCNJ9_MOUSE	393	0.0000342	1	1
P48614	WN10B_MOUSE	389	0.000189519	1	1
P48615	WNT11_MOUSE	354	0.0000725	2	2
P48725	PCNT_MOUSE	2898	0.0009011	3	5
P48759	PTX3_MOUSE	381	0.0000388	1	1
P48771	CX7A2_MOUSE	83	0.0000047	1	1
P48962	ADT1_MOUSE	298	0.000537621	5	6
P48986	NDF6_MOUSE	337	0.0000172	1	1
P48999	LOX5_MOUSE	674	0.0000373	1	1
P49025	CTRO_MOUSE	2055	0.000134168	2	2
P49138	MAPK2_MOUSE	386	0.000166748	1	1
P49443	PPM1A_MOUSE	382	0.0000232	1	1
P49582	ACHA7_MOUSE	502	0.002529807	1	1
P49710	HCLS1_MOUSE	486	0.00014126	2	2
P49718	MCM5_MOUSE	734	0.00011365	3	3
P50136	ODBA_MOUSE	442	0.0000929	1	2
P50285	FMO1_MOUSE	532	0.0000217	1	1
P50296	ARY3_MOUSE	290	0.000188245	1	1
P50516	VATA_MOUSE	617	0.001051602	12	13
P50540	MXI1_MOUSE	228	0.000121441	1	1
P50711	DFA13_MOUSE	93	0.0000528	1	1
P51432	PLCB3_MOUSE	1234	0.0000303	1	1
P51448	RORA_MOUSE	523	0.0000747	1	1
P51557	STAR_MOUSE	284	0.0000334	1	1
P51612	XPC_MOUSE	930	0.000392766	1	2
P51655	GPC4_MOUSE	557	0.0000367	1	1
P51658	DHB2_MOUSE	381	0.0000044	1	1
P51660	DHB4_MOUSE	735	0.0000931	1	1
P51791	CLCN3_MOUSE	818	0.0000325	1	1
P51827	AFF3_MOUSE	1254	0.0000459	1	2
P51829	ADCY7_MOUSE	1099	0.0000489	1	1
P51855	GSHB_MOUSE	474	0.0000444	1	1
P51860	NP1L2_MOUSE	460	0.0000403	1	1
P51881	ADT2_MOUSE	298	0.000247247	3	3
P51912	AAAT_MOUSE	553	0.000019	1	1
P51943	CCNA2_MOUSE	422	0.0000949	1	1
P52187	KCJ12_MOUSE	427	0.0000587	1	1
P52431	DPOD1_MOUSE	1105	0.00031037	1	1
P52479	UBP10_MOUSE	792	0.0000627	1	1
P52480	KPYM_MOUSE	531	0.0000424	1	1
P52503	NDUS6_MOUSE	116	0.0000831	1	1
P52624	UPP1_MOUSE	311	0.0000555	1	1
P52633	STAT6_MOUSE	837	0.00010832	1	1
P52734	FGD1_MOUSE	960	0.0000342	1	1
P52785	GUC2E_MOUSE	1108	0.000653525	2	4
P52800	EFNB2_MOUSE	336	0.000026	1	1
P52875	TM165_MOUSE	323	0.0000552	1	1
P52955	LBX1_MOUSE	282	0.000032	1	1
P52963	E41LA_MOUSE	686	0.0000396	1	1
P53026	RL10A_MOUSE	217	0.0000679	2	2
P53395	ODB2_MOUSE	482	0.0000412	1	1
P53569	CEBPZ_MOUSE	1052	0.0000576	1	1
P53702	CCHL_MOUSE	272	0.0000549	1	1
P53784	SOX3_MOUSE	375	0.0000673	1	1
P53811	PIPNB_MOUSE	271	0.0000502	1	1
P53995	APC1_MOUSE	1944	0.000296143	2	2
P54103	DNJC2_MOUSE	621	0.001565954	3	3
P54116	STOM_MOUSE	284	0.000042	1	1
P54276	MSH6_MOUSE	1358	0.000104833	2	2
P54731	FAF1_MOUSE	649	0.000107739	2	2
P54761	EPHB4_MOUSE	987	0.0000135	1	1
P54763	EPHB2_MOUSE	986	0.0000191	1	1
P54822	PUR8_MOUSE	484	0.0000439	1	1
P54841	MAFB_MOUSE	323	0.000014	1	1
P55012	S12A2_MOUSE	1205	0.000316828	4	4
P55014	S12A1_MOUSE	1095	0.000105677	2	2
P55041	GEM_MOUSE	295	0.0000436	1	1
P55096	ABCD3_MOUSE	659	0.0000376	2	2
P55200	KMT2A_MOUSE	3966	0.000124486	4	4
P55264	ADK_MOUSE	361	0.000105682	1	1
P55292	DSC2_MOUSE	902	0.0000752	1	1
P55937	GOGA3_MOUSE	1487	0.0000193	1	1
P56390	CKS2_MOUSE	79	0.0000959	1	1
P56400	GP1BB_MOUSE	206	0.0000475	1	1
P56479	GALR1_MOUSE	348	0.00082522	1	1
P56480	ATPB_MOUSE	529	0.000913155	9	10
P56546	CTBP2_MOUSE	445	0.0000931	1	3
P56564	EAA1_MOUSE	543	0.0000809	1	1
P56581	TDG_MOUSE	421	0.00000919	1	1
P56716	RP1_MOUSE	2095	0.00000452	1	1
P56726	SMO_MOUSE	793	0.0000511	2	2
P56812	PDCD5_MOUSE	126	0.000103509	1	1
P56818	BACE1_MOUSE	501	0.0000656	1	1
P56959	FUS_MOUSE	518	0.0000997	1	1
P56960	EXOSX_MOUSE	887	0.0000957	3	3
P56974	NRG2_MOUSE	756	0.0000689	1	1
P57016	LAD1_MOUSE	528	0.000127821	2	2
P57080	UBP25_MOUSE	1055	0.0000349	1	1
P57725	SAMN1_MOUSE	372	0.0000566	2	2
P57780	ACTN4_MOUSE	912	0.0000995	3	3
P57785	LFTY2_MOUSE	368	0.0000611	1	2
P58006	SESN1_MOUSE	492	0.000117247	1	1
P58059	RT21_MOUSE	87	0.0000261	1	1
P58196	PLS4_MOUSE	326	0.0000349	1	1
P58252	EF2_MOUSE	858	0.0000575	2	2
P58281	OPA1_MOUSE	960	0.000320017	6	6
P58467	SETD4_MOUSE	439	0.00000315	1	1
P58501	PAXB1_MOUSE	919	0.000160515	1	1
P58545	BTBD3_MOUSE	530	0.0000758	1	1
P58660	CAR10_MOUSE	1021	0.000104935	1	1
P58686	CI016_MOUSE	83	0.0000367	1	1
P58742	AAAS_MOUSE	546	0.000126897	1	1
P58749	TM6S1_MOUSE	370	0.0000708	1	1
P58802	TB10A_MOUSE	500	0.0000455	1	1
P59110	SENP1_MOUSE	640	0.00000559	1	1
P59111	KCNH8_MOUSE	1102	0.000101485	1	1
P59222	SREC2_MOUSE	833	0.0000161	1	1
P59242	CING_MOUSE	1191	0.0000406	1	1
P59266	FITM2_MOUSE	262	0.000102551	1	1
P59267	ZDHC2_MOUSE	366	0.00000291	1	1
P59270	B3GA2_MOUSE	324	0.0000154	1	1
P59281	RHG39_MOUSE	1107	0.0000168	1	1
P59383	LRRN4_MOUSE	733	0.00000257	1	1
P59384	ATS15_MOUSE	950	0.0000989	1	1
P59509	ATS19_MOUSE	1210	0.0000366	1	1
P59511	ATS20_MOUSE	1906	0.0000306	1	1
P59759	MRTFB_MOUSE	1080	0.0000882	1	1
P60202	MYPR_MOUSE	277	0.0000496	1	1
P60469	LIPA3_MOUSE	1194	0.000149858	2	2
P60710	ACTB_MOUSE	375	0.000247707	2	2
P60755	MDGA2_MOUSE	949	0.001172453	1	1
P60764	RAC3_MOUSE	192	0.0000435	1	1
P60879	SNP25_MOUSE	206	0.0000359	1	1
P61021	RAB5B_MOUSE	215	0.0000253	1	1
P61027	RAB10_MOUSE	200	0.0000176	1	1
P61028	RAB8B_MOUSE	207	0.0000757	1	1
P61148	FGF1_MOUSE	155	0.00000141	1	1
P61161	ARP2_MOUSE	394	0.0000343	1	1
P61168	DRD2_MOUSE	444	0.0000696	1	1
P61202	CSN2_MOUSE	443	0.0000129	1	1
P61226	RAP2B_MOUSE	183	0.0000099	1	1
P61264	STX1B_MOUSE	288	0.000283646	3	3
P61372	ISL1_MOUSE	349	0.003521353	1	1
P61406	EST1A_MOUSE	1418	0.0000661	1	1
P61407	TDRD6_MOUSE	2134	0.000108316	2	2
P61460	DEPD5_MOUSE	1591	0.0000943	1	1
P61622	ITA11_MOUSE	1188	0.00000846	1	1
P61759	PFD3_MOUSE	196	0.0000917	1	1
P61922	GABT_MOUSE	500	0.0000377	1	1
P61967	AP1S1_MOUSE	158	0.00017816	2	2
P62073	TIM10_MOUSE	90	0.0000503	1	1
P62080	TSN5_MOUSE	268	0.000078	1	1
P62257	UBE2H_MOUSE	183	0.000218291	1	1
P62259	1433E_MOUSE	255	0.000123971	1	1
P62264	RS14_MOUSE	151	0.000162526	1	2
P62267	RS23_MOUSE	143	0.0000231	1	1
P62311	LSM3_MOUSE	102	0.0000724	1	1
P62325	BTG1_MOUSE	171	0.000054	1	1
P62482	KCAB2_MOUSE	367	0.000058	1	1
P62631	EF1A2_MOUSE	463	0.000088	1	1
P62702	RS4X_MOUSE	263	0.0000341	1	1
P62746	RHOB_MOUSE	196	0.000100426	1	1
P62806	H4_MOUSE	103	0.0000353	1	1
P62814	VATB2_MOUSE	511	0.0000699	2	2
P62852	RS25_MOUSE	125	0.000292014	3	3
P62855	RS26_MOUSE	115	0.000106027	2	2
P62900	RL31_MOUSE	125	0.0001194	1	1
P62908	RS3_MOUSE	243	0.0000966	2	2
P62918	RL8_MOUSE	257	0.0000398	1	1
P62932	FBX40_MOUSE	710	0.0000324	1	1
P62960	YBOX1_MOUSE	322	0.000194487	1	1
P62996	TRA2B_MOUSE	288	0.0000115	1	1
P63006	LHX1_MOUSE	406	0.000065	1	1
P63015	PAX6_MOUSE	422	0.0000604	2	2
P63017	HSP7C_MOUSE	646	0.0000756	1	1
P63024	VAMP3_MOUSE	103	0.000058	1	1
P63038	CH60_MOUSE	573	0.000101689	2	2
P63046	ST4A1_MOUSE	284	0.0000564	1	1
P63056	NOE3_MOUSE	478	0.0000154	1	1
P63154	CRNL1_MOUSE	690	0.000166438	3	3
P63158	HMGB1_MOUSE	215	0.000124677	1	1
P63239	NEC1_MOUSE	753	0.0000472	1	1
P63254	CRIP1_MOUSE	77	0.0000561	1	1
P63260	ACTG_MOUSE	375	0.000214496	2	2
P63268	ACTH_MOUSE	376	0.0000262	1	1
P63323	RS12_MOUSE	132	0.000068	1	1
P68040	RACK1_MOUSE	317	0.000210255	1	1
P68368	TBA4A_MOUSE	448	0.000161319	2	2
P70122	SBDS_MOUSE	250	0.0000149	1	1
P70169	DOC2B_MOUSE	412	0.0000539	1	1
P70178	SIX5_MOUSE	719	0.00019392	1	1
P70180	ANPRC_MOUSE	536	0.000252771	2	2
P70191	TRAF5_MOUSE	558	0.0000325	1	1
P70194	CLC4F_MOUSE	548	0.0000783	1	1
P70205	PACR_MOUSE	496	0.000123282	1	1
P70208	PLXA3_MOUSE	1872	0.0000134	1	1
P70211	DCC_MOUSE	1447	0.0000538	1	1
P70227	ITPR3_MOUSE	2670	0.0000275	1	1
P70248	MYO1F_MOUSE	1099	0.0000405	1	1
P70261	PALD_MOUSE	859	0.0000137	1	1
P70263	PD2R_MOUSE	357	0.000103966	1	1
P70268	PKN1_MOUSE	946	0.00016493	2	3
P70270	RAD54_MOUSE	747	0.0000879	1	1
P70274	SEPP1_MOUSE	380	0.0000387	1	1
P70277	SIA7B_MOUSE	373	0.00010306	1	1
P70279	SURF6_MOUSE	355	0.00004	1	1
P70288	HDAC2_MOUSE	488	0.0000145	1	1
P70295	AUP1_MOUSE	410	0.000057	1	1
P70314	PITX1_MOUSE	315	0.0000318	1	1
P70321	HXB13_MOUSE	286	0.0000149	1	1
P70335	ROCK1_MOUSE	1354	0.000180704	2	2
P70336	ROCK2_MOUSE	1388	0.000154132	2	2
P70339	FRAT1_MOUSE	274	0.0000283	1	1
P70351	EZH1_MOUSE	747	0.00000317	1	1
P70377	FGF13_MOUSE	245	0.000054	1	1
P70388	RAD50_MOUSE	1312	0.00000806	1	1
P70398	USP9X_MOUSE	2559	0.000109051	2	2
P70407	CADH9_MOUSE	786	0.00000504	2	2
P70408	CAD10_MOUSE	788	0.0000071	1	1
P70419	GALT3_MOUSE	633	0.001153065	2	2
P70425	RIT2_MOUSE	217	0.0000835	1	1
P70428	EXT2_MOUSE	718	0.0000745	1	1
P70436	DLX4_MOUSE	240	0.00000257	1	1
P70441	NHRF1_MOUSE	355	0.000147724	1	2
P70444	BID_MOUSE	195	0.0000124	1	1
P70459	ERF_MOUSE	551	0.000044	1	1
P70658	CXCR4_MOUSE	359	0.0000385	1	1
P70661	NGN3_MOUSE	214	0.00010158	1	1
P70662	LDB1_MOUSE	411	0.0000732	1	2
P70669	PHEX_MOUSE	749	0.000081	1	1
P70698	PYRG1_MOUSE	591	0.0000591	1	1
P70699	LYAG_MOUSE	953	0.00000857	1	1
P70701	WN10A_MOUSE	417	0.0000368	1	1
P70704	AT8A1_MOUSE	1164	0.001676851	18	19
P79457	UTY_MOUSE	1212	0.000206407	2	2
P79621	C2TA_MOUSE	1155	0.00000626	1	1
P80313	TCPH_MOUSE	544	0.0000834	1	1
P80314	TCPB_MOUSE	535	0.000035	1	1
P81066	IRX2_MOUSE	474	0.0000147	1	1
P81068	IRX1_MOUSE	480	0.0000802	1	1
P81117	NUCB2_MOUSE	420	0.0000893	2	2
P81183	IKZF2_MOUSE	526	0.0000786	2	2
P82343	RENBP_MOUSE	430	0.000962012	1	1
P83510	TNIK_MOUSE	1323	0.0000396	1	1
P83741	WNK1_MOUSE	2377	0.0000212	1	1
P84099	RL19_MOUSE	196	0.0000524	1	1
P84309	ADCY5_MOUSE	1262	0.0000342	1	1
P86048	RL10L_MOUSE	214	0.0000169	1	1
P86049	RBM46_MOUSE	533	0.0000186	1	1
P86449	TR43C_MOUSE	446	0.0000734	2	2
P97288	5HT4R_MOUSE	388	0.0000251	1	1
P97300	NPTN_MOUSE	397	0.001229536	7	8
P97304	RPAC2_MOUSE	133	0.0000315	1	1
P97310	MCM2_MOUSE	904	0.0000461	1	1
P97311	MCM6_MOUSE	821	0.0000442	1	1
P97313	PRKDC_MOUSE	4128	0.0000616	2	2
P97324	G6PD2_MOUSE	513	0.0000459	1	1
P97325	SIAT6_MOUSE	374	0.000043	1	1
P97333	NRP1_MOUSE	923	0.0000258	1	1
P97343	UHMK1_MOUSE	419	0.0000782	1	1
P97347	RPTN_MOUSE	1118	0.000357425	5	8
P97350	PKP1_MOUSE	728	0.0000853	2	2
P97355	SPSY_MOUSE	366	0.000048	1	1
P97358	TAF1B_MOUSE	586	0.0000595	1	1
P97363	SPTC2_MOUSE	560	0.000035	3	3
P97366	EVI5_MOUSE	809	0.0000861	1	1
P97377	CDK2_MOUSE	346	0.0000477	1	1
P97378	I12R2_MOUSE	874	0.0000413	1	1
P97379	G3BP2_MOUSE	482	0.0000484	1	1
P97386	DNLI3_MOUSE	1015	0.0000811	1	1
P97390	VPS45_MOUSE	570	0.0000244	1	1
P97393	RHG05_MOUSE	1501	0.001136132	2	5
P97412	LYST_MOUSE	3788	0.000175986	4	5
P97414	KCNQ1_MOUSE	668	0.0000294	1	1
P97431	IRF6_MOUSE	467	0.0000108	1	1
P97433	ARG28_MOUSE	1693	0.0000323	2	2
P97434	MPRIP_MOUSE	1024	0.0000609	2	2
P97440	SLBP_MOUSE	275	0.0000427	1	1
P97443	SMYD1_MOUSE	490	0.0000744	1	1
P97445	CAC1A_MOUSE	2368	0.0000626	1	1
P97463	NRTN_MOUSE	195	0.0000415	1	1
P97464	EXT1_MOUSE	746	0.0000294	1	1
P97465	DOK1_MOUSE	482	0.0000761	2	2
P97466	NOGG_MOUSE	232	0.000101429	2	2
P97477	AURKA_MOUSE	395	0.00000173	1	1
P97481	EPAS1_MOUSE	874	0.0000805	1	1
P97500	MYT1L_MOUSE	1187	0.0000541	1	1
P97714	ADA1D_MOUSE	562	0.0000389	2	2
P97742	CPT1A_MOUSE	773	0.0000627	1	1
P97767	EYA1_MOUSE	591	0.000119758	1	1
P97802	ANG3_MOUSE	145	0.0000356	1	1
P97819	PLPL9_MOUSE	807	0.000138782	1	1
P97820	M4K4_MOUSE	1233	0.0000538	1	1
P97857	ATS1_MOUSE	968	0.000132349	1	1
P97864	CASP7_MOUSE	303	0.0000469	1	1
P97868	RBBP6_MOUSE	1790	0.000217866	3	3
P97927	LAMA4_MOUSE	1816	0.000689184	2	10
P97929	BRCA2_MOUSE	3329	0.000111206	2	2
P98064	MASP1_MOUSE	704	0.0000779	2	2
P98078	DAB2_MOUSE	766	0.000372403	1	1
P98084	APBA2_MOUSE	750	0.0000558	1	1
P98192	GNPAT_MOUSE	678	0.0000666	1	1
P98199	AT8B2_MOUSE	1209	0.0000455	2	2
P98200	AT8A2_MOUSE	1148	0.0000414	2	2
P98203	ARVC_MOUSE	962	0.0000455	1	1
Q00519	XDH_MOUSE	1335	0.0000265	1	1
Q00547	HMMR_MOUSE	794	0.00000904	1	1
Q00651	ITA4_MOUSE	1039	0.000133167	3	3
Q00724	RET4_MOUSE	201	0.0000326	1	1
Q00993	UFO_MOUSE	888	0.0000522	1	1
Q00PI9	HNRL2_MOUSE	745	0.00000107	1	1
Q01320	TOP2A_MOUSE	1528	0.000121837	2	2
Q01853	TERA_MOUSE	806	0.00000548	1	1
Q02105	C1QC_MOUSE	246	0.000099	1	1
Q02248	CTNB1_MOUSE	781	0.0000774	2	3
Q02257	PLAK_MOUSE	745	0.000148283	4	4
Q02384	SOS2_MOUSE	1333	0.00000541	1	1
Q02395	MTF2_MOUSE	593	0.0000723	1	1
Q02525	ZFP39_MOUSE	718	0.0000794	2	2
Q02526	ZFP41_MOUSE	198	0.0000281	1	1
Q02566	MYH6_MOUSE	1938	0.000112504	3	3
Q02591	GSC_MOUSE	256	0.000111596	1	1
Q02650	PAX5_MOUSE	391	0.0000476	1	1
Q02819	NUCB1_MOUSE	459	0.000106113	1	1
Q03172	ZEP1_MOUSE	2688	0.00000988	1	1
Q03173	ENAH_MOUSE	802	0.0000587	2	2
Q03265	ATPA_MOUSE	553	0.00415579	19	26
Q03391	NMDE4_MOUSE	1323	0.0000493	1	1
Q04447	KCRB_MOUSE	381	0.0000276	1	1
Q04592	PCSK5_MOUSE	1877	0.0000568	1	1
Q04690	NF1_MOUSE	2841	0.0000816	2	2
Q04692	SMRCD_MOUSE	1021	0.0000525	1	1
Q04750	TOP1_MOUSE	767	0.00016838	3	3
Q04857	CO6A1_MOUSE	1025	0.000185671	3	4
Q04859	MAK_MOUSE	622	0.000108208	2	2
Q04863	RELB_MOUSE	558	0.0000247	1	1
Q04887	SOX9_MOUSE	507	0.000125972	2	2
Q04899	CDK18_MOUSE	451	0.0000216	1	1
Q05512	MARK2_MOUSE	776	0.0000784	1	1
Q05860	FMN1_MOUSE	1466	0.0000835	1	1
Q05920	PYC_MOUSE	1178	0.0000322	1	1
Q05928	BTC_MOUSE	177	0.000211511	2	2
Q05A80	CAPR2_MOUSE	1031	0.0000962	2	2
Q05CL8	LARP7_MOUSE	570	0.000142302	2	2
Q06194	FA8_MOUSE	2319	0.0000983	3	3
Q07104	GDF3_MOUSE	366	0.0000181	1	1
Q07105	GDF9_MOUSE	441	0.000110354	1	2
Q07113	MPRI_MOUSE	2483	0.0000253	1	1
Q07139	ECT2_MOUSE	913	0.0000511	2	2
Q07231	ZSC21_MOUSE	555	0.000109603	2	2
Q07409	CNTN3_MOUSE	1028	0.000100591	2	2
Q07563	COHA1_MOUSE	1470	0.000145446	3	3
Q07797	LG3BP_MOUSE	577	0.00000427	1	1
Q07832	PLK1_MOUSE	603	0.000047	1	1
Q08369	GATA4_MOUSE	441	0.0000676	1	1
Q08460	KCMA1_MOUSE	1209	0.0000929	2	2
Q08731	LIT2_MOUSE	173	0.0000402	1	1
Q08761	PROS_MOUSE	675	0.0000212	1	1
Q08943	SSRP1_MOUSE	708	0.000100326	2	2
Q08EC4	CASS4_MOUSE	804	0.0000185	1	1
Q08ED0	B2L15_MOUSE	167	0.00000487	1	1
Q09014	NCF1_MOUSE	390	0.0000333	1	1
Q09324	GCNT1_MOUSE	428	0.0000509	1	2
Q09PK2	APRV1_MOUSE	339	0.0000504	1	1
Q09XV5	CHD8_MOUSE	2582	0.000107332	2	2
Q0GA42	CNNM1_MOUSE	951	0.0000686	1	1
Q0GNC1	INF2_MOUSE	1273	0.0000524	1	1
Q0KK55	KNDC1_MOUSE	1742	0.0000333	1	1
Q0KK56	F184B_MOUSE	942	0.000177169	3	3
Q0KK59	UNC79_MOUSE	2596	0.000107984	1	1
Q0KL02	TRIO_MOUSE	3102	0.000242975	2	2
Q0MW30	NEU1B_MOUSE	546	0.00000461	1	1
Q0P5V2	SOBP_MOUSE	864	0.00011179	1	1
Q0P5V9	S45A4_MOUSE	785	0.00017114	2	2
Q0P5X1	LRIQ1_MOUSE	1673	0.0000707	1	1
Q0P5X5	ZBBX_MOUSE	716	0.0000504	1	1
Q0P5Y3	TPPP2_MOUSE	170	0.0000551	1	1
Q0P678	ZCH18_MOUSE	948	0.000259168	4	4
Q0PD08	RAB42_MOUSE	215	0.001409308	1	1
Q0PHV7	DACT3_MOUSE	610	0.00000604	2	2
Q0PMG2	MDGA1_MOUSE	956	0.0000773	2	2
Q0V8T8	CTP5B_MOUSE	1292	0.000178918	1	1
Q0VAV2	EXPH5_MOUSE	1960	0.000268	2	2
Q0VAX3	FS2P1_MOUSE	487	0.0000425	1	1
Q0VBD2	MCM10_MOUSE	885	0.0000617	1	1
Q0VBF8	STUM_MOUSE	141	0.0000879	1	1
Q0VBK2	K2C80_MOUSE	452	0.0000836	1	1
Q0VBL3	RBM15_MOUSE	962	0.000319747	4	4
Q0VBM2	FA83B_MOUSE	1012	0.001322755	5	5
Q0VDT2	ZN367_MOUSE	340	0.00000957	1	1
Q0VEE6	ZN800_MOUSE	662	0.000708554	2	2
Q0VF22	CC138_MOUSE	680	0.0000417	1	1
Q0VF58	COJA1_MOUSE	1136	0.0000402	1	1
Q0VF94	NKPD1_MOUSE	599	0.000162325	2	2
Q0VGB7	PP4R2_MOUSE	417	0.00000902	1	1
Q0VGY8	TANC1_MOUSE	1856	0.0000348	1	1
Q11011	PSA_MOUSE	920	0.0000044	1	1
Q148V7	RELCH_MOUSE	1216	0.000126337	1	1
Q148V8	FA83H_MOUSE	1209	0.0000981	1	1
Q149C2	MIPT3_MOUSE	625	0.0000322	1	1
Q149M0	CL12B_MOUSE	275	0.00000221	1	1
Q14B70	HDX_MOUSE	692	0.0000097	1	1
Q14B71	CDCA2_MOUSE	982	0.0000332	1	1
Q14C59	TM11B_MOUSE	416	0.0000506	1	1
Q14CH0	F171B_MOUSE	825	0.0000624	1	1
Q14DL3	LRIQ3_MOUSE	633	0.0000354	1	1
Q17ST2	KCNA7_MOUSE	489	0.000226208	1	1
Q1A3B0	CERS3_MOUSE	383	0.0000512	1	1
Q1HCM0	FGFP3_MOUSE	245	0.0000598	1	1
Q1LZI2	S35F3_MOUSE	421	0.0000323	1	1
Q1PSW8	LIN41_MOUSE	855	0.0000414	1	1
Q1RLK6	B3GN4_MOUSE	350	0.0000513	1	1
Q1W617	SHRM4_MOUSE	1475	0.0000333	1	1
Q1WG82	ZGLP1_MOUSE	266	0.0000304	1	1
Q1XH17	TRI72_MOUSE	477	0.0000899	1	1
Q2KHI9	MCM9_MOUSE	1134	0.0000185	1	1
Q2LKU9	NLR1A_MOUSE	1182	0.0000442	2	2
Q2M2N2	SPOPL_MOUSE	392	0.000144041	2	2
Q2MKA5	ACHA5_MOUSE	467	0.0000406	1	1
Q2PFD7	PSD3_MOUSE	1037	0.0000838	2	2
Q2PZL6	FAT4_MOUSE	4981	0.0000205	1	1
Q2QI47	USH2A_MOUSE	5193	0.00022688	4	4
Q2TBE6	P4K2A_MOUSE	479	0.0000158	1	1
Q2TJ95	RSPO3_MOUSE	277	0.000258214	1	1
Q2TV84	TRPM1_MOUSE	1622	0.0000438	2	2
Q2UY11	COSA1_MOUSE	1141	0.0000484	1	1
Q2VPA6	HELQ_MOUSE	1069	0.0000527	1	1
Q32KG4	RTL9_MOUSE	1339	0.000318475	1	1
Q32KI9	ARSI_MOUSE	573	0.0000999	1	1
Q32M02	FSCN2_MOUSE	492	0.0000985	2	2
Q32NY4	CNNM3_MOUSE	713	0.0000904	2	2
Q38HM4	TRI63_MOUSE	350	0.0000728	1	1
Q3B7Z2	OSBP1_MOUSE	805	0.000102182	1	2
Q3B807	TCRGL_MOUSE	590	0.000446338	1	1
Q3KNJ2	NHEJ1_MOUSE	295	0.0000423	1	1
Q3KNK3	NB5R2_MOUSE	276	0.0000546	1	1
Q3KNY0	IGFN1_MOUSE	2849	0.000237953	2	2
Q3MI48	JSPR1_MOUSE	332	0.000044	1	1
Q3T9Z9	ZUP1_MOUSE	577	0.0000513	1	1
Q3TB48	TM104_MOUSE	496	0.000134532	1	1
Q3TB82	PKHF1_MOUSE	279	0.0000161	1	1
Q3TBD2	HMHA1_MOUSE	1116	0.0000999	2	2
Q3TBW2	RM10_MOUSE	262	0.0000599	1	1
Q3TC33	CC127_MOUSE	260	0.0000311	1	1
Q3TCJ1	ABRX2_MOUSE	415	0.00000144	1	1
Q3TCV3	GSAP_MOUSE	858	0.000139093	2	2
Q3TDN0	DISP1_MOUSE	1521	0.000106316	2	2
Q3TDN2	FAF2_MOUSE	445	0.0000244	1	1
Q3TEL6	RN157_MOUSE	685	0.0000213	1	1
Q3TES0	IQEC3_MOUSE	1195	0.000106746	1	1
Q3TFK5	GPTC4_MOUSE	415	0.0000974	2	2
Q3TGF2	F107B_MOUSE	131	0.0000409	1	1
Q3THK7	GUAA_MOUSE	693	0.000085	1	1
Q3TJM4	CENPT_MOUSE	515	0.0000785	1	1
Q3TKT4	SMCA4_MOUSE	1613	0.0000396	1	1
Q3TL26	TFB2M_MOUSE	396	0.0000533	1	1
Q3TLH4	PRC2C_MOUSE	2846	0.000116395	3	3
Q3TLI0	TPC10_MOUSE	1259	0.0000534	1	1
Q3TLR7	DTL_MOUSE	729	0.0000327	1	1
Q3TMH2	SCRN3_MOUSE	418	0.0000143	1	1
Q3TMW1	C102A_MOUSE	549	0.000115646	2	2
Q3TNH5	F172A_MOUSE	417	0.0000415	1	1
Q3TNL8	IPRI_MOUSE	555	0.000109179	1	1
Q3TPX4	EXOC5_MOUSE	708	0.000042	1	1
Q3TQI7	TLS1_MOUSE	289	0.0000587	1	1
Q3TRM4	PLPL6_MOUSE	1355	0.0000513	1	1
Q3TRR0	MAP9_MOUSE	646	0.000215376	3	3
Q3TTY0	PLB1_MOUSE	1478	0.0000416	1	1
Q3TUA9	SG196_MOUSE	349	0.0000928	1	1
Q3TVA9	CC136_MOUSE	1136	0.0000362	1	1
Q3TVI8	PBIP1_MOUSE	727	0.0000723	2	2
Q3TVP5	OTULL_MOUSE	353	0.0000129	1	1
Q3TVW5	TCHP_MOUSE	497	0.000176374	2	3
Q3TWI9	CSCL2_MOUSE	832	0.0000395	1	1
Q3TWN3	CNNM2_MOUSE	875	0.0000388	1	1
Q3TWW8	SRSF6_MOUSE	339	0.000057	1	1
Q3TX08	TRM1_MOUSE	663	0.0000243	1	1
Q3TXX4	VGLU1_MOUSE	560	0.000192427	2	2
Q3TYA6	MPP8_MOUSE	858	0.0000683	2	2
Q3TYD4	ARSG_MOUSE	525	0.0000755	1	1
Q3TYU2	AT135_MOUSE	1216	0.0000333	1	1
Q3TYV2	HHLA1_MOUSE	514	0.0000813	1	1
Q3TYX2	LRN4L_MOUSE	239	0.0000214	1	1
Q3TZA2	CDKL4_MOUSE	342	0.0000803	1	1
Q3U0M1	TPPC9_MOUSE	1148	0.0000372	1	1
Q3U0P1	PALB2_MOUSE	1104	0.000185255	1	1
Q3U0V2	TRADD_MOUSE	310	0.0000579	1	1
Q3U108	ARI5A_MOUSE	590	0.0000773	1	1
Q3U128	APCD1_MOUSE	514	0.000115742	2	2
Q3U155	CC174_MOUSE	467	0.0000478	1	1
Q3U186	SYRM_MOUSE	578	0.0000623	2	2
Q3U1C6	TATD3_MOUSE	294	0.0000734	1	1
Q3U1J1	TFPT_MOUSE	259	0.0000793	1	1
Q3U1V8	M3K9_MOUSE	1077	0.002212247	2	2
Q3U213	SRAC1_MOUSE	654	0.000243673	2	2
Q3U214	MAST3_MOUSE	1321	0.000308631	1	3
Q3U269	TSTD2_MOUSE	495	0.0000523	1	1
Q3U285	LCORL_MOUSE	600	0.0000329	1	1
Q3U288	ZN710_MOUSE	666	0.0000262	1	1
Q3U2E2	ZMYM5_MOUSE	627	0.0000532	1	1
Q3U2K0	F193B_MOUSE	892	0.000175797	3	3
Q3U319	BRE1B_MOUSE	1001	0.0000797	3	3
Q3U3C9	GSE1_MOUSE	1213	0.000250161	3	3
Q3U3D7	T131L_MOUSE	1597	0.0000102	1	1
Q3U3E2	F117B_MOUSE	584	0.0000673	1	1
Q3U3T8	WDR62_MOUSE	1523	0.000063	2	2
Q3U3W5	ANM9_MOUSE	846	0.0000735	1	1
Q3U435	MMP25_MOUSE	615	0.00000755	1	1
Q3U487	HECD3_MOUSE	861	0.0000728	2	3
Q3U492	KCP_MOUSE	1550	0.0000218	1	1
Q3U507	GP174_MOUSE	335	0.0000311	1	1
Q3U5Q7	CMPK2_MOUSE	447	0.0000241	1	1
Q3U6K5	SPAT6_MOUSE	488	0.000047	2	2
Q3U7U4	CA162_MOUSE	132	0.0000618	1	1
Q3U8K7	KMT5B_MOUSE	883	0.0000871	1	1
Q3U962	CO5A2_MOUSE	1497	0.0000734	1	1
Q3UA16	SPC25_MOUSE	226	0.0000834	1	1
Q3UBG2	PCLI1_MOUSE	217	0.000103746	1	1
Q3UC65	RSRP1_MOUSE	298	0.001282496	2	2
Q3UCV8	OTUL_MOUSE	352	0.0000301	1	2
Q3UDP0	WDR41_MOUSE	460	0.0000712	1	1
Q3UDW8	HGNAT_MOUSE	656	0.0000292	1	1
Q3UE37	UBE2Z_MOUSE	356	0.000095	1	1
Q3UEG6	AGT2_MOUSE	513	0.0000597	2	2
Q3UFB2	BCD1_MOUSE	460	0.000242224	4	4
Q3UFD7	FFAR3_MOUSE	319	0.00000358	1	1
Q3UFM5	NOM1_MOUSE	854	0.000162177	1	1
Q3UFQ8	CARL3_MOUSE	1375	0.000174135	2	2
Q3UGY8	BIG3_MOUSE	2170	0.0000444	1	2
Q3UH06	RREB1_MOUSE	1700	0.0000484	1	1
Q3UH53	SDK1_MOUSE	2193	0.000098	1	1
Q3UH68	LIMC1_MOUSE	1057	0.0000426	1	1
Q3UHA3	SPTCS_MOUSE	2430	0.000150503	1	1
Q3UHB8	CC177_MOUSE	706	0.0000842	3	3
Q3UHD2	GFOD1_MOUSE	390	0.000150437	1	1
Q3UHD3	MTUS2_MOUSE	1353	0.000141995	2	2
Q3UHH1	ZSWM8_MOUSE	1832	0.0000453	1	1
Q3UHK3	GREB1_MOUSE	1954	0.0000506	1	1
Q3UHK6	TEN4_MOUSE	2771	0.000108448	2	3
Q3UHL1	CAMKV_MOUSE	512	0.000171612	4	5
Q3UHN9	NDST1_MOUSE	882	0.000159455	2	3
Q3UHQ6	DOP2_MOUSE	2295	0.0000808	2	2
Q3UHX2	HAP28_MOUSE	181	0.0000443	1	1
Q3UHZ5	LMOD2_MOUSE	550	0.0000608	1	1
Q3UI66	CCD34_MOUSE	367	0.0000966	2	2
Q3UIL6	PKHA7_MOUSE	1118	0.0000938	1	1
Q3UIR3	DTX3L_MOUSE	748	0.0000138	1	1
Q3UIW5	RNF10_MOUSE	804	0.0000745	1	1
Q3UJB9	EDC4_MOUSE	1406	0.0000342	1	1
Q3UJU9	RMD3_MOUSE	470	0.0000275	1	1
Q3UJV1	CCD61_MOUSE	511	0.0000259	1	1
Q3UKC1	TAXB1_MOUSE	814	0.0000664	1	1
Q3UKJ7	SMU1_MOUSE	513	0.00000528	1	1
Q3UKU1	ELL2_MOUSE	639	0.000058	1	1
Q3ULM0	CC106_MOUSE	279	0.00000526	1	1
Q3ULZ2	FHDC1_MOUSE	1149	0.0000535	1	1
Q3UM45	PP1R7_MOUSE	361	0.0000263	1	1
Q3UMF0	COBL1_MOUSE	1273	0.0000872	2	2
Q3UMQ8	NAF1_MOUSE	489	0.00015914	2	2
Q3UMT1	PP12C_MOUSE	782	0.0000473	1	1
Q3UMY5	EMAL4_MOUSE	988	0.0000275	1	1
Q3UN02	LCLT1_MOUSE	376	0.000096	1	1
Q3UND0	SKAP2_MOUSE	358	0.0000626	1	1
Q3UP38	EFC4B_MOUSE	310	0.00012684	1	1
Q3UP87	ELNE_MOUSE	265	0.00000719	1	1
Q3UPI1	GAK1B_MOUSE	517	0.000233891	1	1
Q3UPR9	SBSPO_MOUSE	264	0.0000382	1	1
Q3UQ28	PXDN_MOUSE	1475	0.000195263	2	2
Q3UQN2	FCHO2_MOUSE	809	0.0000734	1	1
Q3UQS2	LSME1_MOUSE	128	0.0000608	1	1
Q3UQS8	RBM20_MOUSE	1199	0.000106747	1	2
Q3UR85	MYRF_MOUSE	1138	0.0000301	1	1
Q3URE9	LIGO2_MOUSE	606	0.002231943	2	2
Q3URK1	CC190_MOUSE	288	0.000018	1	1
Q3URK3	TET1_MOUSE	2007	0.0000865	2	2
Q3URR7	ZSC10_MOUSE	782	0.0000673	1	1
Q3URS9	MITOK_MOUSE	406	0.0000294	1	1
Q3URU2	PEG3_MOUSE	1571	0.0000993	2	2
Q3URY2	GEMC1_MOUSE	333	0.000141142	2	2
Q3US16	TEANC_MOUSE	359	0.000132972	1	1
Q3USS3	DRC1_MOUSE	753	0.0000403	1	1
Q3USW5	FXRD2_MOUSE	665	0.0000726	1	1
Q3USZ2	UBFL1_MOUSE	394	0.0000499	2	2
Q3UTQ7	PRD10_MOUSE	1184	0.0000933	1	1
Q3UTQ8	CDKL5_MOUSE	938	0.00029045	2	2
Q3UU96	MRCKA_MOUSE	1719	0.000042	1	1
Q3UUI3	THEM4_MOUSE	230	0.0000444	1	1
Q3UUV5	SKAP1_MOUSE	355	0.000184337	1	1
Q3UV70	PDP1_MOUSE	538	0.0000933	1	1
Q3UV71	TMTC1_MOUSE	942	0.0000482	1	1
Q3UVG3	F91A1_MOUSE	837	0.00000681	1	1
Q3UVL4	VPS51_MOUSE	782	0.0000382	1	2
Q3UVR3	TTBK2_MOUSE	1243	0.0000366	1	1
Q3UVX5	GRM5_MOUSE	1203	0.0000828	1	1
Q3UVY1	GP149_MOUSE	732	0.0000363	1	1
Q3UVY5	PCX4_MOUSE	1174	0.0000234	1	1
Q3UW12	CNGA4_MOUSE	575	0.000127736	1	1
Q3UW21	COLL2_MOUSE	102	0.000101662	1	1
Q3UW68	CAN13_MOUSE	665	0.000205659	2	2
Q3UWA6	GUC2C_MOUSE	1072	0.0000722	2	2
Q3UWW6	GA2L3_MOUSE	683	0.0000324	1	1
Q3UX10	TBAL3_MOUSE	446	0.000201827	1	4
Q3UX62	CC114_MOUSE	658	0.0000704	1	1
Q3UY51	LRC55_MOUSE	298	0.0000806	1	1
Q3UY96	CFA74_MOUSE	1578	0.00001	1	1
Q3UYC0	PPM1H_MOUSE	513	0.0000938	1	1
Q3UYG1	CC160_MOUSE	323	0.0000524	1	1
Q3UYK3	TBCD9_MOUSE	1264	0.000014	1	1
Q3UYV9	NCBP1_MOUSE	790	0.0000306	1	1
Q3UZB0	ARMX5_MOUSE	606	0.000197508	1	1
Q3UZD7	F71F1_MOUSE	341	0.0000436	1	1
Q3UZP0	MALD2_MOUSE	555	0.0000607	1	1
Q3UZV7	ELAP2_MOUSE	1028	0.00000557	1	1
Q3UZY0	SFI1_MOUSE	1216	0.0000764	1	1
Q3UZZ6	ST1D1_MOUSE	295	0.0000032	1	1
Q3V016	HIPK4_MOUSE	616	0.000052	1	1
Q3V036	CCD27_MOUSE	639	0.000414732	1	1
Q3V038	TTC9A_MOUSE	219	0.000136751	1	2
Q3V079	BBOF1_MOUSE	533	0.0000182	1	1
Q3V089	RBM44_MOUSE	1013	0.0000182	1	1
Q3V0B4	CFA65_MOUSE	1847	0.000140917	2	2
Q3V0C1	ZMAT1_MOUSE	714	0.0000529	1	1
Q3V0C3	NUTM2_MOUSE	733	0.0000097	1	1
Q3V0C5	UBP48_MOUSE	1052	0.0000309	1	1
Q3V0E1	CI131_MOUSE	1183	0.0000214	1	1
Q3V0K9	PLSI_MOUSE	630	0.000320572	2	2
Q3V0M2	LRC36_MOUSE	755	0.000101307	1	1
Q3V0Q1	DYH12_MOUSE	3086	0.00010679	2	2
Q3V0T4	ITAD_MOUSE	1168	0.000198769	2	2
Q3V125	CC110_MOUSE	848	0.000064	2	2
Q3V132	ADT4_MOUSE	320	0.000172112	1	2
Q3V140	ACRBP_MOUSE	540	0.000075	1	1
Q3V1H1	CKAP2_MOUSE	664	0.000051	2	2
Q3V1M1	IGS10_MOUSE	2594	0.0000113	1	1
Q3V1U8	ELMD1_MOUSE	326	0.0000484	1	1
Q3V1V3	ESF1_MOUSE	845	0.000097	2	2
Q3V300	KIF22_MOUSE	660	0.0000243	1	1
Q3V3I2	GNAT3_MOUSE	354	0.0000635	1	1
Q3V3Q7	PACS2_MOUSE	862	0.000289389	1	1
Q3V3V9	CARL2_MOUSE	1296	0.0000974	2	2
Q45VK7	DYHC2_MOUSE	4306	0.000099	2	2
Q497H0	ZFAN3_MOUSE	227	0.0000699	2	2
Q499D0	FOXN3_MOUSE	457	0.0000849	1	1
Q499E5	STOX2_MOUSE	926	0.0000952	2	2
Q4FK66	PR38A_MOUSE	312	0.000105823	1	1
Q4FZF3	DDX49_MOUSE	480	0.00000598	1	1
Q4FZG8	OOSP2_MOUSE	168	0.0000108	1	1
Q4JIM5	ABL2_MOUSE	1182	0.0000186	1	1
Q4JK59	TET2_MOUSE	1912	0.0000337	1	1
Q4KUS2	UN13A_MOUSE	1712	0.00020009	4	4
Q4LDD4	ARAP1_MOUSE	1452	0.000124998	2	2
Q4LDG0	S27A5_MOUSE	689	0.00000619	1	1
Q4PJX1	ODR4_MOUSE	447	0.0000348	1	1
Q4QRL3	CC88B_MOUSE	1481	0.0000129	1	1
Q4QY64	ATAD5_MOUSE	1826	0.0000519	1	1
Q4U4S6	XIRP2_MOUSE	3784	0.00010798	3	3
Q4VA61	DSCL1_MOUSE	2053	0.00000966	1	1
Q4VAB4	CNPY1_MOUSE	94	0.000087	1	1
Q4VGL6	RC3H1_MOUSE	1130	0.0000321	1	1
Q501J2	ANKMT_MOUSE	229	0.0000714	1	1
Q501J7	PHAR4_MOUSE	694	0.0000171	1	1
Q505G8	ZN827_MOUSE	1078	0.000167903	2	2
Q505K2	F16A1_MOUSE	1081	0.0000161	1	1
Q52KB6	C2CD3_MOUSE	2323	0.0001159	2	2
Q52KI8	SRRM1_MOUSE	946	0.0000234	1	1
Q569E7	ZN697_MOUSE	569	0.0000323	1	1
Q569L8	CENPJ_MOUSE	1344	0.000365563	4	4
Q569Z5	DDX46_MOUSE	1032	0.0000562	1	1
Q569Z6	TR150_MOUSE	951	0.000223131	4	5
Q571C7	BDP1_MOUSE	2467	0.0000468	1	1
Q571H0	NPA1P_MOUSE	2274	0.000447524	3	3
Q571I4	PRAG1_MOUSE	1373	0.000022	2	2
Q571J5	Z354C_MOUSE	560	0.000039	1	1
Q587J6	LITD1_MOUSE	782	0.0000994	1	1
Q58FA4	E2F8_MOUSE	860	0.000261776	3	3
Q58Y74	TRCG1_MOUSE	825	0.0000391	1	1
Q5BLK4	TUT7_MOUSE	1491	0.0000865	1	1
Q5BU09	EAPP_MOUSE	281	0.000289225	2	3
Q5D525	SYC1L_MOUSE	247	0.00000458	1	1
Q5DID3	UROL1_MOUSE	1319	0.0000853	2	2
Q5DTJ9	MYPN_MOUSE	1315	0.00000274	1	1
Q5DTL9	S4A10_MOUSE	1118	0.000808215	11	12
Q5DTT1	NEXMI_MOUSE	1515	0.000255202	2	2
Q5DTT3	TASO2_MOUSE	2382	0.0000383	1	1
Q5DTT8	PNMA5_MOUSE	618	0.0000257	1	1
Q5DTW7	RESF1_MOUSE	1521	0.0000359	1	1
Q5DTX6	JCAD_MOUSE	1320	0.0000766	2	2
Q5DTZ0	NYNRI_MOUSE	1840	0.00010469	1	1
Q5DU05	CE164_MOUSE	1446	0.0000124	1	1
Q5DU14	MYO16_MOUSE	1919	0.0000657	3	3
Q5DU25	IQEC2_MOUSE	1478	0.0000554	1	1
Q5DU41	LRC8B_MOUSE	803	0.0000297	1	1
Q5DU57	SPT13_MOUSE	656	0.0000718	1	1
Q5EBH1	RASF5_MOUSE	413	0.000158741	2	2
Q5F204	MDH1B_MOUSE	500	0.000101035	2	2
Q5F226	FAT2_MOUSE	4351	0.000130902	1	1
Q5F259	AN13B_MOUSE	626	0.000156308	3	3
Q5FWH2	UNKL_MOUSE	727	0.0000309	1	1
Q5GH68	XKR2_MOUSE	449	0.0000427	1	1
Q5H8B9	FREM3_MOUSE	2123	0.00000865	1	1
Q5HZG4	TAF3_MOUSE	932	0.000106723	3	3
Q5HZI1	MTUS1_MOUSE	1210	0.000176723	2	2
Q5HZJ0	RNC_MOUSE	1373	0.000123756	2	2
Q5IBH6	SPE4A_MOUSE	268	0.0000754	2	2
Q5IR70	CAGE1_MOUSE	849	0.0000519	1	1
Q5JCS9	B3GN3_MOUSE	372	0.0000739	1	1
Q5KU39	VPS41_MOUSE	853	0.000116111	2	2
Q5M8M2	ODF3B_MOUSE	238	0.0000805	1	1
Q5M8N0	CNRP1_MOUSE	164	0.000151681	2	3
Q5NBU5	FBX39_MOUSE	443	0.000116473	2	2
Q5NBX1	COBL_MOUSE	1337	0.0000668	1	1
Q5NCI0	URGCP_MOUSE	926	0.0000106	2	2
Q5NCM1	S17A4_MOUSE	492	0.000305131	1	1
Q5NCR9	NSRP1_MOUSE	542	0.000219499	4	4
Q5ND19	CQ047_MOUSE	536	0.0000728	1	1
Q5ND34	WDR81_MOUSE	1934	0.0000406	1	1
Q5PR68	CE112_MOUSE	954	0.000201487	3	4
Q5PR69	CRACD_MOUSE	1207	0.0000572	1	1
Q5PSV9	MDC1_MOUSE	1707	0.000075	2	2
Q5QD08	TAA7F_MOUSE	358	0.0000195	1	1
Q5QD14	TAAR5_MOUSE	337	0.0000725	1	1
Q5QNQ6	OSBP2_MOUSE	908	0.0000468	1	1
Q5QNQ9	CORA1_MOUSE	1845	0.0000448	1	1
Q5RJB0	BHA09_MOUSE	231	0.0000965	1	1
Q5RJF7	CA2D4_MOUSE	1116	0.00000414	1	1
Q5RJG1	NOL10_MOUSE	687	0.000091	2	2
Q5RJH2	MCTP2_MOUSE	878	0.00000372	1	1
Q5RKR3	ISLR2_MOUSE	745	0.0000501	1	1
Q5RKZ7	MOCS1_MOUSE	636	0.001383492	2	2
Q5S003	SPG17_MOUSE	2320	0.000129201	2	3
Q5S248	TM11E_MOUSE	423	0.0000374	1	1
Q5SNZ0	GRDN_MOUSE	1873	0.000953007	2	2
Q5SPX3	RN215_MOUSE	379	0.000028	1	1
Q5SQF8	SP30L_MOUSE	182	0.0000357	1	1
Q5SQM0	EMAL6_MOUSE	1958	0.00000698	1	1
Q5SS80	DHR13_MOUSE	376	0.0000544	1	1
Q5SSE9	ABCAD_MOUSE	5034	0.0000216	1	2
Q5SSG4	GA2L2_MOUSE	860	0.000125921	2	2
Q5SSH7	ZZEF1_MOUSE	2924	0.0000506	1	1
Q5SSI6	UTP18_MOUSE	552	0.000168921	2	2
Q5SSL4	ABR_MOUSE	859	0.0000346	1	1
Q5SSZ5	TENS3_MOUSE	1440	0.000109369	1	1
Q5STT6	FA71B_MOUSE	665	0.0000455	1	1
Q5SUA5	MYO1G_MOUSE	1024	0.000116706	1	1
Q5SUC9	SCO1_MOUSE	284	0.0000277	1	1
Q5SUE7	ADAD1_MOUSE	619	0.0000342	1	1
Q5SUF2	LC7L3_MOUSE	432	0.000112267	4	4
Q5SUR0	PUR4_MOUSE	1337	0.000250672	1	1
Q5SUV2	MYBPP_MOUSE	932	0.0000665	2	2
Q5SV66	CCD42_MOUSE	316	0.0000205	1	1
Q5SV80	MYO19_MOUSE	963	0.0000244	1	1
Q5SV85	SYNRG_MOUSE	1306	0.0000183	1	1
Q5SVR0	TBC9B_MOUSE	1263	0.0000382	1	1
Q5SW19	CLU_MOUSE	1315	0.0000377	1	1
Q5SW45	MKS1_MOUSE	561	0.0000107	1	1
Q5SWU9	ACACA_MOUSE	2345	0.0000445	1	1
Q5SWW4	MED13_MOUSE	2171	0.0000532	2	2
Q5SWY8	SC5AA_MOUSE	596	0.000031	1	1
Q5SXY1	CYTSB_MOUSE	1067	0.000295877	3	3
Q5SYL3	K0100_MOUSE	2234	0.000327753	3	4
Q5U458	DJC11_MOUSE	559	0.0000641	2	2
Q5U464	ASAP3_MOUSE	904	0.0000786	1	1
Q5U465	CC125_MOUSE	500	0.0000764	2	2
Q5U4C3	SFR19_MOUSE	1256	0.000102771	2	2
Q5U901	CBPA6_MOUSE	438	0.0000341	1	1
Q5UW37	CXL17_MOUSE	119	0.0000413	1	1
Q5XFR0	EPAB2_MOUSE	273	0.0000689	1	1
Q5XG71	UTP20_MOUSE	2788	0.000588533	2	2
Q5XJE5	LEO1_MOUSE	667	0.000084	2	2
Q5XJY5	COPD_MOUSE	511	0.0000113	1	1
Q5XJY6	FANCB_MOUSE	703	0.0000202	1	1
Q5XPI3	RN123_MOUSE	1314	0.000152691	2	2
Q60519	SEM5B_MOUSE	1093	0.000126452	1	1
Q60585	ZFP30_MOUSE	533	0.0000941	1	1
Q60590	A1AG1_MOUSE	207	0.0000549	1	1
Q60591	NFAC2_MOUSE	927	0.000103734	1	1
Q60596	XRCC1_MOUSE	631	0.000437171	2	3
Q60597	ODO1_MOUSE	1023	0.0000429	1	1
Q60611	SATB1_MOUSE	764	0.0000186	1	1
Q60631	GRB2_MOUSE	217	0.000154471	1	1
Q60634	FLOT2_MOUSE	428	0.000231705	4	4
Q60636	PRDM1_MOUSE	856	0.0000444	1	1
Q60660	KLRA2_MOUSE	288	0.0000563	1	1
Q60662	AKAP4_MOUSE	849	0.000022	1	1
Q60668	HNRPD_MOUSE	355	0.0000534	1	1
Q60675	LAMA2_MOUSE	3118	0.000265462	2	3
Q60680	IKKA_MOUSE	745	0.0000621	1	1
Q60687	FSHB_MOUSE	130	0.0000987	1	1
Q60698	SKI_MOUSE	725	0.0000328	1	1
Q60700	M3K12_MOUSE	888	0.0000445	1	1
Q60707	TBX2_MOUSE	711	0.0000163	1	1
Q60710	SAMH1_MOUSE	658	0.0000883	2	2
Q60715	P4HA1_MOUSE	534	0.000116587	2	2
Q60716	P4HA2_MOUSE	537	0.0000126	1	1
Q60736	ZP3R_MOUSE	579	0.0000677	1	1
Q60739	BAG1_MOUSE	355	0.0000394	1	1
Q60749	KHDR1_MOUSE	443	0.0000303	1	1
Q60751	IGF1R_MOUSE	1373	0.0000156	1	1
Q60753	CTF1_MOUSE	203	0.0000271	1	1
Q60765	ATF3_MOUSE	181	0.0000647	1	1
Q60767	LY75_MOUSE	1723	0.000240555	4	5
Q60769	TNAP3_MOUSE	775	0.0000134	1	1
Q60787	LCP2_MOUSE	533	0.0000806	1	1
Q60805	MERTK_MOUSE	994	0.000072	1	1
Q60837	I12R1_MOUSE	738	0.0000319	1	1
Q60841	RELN_MOUSE	3461	0.000281249	2	2
Q60847	COCA1_MOUSE	3120	0.0000636	1	1
Q60848	HELLS_MOUSE	821	0.000115959	1	1
Q60854	SPB6_MOUSE	378	0.0000925	1	1
Q60855	RIPK1_MOUSE	656	0.0000112	1	1
Q60857	SC6A4_MOUSE	630	0.0000191	1	1
Q60866	PTER_MOUSE	349	0.0000985	2	2
Q60875	ARHG2_MOUSE	985	0.0000226	1	1
Q60902	EP15R_MOUSE	907	0.000106026	2	2
Q60930	VDAC2_MOUSE	295	0.000973626	7	8
Q60931	VDAC3_MOUSE	283	0.000309108	4	4
Q60932	VDAC1_MOUSE	296	0.0000632	1	1
Q60936	COQ8A_MOUSE	645	0.0000539	1	1
Q60949	TBCD1_MOUSE	1255	0.0000472	1	1
Q60952	CP250_MOUSE	2414	0.0000386	1	1
Q60953	PML_MOUSE	885	0.0000953	1	1
Q60961	LAP4A_MOUSE	233	0.0000636	1	1
Q60969	STYX_MOUSE	223	0.0000683	1	1
Q60974	NCOR1_MOUSE	2453	0.0000912	2	2
Q60989	XIAP_MOUSE	496	0.000079	1	1
Q60994	ADIPO_MOUSE	247	0.000119537	1	1
Q60I26	AL2CL_MOUSE	952	0.000180619	1	1
Q61001	LAMA5_MOUSE	3718	0.000363829	3	3
Q61003	CD6_MOUSE	665	0.0000638	1	1
Q61010	DTX1_MOUSE	627	0.0000784	1	1
Q61024	ASNS_MOUSE	561	0.00000727	1	1
Q61026	NCOA2_MOUSE	1462	0.000131621	2	2
Q61033	LAP2A_MOUSE	693	0.000122202	1	1
Q61035	HARS1_MOUSE	509	0.000155845	2	2
Q61036	PAK3_MOUSE	559	0.0000332	1	1
Q61037	TSC2_MOUSE	1814	0.000239621	4	4
Q61043	NIN_MOUSE	2113	0.000185707	2	2
Q61045	SIM1_MOUSE	765	0.0000744	1	1
Q61056	TRPC1_MOUSE	793	0.000108968	1	1
Q61072	ADAM9_MOUSE	845	0.000015	1	1
Q61081	CDC37_MOUSE	379	0.000105539	3	3
Q61083	M3K2_MOUSE	619	0.0000709	1	1
Q61087	LAMB3_MOUSE	1168	0.0000539	1	1
Q61093	CY24B_MOUSE	570	0.0000635	1	1
Q61112	CAB45_MOUSE	361	0.000101063	1	1
Q61121	GPR19_MOUSE	415	0.0000536	1	1
Q61122	NAB1_MOUSE	486	0.00000769	1	1
Q61125	BKRB1_MOUSE	334	0.0000978	1	1
Q61136	PRP4B_MOUSE	1007	0.0000414	1	1
Q61143	TRPC6_MOUSE	930	0.000038	1	1
Q61144	PSN2_MOUSE	448	0.0000429	1	1
Q61147	CERU_MOUSE	1061	0.000112915	2	2
Q61151	2A5E_MOUSE	467	0.00000683	1	1
Q61165	SL9A1_MOUSE	820	0.000179875	3	3
Q61166	MARE1_MOUSE	268	0.0000185	1	1
Q61171	PRDX2_MOUSE	198	0.0000737	1	1
Q61180	SCNNA_MOUSE	699	0.0000409	1	1
Q61190	I10R2_MOUSE	349	0.000206965	1	1
Q61193	RGL2_MOUSE	778	0.0000596	1	1
Q61194	P3C2A_MOUSE	1686	0.0000548	1	1
Q61205	PA1B3_MOUSE	232	0.0000226	1	1
Q61210	ARHG1_MOUSE	920	0.0000549	1	1
Q61211	EIF2D_MOUSE	570	0.0000161	1	1
Q61214	DYR1A_MOUSE	763	0.0000148	1	1
Q61221	HIF1A_MOUSE	836	0.0000787	1	1
Q61263	SOAT1_MOUSE	540	0.0000285	1	1
Q61290	CAC1E_MOUSE	2272	0.0000713	1	1
Q61301	CTNA2_MOUSE	953	0.000274086	5	5
Q61315	APC_MOUSE	2845	0.000576186	5	5
Q61316	HSP74_MOUSE	841	0.0000213	1	1
Q61329	ZFHX3_MOUSE	3726	0.00020657	2	2
Q61330	CNTN2_MOUSE	1040	0.000700255	10	10
Q61398	PCOC1_MOUSE	468	0.0000598	1	1
Q61400	CEAMA_MOUSE	265	0.000339567	1	1
Q61410	KGP2_MOUSE	762	0.0000484	2	2
Q61412	VSX2_MOUSE	361	0.000109286	3	3
Q61418	CLCN4_MOUSE	747	0.0000377	1	1
Q61423	KCNA4_MOUSE	654	0.0000347	2	2
Q61457	CCNE1_MOUSE	408	0.0000451	1	1
Q61458	CCNH_MOUSE	323	0.000152061	1	1
Q61473	SOX17_MOUSE	419	0.000104737	2	2
Q61474	MSI1H_MOUSE	362	0.0000831	1	1
Q61496	DDX4_MOUSE	702	0.000218504	1	1
Q61510	TRI25_MOUSE	634	0.0000186	1	1
Q61526	ERBB3_MOUSE	1339	0.0000549	1	1
Q61543	GSLG1_MOUSE	1175	0.000167048	3	3
Q61545	EWS_MOUSE	655	0.0000266	1	1
Q61549	AGRE1_MOUSE	931	0.000149173	1	1
Q61550	RAD21_MOUSE	635	0.0000606	1	1
Q61578	ADRO_MOUSE	494	0.000350833	2	2
Q61592	GAS6_MOUSE	674	0.000166138	1	1
Q61602	GLI3_MOUSE	1583	0.0000901	2	2
Q61606	GLR_MOUSE	485	0.0000337	1	1
Q61645	HAIR_MOUSE	1182	0.000102756	2	2
Q61647	HYAS1_MOUSE	583	0.000204674	1	1
Q61656	DDX5_MOUSE	614	0.0001732	2	3
Q61658	HESX1_MOUSE	185	0.000112388	1	1
Q61670	HLX_MOUSE	476	0.0000154	1	1
Q61686	CBX5_MOUSE	191	0.0000622	1	1
Q61687	ATRX_MOUSE	2476	0.0000584	3	3
Q61694	3BHS5_MOUSE	373	0.0000228	1	1
Q61712	DNJC1_MOUSE	552	0.0001165	2	2
Q61727	I10R1_MOUSE	575	0.00000977	1	1
Q61735	CD47_MOUSE	303	0.000130419	2	3
Q61739	ITA6_MOUSE	1091	0.000144159	2	2
Q61771	KIF3B_MOUSE	747	0.000074	1	1
Q61789	LAMA3_MOUSE	3330	0.000513888	5	5
Q61818	RAI1_MOUSE	1889	0.0000516	1	1
Q61823	PDCD4_MOUSE	469	0.0000803	1	1
Q61846	MELK_MOUSE	643	0.0000283	1	1
Q61858	GPAN1_MOUSE	372	0.0000717	1	1
Q61878	PRG2_MOUSE	223	0.0000532	1	1
Q61879	MYH10_MOUSE	1976	0.0000926	1	1
Q61880	DMC1_MOUSE	340	0.000122745	1	1
Q61881	MCM7_MOUSE	719	0.0000836	1	1
Q61884	MNS1_MOUSE	491	0.0000654	2	2
Q61967	ZFP90_MOUSE	636	0.000726288	2	2
Q61985	NF2L1_MOUSE	741	0.0000524	2	2
Q61990	PCBP2_MOUSE	362	0.0000281	1	1
Q62018	CTR9_MOUSE	1173	0.000122239	2	2
Q62036	CP131_MOUSE	1060	0.000185024	1	1
Q62059	CSPG2_MOUSE	3357	0.000047	2	2
Q62073	M3K7_MOUSE	579	0.000136345	1	1
Q62074	KPCI_MOUSE	595	0.0000746	1	1
Q62101	KPCD1_MOUSE	918	0.0000889	1	1
Q62108	DLG4_MOUSE	724	0.0000214	1	1
Q62130	PTN14_MOUSE	1189	0.000167508	1	1
Q62136	PTN21_MOUSE	1176	0.0000119	1	1
Q62151	RAGE_MOUSE	402	0.000032	1	1
Q62172	RBP1_MOUSE	648	0.0000782	2	2
Q62177	SEM3B_MOUSE	748	0.0000511	1	1
Q62181	SEM3C_MOUSE	751	0.0000629	1	1
Q62187	TTF1_MOUSE	859	0.00010539	1	1
Q62191	RO52_MOUSE	470	0.0000683	2	2
Q62209	SYCP1_MOUSE	993	0.0000867	2	2
Q62210	BIRC2_MOUSE	612	0.0000343	1	1
Q62230	SN_MOUSE	1695	0.0000143	1	1
Q62234	MYOM1_MOUSE	1667	0.0000684	2	2
Q62240	KDM5D_MOUSE	1548	0.0000681	1	1
Q62245	SOS1_MOUSE	1319	0.000201852	1	1
Q62255	SALL3_MOUSE	1320	0.0000292	2	2
Q62261	SPTB2_MOUSE	2363	0.006292421	4	4
Q62282	TAL2_MOUSE	108	0.0000252	1	1
Q62311	TAF6_MOUSE	678	0.00000294	1	1
Q62315	JARD2_MOUSE	1234	0.0000421	1	1
Q62318	TIF1B_MOUSE	834	0.000102481	2	2
Q62351	TFR1_MOUSE	763	0.0000856	1	1
Q62377	U2AFM_MOUSE	462	0.000144573	2	2
Q62381	TLL1_MOUSE	1013	0.000396577	2	2
Q62383	SPT6H_MOUSE	1726	0.000200157	4	4
Q62388	ATM_MOUSE	3066	0.000119308	2	2
Q62406	IRAK1_MOUSE	710	0.0000341	2	2
Q62407	SPEG_MOUSE	3262	0.000101384	3	3
Q62413	EPHA6_MOUSE	1035	0.0000807	1	1
Q62417	SRBS1_MOUSE	1290	0.000064	1	1
Q62418	DBNL_MOUSE	436	0.0000574	1	1
Q62421	SH3G3_MOUSE	347	0.00000797	1	1
Q62425	NDUA4_MOUSE	82	0.000034	1	1
Q62431	ARI3A_MOUSE	601	0.00004	1	1
Q62445	SP4_MOUSE	782	0.000130573	1	1
Q62470	ITA3_MOUSE	1053	0.0000596	1	1
Q62504	MINT_MOUSE	3644	0.000242255	4	4
Q62507	COCH_MOUSE	552	0.0000509	1	1
Q62559	IFT52_MOUSE	426	0.001187953	1	1
Q63870	CO7A1_MOUSE	2944	0.000079	2	2
Q63912	OMGP_MOUSE	440	0.000866387	5	8
Q640L3	CCPG1_MOUSE	753	0.0000286	1	1
Q640L5	CCD18_MOUSE	1455	0.000012	1	1
Q640M1	UT14A_MOUSE	767	0.000117395	2	3
Q640M6	GDPD5_MOUSE	607	0.0000624	1	1
Q640N3	RHG30_MOUSE	1101	0.0000205	2	2
Q640P7	TBCC1_MOUSE	552	0.0000773	1	1
Q64112	IFIT2_MOUSE	472	0.0000172	1	1
Q64127	TIF1A_MOUSE	1051	0.0000402	1	1
Q64143	P55G_MOUSE	461	0.0000176	1	1
Q64249	NR6A1_MOUSE	495	0.00000446	1	1
Q64281	LIRB4_MOUSE	335	0.00013377	1	1
Q64291	K1C12_MOUSE	487	0.0000428	1	1
Q64324	STXB2_MOUSE	593	0.0000699	1	1
Q64331	MYO6_MOUSE	1265	0.0000697	2	2
Q64332	SYN2_MOUSE	586	0.000223406	6	6
Q64356	SVS6_MOUSE	99	0.00000472	1	1
Q64364	ARF_MOUSE	169	0.0000713	1	1
Q64430	ATP7A_MOUSE	1491	0.0000774	1	1
Q64436	ATP4A_MOUSE	1033	0.000106902	1	1
Q64444	CAH4_MOUSE	305	0.0000264	1	1
Q64449	MRC2_MOUSE	1479	0.0000246	1	1
Q64455	PTPRJ_MOUSE	1238	0.000061	1	1
Q64512	PTN13_MOUSE	2453	0.0000762	2	2
Q64514	TPP2_MOUSE	1262	0.0000559	1	1
Q64518	AT2A3_MOUSE	1038	0.000133854	2	2
Q64521	GPDM_MOUSE	727	0.0000476	2	2
Q64692	SIA8D_MOUSE	359	0.0000434	1	1
Q64700	RBL2_MOUSE	1135	0.0000211	1	1
Q64701	RBL1_MOUSE	1063	0.0000747	2	2
Q64702	PLK4_MOUSE	925	0.000562352	1	1
Q64727	VINC_MOUSE	1066	0.00000525	1	1
Q64729	TGFR1_MOUSE	503	0.0000466	1	1
Q64733	FOXB2_MOUSE	428	0.0000142	1	1
Q64739	COBA2_MOUSE	1736	0.0000509	1	1
Q65CL1	CTNA3_MOUSE	895	0.000109325	1	2
Q65Z40	WAPL_MOUSE	1200	0.0000858	1	1
Q66JV4	R12BB_MOUSE	834	0.000240279	2	2
Q66L44	CBARP_MOUSE	698	0.0000415	1	1
Q66T02	PKHG5_MOUSE	1073	0.0000194	1	1
Q66X01	NLR9C_MOUSE	1004	0.000132468	1	1
Q66X03	NLR9A_MOUSE	949	0.0000225	1	1
Q689Z5	SBNO1_MOUSE	1390	0.000537509	1	2
Q68ED2	GRM7_MOUSE	915	0.0000513	1	1
Q68EF0	RAB3I_MOUSE	428	0.000044	1	1
Q68EF4	GRM4_MOUSE	912	0.0000587	1	1
Q68FD5	CLH1_MOUSE	1675	0.000270262	6	6
Q68FE2	ATG9A_MOUSE	551	0.00000612	1	1
Q68FF0	K1841_MOUSE	718	0.0000195	1	1
Q68FF9	S5A1_MOUSE	255	0.0000377	2	2
Q68FH0	PKP4_MOUSE	1190	0.0000549	1	1
Q692V3	TTC41_MOUSE	1318	0.000238894	1	1
Q69AB2	TXND8_MOUSE	127	0.0000198	1	1
Q69Z23	DYH17_MOUSE	4481	0.00000792	1	1
Q69Z26	CNTN4_MOUSE	1026	0.000156797	4	4
Q69Z37	SAM9L_MOUSE	1561	0.000174332	3	3
Q69Z69	ESCO1_MOUSE	843	0.000046	1	1
Q69ZF3	GBA2_MOUSE	918	0.0000228	1	1
Q69ZH9	RHG23_MOUSE	1483	0.000147402	2	2
Q69ZK0	PREX1_MOUSE	1650	0.0000721	1	1
Q69ZK6	JHD2C_MOUSE	2350	0.00079719	1	1
Q69ZN6	GNPTA_MOUSE	1235	0.0000588	1	1
Q69ZN7	MYOF_MOUSE	2048	0.0000682	3	3
Q69ZR9	TASOR_MOUSE	1610	0.001853206	1	1
Q69ZS7	HBS1L_MOUSE	682	0.00000371	1	1
Q69ZS8	KAZRN_MOUSE	779	0.0000132	1	1
Q6A000	MOONR_MOUSE	959	0.000243163	1	1
Q6A025	PPR26_MOUSE	1163	0.0000725	1	1
Q6A026	PDS5A_MOUSE	1332	0.00000428	1	1
Q6A028	SWP70_MOUSE	585	0.0000799	1	1
Q6A037	N4BP1_MOUSE	893	0.000198215	2	2
Q6A065	CE170_MOUSE	1588	0.000026	1	1
Q6A070	TGRM1_MOUSE	1776	0.0000483	2	2
Q6A078	CE290_MOUSE	2472	0.000290811	3	3
Q6A085	ZN629_MOUSE	867	0.000114972	2	2
Q6A0A2	LAR4B_MOUSE	741	0.0000537	1	1
Q6A0A9	F120A_MOUSE	1112	0.0000088	1	1
Q6A4J8	UBP7_MOUSE	1103	0.000219439	3	3
Q6AW69	CGNL1_MOUSE	1298	0.0000862	1	1
Q6AXF6	SIDT1_MOUSE	827	0.00000727	1	1
Q6DFV3	RHG21_MOUSE	1944	0.000163318	3	3
Q6DFV5	HELZ_MOUSE	1964	0.0000374	1	1
Q6DFV6	FN3C1_MOUSE	1356	0.00000575	1	1
Q6DFV7	NCOA7_MOUSE	943	0.0000928	1	1
Q6DFW4	NOP58_MOUSE	536	0.000053	1	1
Q6DFY8	BRNP2_MOUSE	783	0.0000335	1	1
Q6DIA2	EX3L4_MOUSE	721	0.0000953	1	1
Q6DIA7	CS057_MOUSE	600	0.0000227	1	1
Q6DIC0	SMCA2_MOUSE	1577	0.0000918	2	2
Q6DID3	SCAF8_MOUSE	1268	0.000076	1	1
Q6DYE8	ENPP3_MOUSE	874	0.0000496	1	1
Q6EDY6	CARL1_MOUSE	1374	0.0000332	2	2
Q6GQT0	CC14A_MOUSE	603	0.0000693	2	2
Q6GQT9	NOMO1_MOUSE	1214	0.00000445	1	1
Q6GQV0	TEDC2_MOUSE	436	0.000046	1	1
Q6GQV7	EDRF1_MOUSE	1239	0.0000475	1	1
Q6GQX2	NCK5L_MOUSE	1323	0.000468625	3	3
Q6GQX6	ANKS6_MOUSE	883	0.000326026	2	3
Q6H1V1	BEST3_MOUSE	669	0.0000879	2	2
Q6IE26	EPHX4_MOUSE	359	0.0000505	1	1
Q6IFT4	RHG20_MOUSE	1182	0.0000165	1	1
Q6IFX2	K1C42_MOUSE	452	0.000188582	1	1
Q6IFX3	K1C40_MOUSE	439	0.0000974	1	1
Q6IFZ6	K2C1B_MOUSE	572	0.000081	2	2
Q6IFZ9	K2C74_MOUSE	495	0.0000536	1	1
Q6IMF0	KRT87_MOUSE	495	0.0000743	1	1
Q6IQY5	CEP70_MOUSE	616	0.000264147	1	1
Q6IRU2	TPM4_MOUSE	248	0.000110278	1	1
Q6J1H4	UTF1_MOUSE	339	0.000240696	1	1
Q6JPI3	MD13L_MOUSE	2207	0.000190487	3	3
Q6K1E7	GGNB1_MOUSE	370	0.0000437	2	2
Q6KAQ7	ZZZ3_MOUSE	910	0.0000195	1	1
Q6KAR6	EXOC3_MOUSE	755	0.0000041	1	1
Q6KAU4	MB12B_MOUSE	317	0.0000639	1	1
Q6KCD5	NIPBL_MOUSE	2798	0.00046515	5	6
Q6L8S8	B4GN3_MOUSE	986	0.0000576	1	1
Q6NS45	CCD66_MOUSE	935	0.000201073	3	3
Q6NS46	RRP5_MOUSE	1862	0.000063	2	2
Q6NS57	MABP1_MOUSE	1503	0.000366546	2	2
Q6NS86	ZN366_MOUSE	746	0.0000866	2	2
Q6NSQ7	LTV1_MOUSE	470	0.0000401	1	1
Q6NSW3	SPKAP_MOUSE	1687	0.0000181	1	1
Q6NV83	SR140_MOUSE	1029	0.00000968	1	1
Q6NVF0	OCRL_MOUSE	900	0.0000136	1	1
Q6NVF9	CPSF6_MOUSE	551	0.0000287	1	1
Q6NVG7	GT252_MOUSE	625	0.0000736	1	1
Q6NWW9	FND3B_MOUSE	1207	0.000037	1	1
Q6NXH2	MANEA_MOUSE	462	0.001168594	2	5
Q6NXH8	MET25_MOUSE	597	0.00000165	1	1
Q6NXH9	K2C73_MOUSE	539	0.0000452	1	1
Q6NXK5	DUS11_MOUSE	321	0.000161494	2	2
Q6NXK7	DPP10_MOUSE	797	0.000458227	2	2
Q6NXK8	ASIC1_MOUSE	526	0.000169326	1	1
Q6NXL6	SENP5_MOUSE	749	0.000135192	2	2
Q6NXM3	TM130_MOUSE	419	0.0000335	1	1
Q6NXY1	TBC31_MOUSE	996	0.000155367	2	2
Q6NXZ1	KRBA1_MOUSE	1043	0.0000876	2	2
Q6NY15	TSG10_MOUSE	697	0.000031	1	1
Q6NZB0	DNJC8_MOUSE	253	0.00000766	1	1
Q6NZC7	S23IP_MOUSE	998	0.0000511	1	1
Q6NZJ6	IF4G1_MOUSE	1600	0.000581243	2	2
Q6NZK5	K1328_MOUSE	612	0.000025	1	1
Q6NZL0	SOGA3_MOUSE	945	0.000132506	3	3
Q6NZL6	TONSL_MOUSE	1363	0.000228367	1	1
Q6NZN0	RBM26_MOUSE	1012	0.000195126	1	1
Q6NZN1	PPRC1_MOUSE	1644	0.000140309	2	2
Q6NZP1	ZRAB3_MOUSE	1069	0.000126142	3	3
Q6NZQ4	PAXI1_MOUSE	1056	0.000272012	2	2
Q6P1D7	SLX4_MOUSE	1565	0.0000166	1	1
Q6P1E7	PRIPO_MOUSE	537	0.000108962	1	1
Q6P1E8	EFCB6_MOUSE	1516	0.0000581	1	1
Q6P2B1	TNPO3_MOUSE	923	0.0000252	1	1
Q6P2K3	CF20D_MOUSE	674	0.0000562	1	2
Q6P2L6	NSD3_MOUSE	1439	0.00010619	3	3
Q6P3A4	VSIG8_MOUSE	417	0.0000439	1	1
Q6P3Y5	Z280C_MOUSE	742	0.0000507	1	1
Q6P3Z3	THAP4_MOUSE	569	0.00000755	1	1
Q6P4S8	INT1_MOUSE	2195	0.0000793	1	1
Q6P4T0	ATG2A_MOUSE	1914	0.0000564	1	1
Q6P4T1	SNX19_MOUSE	997	0.000105017	1	1
Q6P4T2	U520_MOUSE	2136	0.0000324	1	1
Q6P4U0	THS7B_MOUSE	1607	0.00000363	1	1
Q6P542	ABCF1_MOUSE	837	0.0000465	1	1
Q6P549	SHIP2_MOUSE	1257	0.000151695	2	2
Q6P566	LIX1_MOUSE	282	0.0000124	1	1
Q6P5B0	RRP12_MOUSE	1295	0.00000175	1	1
Q6P5C7	ZN728_MOUSE	752	0.0000365	1	1
Q6P5D3	DHX57_MOUSE	1388	0.0000893	3	3
Q6P5D4	CP135_MOUSE	1140	0.0000356	1	1
Q6P5D8	SMHD1_MOUSE	2007	0.0000497	1	1
Q6P5E4	UGGG1_MOUSE	1551	0.0000573	1	1
Q6P5F7	TTYH3_MOUSE	524	0.0000116	1	1
Q6P5G3	MBTD1_MOUSE	631	0.0000368	1	1
Q6P5G6	UBXN7_MOUSE	467	0.0000563	1	1
Q6P5H2	NEST_MOUSE	1864	0.00000428	1	1
Q6P5H6	FRMD5_MOUSE	517	0.0000362	1	1
Q6P5U8	CC148_MOUSE	527	0.0000558	2	2
Q6P6J4	ALKB2_MOUSE	239	0.0000754	1	1
Q6P6L0	FIL1L_MOUSE	1131	0.0000813	1	1
Q6P7F1	MPP4_MOUSE	635	0.0000311	1	1
Q6P7W0	SENP6_MOUSE	1132	0.000051	1	1
Q6P8J2	SAT2_MOUSE	170	0.0000777	1	1
Q6P8K8	CBPA4_MOUSE	420	0.0000587	1	1
Q6P8Y0	CF161_MOUSE	303	0.0000228	1	1
Q6P8Y1	CAPSL_MOUSE	208	0.000072	1	1
Q6P8Z1	MYCB_MOUSE	170	0.0000433	1	1
Q6P9J5	KANK4_MOUSE	1016	0.0000169	1	1
Q6P9K9	NRX3A_MOUSE	1571	0.0000639	1	1
Q6P9L4	UBP49_MOUSE	685	0.000122873	2	2
Q6P9N1	HYCCI_MOUSE	521	0.0000115	1	1
Q6P9P0	SLF2_MOUSE	1278	0.0000562	1	1
Q6P9P6	KIF11_MOUSE	1052	0.000062	1	1
Q6P9P8	DEN2C_MOUSE	914	0.0000497	1	1
Q6P9Q4	FHOD1_MOUSE	1197	0.0000237	1	1
Q6P9Q6	FKB15_MOUSE	1216	0.000305025	3	3
Q6P9R2	OXSR1_MOUSE	527	0.000106021	2	2
Q6P9S7	GLT10_MOUSE	603	0.00000983	1	1
Q6P9Y7	ZFP82_MOUSE	530	0.0000791	1	1
Q6PA06	ATLA2_MOUSE	583	0.0000484	1	1
Q6PAJ1	BCR_MOUSE	1270	0.0000613	1	1
Q6PAL1	DRAXI_MOUSE	343	0.00000337	1	1
Q6PAL8	DEN5A_MOUSE	1287	0.000114605	2	2
[truncated: 2,839 more rows]
