# Supplementary material for: Isolation and Characterization of Multi-Protein Complexes Enriched in the K-Cl Co-transporter 2 From Brain Plasma Membranes
Source: Front Mol Neurosci. 2020 Oct 22;13:563091. doi: 10.3389/fnmol.2020.563091 (PMC7643010; doi:10.3389/fnmol.2020.563091)
Supplement: Supplementary file 5 [file Data_Sheet_3.CSV]

Accession Number	Protein Name	Molecular Weight	Spectral Index	Unique Peptides	Number of Spectra
A0A087WPF7	AUTS2_MOUSE	1261	0.0000838	2	1
A0A0B4J1G0	FCGR4_MOUSE	249	0.000056	1	2
A0A0B4J1L0	CEA15_MOUSE	234	0.0000881	1	1
A0A140LI88	ANR31_MOUSE	1857	0.0000527	1	1
A0JLY1	CC173_MOUSE	547	0.000507663	2	1
A0JNT9	BICL1_MOUSE	577	0.0000337	1	2
A1A546	ISX_MOUSE	240	0.00000113	1	1
A1IGU4	ARH37_MOUSE	676	0.0000187	1	1
A1L0T3	SRB4D_MOUSE	586	0.00000171	1	1
A1L317	K1C24_MOUSE	512	0.0000655	1	1
A1YIY0	FCRL6_MOUSE	268	0.00000549	1	1
A2A3V1	AK17B_MOUSE	959	0.0000359	1	1
A2A432	CUL4B_MOUSE	970	0.0000314	2	2
A2A4P0	DHX8_MOUSE	1244	0.0000419	4	4
A2A5N8	LMBL1_MOUSE	826	0.0000318	1	1
A2A690	TANC2_MOUSE	1994	0.0000181	2	2
A2A6A1	GPTC8_MOUSE	1505	0.000200917	2	2
A2A6H3	FBX47_MOUSE	451	0.0000243	1	1
A2A6Q5	CDC27_MOUSE	825	0.000021	1	1
A2A791	ZMYM4_MOUSE	1549	0.000256503	2	2
A2A7Z8	ADCL3_MOUSE	408	0.0000194	1	1
A2A870	FBF1_MOUSE	1173	0.000164715	3	3
A2A884	ZEP3_MOUSE	2348	0.0000105	1	1
A2A891	CMTA1_MOUSE	1682	0.0000609	2	2
A2A8L1	CHD5_MOUSE	1946	0.00000473	1	1
A2A8L5	PTPRF_MOUSE	1898	0.0000121	1	1
A2A8U2	TM201_MOUSE	664	0.0000462	1	1
A2A995	FYB2_MOUSE	729	0.0001483	1	5
A2A9C3	SZT2_MOUSE	3431	0.0000119	1	1
A2A9Q0	FND10_MOUSE	223	0.0000612	1	1
A2A9R3	MAGB4_MOUSE	556	0.000159259	1	1
A2AAE1	K1109_MOUSE	5005	0.0000337	1	1
A2AAJ9	OBSCN_MOUSE	8886	0.000249745	2	2
A2AAX3	KLH15_MOUSE	604	0.0000597	1	1
A2AAY5	SPD2B_MOUSE	908	0.000216529	2	2
A2ABU4	MYOM3_MOUSE	1439	0.000138031	2	2
A2ABV5	MED14_MOUSE	1459	0.0000173	1	1
A2AC93	DNAI2_MOUSE	623	0.000137256	1	1
A2ADY9	DDI2_MOUSE	399	0.000051	1	1
A2AEY4	MA7D3_MOUSE	876	0.00000706	1	1
A2AF47	DOC11_MOUSE	2073	0.0000901	2	2
A2AG06	MEIOC_MOUSE	965	0.0000371	1	1
A2AG50	MA7D2_MOUSE	781	0.00000975	1	1
A2AG58	BCLA3_MOUSE	752	0.000138081	2	2
A2AGA4	RHBL2_MOUSE	302	0.00000702	1	1
A2AGL3	RYR3_MOUSE	4863	0.000280537	5	5
A2AGT5	CKAP5_MOUSE	2032	0.0000746	2	2
A2AHC3	CAMP1_MOUSE	1581	0.00027502	3	3
A2AHJ4	BRWD3_MOUSE	1799	0.0000392	3	3
A2AIL4	NDUF6_MOUSE	333	0.00000308	1	1
A2AIV8	CARD9_MOUSE	536	0.0000239	2	2
A2AJA9	AJM1_MOUSE	974	0.000115693	2	2
A2AJB1	CC183_MOUSE	534	0.0000882	1	1
A2AJB7	LCN5_MOUSE	192	0.000109271	2	2
A2AJI0	MA7D1_MOUSE	846	0.0000344	1	1
A2AJK6	CHD7_MOUSE	2986	0.0000905	1	1
A2AJT4	PNISR_MOUSE	805	0.0000617	1	1
A2AJX4	MALR1_MOUSE	2123	0.00000141	1	1
A2AKB9	DCA10_MOUSE	566	0.000350231	1	1
A2AKG8	FOCAD_MOUSE	1798	0.00012356	2	2
A2AKX3	SETX_MOUSE	2646	0.00000336	1	1
A2AL36	CNTRL_MOUSE	2334	0.0000774	2	2
A2ALS5	RPGP1_MOUSE	663	0.0000294	1	1
A2ALV5	SHOC1_MOUSE	1481	0.000233763	1	2
A2ALW5	DJC25_MOUSE	357	0.0000396	2	2
A2AM05	CNTLN_MOUSE	1397	0.0000585	3	3
A2AMT1	BFSP1_MOUSE	669	0.0000234	1	1
A2AN08	UBR4_MOUSE	5180	0.0000499	3	3
A2ANU3	SYNG1_MOUSE	258	0.0000845	1	1
A2ANX9	ZN711_MOUSE	761	0.0000403	1	1
A2AP18	PLCH2_MOUSE	1501	0.000150017	2	2
A2APB8	TPX2_MOUSE	745	0.00000745	1	1
A2APC3	TTLL9_MOUSE	461	0.0000215	1	1
A2APT9	KLD7A_MOUSE	773	0.000167621	1	2
A2APV2	FMNL2_MOUSE	1086	0.000231333	6	6
A2AQ14	MS18B_MOUSE	241	0.0000457	1	1
A2AQ25	SKT_MOUSE	1946	0.000448016	5	5
A2AQP0	MYH7B_MOUSE	1941	0.00000113	1	1
A2AR02	PPIG_MOUSE	752	0.000106581	2	2
A2ARP1	VIP1_MOUSE	1436	0.0000788	1	1
A2ARS0	ANR63_MOUSE	390	0.000265083	1	1
A2ARV4	LRP2_MOUSE	4660	0.000163602	1	1
A2ARZ3	FSIP2_MOUSE	6995	0.000616236	3	3
A2ASA8	IPIL1_MOUSE	547	0.000114865	1	1
A2ASI5	SCN3A_MOUSE	1947	0.00000802	1	1
A2ASS6	TITIN_MOUSE	35213	0.000852415	24	24
A2AT37	RENT2_MOUSE	1269	0.0000452	2	2
A2ATD1	ISM1_MOUSE	454	0.0000744	1	1
A2AU37	RD21L_MOUSE	552	0.0000148	1	1
A2AUC9	KLH41_MOUSE	606	0.000112406	2	2
A2AUM9	CE152_MOUSE	1736	0.000094	1	1
A2AUU0	METL8_MOUSE	281	0.0000896	1	1
A2AVA0	SVEP1_MOUSE	3567	0.0000374	2	2
A2AVJ5	PRR5L_MOUSE	370	0.0000312	1	1
A2AWA9	RBGP1_MOUSE	1064	0.0000309	2	6
A2AWP0	BIRC7_MOUSE	285	0.0000472	1	1
A2BE28	LAS1L_MOUSE	776	0.0000254	1	1
A2BH40	ARI1A_MOUSE	2283	0.00000942	1	1
A2CG49	KALRN_MOUSE	2964	0.0000296	2	2
A2CG63	ARI4B_MOUSE	1314	0.000146967	2	2
A2CI98	DYTN_MOUSE	653	0.0000155	1	1
A2RSY1	KANL3_MOUSE	903	0.000121686	1	1
A2RT91	ANKAR_MOUSE	1465	0.0000221	1	1
A2RTL5	RSRC2_MOUSE	376	0.005810107	2	3
A3FIN4	AT8B5_MOUSE	1183	0.0000507	1	1
A3KFM7	CHD6_MOUSE	2711	0.000575763	2	4
A3KFU9	DISP3_MOUSE	1347	0.00000456	1	1
A3KGB4	TBC8B_MOUSE	1114	0.000122401	1	1
A3KGF7	PLCB2_MOUSE	1181	0.0000337	1	1
A3KGK3	FR1L4_MOUSE	1992	0.0000493	1	1
A3KGS3	RGPA2_MOUSE	1872	0.0000122	1	2
A4Q9F1	TTLL8_MOUSE	832	0.00045008	1	1
A4Q9F6	TTL13_MOUSE	804	0.00000413	1	1
A6H5Y1	MPP9_MOUSE	991	0.000951878	4	4
A6H5Z3	EXC6B_MOUSE	810	0.0000303	1	1
A6H619	PHRF1_MOUSE	1682	0.000920759	2	2
A6H690	IQCAL_MOUSE	825	0.000118354	2	2
A6H6E9	TT23L_MOUSE	458	0.0000116	1	1
A6H6T1	PRS40_MOUSE	365	0.0000158	1	1
A6H8H2	DEN4C_MOUSE	1906	0.0000556	2	2
A6PWY4	WDR76_MOUSE	622	0.000568594	1	4
A6X8Z5	RHG31_MOUSE	1425	0.0000946	1	1
A6X919	D19L1_MOUSE	746	0.0000651	3	3
A7XUX6	SKIT2_MOUSE	400	0.0000271	1	2
A8C756	THADA_MOUSE	1938	0.00000446	1	1
A9Q751	PCDP1_MOUSE	836	0.00000243	1	1
A9Z1V5	VW5B1_MOUSE	1215	0.0000184	1	1
B0F2B4	NLGN4_MOUSE	945	0.0000188	1	1
B0V2N1	PTPRS_MOUSE	1907	0.0000221	2	2
B1AQJ2	UBP36_MOUSE	1098	0.0000483	1	1
B1ARD8	SLFN8_MOUSE	910	0.000233574	3	3
B1AS29	GRIK3_MOUSE	919	0.000033	1	1
B1AS42	NB5R5_MOUSE	316	0.0000509	1	1
B1AUC7	RHG36_MOUSE	590	0.0000111	1	1
B1AUR6	MMS22_MOUSE	1238	0.0000205	1	1
B1AVH7	TBD2A_MOUSE	922	0.0000787	1	1
B1AWN6	SCN2A_MOUSE	2006	0.000101546	2	2
B1AX39	ZCHC7_MOUSE	541	0.00000953	1	1
B1AXH1	NHSL2_MOUSE	1219	0.000117234	2	2
B1AY13	UBP24_MOUSE	2617	0.0000513	1	1
B1AY15	UBP51_MOUSE	661	0.00014597	1	1
B1AZ99	OTUD3_MOUSE	396	0.000769714	1	1
B1AZI6	THOC2_MOUSE	1594	0.000240245	3	3
B1B213	H60C_MOUSE	197	0.00000561	1	1
B2KF05	BRPF3_MOUSE	1204	0.0000563	1	1
B2RQC2	UBP42_MOUSE	1324	0.0000622	3	4
B2RR83	YTDC2_MOUSE	1445	0.0000199	1	1
B2RRE4	Z518B_MOUSE	1077	0.0000159	1	1
B2RRE7	OTUD4_MOUSE	1107	0.0000578	1	1
B2RRL2	JERKL_MOUSE	523	0.000031	1	1
B2RSH2	GNAI1_MOUSE	354	0.000187036	5	5
B2RU40	PRRT4_MOUSE	902	0.00000641	1	1
B2RU80	PTPRB_MOUSE	1998	0.000117199	2	2
B2RUI1	ZN551_MOUSE	696	0.0000734	2	2
B2RX12	MRP3_MOUSE	1523	0.000209006	1	1
B2RX14	TUT4_MOUSE	1644	0.0000282	2	2
B2RXA1	PLCX2_MOUSE	340	0.0000216	1	1
B2RXC1	TPC11_MOUSE	1133	0.00000535	1	1
B2RY04	DOCK5_MOUSE	1868	0.0000147	1	1
B2RY50	ARMC4_MOUSE	1037	0.000018	2	2
B2RY56	RBM25_MOUSE	838	0.0000709	5	5
B2RY83	HPSE2_MOUSE	592	0.0000153	1	1
B5TVM2	ILDR2_MOUSE	661	0.0000227	1	1
B5X0E4	ABCB5_MOUSE	1255	0.000046	2	2
B7ZMP1	XPP3_MOUSE	506	0.0000182	1	1
B8ZXI1	QTRT2_MOUSE	415	0.0000266	1	1
B9EJ86	OSBL8_MOUSE	889	0.000235147	4	4
B9EJV3	GRB1L_MOUSE	1913	0.0000533	1	1
B9EJX3	VAFNB_MOUSE	177	0.000067	1	1
B9EKR1	PTPRZ_MOUSE	2312	0.0000323	1	1
B9EKX1	PTHD4_MOUSE	904	0.0000154	1	1
C0LLJ0	IMA8_MOUSE	499	0.0000356	2	2
C3VPR6	NLRC5_MOUSE	1915	0.0000375	1	1
C8YR32	LOXH1_MOUSE	2068	0.000045	2	4
D2EAC2	ZBED6_MOUSE	980	0.00000122	1	1
D2J0Y4	CJ090_MOUSE	644	0.000103975	1	1
D3YVF0	AKAP5_MOUSE	745	0.0000214	1	1
D3YVL2	CFA70_MOUSE	1141	0.000151087	1	1
D3YWJ0	SLIP_MOUSE	796	0.0000041	1	1
D3YWP0	EFMT3_MOUSE	232	0.00000333	1	1
D3YXK2	SAFB1_MOUSE	937	0.000111727	3	3
D3YXS5	KIF28_MOUSE	1028	0.000114168	3	3
D3YYM4	WDR72_MOUSE	1114	0.000308434	1	1
D3YZI9	PGBD5_MOUSE	523	0.0000145	1	1
D3YZP9	CCDC6_MOUSE	469	0.000240121	1	3
D3YZU1	SHAN1_MOUSE	2167	0.0000644	3	3
D3Z0R2	PPR36_MOUSE	411	0.000216725	1	1
D3Z4R1	HFM1_MOUSE	1434	0.00000454	1	1
D3Z6P0	PDIA2_MOUSE	527	0.0000451	1	1
D3Z6S9	ERIP6_MOUSE	713	0.000059	1	1
D3Z7H8	CILP2_MOUSE	1162	0.0000919	2	2
D4PHA7	WSCD2_MOUSE	571	0.00000637	1	1
E1U8D0	SOGA1_MOUSE	1418	0.0000248	1	1
E2JF22	PIEZ1_MOUSE	2547	0.000345543	2	2
E9PUL5	PRRT2_MOUSE	346	0.000165348	1	1
E9PV82	FA53A_MOUSE	402	0.0000179	1	1
E9PV87	TALD3_MOUSE	1520	0.0000454	1	1
E9PVB3	CC175_MOUSE	822	0.0000516	2	2
E9PVD1	CCD62_MOUSE	701	0.00023112	3	3
E9PVD3	PCD16_MOUSE	3291	0.0000105	1	1
E9PVX6	KI67_MOUSE	3177	0.000316738	4	4
E9PX95	ABCAH_MOUSE	1733	0.00089461	2	2
E9PXF8	MTMRD_MOUSE	1872	0.0000676	1	1
E9PY46	IF140_MOUSE	1464	0.0000126	1	1
E9PYL2	PRR12_MOUSE	2035	0.000062	1	1
E9PZM4	CHD2_MOUSE	1827	0.000111978	3	3
E9PZQ0	RYR1_MOUSE	5035	0.000267041	6	6
E9Q1U1	CC171_MOUSE	1324	0.000022	2	2
E9Q2Z1	CECR2_MOUSE	1453	0.0000056	1	1
E9Q309	CE350_MOUSE	3095	0.0000611	3	3
E9Q394	AKP13_MOUSE	2776	0.000524966	3	3
E9Q3E1	AL3B2_MOUSE	479	0.000149029	1	1
E9Q3L2	PI4KA_MOUSE	2105	0.00000811	1	1
E9Q3S4	M3K19_MOUSE	1311	0.0000984	1	1
E9Q401	RYR2_MOUSE	4966	0.0000811	2	2
E9Q414	APOB_MOUSE	4505	0.0000214	1	1
E9Q4F7	ANR11_MOUSE	2643	0.000140233	2	2
E9Q4N7	ARI1B_MOUSE	2244	0.0000707	1	1
E9Q555	RN213_MOUSE	5152	0.000504591	3	12
E9Q557	DESP_MOUSE	2883	0.001249352	9	9
E9Q5C9	NOLC1_MOUSE	702	0.000053	1	1
E9Q5F9	SETD2_MOUSE	2537	0.000385734	4	4
E9Q5K9	YTDC1_MOUSE	736	0.0000359	2	2
E9Q612	PTPRO_MOUSE	1226	0.0000402	1	1
E9Q649	GCNT4_MOUSE	455	0.0000772	1	1
E9Q6C8	XKR6_MOUSE	638	0.0000311	1	1
E9Q6I0	V2116_MOUSE	856	0.0000514	1	1
E9Q6J5	BD1L1_MOUSE	3032	0.004890508	5	5
E9Q6P5	TTC7B_MOUSE	843	0.0000257	1	1
E9Q6X9	RHG40_MOUSE	672	0.0000896	1	1
E9Q743	CF251_MOUSE	1299	0.0000302	2	2
E9Q784	ZC3HD_MOUSE	1729	0.001649248	9	10
E9Q7D5	ARHG5_MOUSE	1581	0.0000491	2	3
E9Q7F2	RN169_MOUSE	694	0.00018068	2	2
E9Q7G0	NUMA1_MOUSE	2094	0.000177313	2	2
E9Q7R9	CFA43_MOUSE	1682	0.000195328	1	1
E9Q8D0	DJC21_MOUSE	531	0.000163904	5	5
E9Q8T2	PRD15_MOUSE	1174	0.0000299	1	1
E9Q8T7	DYH1_MOUSE	4250	0.0000446	3	3
E9Q9R9	DLG5_MOUSE	1921	0.000111282	3	6
E9QAT4	SC16A_MOUSE	2357	0.000179201	1	1
F6SEU4	SYGP1_MOUSE	1340	0.000259285	2	3
F6XZJ7	SAM15_MOUSE	620	0.0000491	1	1
F6ZDS4	TPR_MOUSE	2431	0.000111107	2	2
F8VPN2	TEX15_MOUSE	2785	0.000100561	2	2
F8VPU2	FARP1_MOUSE	1048	0.000122829	3	3
F8VPZ9	BICRA_MOUSE	1578	0.00000359	1	1
G3UYX5	RGS22_MOUSE	1258	0.000283924	2	4
G3X8R9	TMIG3_MOUSE	209	0.000152232	1	1
G3X912	SPRTN_MOUSE	497	0.0000134	1	1
G3X982	AOXC_MOUSE	1335	0.0000964	1	1
G3X9J0	SI1L3_MOUSE	1776	0.0000173	1	1
G3X9K3	BIG1_MOUSE	1846	0.0000296	1	1
G3X9R7	RN148_MOUSE	316	0.0000251	1	1
G3XA57	RFIP2_MOUSE	512	0.000445155	9	9
G3XA59	LRC32_MOUSE	663	0.000154339	1	1
G5E829	AT2B1_MOUSE	1220	0.000298462	4	4
G5E861	SCLT1_MOUSE	688	0.000253832	1	1
G5E869	ZN142_MOUSE	1843	0.0000899	1	1
G5E870	TRIPC_MOUSE	2025	0.0000352	1	1
G5E897	PLGT3_MOUSE	503	0.000110861	1	1
G5E8A8	TEKT5_MOUSE	557	0.0000922	2	2
G5E8B9	ZBT11_MOUSE	1050	0.0000332	1	1
G5E8P0	GCP6_MOUSE	1769	0.0000172	1	1
G5E8P1	BRD1_MOUSE	1058	0.000084	1	1
L0N7N1	KIF14_MOUSE	1674	0.000115699	2	2
O08523	TECTA_MOUSE	2155	0.0000631	3	3
O08528	HXK2_MOUSE	917	0.00000623	1	1
O08530	S1PR1_MOUSE	382	0.0000517	2	2
O08532	CA2D1_MOUSE	1103	0.004772787	19	23
O08539	BIN1_MOUSE	588	0.00000624	1	1
O08545	EFNA3_MOUSE	230	0.0000758	1	1
O08550	KMT2B_MOUSE	2713	0.0000386	1	1
O08576	RUN3A_MOUSE	446	0.00022508	2	5
O08580	ERR1_MOUSE	422	0.00000307	1	1
O08582	GTPB1_MOUSE	668	0.00000255	1	1
O08586	PTEN_MOUSE	403	0.0000438	1	1
O08599	STXB1_MOUSE	594	0.002097576	17	18
O08601	MTP_MOUSE	894	0.00000715	1	1
O08609	MLX_MOUSE	298	0.000163941	1	1
O08638	MYH11_MOUSE	1972	0.0000487	3	3
O08644	EPHB6_MOUSE	1014	0.00000288	1	1
O08648	M3K4_MOUSE	1597	0.0000911	1	1
O08688	CAN5_MOUSE	640	0.0000264	1	1
O08689	GDF8_MOUSE	376	0.0000235	1	1
O08692	NGP_MOUSE	167	0.0000318	2	2
O08717	INHBE_MOUSE	350	0.0000173	1	1
O08739	AMPD3_MOUSE	766	0.0000895	2	2
O08746	MATN2_MOUSE	956	0.0000393	1	1
O08749	DLDH_MOUSE	509	0.00000675	1	1
O08785	CLOCK_MOUSE	855	0.00000423	1	1
O08788	DCTN1_MOUSE	1281	0.0000466	1	1
O08800	SPB8_MOUSE	374	0.0000248	1	1
O08808	DIAP1_MOUSE	1255	0.000124346	3	3
O08810	U5S1_MOUSE	971	0.0000225	1	1
O08832	GALT4_MOUSE	578	0.00000907	1	1
O08856	ELL_MOUSE	602	0.00000573	1	1
O08901	BUB1_MOUSE	1058	0.0000108	1	1
O08917	FLOT1_MOUSE	428	0.000627313	8	8
O08976	PBAS_MOUSE	174	0.0000529	1	1
O09000	NCOA3_MOUSE	1398	0.000607288	2	2
O09009	RFNG_MOUSE	332	0.00020773	1	1
O09030	I13R1_MOUSE	424	0.000137892	1	1
O09044	SNP23_MOUSE	210	0.0000263	1	1
O09051	GUC2B_MOUSE	106	0.0000726	1	1
O09102	GCM2_MOUSE	504	0.00000501	1	1
O09111	NDUBB_MOUSE	151	0.000119803	1	1
O09113	OTP_MOUSE	325	0.0000139	1	1
O09116	SPRR3_MOUSE	238	0.000148665	1	1
O09127	EPHA8_MOUSE	1004	0.000106029	2	2
O09167	RL21_MOUSE	160	0.0000856	1	1
O09173	HGD_MOUSE	445	0.0000349	1	1
O35066	KIF3C_MOUSE	796	0.0000788	2	2
O35074	PTGIS_MOUSE	501	0.000186266	1	1
O35111	KCNK3_MOUSE	409	0.000650015	1	1
O35129	PHB2_MOUSE	299	0.000973553	8	8
O35134	RPA1_MOUSE	1717	0.0000682	1	1
O35136	NCAM2_MOUSE	837	0.000315513	2	2
O35137	ALX4_MOUSE	399	0.000338266	1	2
O35149	ZNT4_MOUSE	430	0.0000055	1	1
O35161	CELR1_MOUSE	3034	0.00000776	1	1
O35166	GOSR2_MOUSE	212	0.00000279	1	1
O35188	X3CL1_MOUSE	395	0.0000338	1	1
O35218	CPSF2_MOUSE	782	0.000155995	1	1
O35227	ADAM7_MOUSE	789	0.00000235	1	1
O35228	IL27B_MOUSE	228	0.00000867	1	1
O35239	PTN9_MOUSE	593	0.0000124	1	2
O35242	FAN_MOUSE	920	0.000129307	1	1
O35245	PKD2_MOUSE	966	0.000511293	3	6
O35256	PR4A1_MOUSE	227	0.000069	2	2
O35286	DHX15_MOUSE	795	0.000166418	1	1
O35295	PURB_MOUSE	324	0.00000904	1	1
O35298	AOAH_MOUSE	574	0.000190051	2	2
O35308	MOT3_MOUSE	492	0.0000482	1	1
O35316	SC6A6_MOUSE	621	0.000124913	1	1
O35379	MRP1_MOUSE	1528	0.0000026	1	1
O35381	AN32A_MOUSE	247	0.0000407	1	1
O35382	EXOC4_MOUSE	975	0.0000313	2	2
O35385	PPE2_MOUSE	757	0.0000162	1	1
O35393	EFNB3_MOUSE	340	0.0000657	1	1
O35417	PDYN_MOUSE	248	0.0000297	1	1
O35451	ATF6B_MOUSE	699	0.000115137	1	1
O35454	CLCN6_MOUSE	870	0.000392653	7	7
O35459	ECH1_MOUSE	327	0.0000144	1	1
O35465	FKBP8_MOUSE	402	0.000186115	3	3
O35491	CLK2_MOUSE	499	0.00024339	3	3
O35493	CLK4_MOUSE	481	0.0000274	1	1
O35495	CDK14_MOUSE	469	0.000190494	1	1
O35526	STX1A_MOUSE	288	0.0000471	1	1
O35551	RABE1_MOUSE	862	0.000267423	2	2
O35594	IFT81_MOUSE	676	0.0000629	1	1
O35601	FYB1_MOUSE	819	0.000179377	1	1
O35604	NPC1_MOUSE	1277	0.0000519	3	3
O35607	BMPR2_MOUSE	1038	0.0000229	1	1
O35608	ANGP2_MOUSE	496	0.0000192	1	1
O35613	DAXX_MOUSE	739	0.0000353	1	1
O35622	FGF15_MOUSE	218	0.0000424	1	1
O35633	VIAAT_MOUSE	525	0.000292337	3	3
O35643	AP1B1_MOUSE	943	0.000201593	1	1
O35655	PPE1_MOUSE	650	0.0000798	2	2
O35659	GLP1R_MOUSE	463	0.0000979	1	1
O35668	HAP1_MOUSE	628	0.000212404	3	3
O35682	MYADM_MOUSE	320	0.0000962	2	2
O35685	NUDC_MOUSE	332	0.000043	2	2
O35710	NOCT_MOUSE	429	0.0000431	1	1
O35719	RA51B_MOUSE	350	0.0000457	1	1
O35739	KLF9_MOUSE	244	0.0000311	1	1
O35740	CITE2_MOUSE	269	0.000114365	1	1
O35857	TIM44_MOUSE	452	0.00000313	1	1
O35874	SATT_MOUSE	532	0.0000351	2	2
O35904	PK3CD_MOUSE	1043	0.000071	1	1
O35927	CTND2_MOUSE	1247	0.00000581	1	1
O35954	PITM1_MOUSE	1243	0.0000472	1	1
O35973	PER1_MOUSE	1291	0.0000468	1	1
O54724	CAVN1_MOUSE	392	0.0000355	1	1
O54732	MMP15_MOUSE	657	0.000662723	1	1
O54734	OST48_MOUSE	441	0.000421714	6	6
O54750	CP2J6_MOUSE	501	0.00000131	1	1
O54775	CCN4_MOUSE	367	0.0000375	1	1
O54782	MA2B2_MOUSE	1018	0.0000932	2	2
O54819	TFPI1_MOUSE	306	0.0000707	1	1
O54824	IL16_MOUSE	1322	0.0000553	1	1
O54827	AT10A_MOUSE	1508	0.001173652	2	2
O54828	RGS9_MOUSE	675	0.000240284	2	2
O54829	RGS7_MOUSE	469	0.0000322	2	2
O54830	PR7A1_MOUSE	266	0.00000943	1	1
O54863	TSSK2_MOUSE	358	0.000129599	2	2
O54864	SUV91_MOUSE	412	0.0000102	1	3
O54879	HMGB3_MOUSE	200	0.0000706	1	1
O54901	OX2G_MOUSE	278	0.000028	1	1
O54916	REPS1_MOUSE	795	0.000024	2	2
O54928	SOCS5_MOUSE	536	0.00000203	1	1
O54951	SEM6B_MOUSE	886	0.00000152	1	1
O54962	BAF_MOUSE	89	0.0000684	1	1
O54972	MTG16_MOUSE	620	0.0000478	2	2
O54988	SLK_MOUSE	1233	0.0000393	1	1
O54991	CNTP1_MOUSE	1385	0.000279263	7	8
O54998	FKBP7_MOUSE	218	0.0000207	1	1
O55013	TPPC3_MOUSE	180	0.0000254	1	1
O55017	CAC1B_MOUSE	2327	0.00000656	1	1
O55022	PGRC1_MOUSE	195	0.0000368	2	2
O55026	ENTP2_MOUSE	495	0.0000318	1	1
O55033	NCK2_MOUSE	380	0.000117961	1	1
O55047	TLK2_MOUSE	718	0.000551473	1	1
O55087	MEF2B_MOUSE	349	0.000057	1	1
O55098	STK10_MOUSE	966	0.0000348	1	1
O55100	SNG1_MOUSE	234	0.0000432	1	1
O55103	PRAX_MOUSE	1391	0.000115882	2	2
O55106	STRN_MOUSE	780	0.00000426	1	1
O55127	CP26A_MOUSE	497	0.0000213	1	1
O55131	SEPT7_MOUSE	436	0.0000766	2	2
O55134	PCD12_MOUSE	1180	0.000184577	1	1
O55142	RL35A_MOUSE	110	0.000137119	1	1
O55143	AT2A2_MOUSE	1044	0.000198888	3	3
O55187	CBX4_MOUSE	551	0.00000939	1	1
O55196	ENAM_MOUSE	1274	0.0000529	1	1
O55203	LDB2_MOUSE	373	0.0000145	1	1
O55222	ILK_MOUSE	452	0.000172211	1	1
O55225	OTOG_MOUSE	2911	0.00000129	1	1
O70126	AURKB_MOUSE	345	0.0000622	1	1
O70133	DHX9_MOUSE	1380	0.0000864	1	1
O70137	ALX3_MOUSE	343	0.000209267	1	1
O70157	TOP3A_MOUSE	1003	0.00000314	1	1
O70167	P3C2G_MOUSE	1506	0.00000868	1	1
O70191	ATF5_MOUSE	283	0.0000115	1	1
O70194	EIF3D_MOUSE	548	0.0000558	2	2
O70200	AIF1_MOUSE	147	0.000121419	2	2
O70218	HMX1_MOUSE	332	0.0000154	1	1
O70228	ATP9A_MOUSE	1047	0.000403278	7	7
O70251	EF1B_MOUSE	225	0.0000631	1	1
O70279	ESS2_MOUSE	479	0.0000475	1	1
O70291	GRK4_MOUSE	574	0.0000351	1	1
O70299	MB211_MOUSE	359	0.0000188	2	2
O70300	PSPN_MOUSE	156	0.00000523	1	1
O70305	ATX2_MOUSE	1285	0.0000707	1	1
O70310	NMT1_MOUSE	496	0.0000557	1	2
O70311	NMT2_MOUSE	529	0.0000195	1	1
O70318	E41L2_MOUSE	988	0.0000945	1	1
O70325	GPX4_MOUSE	197	0.00000418	1	1
O70340	NPTX2_MOUSE	429	0.0000198	1	1
O70342	NPY5R_MOUSE	466	0.0000223	1	1
O70343	PRGC1_MOUSE	797	0.0000373	1	1
O70373	XIRP1_MOUSE	1129	0.0000578	1	1
O70378	EMC8_MOUSE	207	0.0000735	1	1
O70405	ULK1_MOUSE	1051	0.00000752	1	1
O70422	TF2H4_MOUSE	463	0.0000813	1	1
O70439	STX7_MOUSE	261	0.000319246	4	4
O70443	GNAZ_MOUSE	355	0.0000402	1	1
O70468	MYPC3_MOUSE	1270	0.000111249	1	1
O70472	TM131_MOUSE	1877	0.00000363	1	1
O70475	UGDH_MOUSE	493	0.0000426	1	1
O70479	BACD2_MOUSE	316	0.00000377	1	1
O70480	VAMP4_MOUSE	141	0.000112991	2	2
O70493	SNX12_MOUSE	165	0.0000649	1	1
O70496	CLCN7_MOUSE	803	0.0000384	2	2
O70503	DHB12_MOUSE	312	0.0000185	1	1
O70566	DIAP2_MOUSE	1098	0.00000547	1	1
O70584	NKX28_MOUSE	235	0.0000195	1	1
O88199	CHST3_MOUSE	472	0.0000966	1	1
O88200	CLC11_MOUSE	328	0.00000424	1	1
O88207	CO5A1_MOUSE	1838	0.00357345	1	1
O88322	NID2_MOUSE	1403	0.000102525	2	2
O88329	MYO1A_MOUSE	1043	0.00000179	1	1
O88343	S4A4_MOUSE	1079	0.002615908	15	18
O88346	TNNT1_MOUSE	262	0.000027	2	2
O88384	VTI1B_MOUSE	232	0.000135634	3	3
O88396	GRPE2_MOUSE	224	0.000019	1	1
O88398	AVIL_MOUSE	819	0.000259044	1	5
O88410	CXCR3_MOUSE	367	0.0000336	1	1
O88413	TULP3_MOUSE	460	0.00000318	1	1
O88427	CAC1H_MOUSE	2365	0.000294171	5	5
O88428	PAPS2_MOUSE	621	0.000240518	1	1
O88448	KLC2_MOUSE	599	0.000152501	1	1
O88466	ZN106_MOUSE	1888	0.0000207	1	1
O88491	NSD1_MOUSE	2588	0.000209613	2	2
O88507	CNTFR_MOUSE	372	0.000172926	1	1
O88531	PPT1_MOUSE	306	0.000064	1	1
O88554	PARP2_MOUSE	559	0.000143585	1	1
O88559	MEN1_MOUSE	611	0.0000574	1	1
O88561	S27A3_MOUSE	667	0.0000252	1	1
O88574	SAP30_MOUSE	220	0.0000119	1	1
O88623	UBP2_MOUSE	613	0.000048	1	1
O88632	SEM3F_MOUSE	785	0.0000101	1	1
O88667	RAD_MOUSE	308	0.0000309	1	1
O88685	PRS6A_MOUSE	442	0.000101036	1	1
O88693	CEGT_MOUSE	394	0.00011021	2	2
O88696	CLPP_MOUSE	272	0.000028	1	1
O88735	MAP7_MOUSE	730	0.0000291	1	1
O88737	BSN_MOUSE	3942	0.000140003	4	4
O88738	BIRC6_MOUSE	4882	0.0000592	1	1
O88741	GDAP1_MOUSE	358	0.0000526	2	2
O88792	JAM1_MOUSE	300	0.000130143	1	1
O88799	ZAN_MOUSE	5376	0.00000571	1	1
O88843	CRADD_MOUSE	199	0.0000676	1	1
O88848	ARL6_MOUSE	186	0.0000366	1	1
O88855	LT4R1_MOUSE	351	0.0000806	1	1
O88874	CCNK_MOUSE	554	0.0000416	1	1
O88879	APAF_MOUSE	1249	0.0000282	2	3
O88935	SYN1_MOUSE	706	0.000270837	4	4
O88939	ZBT7A_MOUSE	569	0.000296985	1	1
O88942	NFAC1_MOUSE	717	0.0000677	1	1
O88952	LIN7C_MOUSE	197	0.00000538	1	1
O88962	CP8B1_MOUSE	500	0.000129927	1	1
O88967	YMEL1_MOUSE	715	0.0000202	1	1
O88978	TILB_MOUSE	473	0.00000382	1	1
O88983	STX8_MOUSE	236	0.000116872	3	3
O88986	KBL_MOUSE	416	0.0000044	1	1
O88987	AKAP3_MOUSE	864	0.00000831	1	1
O88995	IKBL1_MOUSE	381	0.00003	1	1
O88998	NOE1_MOUSE	485	0.00022883	2	2
O89001	CBPD_MOUSE	1377	0.000143187	2	2
O89019	INVS_MOUSE	1062	0.00014154	2	2
O89050	MKLN1_MOUSE	735	0.0000127	1	1
O89051	ITM2B_MOUSE	266	0.0000854	2	2
O89053	COR1A_MOUSE	461	0.000123251	1	1
O89100	GRAP2_MOUSE	322	0.0000636	1	1
O89112	LANC1_MOUSE	399	0.000112917	1	1
O89116	VTI1A_MOUSE	217	0.0000504	1	1
P00158	CYB_MOUSE	381	0.000434016	1	1
P00375	DYR_MOUSE	187	0.0000041	1	1
P00405	COX2_MOUSE	227	0.000417822	3	3
P00493	HPRT_MOUSE	218	0.000137715	1	1
P00520	ABL1_MOUSE	1123	0.0000776	1	1
P00683	RNAS1_MOUSE	149	0.000504252	1	1
P01193	COLI_MOUSE	235	0.0000547	1	1
P01582	IL1A_MOUSE	270	0.00000785	1	1
P01592	IGJ_MOUSE	159	0.0000107	1	1
P01629	KV2A4_MOUSE	112	0.000147764	1	1
P01633	KV5A1_MOUSE	149	0.000131911	1	2
P01636	KV5A4_MOUSE	108	0.0000863	1	1
P01639	KV5A7_MOUSE	130	0.0000332	1	1
P01801	HVM32_MOUSE	115	0.0000538	1	1
P01831	THY1_MOUSE	162	0.001049134	3	4
P01837	IGKC_MOUSE	107	0.00074259	2	2
P01864	GCAB_MOUSE	335	0.0000279	2	2
P01867	IGG2B_MOUSE	404	0.00056035	4	7
P01869	IGH1M_MOUSE	393	0.0000169	1	1
P02340	P53_MOUSE	390	0.000120817	1	1
P02469	LAMB1_MOUSE	1786	0.0000136	1	1
P02535	K1C10_MOUSE	570	0.0000588	1	1
P03888	NU1M_MOUSE	318	0.000106586	1	1
P03921	NU5M_MOUSE	607	0.000149906	2	2
P04104	K2C1_MOUSE	637	0.001066731	3	4
P04186	CFAB_MOUSE	761	0.0000777	1	1
P04247	MYG_MOUSE	154	0.0000576	1	1
P04370	MBP_MOUSE	250	0.004276071	5	7
P04426	WNT1_MOUSE	370	0.0000314	1	1
P04627	ARAF_MOUSE	604	0.0000489	1	1
P04756	ACHA_MOUSE	457	0.0000473	1	1
P04769	PR7D1_MOUSE	244	0.0000134	1	1
P04918	SAA3_MOUSE	122	0.0000103	1	1
P04925	PRIO_MOUSE	254	0.0000355	1	1
P04945	KV6AB_MOUSE	108	0.0000391	1	2
P05125	ANF_MOUSE	152	0.0000736	1	1
P05367	SAA2_MOUSE	122	0.00000389	1	1
P05480	SRC_MOUSE	541	0.0000965	2	2
P05524	FGF3_MOUSE	245	0.000127329	1	1
P05532	KIT_MOUSE	979	0.0000293	1	1
P05627	JUN_MOUSE	334	0.0000283	1	1
P06240	LCK_MOUSE	509	0.0000388	1	1
P06336	IGHE_MOUSE	421	0.0000164	1	1
P06537	GCR_MOUSE	783	0.0000465	1	1
P06728	APOA4_MOUSE	395	0.0000211	1	1
P06800	PTPRC_MOUSE	1293	0.0000524	2	2
P06801	MAOX_MOUSE	572	0.0000305	1	1
P06837	NEUM_MOUSE	227	0.001233014	4	6
P06909	CFAH_MOUSE	1234	0.0000369	2	2
P07356	ANXA2_MOUSE	339	0.0000449	2	2
P07628	K1KB8_MOUSE	261	0.000107	1	1
P07724	ALBU_MOUSE	608	0.00000525	1	1
P08032	SPTA1_MOUSE	2415	0.0000494	3	3
P08071	TRFL_MOUSE	707	0.0000687	1	1
P08101	FCGR2_MOUSE	330	0.0000141	1	1
P08103	HCK_MOUSE	524	0.0000181	1	1
P08113	ENPL_MOUSE	802	0.0000229	1	1
P08249	MDHM_MOUSE	338	0.00000786	1	1
P08508	FCGR3_MOUSE	261	0.0000409	1	2
P08551	NFL_MOUSE	543	0.0000269	2	2
P08553	NFM_MOUSE	848	0.0000536	2	2
P08752	GNAI2_MOUSE	355	0.0000469	1	1
P08775	RPB1_MOUSE	1970	0.0000373	1	1
P08883	GRAF_MOUSE	248	0.0000729	1	1
P08884	GRAE_MOUSE	248	0.00000153	1	1
P09242	PPBT_MOUSE	524	0.0000908	3	3
P09528	FRIH_MOUSE	182	0.00000148	1	1
P09581	CSF1R_MOUSE	977	0.0000685	1	1
P09632	HXB8_MOUSE	243	0.0000776	1	2
P09690	ACHB_MOUSE	501	0.0000311	1	1
P09838	TDT_MOUSE	510	0.0000191	1	1
P09925	SURF1_MOUSE	306	0.0000377	1	1
P0C0A3	CHMP6_MOUSE	200	0.0000155	1	1
P0C1T1	HXB2_MOUSE	354	0.000103777	1	1
P0C673	IGS11_MOUSE	428	0.00000419	1	1
P0C6F1	DYH2_MOUSE	4456	0.000477144	3	3
P0C7A3	MBOA4_MOUSE	435	0.0000328	1	1
P0C7Q1	CC153_MOUSE	202	0.000027	1	1
P0DJE0	PT100_MOUSE	76	0.000251815	1	1
P0DM40	FR1L5_MOUSE	2038	0.0000247	1	1
P0DMC4	ELA_MOUSE	54	0.0000297	1	1
P0DOV2	IFI4_MOUSE	619	0.0000285	1	1
P0DPD9	EFCE2_MOUSE	881	0.0000626	1	1
P10077	ZFP27_MOUSE	819	0.00000701	1	1
P10107	ANXA1_MOUSE	346	0.0000102	1	1
P10126	EF1A1_MOUSE	462	0.0000798	2	2
P10166	MYCL_MOUSE	368	0.0000011	1	1
P10518	HEM2_MOUSE	330	0.000239347	1	1
P10601	PAHO_MOUSE	100	0.000083	1	1
P10637	TAU_MOUSE	733	0.0000262	1	1
P10639	THIO_MOUSE	105	0.000124052	1	1
P10711	TCEA1_MOUSE	301	0.0000228	1	1
P10751	ZFP11_MOUSE	647	0.0000587	1	1
P10754	ZFP13_MOUSE	512	0.0000575	2	2
P10755	ZFP14_MOUSE	501	0.0000395	1	1
P10820	PERF_MOUSE	554	0.0000806	1	1
P10852	4F2_MOUSE	526	0.001130116	10	10
P10922	H10_MOUSE	194	0.00000163	1	1
P11103	PARP1_MOUSE	1013	0.000171503	2	2
P11247	PERM_MOUSE	718	0.000194887	1	1
P11276	FINC_MOUSE	2477	0.0000951	2	2
P11369	LORF2_MOUSE	1281	0.000564853	2	2
P11416	RARA_MOUSE	462	0.000083	1	1
P11499	HS90B_MOUSE	724	0.0000218	1	1
P11531	DMD_MOUSE	3678	0.0000336	3	3
P11627	L1CAM_MOUSE	1260	0.000113703	2	2
P11679	K2C8_MOUSE	490	0.0000335	1	5
P11714	CP2D9_MOUSE	504	0.0000636	1	1
P11798	KCC2A_MOUSE	478	0.0000506	2	2
P11881	ITPR1_MOUSE	2749	0.0000691	3	3
P11930	NUD19_MOUSE	357	0.0000509	1	1
P12023	A4_MOUSE	770	0.0000321	1	1
P12025	MK_MOUSE	140	0.0000574	1	1
P12367	KAP2_MOUSE	401	0.00000377	1	1
P12382	PFKAL_MOUSE	780	0.0000103	1	3
P12400	CTL2B_MOUSE	113	0.000630848	1	8
P12657	ACM1_MOUSE	460	0.0000609	1	1
P12804	FGL2_MOUSE	432	0.0000187	1	1
P12815	PDCD6_MOUSE	191	0.0000149	1	1
P12960	CNTN1_MOUSE	1020	0.011232505	28	48
P12970	RL7A_MOUSE	266	0.000215084	3	3
P13020	GELS_MOUSE	780	0.00000652	1	1
P13379	CD5_MOUSE	494	0.0000125	1	1
P13405	RB_MOUSE	921	0.00000153	1	1
P13412	TNNI2_MOUSE	182	0.000233822	2	2
P13541	MYH3_MOUSE	1940	0.0000153	1	1
P13595	NCAM1_MOUSE	1115	0.000570909	5	5
P13864	DNMT1_MOUSE	1620	0.0000996	2	2
P14094	AT1B1_MOUSE	304	0.000275825	3	3
P14106	C1QB_MOUSE	253	0.00007	1	1
P14115	RL27A_MOUSE	148	0.000133638	2	2
P14148	RL7_MOUSE	270	0.000688514	9	9
P14246	GTR2_MOUSE	523	0.0000335	1	1
P14404	MECOM_MOUSE	1232	0.0000197	1	1
P14824	ANXA6_MOUSE	673	0.000117858	1	1
P14869	RLA0_MOUSE	317	0.000026	2	2
P14873	MAP1B_MOUSE	2464	0.00000348	1	1
P15089	CBPA3_MOUSE	417	0.000016	1	1
P15105	GLNA_MOUSE	373	0.000078	1	1
P15116	CADH2_MOUSE	906	0.0000555	3	3
P15307	REL_MOUSE	587	0.0000288	2	2
P15499	PRPH2_MOUSE	346	0.0000277	1	1
P15508	SPTB1_MOUSE	2128	0.0000901	2	10
P15530	CD79B_MOUSE	228	0.00000593	1	1
P15539	C11B2_MOUSE	500	0.0000675	3	3
P15620	ZN271_MOUSE	580	0.00000686	1	1
P15919	RAG1_MOUSE	1040	0.0000335	1	1
P15920	VPP2_MOUSE	856	0.00042293	6	6
P15947	KLK1_MOUSE	261	0.00000921	1	1
P16283	B3A3_MOUSE	1227	0.0000253	1	1
P16330	CN37_MOUSE	420	0.002391463	13	14
P16332	MUTA_MOUSE	748	0.00000633	1	1
P16372	ZFP58_MOUSE	489	0.0000807	1	27
P16374	ZFP60_MOUSE	707	0.00011545	2	2
P16381	DDX3L_MOUSE	660	0.0000723	1	1
P16382	IL4RA_MOUSE	810	0.0000059	1	1
P16388	KCNA1_MOUSE	495	0.0000427	1	1
P16546	SPTN1_MOUSE	2472	0.000187955	1	1
P16879	FES_MOUSE	822	0.000121764	2	2
P16882	GHR_MOUSE	650	0.000209341	2	2
P16951	ATF2_MOUSE	487	0.000115994	1	1
P17141	ZFP37_MOUSE	594	0.0000419	1	1
P17182	ENOA_MOUSE	434	0.0000147	1	1
P17183	ENOG_MOUSE	434	0.0000718	1	1
P17426	AP2A1_MOUSE	977	0.000483149	10	11
P17427	AP2A2_MOUSE	938	0.000540184	10	10
P17710	HXK1_MOUSE	974	0.000276748	6	6
P17751	TPIS_MOUSE	299	0.0000056	1	1
P17809	GTR1_MOUSE	492	0.000154044	2	2
P17897	LYZ1_MOUSE	148	0.0000479	1	1
P18052	PTPRA_MOUSE	829	0.0000338	1	1
P18181	CD48_MOUSE	240	0.00000718	1	1
P18293	ANPRA_MOUSE	1057	0.0000926	1	1
P18581	CTR2_MOUSE	657	0.0000121	1	1
P18654	KS6A3_MOUSE	740	0.0000468	1	1
P18872	GNAO_MOUSE	354	0.001634293	7	7
P18911	RARG_MOUSE	458	0.0000745	1	1
P19001	K1C19_MOUSE	403	0.00000347	1	1
P19070	CR2_MOUSE	1025	0.000198023	2	2
P19091	ANDR_MOUSE	899	0.000119997	2	2
P19137	LAMA1_MOUSE	3083	0.0000144	1	1
P19157	GSTP1_MOUSE	210	0.0000468	2	2
P19253	RL13A_MOUSE	203	0.000390052	5	5
P19426	NELFE_MOUSE	375	0.00000313	1	1
P19536	COX5B_MOUSE	128	0.000144482	2	2
P19973	LSP1_MOUSE	330	0.00000737	1	1
P20029	BIP_MOUSE	655	0.000302256	6	6
P20033	PDGFA_MOUSE	211	0.000135753	1	1
P20040	HB24_MOUSE	264	0.0000862	1	1
P20239	ZP2_MOUSE	713	0.0000667	1	1
P20357	MTAP2_MOUSE	1828	0.000161392	1	1
P20615	HXB9_MOUSE	250	0.0000925	2	2
P20664	PRI1_MOUSE	417	0.0000323	1	1
P20801	TNNC2_MOUSE	160	0.0000267	1	1
P20937	KLRA1_MOUSE	262	0.0000446	1	1
P21271	MYO5B_MOUSE	1818	0.000333251	2	2
P21279	GNAQ_MOUSE	359	0.0000751	2	3
P21447	MDR1A_MOUSE	1276	0.000283902	4	5
P21661	NEC2_MOUSE	637	0.000124782	1	1
P21995	EMB_MOUSE	330	0.0000055	1	1
P22005	PENK_MOUSE	268	0.0000238	1	1
P22387	EDN1_MOUSE	202	0.000145629	1	1
P22518	CLK1_MOUSE	483	0.0000111	2	2
P22723	GBRG2_MOUSE	474	0.000141556	3	3
P22727	WNT6_MOUSE	364	0.0000217	1	1
P22892	AP1G1_MOUSE	822	0.000669407	1	6
P23116	EIF3A_MOUSE	1344	0.000174314	6	6
P23204	PPARA_MOUSE	468	0.0000683	2	2
P23242	CXA1_MOUSE	382	0.000214163	2	3
P23298	KPCL_MOUSE	683	0.0000679	2	2
P23359	BMP7_MOUSE	430	0.0000426	1	1
P23708	NFYA_MOUSE	346	0.0000065	1	1
P23818	GRIA1_MOUSE	907	0.000133496	3	3
P23819	GRIA2_MOUSE	883	0.000369036	6	7
P23881	TCEA3_MOUSE	347	0.000275547	2	2
P23950	TISB_MOUSE	338	0.000103827	2	2
P24270	CATA_MOUSE	527	0.0000456	1	1
P24604	TEC_MOUSE	630	0.00000499	1	1
P24638	PPAL_MOUSE	423	0.0000503	1	1
P24668	MPRD_MOUSE	278	0.0000386	1	1
P24788	CD11B_MOUSE	784	0.0000597	1	1
P24822	PPBI_MOUSE	559	0.000167359	1	1
P25233	NECD_MOUSE	325	0.00016581	2	2
P25444	RS2_MOUSE	293	0.000174451	3	4
P25911	LYN_MOUSE	512	0.00000692	1	1
P26039	TLN1_MOUSE	2541	0.000117403	2	2
P26043	RADI_MOUSE	583	0.000679977	1	1
P26048	GBRA2_MOUSE	451	0.0000124	1	1
P26049	GBRA3_MOUSE	492	0.0000484	1	1
P26150	3BHS3_MOUSE	373	0.0000199	1	1
P26151	FCGR1_MOUSE	404	0.000798316	9	10
P26231	CTNA1_MOUSE	906	0.000130655	2	2
P26323	FLI1_MOUSE	452	0.0000469	1	1
P26361	CFTR_MOUSE	1476	0.0000135	1	1
P26369	U2AF2_MOUSE	475	0.00000378	1	1
P26618	PGFRA_MOUSE	1089	0.0000215	1	1
P26883	FKB1A_MOUSE	108	0.00000383	1	1
P26952	IL3RA_MOUSE	396	0.000047	1	1
P27005	S10A8_MOUSE	89	0.0000675	1	1
P27040	AVR2B_MOUSE	536	0.000262966	2	3
P27546	MAP4_MOUSE	1125	0.000245829	1	1
P27577	ETS1_MOUSE	440	0.000033	2	2
P27601	GNA13_MOUSE	377	0.000188798	1	1
P27656	LIPC_MOUSE	510	0.000235203	1	1
P27659	RL3_MOUSE	403	0.000707091	7	8
P27664	PDE6A_MOUSE	859	0.00000197	1	1
P27671	RGRF1_MOUSE	1262	0.000181856	1	1
P27681	GBRG3_MOUSE	467	0.0000619	1	1
P27773	PDIA3_MOUSE	505	0.00000602	1	1
P27808	MGAT1_MOUSE	447	0.000117436	1	1
P28236	CXA8_MOUSE	440	0.000191275	2	2
P28571	SC6A9_MOUSE	692	0.0000999	1	1
P28575	IPP_MOUSE	584	0.0000276	2	2
P28652	KCC2B_MOUSE	542	0.00000209	1	1
P28660	NCKP1_MOUSE	1128	0.0000168	1	1
P28661	SEPT4_MOUSE	478	0.00000332	1	1
P28738	KIF5C_MOUSE	956	0.000013	2	2
P28740	KIF2A_MOUSE	705	0.000242842	4	5
P28741	KIF3A_MOUSE	701	0.00000671	1	1
P28828	PTPRM_MOUSE	1452	0.000147776	1	1
P28862	MMP3_MOUSE	477	0.0000136	1	1
P29268	CCN2_MOUSE	348	0.0000121	1	1
P29341	PABP1_MOUSE	636	0.000103077	2	2
P29351	PTN6_MOUSE	595	0.0000246	1	1
P29416	HEXA_MOUSE	528	0.00000884	1	1
P29533	VCAM1_MOUSE	739	0.0000069	1	2
P29594	CASP2_MOUSE	452	0.0000579	1	1
P29788	VTNC_MOUSE	478	0.000104901	2	2
P30115	GSTA3_MOUSE	221	0.000219813	1	2
P30276	CCNB2_MOUSE	398	0.000021	1	2
P30306	MPIP2_MOUSE	576	0.0000347	1	1
P30415	NKTR_MOUSE	1453	0.000016	1	1
P30557	PE2R3_MOUSE	365	0.001079868	1	1
P30658	CBX2_MOUSE	519	0.000099	1	1
P30935	SSR3_MOUSE	428	0.00000484	1	1
P31001	DESM_MOUSE	469	0.00000262	1	1
P31257	HXC10_MOUSE	342	0.000109348	2	2
P31315	GSX1_MOUSE	261	0.000029	1	1
P31428	DPEP1_MOUSE	410	0.0000365	1	1
P31482	PA2GA_MOUSE	146	0.0000449	1	1
P31648	SC6A1_MOUSE	599	0.001700421	2	4
P31650	S6A11_MOUSE	627	0.000662595	4	4
P31750	AKT1_MOUSE	480	0.0000377	1	1
P31938	MP2K1_MOUSE	393	0.000715992	1	1
P32211	ACM4_MOUSE	479	0.00000882	1	1
P32442	MEOX1_MOUSE	253	0.0000407	1	1
P33146	CAD15_MOUSE	784	0.0000371	1	1
P33173	KIF1A_MOUSE	1695	0.0000417	2	2
P33175	KIF5A_MOUSE	1027	0.00000884	1	1
P33434	MMP2_MOUSE	662	0.0000201	1	1
P33610	PRI2_MOUSE	505	0.00000741	1	1
P34022	RANG_MOUSE	203	0.0000159	1	1
P34056	AP2A_MOUSE	437	0.0000187	1	1
P34902	IL2RG_MOUSE	369	0.0000151	1	2
P34927	ASGR1_MOUSE	284	0.0000761	1	1
P34968	5HT2C_MOUSE	459	0.0000847	1	1
P35242	SFTPA_MOUSE	248	0.0000144	1	1
P35278	RAB5C_MOUSE	216	0.000182682	3	3
P35293	RAB18_MOUSE	206	0.000121997	2	2
P35295	RAB20_MOUSE	233	0.0000594	1	1
P35330	ICAM2_MOUSE	277	0.00000329	1	1
P35343	CXCR2_MOUSE	359	0.0000062	1	1
P35363	5HT2A_MOUSE	471	0.000109823	1	1
P35375	PE2R1_MOUSE	405	0.0000213	1	1
P35438	NMDZ1_MOUSE	938	0.000236731	6	7
P35441	TSP1_MOUSE	1170	0.00000756	1	1
P35486	ODPA_MOUSE	390	0.0000214	1	1
P35569	IRS1_MOUSE	1233	0.000243624	1	1
P35601	RFC1_MOUSE	1131	0.000196133	2	2
P35700	PRDX1_MOUSE	199	0.0000962	2	2
P35710	SOX5_MOUSE	763	0.0000185	1	1
P35761	TTK_MOUSE	856	0.000015	1	1
P35802	GPM6A_MOUSE	278	0.000461257	2	9
P35803	GPM6B_MOUSE	328	0.000179755	1	1
P35822	PTPRK_MOUSE	1457	0.0000553	3	3
P35831	PTN12_MOUSE	775	0.0000423	1	1
P35918	VGFR2_MOUSE	1367	0.001122704	1	1
P35922	FMR1_MOUSE	614	0.00000817	1	1
P35979	RL12_MOUSE	165	0.0000406	2	2
P35980	RL18_MOUSE	188	0.000572262	5	5
P36552	HEM6_MOUSE	443	0.00014846	2	2
P36916	GNL1_MOUSE	607	0.0000865	2	2
P37237	FGF8_MOUSE	268	0.0000505	1	1
P37238	PPARG_MOUSE	505	0.000103607	1	1
P38647	GRP75_MOUSE	679	0.000360291	6	10
P39087	GRIK2_MOUSE	908	0.000048	1	1
P39098	MA1A2_MOUSE	641	0.000227694	1	1
P39428	TRAF1_MOUSE	409	0.000186549	1	1
P39447	ZO1_MOUSE	1745	0.0000392	2	2
P39688	FYN_MOUSE	537	0.00000729	1	1
P40142	TKT_MOUSE	623	0.00000155	1	1
P40201	CHD1_MOUSE	1711	0.0000308	1	1
P40223	CSF3R_MOUSE	837	0.000551805	1	1
P40336	VP26A_MOUSE	327	0.000201269	1	1
P40645	SOX6_MOUSE	827	0.0000511	1	1
P40646	SOX7_MOUSE	380	0.000121127	1	1
P40694	SMBP2_MOUSE	993	0.00000341	1	1
P41105	RL28_MOUSE	137	0.000223391	2	2
P41155	TNFC_MOUSE	306	0.0000082	1	1
P41183	BCL6_MOUSE	707	0.00000152	1	1
P41209	CETN1_MOUSE	172	0.00000176	1	1
P41230	KDM5C_MOUSE	1554	0.0000416	2	3
P41233	ABCA1_MOUSE	2261	0.000470209	2	2
P41234	ABCA2_MOUSE	2434	0.0000853	2	2
P42227	STAT3_MOUSE	770	0.0000228	1	1
P42230	STA5A_MOUSE	793	0.000102492	1	1
P42337	PK3CA_MOUSE	1068	0.000333092	1	1
P42669	PURA_MOUSE	321	0.000177758	1	1
P42859	HD_MOUSE	3119	0.00013359	1	1
P43006	EAA2_MOUSE	572	0.027698299	5	7
P43081	GUC1A_MOUSE	202	0.0000554	1	1
P43117	PF2R_MOUSE	366	0.00000974	1	1
P43267	SOX15_MOUSE	231	0.0000372	1	1
P43688	NKX26_MOUSE	289	0.0000549	1	1
P45700	MA1A1_MOUSE	655	0.0000226	1	2
P46061	RAGP1_MOUSE	589	0.000235547	2	2
P46096	SYT1_MOUSE	421	0.000234165	5	6
P46414	CDN1B_MOUSE	197	0.0000414	1	1
P46460	NSF_MOUSE	744	0.000627275	11	11
P46662	MERL_MOUSE	596	0.00000287	1	1
P46735	MYO1B_MOUSE	1107	0.000035	2	2
P46978	STT3A_MOUSE	705	0.0000906	2	2
P47226	TES_MOUSE	423	0.001357036	2	2
P47708	RP3A_MOUSE	681	0.0000717	1	1
P47739	AL3A1_MOUSE	453	0.000460059	2	2
P47740	AL3A2_MOUSE	484	0.00000981	1	1
P47741	TNR4_MOUSE	272	0.0000928	1	1
P47757	CAPZB_MOUSE	277	0.001602871	2	3
P47802	MTX1_MOUSE	317	0.0000758	1	1
P47810	WEE1_MOUSE	646	0.0000195	1	1
P47856	GFPT1_MOUSE	697	0.0000498	2	2
P47857	PFKAM_MOUSE	780	0.0000633	1	1
P47873	IL11_MOUSE	199	0.00000622	1	1
P47911	RL6_MOUSE	296	0.001104546	9	9
P47915	RL29_MOUSE	160	0.000024	1	1
P47936	CNR2_MOUSE	347	0.0000013	1	1
P47962	RL5_MOUSE	297	0.00000808	1	1
P47963	RL13_MOUSE	211	0.0000987	2	2
P47968	RPIA_MOUSE	303	0.000106866	1	1
P48025	KSYK_MOUSE	629	0.00000195	1	1
P48168	GLRB_MOUSE	496	0.000117963	2	2
P48428	TBCA_MOUSE	108	0.0000405	1	1
P48455	PP2BC_MOUSE	513	0.0000493	1	1
P48725	PCNT_MOUSE	2898	0.0000906	3	3
P48776	T23O_MOUSE	406	0.00000433	1	1
P48794	HYALP_MOUSE	512	0.0000148	1	1
P48962	ADT1_MOUSE	298	0.000759078	6	6
P48964	MPIP1_MOUSE	514	0.0000315	1	1
P48972	MYBB_MOUSE	704	0.0000722	3	3
P48986	NDF6_MOUSE	337	0.0000815	1	1
P48997	INVO_MOUSE	467	0.0000221	1	1
P49025	CTRO_MOUSE	2055	0.000477415	3	3
P49698	HNF4A_MOUSE	474	0.0000124	1	1
P49813	TMOD1_MOUSE	359	0.0000171	1	1
P49817	CAV1_MOUSE	178	0.000172211	1	1
P50136	ODBA_MOUSE	442	0.0000416	1	1
P50296	ARY3_MOUSE	290	0.0000116	1	1
P50427	STS_MOUSE	624	0.000017	1	1
P50481	LHX3_MOUSE	400	0.0000291	1	1
P50516	VATA_MOUSE	617	0.004319426	23	28
P50518	VATE1_MOUSE	226	0.0000143	1	1
P50544	ACADV_MOUSE	656	0.0000856	3	3
P50608	FMOD_MOUSE	376	0.000139492	2	2
P50992	ATP4B_MOUSE	294	0.000146872	1	2
P51125	ICAL_MOUSE	788	0.0000572	1	1
P51141	DVL1_MOUSE	695	0.000140298	1	1
P51150	RAB7A_MOUSE	207	0.00000711	1	1
P51162	FABP6_MOUSE	128	0.00000574	1	1
P51637	CAV3_MOUSE	151	0.000223728	1	1
P51658	DHB2_MOUSE	381	0.00000281	1	1
P51791	CLCN3_MOUSE	818	0.000125684	2	2
P51827	AFF3_MOUSE	1254	0.0000679	1	1
P51829	ADCY7_MOUSE	1099	0.0000441	1	1
P51863	VA0D1_MOUSE	351	0.0000861	1	1
P51881	ADT2_MOUSE	298	0.000178518	3	3
P51906	EAA3_MOUSE	523	0.00000599	1	2
P51944	CCNF_MOUSE	777	0.0000633	1	1
P51949	MAT1_MOUSE	309	0.0000297	1	1
P51954	NEK1_MOUSE	1203	0.00000185	1	1
P51960	MYBA_MOUSE	751	0.00000832	1	1
P52194	CLGN_MOUSE	611	0.0000256	1	1
P52430	PON1_MOUSE	355	0.0000081	1	1
P52431	DPOD1_MOUSE	1105	0.000012	1	1
P52785	GUC2E_MOUSE	1108	0.000449817	2	3
P52787	IF_MOUSE	417	0.000194462	1	2
P52912	TIA1_MOUSE	386	0.0000385	1	1
P52963	E41LA_MOUSE	686	0.0000358	1	1
P53026	RL10A_MOUSE	217	0.0000401	1	2
P53351	PLK2_MOUSE	682	0.0000262	1	1
P53564	CUX1_MOUSE	1515	0.0000653	3	3
P53569	CEBPZ_MOUSE	1052	0.0000804	2	2
P53798	FDFT_MOUSE	416	0.0000077	1	1
P53811	PIPNB_MOUSE	271	0.0000326	1	1
P53986	MOT1_MOUSE	493	0.0000658	1	1
P53995	APC1_MOUSE	1944	0.00000788	1	1
P54103	DNJC2_MOUSE	621	0.0000403	1	1
P54279	PMS2_MOUSE	859	0.0000139	2	2
P54285	CACB3_MOUSE	484	0.0000937	3	3
P54726	RD23A_MOUSE	363	0.000178403	1	1
P54731	FAF1_MOUSE	649	0.0000671	1	1
P54751	SIA4A_MOUSE	337	0.0000505	1	1
P54823	DDX6_MOUSE	483	0.0000103	1	1
P54830	PTN5_MOUSE	541	0.000061	1	3
P54846	NRL_MOUSE	237	0.000116683	1	1
P55012	S12A2_MOUSE	1205	0.000835315	8	8
P55065	PLTP_MOUSE	493	0.00000892	1	1
P55066	NCAN_MOUSE	1268	0.000126478	1	2
P55088	AQP4_MOUSE	323	0.000129036	2	2
P55096	ABCD3_MOUSE	659	0.0001488	5	5
P55194	3BP1_MOUSE	680	0.00000574	1	1
P55249	LX12E_MOUSE	662	0.000015	1	1
P55284	CADH5_MOUSE	784	0.00000917	1	1
P55821	STMN2_MOUSE	179	0.000101223	1	1
P55937	GOGA3_MOUSE	1487	0.000108834	2	2
P56135	ATPK_MOUSE	88	0.0000957	1	1
P56212	ARP19_MOUSE	112	0.000100227	1	1
P56399	UBP5_MOUSE	858	0.00000958	1	1
P56476	GBRR2_MOUSE	465	0.0000914	1	1
P56479	GALR1_MOUSE	348	0.0000932	1	1
P56480	ATPB_MOUSE	529	0.000901629	13	16
P56546	CTBP2_MOUSE	445	0.000022	1	1
P56656	CP239_MOUSE	490	0.0000117	1	1
P56671	MAZ_MOUSE	477	0.000167888	1	1
P56677	ST14_MOUSE	855	0.00000401	1	1
P56695	WFS1_MOUSE	890	0.0000669	4	4
P56716	RP1_MOUSE	2095	0.000110138	2	2
P56931	E2F2_MOUSE	443	0.0000144	1	1
P56959	FUS_MOUSE	518	0.000723584	2	7
P56960	EXOSX_MOUSE	887	0.00000503	1	1
P56974	NRG2_MOUSE	756	0.0000518	1	1
P57016	LAD1_MOUSE	528	0.00000591	1	1
P57096	PSCA_MOUSE	123	0.000000548	1	1
P57746	VATD_MOUSE	247	0.0000323	1	1
P57759	ERP29_MOUSE	262	0.0000399	1	1
P57774	NPY_MOUSE	97	0.00000545	1	1
P57780	ACTN4_MOUSE	912	0.0000776	2	2
P58021	TM9S2_MOUSE	662	0.0000519	1	1
P58043	SESN2_MOUSE	480	0.000718712	2	2
P58059	RT21_MOUSE	87	0.0000226	1	1
P58064	RT06_MOUSE	125	0.0000798	1	1
P58158	B3GA3_MOUSE	335	0.000187886	3	3
P58242	ASM3B_MOUSE	456	0.0000219	1	1
P58281	OPA1_MOUSE	960	0.000428695	8	9
P58283	RN216_MOUSE	853	0.000153434	3	3
P58459	ATS10_MOUSE	1104	0.00000702	1	1
P58501	PAXB1_MOUSE	919	0.001643341	2	2
P58545	BTBD3_MOUSE	530	0.0000771	1	1
P58750	PIM3_MOUSE	326	0.0000493	1	1
P58871	TB182_MOUSE	1720	0.000109518	1	7
P59055	CSRN3_MOUSE	597	0.0000193	1	1
P59096	STAR6_MOUSE	233	0.000032	1	1
P59111	KCNH8_MOUSE	1102	0.0000597	1	1
P59114	CAPAM_MOUSE	706	0.0000418	1	1
P59158	S12A3_MOUSE	1002	0.000021	2	2
P59242	CING_MOUSE	1191	0.00012106	2	2
P59281	RHG39_MOUSE	1107	0.00000555	1	1
P59325	IF5_MOUSE	429	0.00000282	1	1
P59384	ATS15_MOUSE	950	0.0000733	1	1
P59438	HPS5_MOUSE	1126	0.00000809	1	1
P59509	ATS19_MOUSE	1210	0.0000913	3	3
P59598	ASXL1_MOUSE	1514	0.0000147	1	1
P59644	PI5PA_MOUSE	1003	0.0000147	1	1
P59708	SF3B6_MOUSE	125	0.0000742	1	1
P59759	MRTFB_MOUSE	1080	0.000122883	2	2
P59764	DOCK4_MOUSE	1978	0.0000424	2	2
P59823	IRPL1_MOUSE	695	0.000058	1	1
P59900	EMIL3_MOUSE	758	0.0000164	1	1
P59913	PCMD1_MOUSE	357	0.0000111	1	1
P60202	MYPR_MOUSE	277	0.000354354	2	2
P60334	CDO1_MOUSE	200	0.0000117	1	1
P60469	LIPA3_MOUSE	1194	0.000150786	2	2
P60487	PLPP_MOUSE	292	0.0000812	2	2
P60879	SNP25_MOUSE	206	0.000147118	1	1
P60882	MEGF8_MOUSE	2789	0.00000605	1	1
P60898	RPB9_MOUSE	125	0.00000595	1	1
P60954	NOL4_MOUSE	483	0.0000768	1	2
P61021	RAB5B_MOUSE	215	0.00012109	1	1
P61027	RAB10_MOUSE	200	0.000197474	1	1
P61255	RL26_MOUSE	145	0.00004	1	1
P61264	STX1B_MOUSE	288	0.001337259	10	10
P61294	RAB6B_MOUSE	208	0.0000246	1	1
P61315	G3ST3_MOUSE	431	0.0000844	2	2
P61358	RL27_MOUSE	136	0.000130091	2	2
P61364	OSTN_MOUSE	130	0.0000466	1	1
P61406	EST1A_MOUSE	1418	0.000139474	2	2
P61460	DEPD5_MOUSE	1591	0.0000218	2	2
P61922	GABT_MOUSE	500	0.0000368	2	2
P61979	HNRPK_MOUSE	463	0.0000662	3	3
P62196	PRS8_MOUSE	406	0.0000455	1	1
P62242	RS8_MOUSE	208	0.0000473	2	2
P62245	RS15A_MOUSE	130	0.0000238	1	1
P62254	UB2G1_MOUSE	170	0.000061	1	1
P62264	RS14_MOUSE	151	0.0000983	1	1
P62267	RS23_MOUSE	143	0.0000923	1	1
P62301	RS13_MOUSE	151	0.000074	1	1
P62331	ARF6_MOUSE	175	0.00000161	1	1
P62484	ABI2_MOUSE	446	0.0000392	1	1
P62500	T22D1_MOUSE	1077	0.0000127	1	2
P62696	CRBB2_MOUSE	205	0.000198189	1	2
P62702	RS4X_MOUSE	263	0.0000503	1	1
P62737	ACTA_MOUSE	377	0.000038	1	1
P62751	RL23A_MOUSE	156	0.0000927	2	2
P62754	RS6_MOUSE	249	0.0000986	1	1
P62812	GBRA1_MOUSE	455	0.000195314	2	2
P62814	VATB2_MOUSE	511	0.001421874	10	14
P62830	RL23_MOUSE	140	0.000123192	1	1
P62852	RS25_MOUSE	125	0.000209456	3	3
P62855	RS26_MOUSE	115	0.000545885	1	2
P62858	RS28_MOUSE	69	0.0000176	1	1
P62908	RS3_MOUSE	243	0.0000799	3	3
P62918	RL8_MOUSE	257	0.000186363	3	3
P62960	YBOX1_MOUSE	322	0.0000517	1	1
P62965	RABP1_MOUSE	137	0.0000384	1	1
P62996	TRA2B_MOUSE	288	0.0000776	2	2
P63001	RAC1_MOUSE	192	0.000141527	3	3
P63006	LHX1_MOUSE	406	0.0000076	1	1
P63017	HSP7C_MOUSE	646	0.000751558	9	10
P63037	DNJA1_MOUSE	397	0.0000767	1	1
P63038	CH60_MOUSE	573	0.00011588	3	3
P63040	CPLX1_MOUSE	134	0.000323273	1	1
P63044	VAMP2_MOUSE	116	0.00000519	1	1
P63080	GBRB3_MOUSE	473	0.000113978	4	4
P63137	GBRB2_MOUSE	512	0.0000988	1	1
P63154	CRNL1_MOUSE	690	0.0000221	2	2
P63213	GBG2_MOUSE	71	0.0000856	1	1
P67778	PHB_MOUSE	272	0.000627287	6	7
P67871	CSK2B_MOUSE	215	0.000171973	1	1
P68181	KAPCB_MOUSE	351	0.0000032	1	1
P68254	1433T_MOUSE	245	0.0000463	1	1
P68500	CNTN5_MOUSE	1098	0.0000696	1	1
P69525	TMPS9_MOUSE	1065	0.0000806	2	2
P69744	TRPV5_MOUSE	723	0.0000805	1	1
P70169	DOC2B_MOUSE	412	0.0000346	1	1
P70181	PI51B_MOUSE	539	0.000145833	1	1
P70191	TRAF5_MOUSE	558	0.0000143	1	1
P70206	PLXA1_MOUSE	1894	0.0000821	1	1
P70207	PLXA2_MOUSE	1894	0.000155012	2	2
P70218	M4K1_MOUSE	827	0.0000641	1	1
P70248	MYO1F_MOUSE	1099	0.0000101	1	1
P70261	PALD_MOUSE	859	0.000155609	1	1
P70268	PKN1_MOUSE	946	0.000061	1	1
P70275	SEM3E_MOUSE	775	0.000033	1	1
P70279	SURF6_MOUSE	355	0.0000423	1	1
P70280	VAMP7_MOUSE	220	0.000103076	2	3
P70281	SYCP3_MOUSE	254	0.00000309	1	1
P70298	CUX2_MOUSE	1426	0.000204301	1	1
P70302	STIM1_MOUSE	685	0.0000593	2	2
P70314	PITX1_MOUSE	315	0.00000559	1	1
P70335	ROCK1_MOUSE	1354	0.000143736	3	3
P70336	ROCK2_MOUSE	1388	0.0000762	2	2
P70343	CASP4_MOUSE	373	0.000139684	1	1
P70362	UFD1_MOUSE	307	0.000047	1	1
P70365	NCOA1_MOUSE	1447	0.000468379	3	3
P70371	TERF1_MOUSE	421	0.0000316	1	1
P70388	RAD50_MOUSE	1312	0.000154753	4	4
P70399	TP53B_MOUSE	1969	0.0000482	2	2
P70404	IDHG1_MOUSE	393	0.0000294	1	1
P70406	UCP2_MOUSE	309	0.00000489	1	1
P70408	CAD10_MOUSE	788	0.0000318	2	2
P70414	NAC1_MOUSE	970	0.000519353	5	5
P70419	GALT3_MOUSE	633	0.001257851	2	2
P70424	ERBB2_MOUSE	1256	0.0000541	1	1
P70428	EXT2_MOUSE	718	0.00000897	1	1
P70436	DLX4_MOUSE	240	0.0000299	1	1
P70444	BID_MOUSE	195	0.000203805	1	1
P70458	IPSP_MOUSE	405	0.0000464	1	1
P70662	LDB1_MOUSE	411	0.0000467	1	1
P70665	SIAE_MOUSE	541	0.0000361	1	1
P70669	PHEX_MOUSE	749	0.0000996	3	3
P70677	CASP3_MOUSE	277	0.000022	1	1
P70694	DHB5_MOUSE	323	0.000153808	1	1
P70698	PYRG1_MOUSE	591	0.0000128	1	1
P70700	RPA2_MOUSE	1135	0.00000522	1	1
P70704	AT8A1_MOUSE	1164	0.002207575	22	24
P79457	UTY_MOUSE	1212	0.000399095	1	1
P80314	TCPB_MOUSE	535	0.000184341	1	1
P80318	TCPG_MOUSE	545	0.0000457	1	1
P81066	IRX2_MOUSE	474	0.0000127	2	2
P81069	GABP2_MOUSE	414	0.0000192	1	1
P81117	NUCB2_MOUSE	420	0.000108188	3	3
P81122	IRS2_MOUSE	1321	0.000602701	1	1
P81183	IKZF2_MOUSE	526	0.000019	1	1
P82348	SGCG_MOUSE	291	0.0000399	1	1
P83940	ELOC_MOUSE	112	0.0000151	1	1
P84086	CPLX2_MOUSE	134	0.00000165	1	1
P84091	AP2M1_MOUSE	435	0.0000146	1	1
P84099	RL19_MOUSE	196	0.000242948	1	1
P85442	VGLL3_MOUSE	326	0.00000428	1	1
P86048	RL10L_MOUSE	214	0.0000654	1	1
P86049	RBM46_MOUSE	533	0.000300771	1	1
P97300	NPTN_MOUSE	397	0.00173696	8	12
P97302	BACH1_MOUSE	739	0.0000288	1	1
P97311	MCM6_MOUSE	821	0.000168278	1	1
P97313	PRKDC_MOUSE	4128	0.000123968	2	2
P97315	CSRP1_MOUSE	193	0.0000208	1	1
P97326	CADH6_MOUSE	790	0.0000188	1	1
P97347	RPTN_MOUSE	1118	0.000359591	3	3
P97350	PKP1_MOUSE	728	0.0000276	1	1
P97355	SPSY_MOUSE	366	0.0000532	1	1
P97358	TAF1B_MOUSE	586	0.0000297	1	1
P97364	SPS2_MOUSE	452	0.0000182	1	1
P97366	EVI5_MOUSE	809	0.0000174	1	1
P97368	MEIS3_MOUSE	378	0.000305498	1	1
P97378	I12R2_MOUSE	874	0.00010628	2	2
P97390	VPS45_MOUSE	570	0.000151634	3	3
P97393	RHG05_MOUSE	1501	0.0000575	2	2
P97411	ICA69_MOUSE	478	0.0000456	1	1
P97412	LYST_MOUSE	3788	0.0000617	3	3
P97434	MPRIP_MOUSE	1024	0.0000253	1	1
P97443	SMYD1_MOUSE	490	0.0000414	1	1
P97445	CAC1A_MOUSE	2368	0.000238903	2	2
P97449	AMPN_MOUSE	966	0.000257015	5	5
P97452	BOP1_MOUSE	732	0.0000875	2	2
P97458	PROP1_MOUSE	223	0.0000698	1	1
P97464	EXT1_MOUSE	746	0.0000442	1	1
P97471	SMAD4_MOUSE	551	0.0000332	1	1
P97479	MYO7A_MOUSE	2215	0.00035968	4	4
P97481	EPAS1_MOUSE	874	0.0000383	1	1
P97490	ADCY8_MOUSE	1249	0.0000171	1	1
P97494	GSH1_MOUSE	637	0.0000192	1	1
P97496	SMRC1_MOUSE	1104	0.000119818	3	3
P97499	TEP1_MOUSE	2629	0.00000673	2	2
P97737	GDF10_MOUSE	476	0.0000465	1	1
P97742	CPT1A_MOUSE	773	0.0000171	1	1
P97762	RP9_MOUSE	213	0.0000013	1	1
P97766	CFC1_MOUSE	202	0.000111134	1	1
P97785	GFRA1_MOUSE	468	0.0000186	1	1
P97797	SHPS1_MOUSE	513	0.000146893	1	1
P97802	ANG3_MOUSE	145	0.000047	1	1
P97805	FAM3D_MOUSE	223	0.0000162	1	1
P97807	FUMH_MOUSE	507	0.0000106	1	1
P97808	FXYD5_MOUSE	178	0.0000466	1	1
P97812	IHH_MOUSE	411	0.0000103	1	1
P97817	CDR2_MOUSE	455	0.0000492	1	1
P97820	M4K4_MOUSE	1233	0.00000494	1	1
P97855	G3BP1_MOUSE	465	0.0000077	2	2
P97868	RBBP6_MOUSE	1790	0.000309503	5	5
P97873	LOXL1_MOUSE	607	0.00020135	2	2
P97875	JDP2_MOUSE	163	0.0000457	1	1
P97927	LAMA4_MOUSE	1816	0.0000551	1	1
P97929	BRCA2_MOUSE	3329	0.000290369	5	7
P97946	VEGFD_MOUSE	358	0.0000289	1	1
P98084	APBA2_MOUSE	750	0.00000472	1	1
P98086	C1QA_MOUSE	245	0.000179	3	4
P98192	GNPAT_MOUSE	678	0.0000124	1	1
P98197	AT11A_MOUSE	1187	0.00000245	1	1
P98200	AT8A2_MOUSE	1148	0.000538982	8	8
P98203	ARVC_MOUSE	962	0.0000745	1	1
P99024	TBB5_MOUSE	444	0.0000636	2	2
Q00262	STX2_MOUSE	289	0.00000792	1	1
Q00422	GABPA_MOUSE	454	0.000320921	1	1
Q00547	HMMR_MOUSE	794	0.000232719	1	1
Q00724	RET4_MOUSE	201	0.000086	1	1
Q00731	VEGFA_MOUSE	214	0.0000302	1	1
Q00899	TYY1_MOUSE	414	0.000235012	1	1
Q00993	UFO_MOUSE	888	0.000108611	1	1
Q01097	NMDE2_MOUSE	1482	0.000173592	2	2
Q01114	IL9R_MOUSE	468	0.0000558	1	1
Q01279	EGFR_MOUSE	1210	0.0000589	2	2
Q01320	TOP2A_MOUSE	1528	0.0000659	1	1
Q01339	APOH_MOUSE	345	0.0000301	1	1
Q01341	ADCY6_MOUSE	1165	0.0000785	1	1
Q01815	CAC1C_MOUSE	2139	0.000102743	1	1
Q01853	TERA_MOUSE	806	0.000097	2	2
Q01887	RYK_MOUSE	594	0.0000567	2	2
Q02013	AQP1_MOUSE	269	0.000129831	2	2
Q02067	ASCL1_MOUSE	231	0.0000298	1	1
Q02105	C1QC_MOUSE	246	0.000123098	1	1
Q02248	CTNB1_MOUSE	781	0.000119563	4	4
Q02257	PLAK_MOUSE	745	0.000163585	4	4
Q02357	ANK1_MOUSE	1862	0.0000683	2	2
Q02525	ZFP39_MOUSE	718	0.0000119	1	1
Q02591	GSC_MOUSE	256	0.0000183	1	1
Q02788	CO6A2_MOUSE	1034	0.000155271	2	2
Q02789	CAC1S_MOUSE	1880	0.0000205	3	3
Q02858	TIE2_MOUSE	1122	0.000097	2	2
Q03059	CLAT_MOUSE	641	0.0000348	2	3
Q03137	EPHA4_MOUSE	986	0.000043	2	2
Q03160	GRB7_MOUSE	535	0.00000637	1	1
Q03172	ZEP1_MOUSE	2688	0.00015456	1	1
Q03265	ATPA_MOUSE	553	0.005704735	23	30
Q03385	GNDS_MOUSE	852	0.00000606	1	1
Q03391	NMDE4_MOUSE	1323	0.000125402	1	1
Q03717	KCNB1_MOUSE	857	0.000479699	4	4
Q03719	KCND1_MOUSE	651	0.0000297	1	1
Q04207	TF65_MOUSE	549	0.0000032	1	1
Q04592	PCSK5_MOUSE	1877	0.0000619	1	1
Q04735	CDK16_MOUSE	496	0.0000863	1	1
Q04736	YES_MOUSE	541	0.0000079	1	1
Q04744	EMX2_MOUSE	253	0.000127892	1	1
Q04750	TOP1_MOUSE	767	0.00035616	4	4
Q04857	CO6A1_MOUSE	1025	0.000137832	1	2
Q04891	SOX13_MOUSE	613	0.0000417	1	1
Q05117	PPA5_MOUSE	327	0.00060339	1	1
Q05306	COAA1_MOUSE	680	0.0000751	1	1
Q05793	PGBM_MOUSE	3707	0.0000064	1	1
Q05909	PTPRG_MOUSE	1442	0.00082905	2	3
Q05920	PYC_MOUSE	1178	0.000226216	2	2
Q05928	BTC_MOUSE	177	0.000144018	1	1
Q059U7	INTU_MOUSE	942	0.00000371	1	1
Q05A56	HYAL4_MOUSE	481	0.0000558	1	1
Q05AA6	DRP2_MOUSE	957	0.000107508	2	2
Q05BC3	EMAL1_MOUSE	814	0.000272177	1	1
Q05CL8	LARP7_MOUSE	570	0.000417676	3	4
Q05D44	IF2P_MOUSE	1216	0.0000799	3	3
Q06138	CAB39_MOUSE	341	0.0000536	1	1
Q06180	PTN2_MOUSE	406	0.0000209	1	1
Q06185	ATP5I_MOUSE	71	0.0000265	1	1
Q06194	FA8_MOUSE	2319	0.0000744	2	2
Q06335	APLP2_MOUSE	707	0.000171018	3	3
Q06507	ATF4_MOUSE	349	0.0000061	1	1
Q06890	CLUS_MOUSE	448	0.0000185	1	1
Q06985	SIA1B_MOUSE	282	0.000043	1	1
Q07105	GDF9_MOUSE	441	0.00000634	1	1
Q07231	ZSC21_MOUSE	555	0.0000206	1	1
Q07235	GDN_MOUSE	397	0.00000641	1	1
Q07409	CNTN3_MOUSE	1028	0.0000502	2	2
Q08048	HGF_MOUSE	728	0.00000732	1	1
Q08460	KCMA1_MOUSE	1209	0.0000479	2	2
Q08501	PRLR_MOUSE	608	0.0000201	1	1
Q08509	EPS8_MOUSE	821	0.00000353	1	1
Q08874	MITF_MOUSE	526	0.000779728	1	2
Q09098	PATE4_MOUSE	99	0.0000515	1	1
Q09200	B4GN1_MOUSE	533	0.00021128	4	4
Q09324	GCNT1_MOUSE	428	0.000284021	1	1
Q09M02	CBPC5_MOUSE	886	0.0000118	1	1
Q09XV5	CHD8_MOUSE	2582	0.000244489	3	3
Q0HA38	TT21B_MOUSE	1315	0.00000169	1	1
Q0II04	NEBL_MOUSE	452	0.0000308	1	1
Q0KK56	F184B_MOUSE	942	0.000225013	3	3
Q0KK59	UNC79_MOUSE	2596	0.00012656	1	1
Q0KL01	UBX2B_MOUSE	331	0.000325757	1	1
Q0P543	GIPR_MOUSE	460	0.000015	1	1
Q0P557	MIEAP_MOUSE	537	0.00000167	1	1
Q0P5V2	SOBP_MOUSE	864	0.0000845	1	1
Q0P5X1	LRIQ1_MOUSE	1673	0.0000499	1	1
Q0P678	ZCH18_MOUSE	948	0.000108998	2	2
Q0PMG2	MDGA1_MOUSE	956	0.0000292	3	3
Q0V8T7	CTP5C_MOUSE	1305	0.0000518	1	1
Q0V8T8	CTP5B_MOUSE	1292	0.0000533	1	1
Q0VAW7	ZN112_MOUSE	879	0.00000467	1	1
Q0VBK2	K2C80_MOUSE	452	0.00000472	1	1
Q0VBL1	TIGD2_MOUSE	525	0.00000662	1	1
Q0VBL3	RBM15_MOUSE	962	0.0000846	2	2
Q0VBM2	FA83B_MOUSE	1012	0.00000299	1	1
Q0VBN2	DSEL_MOUSE	1207	0.000118592	2	2
Q0VBP7	SHSL1_MOUSE	198	0.00020899	1	1
Q0VBV7	CE126_MOUSE	1103	0.000110608	2	2
Q0VDN7	RUND1_MOUSE	615	0.000130618	1	1
Q0VDQ9	FEZF1_MOUSE	475	0.0000614	1	1
Q0VF58	COJA1_MOUSE	1136	0.0000132	2	2
Q0VG62	RBIS_MOUSE	97	0.0000336	1	1
Q0VGT4	ZGRF1_MOUSE	1863	0.0000901	2	2
Q0VGU4	VGF_MOUSE	617	0.000109435	2	2
Q0ZLH2	PJVK_MOUSE	352	0.00000582	1	1
Q0ZUP1	KLRB1_MOUSE	214	0.0000825	1	1
Q10470	MGAT3_MOUSE	538	0.000112096	2	2
Q11011	PSA_MOUSE	920	0.000118182	2	2
Q11136	PEPD_MOUSE	493	0.00013759	1	1
Q149C2	MIPT3_MOUSE	625	0.0000721	3	3
Q149F1	RUSD2_MOUSE	553	0.000074	1	1
Q14AT5	ANO7_MOUSE	859	0.0000576	2	2
Q14AX6	CDK12_MOUSE	1484	0.0000386	1	1
Q14B46	RTKN2_MOUSE	604	0.0000141	1	1
Q14B48	ITPI1_MOUSE	1034	0.000037	1	1
Q14B62	PTHD1_MOUSE	888	0.00000594	1	1
Q14B71	CDCA2_MOUSE	982	0.000147587	1	1
Q14BB9	MA6D1_MOUSE	191	0.0000128	1	1
Q14BI7	TDRD9_MOUSE	1383	0.000150766	2	2
Q14BT6	A4GCT_MOUSE	341	0.00000207	1	1
Q14C51	PTCD3_MOUSE	685	0.00000565	1	1
Q14DH7	ACSS3_MOUSE	682	0.0000575	1	1
Q14DK5	HIPL1_MOUSE	791	0.000112296	1	3
Q14DL3	LRIQ3_MOUSE	633	0.00000854	1	1
Q14DN9	AKD1B_MOUSE	521	0.0000425	1	1
Q18PI6	SLAF5_MOUSE	329	0.0000559	1	1
Q1A3B0	CERS3_MOUSE	383	0.0000813	1	1
Q1EG27	MYO3B_MOUSE	1305	0.0000395	1	1
Q1HCM0	FGFP3_MOUSE	245	0.0000108	1	1
Q1JRP2	TM11C_MOUSE	431	0.0000716	1	1
Q1W617	SHRM4_MOUSE	1475	0.0000284	1	1
Q2EG98	PK1L3_MOUSE	2201	0.0000065	1	1
Q2EMV9	PAR14_MOUSE	1817	0.00000587	1	1
Q2KHI9	MCM9_MOUSE	1134	0.000041	2	2
Q2LA85	TRML2_MOUSE	329	0.0000449	1	1
Q2M2N2	SPOPL_MOUSE	392	0.000022	1	1
Q2MH31	SMRP1_MOUSE	260	0.00000387	1	1
Q2MHN3	ZFHX2_MOUSE	2562	0.00000322	1	1
Q2MV57	TECT2_MOUSE	700	0.0000534	2	2
Q2PZL6	FAT4_MOUSE	4981	0.000120566	2	2
Q2QI47	USH2A_MOUSE	5193	0.0000442	2	2
Q2TA57	ASPH1_MOUSE	360	0.00000979	1	1
Q2TB02	IKBD_MOUSE	327	0.0000391	1	1
Q2TBE6	P4K2A_MOUSE	479	0.00000669	1	1
Q2TJ95	RSPO3_MOUSE	277	0.000254431	1	1
Q2TL60	ZN667_MOUSE	609	0.00000396	1	1
Q2TV84	TRPM1_MOUSE	1622	0.000095	1	1
Q2VIS4	FILA2_MOUSE	2362	0.0000456	1	1
Q2VLH6	C163A_MOUSE	1121	0.0000404	1	1
Q2VWQ2	NELL1_MOUSE	810	0.0000116	1	1
Q2WF71	LRFN1_MOUSE	766	0.0000221	1	1
Q2XU92	ACBG2_MOUSE	667	0.000159517	2	2
Q2YDW2	MSTO1_MOUSE	556	0.00000931	1	1
Q32M00	CRBL2_MOUSE	123	0.0000803	1	1
Q32MD9	CDON_MOUSE	1250	0.00000331	1	1
Q32NY4	CNNM3_MOUSE	713	0.000188171	1	1
Q38HM4	TRI63_MOUSE	350	0.0000404	1	1
Q3B7Z2	OSBP1_MOUSE	805	0.0000145	1	1
Q3KNM2	MARH5_MOUSE	278	0.000062	1	1
Q3KNY0	IGFN1_MOUSE	2849	0.0000924	1	1
Q3LAC4	PREX2_MOUSE	1598	0.0000718	2	2
Q3LRV9	TRML4_MOUSE	263	0.0000623	1	1
Q3T9Z9	ZUP1_MOUSE	577	0.00022469	1	1
Q3TBD2	HMHA1_MOUSE	1116	0.000018	2	2
Q3TBW2	RM10_MOUSE	262	0.0000049	1	1
Q3TCJ1	ABRX2_MOUSE	415	0.0000703	1	1
Q3TCJ8	CCD69_MOUSE	202	0.0000236	1	1
Q3TCT4	ENTP7_MOUSE	606	0.000370189	1	1
Q3TCX3	KHDC4_MOUSE	612	0.0000381	1	1
Q3TDD9	PPR21_MOUSE	780	0.000111294	1	1
Q3TDN0	DISP1_MOUSE	1521	0.0000342	1	1
Q3TDN2	FAF2_MOUSE	445	0.0000447	3	3
Q3TDQ1	STT3B_MOUSE	823	0.000401903	7	7
Q3TEA8	HP1B3_MOUSE	554	0.000178954	2	2
Q3TES0	IQEC3_MOUSE	1195	0.0000628	1	1
Q3TIU4	PDE12_MOUSE	608	0.00000882	1	1
Q3TIV5	ZC3HF_MOUSE	426	0.0000802	1	1
Q3TKT4	SMCA4_MOUSE	1613	0.000170508	3	4
Q3TKY6	CWC27_MOUSE	469	0.0000172	1	1
Q3TL26	TFB2M_MOUSE	396	0.0000299	1	1
Q3TL44	NLRX1_MOUSE	975	0.0000716	1	1
Q3TLD5	RMP_MOUSE	531	0.0000449	1	1
Q3TLH4	PRC2C_MOUSE	2846	0.000138219	2	2
Q3TLI0	TPC10_MOUSE	1259	0.00000302	1	1
Q3TMX7	QSOX2_MOUSE	692	0.0000822	1	1
Q3TN34	MILK2_MOUSE	1009	0.0000862	1	1
Q3TRJ4	K1C26_MOUSE	462	0.0000709	1	1
Q3TRM8	HXK3_MOUSE	922	0.0000069	1	1
Q3TS39	SIM33_MOUSE	127	0.000263082	1	1
Q3TTP0	SHP1L_MOUSE	639	0.0000426	1	1
Q3TTY0	PLB1_MOUSE	1478	0.0000763	3	3
Q3TTY5	K22E_MOUSE	707	0.0000749	1	1
Q3TUA9	SG196_MOUSE	349	0.000437549	3	3
Q3TUF7	YETS2_MOUSE	1407	0.0000535	2	2
Q3TUH1	TAM41_MOUSE	337	0.000109059	1	1
Q3TVA9	CC136_MOUSE	1136	0.0000954	2	2
Q3TVI4	HEXI2_MOUSE	313	0.000118958	1	1
Q3TVP5	OTULL_MOUSE	353	0.00000414	1	1
Q3TVW5	TCHP_MOUSE	497	0.0000152	3	3
Q3TW96	UAP1L_MOUSE	507	0.0000186	1	2
Q3TWI9	CSCL2_MOUSE	832	0.0007836	4	4
Q3TWL2	PP4P1_MOUSE	284	0.00000913	1	1
Q3TXS7	PSMD1_MOUSE	953	0.0000148	1	1
Q3TY86	AIFM3_MOUSE	605	0.0000478	2	2
Q3TY92	MBD6_MOUSE	1003	0.0000196	1	1
Q3TYA6	MPP8_MOUSE	858	0.0000402	1	1
Q3TYD6	LMTK2_MOUSE	1471	0.000128592	2	2
Q3TYR5	GRCR2_MOUSE	254	0.0000155	1	1
Q3TZA2	CDKL4_MOUSE	342	0.0000957	1	1
Q3TZW0	ECSCR_MOUSE	214	0.0000294	1	1
Q3TZX8	NOL9_MOUSE	714	0.0000908	2	2
Q3TZZ7	ESYT2_MOUSE	845	0.0000126	1	1
Q3U0J8	TBD2B_MOUSE	965	0.0000636	2	2
Q3U0K8	OGFD1_MOUSE	545	0.0000904	1	1
Q3U0L2	AN33B_MOUSE	486	0.000851836	2	2
Q3U0S6	RAIN_MOUSE	961	0.000115478	3	3
Q3U128	APCD1_MOUSE	514	0.0000043	1	1
Q3U155	CC174_MOUSE	467	0.0000173	1	1
Q3U186	SYRM_MOUSE	578	0.00000268	1	1
Q3U1F9	PHAG1_MOUSE	429	0.00000657	1	1
Q3U1J1	TFPT_MOUSE	259	0.0000928	3	3
Q3U1U7	AHRR_MOUSE	701	0.000000513	1	1
Q3U1V6	UEVLD_MOUSE	471	0.000059	1	1
Q3U1V8	M3K9_MOUSE	1077	0.0000696	2	2
Q3U269	TSTD2_MOUSE	495	0.000233193	2	2
Q3U284	TM231_MOUSE	315	0.0000218	1	1
Q3U2A8	SYVM_MOUSE	1060	0.000346778	2	2
Q3U2C5	RN149_MOUSE	394	0.000016	1	1
Q3U2I3	F16A2_MOUSE	975	0.000146063	1	1
Q3U2K5	KDM4D_MOUSE	510	0.0000269	1	1
Q3U2P1	SC24A_MOUSE	1090	0.0000361	1	1
Q3U2U7	MET17_MOUSE	461	0.00000301	1	1
Q3U319	BRE1B_MOUSE	1001	0.0000306	2	2
Q3U381	ZN692_MOUSE	531	0.0000901	1	1
Q3U3C9	GSE1_MOUSE	1213	0.000152876	3	3
Q3U3E2	F117B_MOUSE	584	0.0000594	2	2
Q3U3I9	ZN865_MOUSE	1058	0.00000944	1	1
Q3U3R4	LMF1_MOUSE	574	0.0000339	1	1
Q3U3V8	XRRA1_MOUSE	786	0.00000661	1	1
Q3U487	HECD3_MOUSE	861	0.0000144	1	1
Q3U595	CV039_MOUSE	105	0.00000235	1	1
Q3U5C7	PRIC1_MOUSE	832	0.0000523	1	1
Q3U5Q7	CMPK2_MOUSE	447	0.000044	1	1
Q3U6K5	SPAT6_MOUSE	488	0.0000502	1	1
Q3U6U5	GTPB6_MOUSE	514	0.0000972	1	1
Q3U7R1	ESYT1_MOUSE	1092	0.0000736	1	1
Q3U827	RN180_MOUSE	592	0.0000254	1	1
Q3U829	AP5Z1_MOUSE	807	0.0000168	1	1
Q3U8K7	KMT5B_MOUSE	883	0.0000202	1	1
Q3U9G9	LBR_MOUSE	626	0.0000116	1	1
Q3UAW9	BRF2_MOUSE	420	0.0000225	1	1
Q3UBG2	PCLI1_MOUSE	217	0.0000312	1	1
Q3UCQ1	FOXK2_MOUSE	651	0.0000343	1	1
Q3UD82	PARP8_MOUSE	852	0.000230431	1	1
Q3UDW8	HGNAT_MOUSE	656	0.000115559	2	2
Q3UEG6	AGT2_MOUSE	513	0.0000066	1	2
Q3UES3	TNKS2_MOUSE	1166	0.0000507	1	1
Q3UF25	STIMA_MOUSE	288	0.00000483	1	1
Q3UFK8	FRMD8_MOUSE	466	0.00000255	1	1
Q3UFM5	NOM1_MOUSE	854	0.000099	2	2
Q3UFQ8	CARL3_MOUSE	1375	0.0000256	1	1
Q3UFY0	RRP36_MOUSE	244	0.000140184	3	3
Q3UFY7	5NT3B_MOUSE	300	0.000227794	2	2
Q3UFY8	TM10C_MOUSE	414	0.00000782	1	1
Q3UG20	KMT2E_MOUSE	1868	0.0000427	1	1
Q3UGP8	AG10B_MOUSE	474	0.00000993	1	1
Q3UGY8	BIG3_MOUSE	2170	0.0000132	1	2
Q3UH06	RREB1_MOUSE	1700	0.0000156	1	1
Q3UH60	DIP2B_MOUSE	1574	0.000334754	2	3
Q3UHA3	SPTCS_MOUSE	2430	0.000169486	2	2
Q3UHB8	CC177_MOUSE	706	0.0000702	2	2
Q3UHC7	DAB2P_MOUSE	1189	0.000024	1	1
Q3UHD1	AGRB1_MOUSE	1582	0.00010631	2	2
Q3UHD9	AGAP2_MOUSE	1186	0.0000202	1	1
Q3UHF7	ZEP2_MOUSE	2430	0.0000216	1	1
Q3UHG7	DEN11_MOUSE	455	0.00000652	1	1
Q3UHH8	GXLT1_MOUSE	404	0.0000625	1	1
Q3UHJ0	AAK1_MOUSE	959	0.0000158	2	2
Q3UHK1	MYCT_MOUSE	637	0.0000192	1	1
Q3UHK8	TNR6A_MOUSE	1896	0.0000142	1	1
Q3UHL1	CAMKV_MOUSE	512	0.000215032	5	5
Q3UHU5	MTCL1_MOUSE	1945	0.0000607	2	2
Q3UHX0	NOL8_MOUSE	1147	0.0000176	1	1
Q3UIL6	PKHA7_MOUSE	1118	0.0000283	1	1
Q3UIR3	DTX3L_MOUSE	748	0.000150787	2	2
Q3UIU2	NDUB6_MOUSE	128	0.000212981	3	3
Q3UJC8	CE034_MOUSE	639	0.00000535	1	1
Q3UJU9	RMD3_MOUSE	470	0.000372418	5	5
Q3UK78	PCGF5_MOUSE	256	0.00000843	1	1
Q3UKC1	TAXB1_MOUSE	814	0.000118523	2	2
Q3UKU1	ELL2_MOUSE	639	0.00037296	2	2
Q3UL36	ARGL1_MOUSE	271	0.0000074	1	1
Q3ULB5	PAK6_MOUSE	682	0.0000156	1	1
Q3ULM0	CC106_MOUSE	279	0.00000367	1	1
Q3ULW6	CCD33_MOUSE	985	0.0000137	1	1
Q3ULZ2	FHDC1_MOUSE	1149	0.000039	1	1
Q3UM29	COG7_MOUSE	770	0.0000167	1	2
Q3UMC0	AFG2H_MOUSE	893	0.0000236	1	1
Q3UMR5	MCU_MOUSE	350	0.000344695	4	4
Q3UMY5	EMAL4_MOUSE	988	0.0000197	2	2
Q3UN90	LYRM9_MOUSE	78	0.0000465	1	1
Q3UNN8	PLD5_MOUSE	536	0.0000756	2	3
Q3UNU4	ERIC4_MOUSE	136	0.0000282	1	1
Q3UNW5	TF2L1_MOUSE	479	0.00000596	1	1
Q3UPE3	RMI2_MOUSE	149	0.000431444	1	1
Q3UQ28	PXDN_MOUSE	1475	0.00000174	1	1
Q3UQ44	IQGA2_MOUSE	1575	0.000088	1	1
Q3UQ84	SYTM_MOUSE	723	0.0000142	1	1
Q3UQN2	FCHO2_MOUSE	809	0.0000472	1	1
Q3UQS8	RBM20_MOUSE	1199	0.000176161	1	1
Q3UR32	P2RX3_MOUSE	397	0.00000226	1	1
Q3URD3	SLMAP_MOUSE	845	0.0000144	1	1
Q3URE1	ACSF3_MOUSE	583	0.0000518	1	1
Q3URE9	LIGO2_MOUSE	606	0.0000186	1	1
Q3URF8	KCD21_MOUSE	260	0.000224301	1	1
Q3URQ7	MTHSD_MOUSE	372	0.0000578	1	1
Q3URR7	ZSC10_MOUSE	782	0.000006	1	1
Q3URU2	PEG3_MOUSE	1571	0.0000297	1	1
Q3URV1	BROMI_MOUSE	1296	0.0000527	2	2
Q3URY2	GEMC1_MOUSE	333	0.0000879	1	1
Q3URY6	ARMC2_MOUSE	854	0.000104245	2	2
Q3US17	ZNF48_MOUSE	591	0.0000468	1	1
Q3US41	ESRP1_MOUSE	680	0.0000526	1	1
Q3USH1	INSY2_MOUSE	422	0.0000131	2	2
Q3USS3	DRC1_MOUSE	753	0.000058	1	1
Q3UTH8	ARHG9_MOUSE	516	0.0000235	2	2
Q3UTQ7	PRD10_MOUSE	1184	0.0000238	1	1
Q3UTY6	THSD4_MOUSE	1018	0.000122234	3	3
Q3UU35	OVOS_MOUSE	1456	0.000117457	2	2
Q3UU96	MRCKA_MOUSE	1719	0.0000326	1	1
Q3UUI3	THEM4_MOUSE	230	0.0000556	2	2
Q3UUQ7	PGAP1_MOUSE	922	0.000534427	8	9
Q3UV55	NR1D1_MOUSE	615	0.0000063	1	1
Q3UV71	TMTC1_MOUSE	942	0.0000383	2	2
Q3UVG3	F91A1_MOUSE	837	0.000111515	4	4
Q3UVK0	ERMP1_MOUSE	898	0.000245328	3	3
Q3UVR3	TTBK2_MOUSE	1243	0.000140323	2	2
Q3UVX5	GRM5_MOUSE	1203	0.000101739	1	1
Q3UWA6	GUC2C_MOUSE	1072	0.0000304	1	1
Q3UWM4	KDM7A_MOUSE	940	0.00000247	1	1
Q3UWQ3	UB2FB_MOUSE	185	0.00000373	1	1
Q3UWS6	MYCOS_MOUSE	143	0.0000581	1	1
Q3UWW6	GA2L3_MOUSE	683	0.000174731	1	1
Q3UX62	CC114_MOUSE	658	0.000558095	3	18
Q3UXL4	KIZ_MOUSE	695	0.0000799	3	3
Q3UY96	CFA74_MOUSE	1578	0.000118653	3	3
Q3UYI5	RGL3_MOUSE	709	0.0000816	1	1
Q3UZ18	ICE2_MOUSE	988	0.0000382	3	3
Q3UZA1	CPZIP_MOUSE	412	0.000127379	3	3
Q3UZP0	MALD2_MOUSE	555	0.0000402	2	2
Q3UZY0	SFI1_MOUSE	1216	0.0000224	3	3
Q3UZZ4	OLFM4_MOUSE	505	0.0000286	1	1
Q3UZZ6	ST1D1_MOUSE	295	0.000238333	1	1
Q3V016	HIPK4_MOUSE	616	0.00000288	1	1
Q3V036	CCD27_MOUSE	639	0.0000164	1	1
Q3V038	TTC9A_MOUSE	219	0.0000283	1	1
Q3V0A6	CB078_MOUSE	857	0.0000181	1	1
Q3V0B4	CFA65_MOUSE	1847	0.0000442	1	1
Q3V0C5	UBP48_MOUSE	1052	0.0000875	1	1
Q3V0E1	CI131_MOUSE	1183	0.0000388	1	1
Q3V0F0	RIMB3_MOUSE	1606	0.000100411	2	2
Q3V0J4	ANR53_MOUSE	497	0.000231943	1	1
Q3V0K9	PLSI_MOUSE	630	0.000298053	2	2
Q3V0M2	LRC36_MOUSE	755	0.0000289	1	1
Q3V0Q1	DYH12_MOUSE	3086	0.0000136	2	2
Q3V0T4	ITAD_MOUSE	1168	0.0000406	1	1
Q3V0Y1	P4R3C_MOUSE	813	0.0000199	2	2
Q3V124	EID3_MOUSE	375	0.000126098	2	2
Q3V125	CC110_MOUSE	848	0.00000252	1	1
Q3V140	ACRBP_MOUSE	540	0.0000243	1	1
Q3V1D3	AMPD1_MOUSE	745	0.000159377	2	2
Q3V1D5	PLPL1_MOUSE	599	0.00000701	1	1
Q3V1F8	EPHX3_MOUSE	367	0.0000733	1	1
Q3V1M1	IGS10_MOUSE	2594	0.0000353	2	2
Q3V1T4	P3H1_MOUSE	739	0.0000132	1	1
Q3V2A7	QRIC2_MOUSE	592	0.0000735	2	2
Q3V3G7	GRM2A_MOUSE	320	0.000101168	1	1
Q3V3N7	BBS1_MOUSE	593	0.0000562	1	1
Q3V3Q7	PACS2_MOUSE	862	0.0000196	1	1
Q3V3R4	ITA1_MOUSE	1179	0.0000048	1	1
Q3ZRW6	CLUL1_MOUSE	464	0.000161394	1	1
Q400C8	AMZ2_MOUSE	359	0.00000278	1	1
Q402B2	WDR93_MOUSE	695	0.0000913	1	1
Q45VK7	DYHC2_MOUSE	4306	0.0000586	1	1
Q497K5	ARRD5_MOUSE	325	0.0000205	1	1
Q497K7	TM247_MOUSE	211	0.000106052	1	1
Q497N6	C295L_MOUSE	533	0.000722413	2	2
Q497P3	NUPR2_MOUSE	102	0.00000656	1	1
Q497V5	SRBD1_MOUSE	982	0.000118378	2	8
Q499E4	DZI1L_MOUSE	774	0.000011	1	1
Q499E5	STOX2_MOUSE	926	0.0000527	2	2
Q49B93	SC5AC_MOUSE	619	0.000150001	1	1
Q4ACU6	SHAN3_MOUSE	1730	0.00000239	1	1
Q4FK66	PR38A_MOUSE	312	0.0000688	2	2
Q4FZD7	PLK5_MOUSE	595	0.0000114	1	1
Q4G0F8	UBN1_MOUSE	1135	0.000074	2	2
Q4JK59	TET2_MOUSE	1912	0.0000138	1	1
Q4KL35	MAGIX_MOUSE	324	0.0000228	1	1
Q4KUS2	UN13A_MOUSE	1712	0.00000409	2	2
Q4LDD4	ARAP1_MOUSE	1452	0.000049	2	2
Q4PZA2	ECE1_MOUSE	769	0.00000726	1	1
Q4QQM5	MIGA1_MOUSE	600	0.0000107	1	1
Q4QRL3	CC88B_MOUSE	1481	0.000033	1	1
Q4QY64	ATAD5_MOUSE	1826	0.0000557	1	1
Q4U4S6	XIRP2_MOUSE	3784	0.00016351	6	8
Q4VA36	CCD84_MOUSE	332	0.00000287	1	1
Q4VA44	ZN664_MOUSE	261	0.0000451	1	1
Q4VA45	CK095_MOUSE	678	0.000228798	2	2
Q4VA61	DSCL1_MOUSE	2053	0.0000517	1	1
Q4VAC9	PKHG3_MOUSE	1341	0.00000442	1	1
Q4VBD9	GZF1_MOUSE	706	0.0000434	2	2
Q4VBE4	EGFLA_MOUSE	1017	0.0000298	1	1
Q501J7	PHAR4_MOUSE	694	0.0000414	1	1
Q504N7	IFIXL_MOUSE	393	0.0000285	1	1
Q50H32	GRCR1_MOUSE	290	0.0000504	1	1
Q50L41	PA24F_MOUSE	855	0.000108836	3	3
Q52KB6	C2CD3_MOUSE	2323	0.0000799	1	1
Q52KE7	CCNL1_MOUSE	532	0.0000228	1	1
Q52KF3	SPIR1_MOUSE	598	0.000174554	1	1
Q52KG4	ZBT45_MOUSE	520	0.0000447	1	1
Q52KI8	SRRM1_MOUSE	946	0.00000809	2	2
Q52KP5	NXPE4_MOUSE	543	0.0000159	1	1
Q52KR2	LRIG2_MOUSE	1054	0.0000713	2	2
Q52KR3	PRUN2_MOUSE	3084	0.0000452	2	2
Q566J8	COQ8B_MOUSE	533	0.0000439	1	1
Q569E7	ZN697_MOUSE	569	0.0000369	1	1
Q569L8	CENPJ_MOUSE	1344	0.000169408	4	4
Q569Z5	DDX46_MOUSE	1032	0.00000214	1	1
Q569Z6	TR150_MOUSE	951	0.0000887	2	2
Q56A07	SCN2B_MOUSE	215	0.000088	1	1
Q571B6	WHAMM_MOUSE	793	0.0000156	1	1
Q571C7	BDP1_MOUSE	2467	0.0000937	1	1
Q571F5	SPSB3_MOUSE	354	0.00000412	1	1
Q571H0	NPA1P_MOUSE	2274	0.00000425	1	1
Q571I4	PRAG1_MOUSE	1373	0.00000561	1	1
Q587J6	LITD1_MOUSE	782	0.000099	2	2
Q5BJ29	FBXL7_MOUSE	491	0.0000178	1	6
Q5BKR2	SL9B2_MOUSE	547	0.0000756	1	1
Q5BLK4	TUT7_MOUSE	1491	0.0000299	2	2
Q5BN45	CI116_MOUSE	167	0.000091	1	1
Q5DTI6	KAL1L_MOUSE	991	0.000414825	3	3
Q5DTI8	ESYT3_MOUSE	891	0.0000083	1	1
Q5DTJ9	MYPN_MOUSE	1315	0.000006	1	1
Q5DTL9	S4A10_MOUSE	1118	0.001361215	10	10
Q5DTT1	NEXMI_MOUSE	1515	0.0000221	1	1
Q5DTT2	PSD1_MOUSE	1024	0.0000214	1	1
Q5DTT3	TASO2_MOUSE	2382	0.0000255	1	1
Q5DTV4	ZC12C_MOUSE	884	0.0000209	1	1
Q5DTY9	KCD16_MOUSE	427	0.0000395	2	2
Q5DTZ0	NYNRI_MOUSE	1840	0.0000156	1	1
Q5DU05	CE164_MOUSE	1446	0.00000886	1	1
Q5DU14	MYO16_MOUSE	1919	0.000106075	2	2
Q5DU28	PCX2_MOUSE	2122	0.0000691	2	2
Q5DU31	ICEF1_MOUSE	406	0.00000773	1	1
Q5DU56	NLRC3_MOUSE	1064	0.0000447	1	1
Q5DU57	SPT13_MOUSE	656	0.0000222	1	1
Q5F204	MDH1B_MOUSE	500	0.0000359	1	1
Q5F226	FAT2_MOUSE	4351	0.0000321	1	1
Q5F2E8	TAOK1_MOUSE	1001	0.000674744	2	2
Q5FWH2	UNKL_MOUSE	727	0.0000229	2	2
Q5FWH7	S39AC_MOUSE	689	0.000333267	1	1
Q5GH67	XKR4_MOUSE	647	0.0000995	2	2
Q5GIG6	TNI3K_MOUSE	834	0.000121326	2	2
Q5H8B9	FREM3_MOUSE	2123	0.0000273	1	1
Q5HZG4	TAF3_MOUSE	932	0.000024	3	3
Q5HZI2	C2C4C_MOUSE	419	0.0000429	1	1
Q5HZJ0	RNC_MOUSE	1373	0.000237269	4	4
Q5IBH7	SPDYA_MOUSE	310	0.00000997	1	1
Q5IR70	CAGE1_MOUSE	849	0.000622132	1	1
Q5K6N0	TM232_MOUSE	675	0.00000427	1	1
Q5M6W3	CLHC1_MOUSE	596	0.00016699	2	2
Q5M8N0	CNRP1_MOUSE	164	0.000100038	2	2
Q5M8Q2	H2AL1_MOUSE	105	0.0000223	1	1
Q5NBU8	XAF1_MOUSE	273	0.0000596	1	1
Q5NBX1	COBL_MOUSE	1337	0.0000769	1	1
Q5NC05	TTF2_MOUSE	1138	0.000100111	1	1
Q5NC57	F183B_MOUSE	135	0.0000302	1	1
Q5NC83	SPT48_MOUSE	441	0.00000131	1	1
Q5NCC3	TRI41_MOUSE	630	0.00000889	1	1
Q5NCR9	NSRP1_MOUSE	542	0.000425791	2	3
Q5NCX5	NEUL4_MOUSE	1563	0.0000629	3	3
Q5NCY0	KDM6B_MOUSE	1641	0.0000404	1	1
Q5ND04	HSF5_MOUSE	624	0.0000682	1	1
Q5ND34	WDR81_MOUSE	1934	0.00000873	1	1
Q5ND52	MRM3_MOUSE	418	0.000074	2	2
Q5PR73	DIRA2_MOUSE	199	0.0000623	2	2
Q5PRF0	HTR5A_MOUSE	2038	0.00000474	1	1
Q5PSV9	MDC1_MOUSE	1707	0.000097	1	1
Q5PT53	NTCP7_MOUSE	340	0.0000207	1	1
Q5QGU6	RTP3_MOUSE	474	0.00000446	1	1
Q5QNQ6	OSBP2_MOUSE	908	0.0000319	1	1
Q5QNV8	HEAT9_MOUSE	569	0.0000267	1	1
Q5RI75	RASEF_MOUSE	627	0.0000999	1	1
Q5RJG1	NOL10_MOUSE	687	0.0000974	1	1
Q5RJH6	SMG7_MOUSE	1138	0.0000362	1	1
Q5RL79	KTAP2_MOUSE	136	0.0000115	1	1
Q5S003	SPG17_MOUSE	2320	0.0000142	1	1
Q5SFM8	RBM27_MOUSE	1060	0.0000142	1	1
Q5SGK3	AOXB_MOUSE	1345	0.000128386	2	2
Q5SNZ0	GRDN_MOUSE	1873	0.000243467	4	5
Q5SPV6	CB073_MOUSE	233	0.0000328	1	1
Q5SQX6	CYFP2_MOUSE	1253	0.000363509	5	5
Q5SRY7	FBW1B_MOUSE	542	0.0000323	1	1
Q5SS80	DHR13_MOUSE	376	0.0000115	1	1
Q5SSE9	ABCAD_MOUSE	5034	0.0000497	2	2
Q5SSG4	GA2L2_MOUSE	860	0.00000159	1	1
Q5SSH7	ZZEF1_MOUSE	2924	0.0000414	2	2
Q5SSL4	ABR_MOUSE	859	0.0000421	1	1
Q5SSN7	SFT2A_MOUSE	159	0.0000335	1	1
Q5SSZ5	TENS3_MOUSE	1440	0.0000439	1	1
Q5STT6	FA71B_MOUSE	665	0.0000735	1	1
Q5SUA5	MYO1G_MOUSE	1024	0.000123892	2	2
Q5SUC9	SCO1_MOUSE	284	0.0000249	1	1
Q5SUE8	ANR40_MOUSE	363	0.00000872	1	1
Q5SUF2	LC7L3_MOUSE	432	0.0000628	1	1
Q5SUV2	MYBPP_MOUSE	932	0.000121646	2	2
Q5SV66	CCD42_MOUSE	316	0.000137424	2	2
Q5SV80	MYO19_MOUSE	963	0.000115685	1	1
Q5SVD0	RFLB_MOUSE	216	0.0000058	1	1
Q5SVQ0	KAT7_MOUSE	613	0.00000372	1	1
Q5SW45	MKS1_MOUSE	561	0.0000499	1	1
Q5SWD9	TSR1_MOUSE	803	0.0000111	1	1
Q5SWU9	ACACA_MOUSE	2345	0.0000508	2	2
Q5SX39	MYH4_MOUSE	1939	0.0000973	1	1
Q5SX79	SHRM1_MOUSE	823	0.0000176	1	2
Q5SXA9	KIBRA_MOUSE	1104	0.0000154	1	1
Q5SXJ3	FANCJ_MOUSE	1174	0.000210449	2	2
Q5SYD0	MYO1D_MOUSE	1006	0.0000101	2	2
Q5SYL3	K0100_MOUSE	2234	0.0000506	1	1
Q5SZT7	NKAPL_MOUSE	395	0.0000368	2	2
Q5SZV5	K0319_MOUSE	1081	0.00020191	1	1
Q5U431	GPR39_MOUSE	456	0.0000149	1	1
Q5U458	DJC11_MOUSE	559	0.000371095	4	4
Q5U4C3	SFR19_MOUSE	1256	0.0000166	1	1
Q5U4C9	DYRK2_MOUSE	599	0.00000543	1	1
Q5VCS6	TDRD5_MOUSE	1040	0.0000681	1	1
Q5XF89	AT133_MOUSE	1219	0.000029	1	1
Q5XG71	UTP20_MOUSE	2788	0.0000704	1	1
Q5XG73	ACBD5_MOUSE	508	0.0000537	2	2
Q5XJE5	LEO1_MOUSE	667	0.00000253	1	1
Q5XJV7	SETD5_MOUSE	1441	0.0000676	2	2
Q5XJY4	PARL_MOUSE	377	0.00000451	1	1
Q5XKE0	MYPC2_MOUSE	1136	0.00000472	1	1
Q5XKN4	JAGN1_MOUSE	183	0.0000172	1	1
Q5XPI3	RN123_MOUSE	1314	0.0000491	1	1
Q5Y5T3	ZDH23_MOUSE	425	0.0000215	1	1
Q5Y5T5	ZDHC8_MOUSE	762	0.000137144	1	1
Q5YD48	A1CF_MOUSE	595	0.0000305	1	1
Q60520	SIN3A_MOUSE	1274	0.000271301	1	1
Q60575	KIF1B_MOUSE	1816	0.0000264	1	1
Q60584	FBXW2_MOUSE	422	0.0000317	1	1
Q60598	SRC8_MOUSE	546	0.0000111	1	1
Q60603	KCNH1_MOUSE	989	0.0000846	2	2
Q60610	TIAM1_MOUSE	1591	0.000226766	2	2
Q60632	COT1_MOUSE	422	0.0000043	1	1
Q60634	FLOT2_MOUSE	428	0.000720923	9	11
Q60636	PRDM1_MOUSE	856	0.0000536	1	1
Q60644	NR1H2_MOUSE	446	0.0000376	1	1
Q60654	KLRA7_MOUSE	280	0.000046	1	1
Q60662	AKAP4_MOUSE	849	0.0000916	2	2
Q60675	LAMA2_MOUSE	3118	0.000268497	3	3
Q60677	ITAE_MOUSE	1167	0.00000321	1	1
Q60680	IKKA_MOUSE	745	0.0000572	2	2
Q60695	RGL1_MOUSE	768	0.0000112	1	1
Q60698	SKI_MOUSE	725	0.0000395	1	1
Q60710	SAMH1_MOUSE	658	0.0000547	1	1
Q60716	P4HA2_MOUSE	537	0.000129664	1	1
Q60718	ADAM2_MOUSE	735	0.000210323	1	1
Q60722	ITF2_MOUSE	670	0.0000193	1	1
Q60738	ZNT1_MOUSE	503	0.0000118	1	1
Q60749	KHDR1_MOUSE	443	0.000219755	1	1
Q60767	LY75_MOUSE	1723	0.000227259	7	7
Q60769	TNAP3_MOUSE	775	0.000182299	1	2
Q60770	STXB3_MOUSE	592	0.00000369	1	1
Q60771	CLD11_MOUSE	207	0.000118657	1	1
Q60779	DRC4_MOUSE	478	0.000181983	4	5
Q60790	RASA3_MOUSE	834	0.00000266	1	1
Q60806	PLK3_MOUSE	631	0.00000352	1	1
Q60837	I12R1_MOUSE	738	0.000127929	1	1
Q60838	DVL2_MOUSE	736	0.00000764	1	1
Q60841	RELN_MOUSE	3461	0.000201669	1	1
Q60843	KLF2_MOUSE	354	0.00000596	1	1
Q60847	COCA1_MOUSE	3120	0.0000101	1	1
Q60864	STIP1_MOUSE	543	0.00000862	2	3
Q60870	REEP5_MOUSE	185	0.0000345	1	1
Q60875	ARHG2_MOUSE	985	0.000174962	2	2
Q60902	EP15R_MOUSE	907	0.000148617	2	2
Q60930	VDAC2_MOUSE	295	0.001054307	6	11
Q60931	VDAC3_MOUSE	283	0.000173034	6	6
Q60932	VDAC1_MOUSE	296	0.000362493	3	5
Q60935	NAR1_MOUSE	325	0.00000695	1	1
Q60936	COQ8A_MOUSE	645	0.00027406	1	1
Q60952	CP250_MOUSE	2414	0.000296292	1	5
Q60960	IMA5_MOUSE	538	0.000154599	1	1
Q60967	PAPS1_MOUSE	624	0.000196514	1	2
Q60974	NCOR1_MOUSE	2453	0.000215706	4	4
Q60976	JERKY_MOUSE	557	0.00000815	1	1
Q60989	XIAP_MOUSE	496	0.0000378	1	1
Q61001	LAMA5_MOUSE	3718	0.00000642	1	3
Q61003	CD6_MOUSE	665	0.0000476	1	1
Q61006	MUSK_MOUSE	868	0.000125334	1	1
Q61017	GBGT2_MOUSE	69	0.0000711	1	1
Q61026	NCOA2_MOUSE	1462	0.000216709	2	2
Q61035	HARS1_MOUSE	509	0.000106947	1	1
Q61036	PAK3_MOUSE	559	0.000021	1	1
Q61037	TSC2_MOUSE	1814	0.0000202	3	3
Q61038	PSYR_MOUSE	337	0.000027	1	1
Q61043	NIN_MOUSE	2113	0.000140339	2	2
Q61048	WBP4_MOUSE	376	0.0000242	1	1
Q61069	USF1_MOUSE	310	0.00000574	1	1
Q61079	SIM2_MOUSE	657	0.0000148	1	1
Q61083	M3K2_MOUSE	619	0.0000318	1	1
Q61087	LAMB3_MOUSE	1168	0.000101686	1	1
Q61089	FZD6_MOUSE	709	0.0000101	1	1
Q61098	IL18R_MOUSE	537	0.000055	1	1
Q61107	GBP4_MOUSE	620	0.0000296	2	2
Q61115	PTC1_MOUSE	1434	0.0000123	1	1
Q61136	PRP4B_MOUSE	1007	0.000249452	4	4
Q61137	ASTN1_MOUSE	1302	0.0000256	1	1
Q61143	TRPC6_MOUSE	930	0.000102788	1	1
Q61147	CERU_MOUSE	1061	0.0000295	1	1
Q61165	SL9A1_MOUSE	820	0.0000264	1	1
Q61188	EZH2_MOUSE	746	0.0000831	2	2
Q61210	ARHG1_MOUSE	920	0.00000698	1	1
Q61241	TSSK1_MOUSE	365	0.0000797	1	1
Q61249	IGBP1_MOUSE	340	0.0000489	1	1
Q61263	SOAT1_MOUSE	540	0.0000163	1	1
Q61285	ABCD2_MOUSE	741	0.000147429	2	2
Q61290	CAC1E_MOUSE	2272	0.000107857	2	2
Q61292	LAMB2_MOUSE	1799	0.0000273	2	2
Q61301	CTNA2_MOUSE	953	0.000275794	5	5
Q61315	APC_MOUSE	2845	0.000293163	4	4
Q61329	ZFHX3_MOUSE	3726	0.0000957	1	1
Q61330	CNTN2_MOUSE	1040	0.000746576	9	9
Q61371	IFT88_MOUSE	824	0.0000314	1	1
Q61400	CEAMA_MOUSE	265	0.00029643	1	1
Q61411	RASH_MOUSE	189	0.0000325	1	1
Q61418	CLCN4_MOUSE	747	0.0000419	1	1
Q61419	CMAH_MOUSE	577	0.0000028	1	1
Q61474	MSI1H_MOUSE	362	0.000369889	1	1
Q61493	REV3L_MOUSE	3122	0.000265908	3	4
Q61527	ERBB4_MOUSE	1308	0.0000568	2	2
Q61543	GSLG1_MOUSE	1175	0.000715704	8	9
Q61545	EWS_MOUSE	655	0.0000259	1	1
Q61549	AGRE1_MOUSE	931	0.000012	1	1
Q61553	FSCN1_MOUSE	493	0.00000951	1	1
Q61578	ADRO_MOUSE	494	0.00000382	1	1
Q61584	FXR1_MOUSE	677	0.0000124	1	1
Q61585	G0S2_MOUSE	103	0.0000608	1	2
Q61595	KTN1_MOUSE	1327	0.000310001	1	1
Q61602	GLI3_MOUSE	1583	0.0000278	1	1
Q61606	GLR_MOUSE	485	0.00000626	1	1
Q61644	PACN1_MOUSE	441	0.0000773	2	2
Q61645	HAIR_MOUSE	1182	0.000596875	1	1
Q61647	HYAS1_MOUSE	583	0.00000813	1	1
Q61656	DDX5_MOUSE	614	0.000102009	1	1
Q61687	ATRX_MOUSE	2476	0.000121637	2	2
Q61702	ITIH1_MOUSE	907	0.0000362	1	1
Q61727	I10R1_MOUSE	575	0.0000144	1	1
Q61735	CD47_MOUSE	303	0.000177323	5	5
Q61738	ITA7_MOUSE	1179	0.0000109	1	1
Q61751	Z354A_MOUSE	572	0.0000185	1	1
Q61768	KINH_MOUSE	963	0.0000054	1	1
Q61781	K1C14_MOUSE	484	0.000092	1	1
Q61789	LAMA3_MOUSE	3330	0.0000108	1	1
Q61809	LRRN1_MOUSE	716	0.0000112	1	1
Q61830	MRC1_MOUSE	1456	0.000234617	4	4
Q61831	MK10_MOUSE	464	0.000154454	1	1
Q61846	MELK_MOUSE	643	0.000375945	2	2
Q61881	MCM7_MOUSE	719	0.0000292	1	1
Q61884	MNS1_MOUSE	491	0.000287984	1	1
Q61941	NNTM_MOUSE	1086	0.0000641	2	2
Q61967	ZFP90_MOUSE	636	0.0000306	1	1
Q62000	MIME_MOUSE	298	0.0000249	1	1
Q62035	PTAFR_MOUSE	341	0.0000224	1	1
Q62036	CP131_MOUSE	1060	0.000036	1	1
Q62048	PEA15_MOUSE	130	0.0000191	1	1
Q62073	M3K7_MOUSE	579	0.0000103	1	1
Q62077	PLCG1_MOUSE	1302	0.0000398	1	1
Q62086	PON2_MOUSE	354	0.0000527	1	1
Q62093	SRSF2_MOUSE	221	0.00000269	1	1
Q62095	DDX3Y_MOUSE	658	0.0000102	1	1
Q62108	DLG4_MOUSE	724	0.0000482	2	2
Q62130	PTN14_MOUSE	1189	0.0000163	1	1
Q62141	SIN3B_MOUSE	1098	0.00001	1	1
Q62168	K1H2_MOUSE	407	0.0000178	1	1
Q62187	TTF1_MOUSE	859	0.0000161	1	1
Q62190	RON_MOUSE	1378	0.0000301	2	2
Q62205	SCN9A_MOUSE	1984	0.000226915	2	2
Q62209	SYCP1_MOUSE	993	0.0000839	1	1
Q62230	SN_MOUSE	1695	0.0000284	1	2
Q62231	SIX1_MOUSE	284	0.0000342	1	1
Q62232	SIX2_MOUSE	296	0.0000101	1	1
Q62245	SOS1_MOUSE	1319	0.0000358	2	2
Q62247	SOX16_MOUSE	57	0.0000503	1	1
Q62249	SOX19_MOUSE	55	0.00000694	1	1
Q62252	SP17_MOUSE	149	0.0000374	1	1
Q62261	SPTB2_MOUSE	2363	0.001691495	1	1
Q62302	TX261_MOUSE	196	0.00000501	1	1
Q62376	RU17_MOUSE	448	0.0000901	3	3
Q62377	U2AFM_MOUSE	462	0.0000844	4	5
Q62383	SPT6H_MOUSE	1726	0.000101098	2	3
Q62407	SPEG_MOUSE	3262	0.000017	1	1
Q62417	SRBS1_MOUSE	1290	0.000207953	2	2
Q62418	DBNL_MOUSE	436	0.00031796	1	1
Q62425	NDUA4_MOUSE	82	0.0000692	2	2
Q62448	IF4G2_MOUSE	906	0.0000471	2	2
Q62452	UD19_MOUSE	528	0.00000302	1	1
Q62470	ITA3_MOUSE	1053	0.0000507	1	1
Q62504	MINT_MOUSE	3644	0.000035	1	1
Q62559	IFT52_MOUSE	426	0.0000526	1	1
Q63870	CO7A1_MOUSE	2944	0.000130131	1	1
Q63912	OMGP_MOUSE	440	0.001087068	7	9
Q63959	KCNC3_MOUSE	769	0.0000229	1	1
Q63ZW7	INADL_MOUSE	1834	0.000055	1	1
Q64096	MCF2L_MOUSE	1149	0.000183812	1	1
Q640L5	CCD18_MOUSE	1455	0.00000249	1	1
Q640M1	UT14A_MOUSE	767	0.00000968	1	1
Q640N1	AEBP1_MOUSE	1128	0.0000787	1	1
Q640P4	GL8D2_MOUSE	349	0.0000765	1	1
Q640Q5	PAN3_MOUSE	837	0.00000169	1	1
Q640R3	HECAM_MOUSE	418	0.0000874	2	2
Q64127	TIF1A_MOUSE	1051	0.0000873	1	3
Q64131	RUNX3_MOUSE	409	0.0000887	1	1
Q64151	SEM4C_MOUSE	834	0.0000658	1	1
Q64176	EST1E_MOUSE	562	0.00000463	1	1
Q64249	NR6A1_MOUSE	495	0.0000383	1	1
Q64281	LIRB4_MOUSE	335	0.00000308	1	1
Q64285	CEL_MOUSE	599	0.000297982	1	1
Q64287	IRF4_MOUSE	450	0.0000851	1	1
Q64317	DLX1_MOUSE	255	0.00000752	1	1
Q64332	SYN2_MOUSE	586	0.0000414	2	2
Q64338	PDE1C_MOUSE	706	0.0000179	1	1
Q64343	ABCG1_MOUSE	666	0.0000105	1	1
Q64368	DAZL_MOUSE	298	0.00000305	1	1
Q64374	RGN_MOUSE	299	0.000045	1	1
Q64378	FKBP5_MOUSE	456	0.0000632	1	1
Q64436	ATP4A_MOUSE	1033	0.0000505	1	1
Q64438	ANG2_MOUSE	145	0.0000038	1	1
Q64446	ATP7B_MOUSE	1462	0.0000399	1	1
Q64448	CXA3_MOUSE	417	0.0000204	1	1
Q64464	CP3AD_MOUSE	503	0.0000384	1	1
Q64471	GSTT1_MOUSE	240	0.0000265	1	1
Q64487	PTPRD_MOUSE	1912	0.000119725	2	2
Q64505	CP7A1_MOUSE	503	0.0000633	1	1
Q64511	TOP2B_MOUSE	1612	0.000118838	1	1
Q64512	PTN13_MOUSE	2453	0.0000319	1	1
Q64516	GLPK_MOUSE	559	0.000316124	5	5
Q64521	GPDM_MOUSE	727	0.00000505	1	1
Q64524	H2B2E_MOUSE	126	0.0000418	1	1
Q64527	WNT8A_MOUSE	354	0.000208284	1	1
Q64704	STX3_MOUSE	289	0.000347273	1	1
Q64726	ZA2G_MOUSE	307	0.0000604	1	1
Q64727	VINC_MOUSE	1066	0.0000291	1	1
Q64FW2	RETST_MOUSE	609	0.0000121	1	1
Q64G17	AN32C_MOUSE	123	0.00000368	1	1
Q64GA5	PA24C_MOUSE	597	0.0000937	2	2
Q65CL1	CTNA3_MOUSE	895	0.00010893	1	1
Q66JY2	IN80D_MOUSE	1021	0.000144288	3	3
Q66K08	CILP1_MOUSE	1184	0.00000868	1	1
Q66L42	M3K10_MOUSE	940	0.0000561	1	1
Q66X22	NLR9B_MOUSE	1003	0.000155031	3	3
Q673H1	TUSC1_MOUSE	205	0.000111519	2	2
Q67BT3	S13A5_MOUSE	572	0.0000364	1	1
Q689Z5	SBNO1_MOUSE	1390	0.001305102	1	1
Q68ED3	PAPD5_MOUSE	633	0.000115303	1	1
Q68EF4	GRM4_MOUSE	912	0.000238593	3	3
Q68FD5	CLH1_MOUSE	1675	0.000642739	13	13
Q68FD9	K1549_MOUSE	1940	0.0000214	1	1
Q68FE8	Z280D_MOUSE	974	0.0000463	1	1
Q68FF0	K1841_MOUSE	718	0.000160838	2	2
Q68FF9	S5A1_MOUSE	255	0.00000958	1	1
Q68FM6	PPR29_MOUSE	823	0.0000101	2	2
Q68SA9	ATS7_MOUSE	1657	0.0000765	2	2
Q69AB2	TXND8_MOUSE	127	0.0000987	1	1
Q69Z23	DYH17_MOUSE	4481	0.0000232	2	2
Q69Z26	CNTN4_MOUSE	1026	0.000439713	7	7
Q69Z37	SAM9L_MOUSE	1561	0.00000676	1	2
Q69Z69	ESCO1_MOUSE	843	0.000256841	1	1
Q69ZA1	CDK13_MOUSE	1511	0.0000538	1	1
Q69ZB8	ZCHC2_MOUSE	1166	0.00000218	1	1
Q69ZC8	GPAM1_MOUSE	346	0.0000208	1	1
Q69ZF8	MSL2_MOUSE	577	0.0000494	1	1
Q69ZH9	RHG23_MOUSE	1483	0.000211592	2	2
Q69ZK6	JHD2C_MOUSE	2350	0.0000322	2	2
Q69ZL1	FGD6_MOUSE	1399	0.0000229	2	4
Q69ZM6	STK36_MOUSE	1316	0.00104163	1	1
Q69ZN6	GNPTA_MOUSE	1235	0.0000454	2	2
Q69ZN7	MYOF_MOUSE	2048	0.000281732	3	3
Q69ZP3	PNKD_MOUSE	385	0.000151538	1	1
Q69ZR2	HECD1_MOUSE	2618	0.000288359	4	4
[truncated: 3,092 more rows]
