# Supplementary material for: Isolation and Characterization of Multi-Protein Complexes Enriched in the K-Cl Co-transporter 2 From Brain Plasma Membranes
Source: Front Mol Neurosci. 2020 Oct 22;13:563091. doi: 10.3389/fnmol.2020.563091 (PMC7643010; doi:10.3389/fnmol.2020.563091)
Supplement: Supplementary file 6 [file Data_Sheet_4.CSV]

Accession Number	Protein Name	Molecular Weight	Spectral Index	Unique Peptides	Number of Spectra
A0A087WPF7	AUTS2_MOUSE	1261	0.000512744	4	4
A0A0B4J1G0	FCGR4_MOUSE	249	0.0000609	1	1
A0A0M3U1B0	SYC2L_MOUSE	842	0.0000488	1	1
A0A0U1RPR8	GUC2D_MOUSE	1117	0.0000227	1	2
A0AUP1	CC112_MOUSE	442	0.0000187	1	1
A0JLY1	CC173_MOUSE	547	0.000176869	1	1
A0JNT9	BICL1_MOUSE	577	0.000243505	1	1
A1A5B6	TBC25_MOUSE	742	0.000656605	1	1
A1EGX6	FSCB_MOUSE	1074	0.0000949	1	1
A1L314	MPEG1_MOUSE	713	0.00000771	1	1
A1L317	K1C24_MOUSE	512	0.000168185	1	1
A1L3C1	F71E1_MOUSE	212	0.00000322	1	1
A2A3V1	AK17B_MOUSE	959	0.00000449	1	1
A2A4P0	DHX8_MOUSE	1244	0.000127696	2	2
A2A5N8	LMBL1_MOUSE	826	0.000231689	1	1
A2A5Z6	SMUF2_MOUSE	748	0.0000309	2	2
A2A690	TANC2_MOUSE	1994	0.000123545	2	2
A2A6A1	GPTC8_MOUSE	1505	0.0000859	2	2
A2A761	ZFP69_MOUSE	587	0.0000674	1	1
A2A7Q9	RN19B_MOUSE	732	0.0000346	1	1
A2A870	FBF1_MOUSE	1173	0.0000915	2	2
A2A884	ZEP3_MOUSE	2348	0.000131045	2	2
A2A8L1	CHD5_MOUSE	1946	0.0000771	1	1
A2A8L5	PTPRF_MOUSE	1898	0.000105882	1	1
A2A9Q0	FND10_MOUSE	223	0.000120615	1	1
A2AAE1	K1109_MOUSE	5005	0.0000542	2	2
A2AAJ9	OBSCN_MOUSE	8886	0.000319484	5	5
A2ABU4	MYOM3_MOUSE	1439	0.000125478	2	2
A2ABV5	MED14_MOUSE	1459	0.0000107	1	1
A2AEY4	MA7D3_MOUSE	876	0.000163618	2	2
A2AF47	DOC11_MOUSE	2073	0.000281139	2	2
A2AF53	T185A_MOUSE	350	0.0000273	1	1
A2AG50	MA7D2_MOUSE	781	0.0000498	1	1
A2AG58	BCLA3_MOUSE	752	0.0000572	4	4
A2AGA4	RHBL2_MOUSE	302	0.0000195	1	1
A2AGB2	CA087_MOUSE	545	0.00000693	1	1
A2AGL3	RYR3_MOUSE	4863	0.000023	1	1
A2AGT5	CKAP5_MOUSE	2032	0.000104207	1	1
A2AH22	AMRA1_MOUSE	1300	0.00000152	1	1
A2AHG0	LZTS3_MOUSE	700	0.0000292	3	3
A2AI08	TPRN_MOUSE	749	0.000171155	1	4
A2AJ76	HMCN2_MOUSE	5100	0.0000933	3	3
A2AJ88	PLPL7_MOUSE	1352	0.0000225	1	1
A2AJA9	AJM1_MOUSE	974	0.000145227	2	2
A2AJI0	MA7D1_MOUSE	846	0.000232996	2	2
A2AJK6	CHD7_MOUSE	2986	0.000091	1	1
A2AJT4	PNISR_MOUSE	805	0.000175633	4	4
A2AKB4	FRPD1_MOUSE	1549	0.000109796	1	2
A2AKG8	FOCAD_MOUSE	1798	0.0000999	1	1
A2AKY4	Z804A_MOUSE	1200	0.00000677	1	1
A2AL36	CNTRL_MOUSE	2334	0.000144054	3	3
A2ALI5	AJAP1_MOUSE	412	0.000147297	1	1
A2ALK8	PTN3_MOUSE	913	0.0000331	1	1
A2ALU4	SHRM2_MOUSE	1481	0.0000245	1	1
A2ALW5	DJC25_MOUSE	357	0.000332298	1	1
A2AM05	CNTLN_MOUSE	1397	0.0000684	1	1
A2AMT1	BFSP1_MOUSE	669	0.000204889	3	3
A2AMZ4	NDUF8_MOUSE	74	0.0000436	1	1
A2AN08	UBR4_MOUSE	5180	0.0000712	1	1
A2ANX9	ZN711_MOUSE	761	0.000466554	1	1
A2APC3	TTLL9_MOUSE	461	0.00047398	2	3
A2APV2	FMNL2_MOUSE	1086	0.0000017	1	1
A2AQ25	SKT_MOUSE	1946	0.000517103	4	4
A2AQP0	MYH7B_MOUSE	1941	0.0000578	1	1
A2AQW0	M3K15_MOUSE	1331	0.0000134	1	1
A2AR02	PPIG_MOUSE	752	0.0000693	3	4
A2ARA8	ITA8_MOUSE	1062	0.0000802	2	2
A2ARI4	LGR4_MOUSE	951	0.0000828	1	1
A2ARK0	FA83C_MOUSE	776	0.0000727	1	1
A2ARS0	ANR63_MOUSE	390	0.000048	1	1
A2AS55	ANR16_MOUSE	361	0.0000358	1	1
A2ASQ1	AGRIN_MOUSE	1950	0.0000358	1	1
A2ASS6	TITIN_MOUSE	35213	0.006585062	17	39
A2AU37	RD21L_MOUSE	552	0.00000459	1	1
A2AU72	ARMC3_MOUSE	881	0.0001031	1	1
A2AUC9	KLH41_MOUSE	606	0.0000142	1	1
A2AUM9	CE152_MOUSE	1736	0.000305627	3	4
A2AUQ7	GTA1L_MOUSE	319	0.0000458	1	1
A2AVZ9	S43A3_MOUSE	502	0.0000746	2	2
A2AWA9	RBGP1_MOUSE	1064	0.000124511	1	1
A2AWL7	MGAP_MOUSE	3003	0.0000777	2	2
A2AX52	CO6A4_MOUSE	2309	0.000119	1	1
A2CE44	ZXDB_MOUSE	873	0.000128095	1	1
A2CI98	DYTN_MOUSE	653	0.0000485	1	1
A2RSQ0	DEN5B_MOUSE	1274	0.000112921	1	1
A2RSY6	TRM1L_MOUSE	728	0.0000419	2	2
A2RT91	ANKAR_MOUSE	1465	0.000139234	1	1
A2TJV2	PALM3_MOUSE	734	0.0000746	1	1
A3KFM7	CHD6_MOUSE	2711	0.000624142	6	6
A3KGA4	TCAL7_MOUSE	98	0.0000728	1	1
A3KGB4	TBC8B_MOUSE	1114	0.0000224	1	1
A3KGF7	PLCB2_MOUSE	1181	0.000148637	2	3
A3KGF9	CCD9B_MOUSE	545	0.0000465	1	1
A3KGK3	FR1L4_MOUSE	1992	0.0000837	1	1
A3KGV1	ODFP2_MOUSE	830	0.000047	2	2
A3KMP2	TTC38_MOUSE	465	0.000022	1	1
A4Q9E5	TTLL3_MOUSE	927	0.0000301	1	2
A4Q9F1	TTLL8_MOUSE	832	0.000129962	1	2
A4Q9F3	TTL10_MOUSE	704	0.0000146	1	1
A4Q9F4	TTL11_MOUSE	727	0.0000134	1	1
A6H584	CO6A5_MOUSE	2640	0.00000555	1	1
A6H603	NWD1_MOUSE	1563	0.000614023	2	2
A6H619	PHRF1_MOUSE	1682	0.000761496	3	5
A6H687	SAC31_MOUSE	427	0.0000496	2	2
A6H690	IQCAL_MOUSE	825	0.0000657	2	2
A6H694	LRC63_MOUSE	637	0.00000424	1	1
A6H6A9	RBG1L_MOUSE	815	0.00000302	1	1
A6H6E9	TT23L_MOUSE	458	0.0000224	1	1
A6PWV5	ARI3C_MOUSE	409	0.0000807	1	1
A6X8Z5	RHG31_MOUSE	1425	0.0000523	1	1
A6X919	D19L1_MOUSE	746	0.0000303	1	1
A6X935	ITIH4_MOUSE	942	0.000175292	2	2
A6X942	SH24B_MOUSE	431	0.00000314	1	1
A7L9Z8	AT2C2_MOUSE	944	0.0000153	1	1
A7XUX6	SKIT2_MOUSE	400	0.0000198	1	1
A7XUY5	SKIT5_MOUSE	1461	0.0000103	1	1
A8VU90	ANKL1_MOUSE	534	0.00000904	1	1
A8Y5H7	S14L1_MOUSE	715	0.000142336	3	3
B0QZF7	PRCA1_MOUSE	307	0.0000486	1	1
B0V2N1	PTPRS_MOUSE	1907	0.000171287	3	3
B1AQJ2	UBP36_MOUSE	1098	0.0000078	1	1
B1AS29	GRIK3_MOUSE	919	0.000202574	1	1
B1AS42	NB5R5_MOUSE	316	0.0000141	1	1
B1AT66	MOT7_MOUSE	607	0.000145012	2	2
B1AUE5	PEX10_MOUSE	324	0.00000555	1	1
B1AVY7	KI16B_MOUSE	1312	0.00083518	4	4
B1AWJ5	TMM8B_MOUSE	472	0.0000677	2	2
B1AWL2	ZN462_MOUSE	2495	0.0000968	1	1
B1AY10	NFX1_MOUSE	1114	0.0000578	1	1
B1AY13	UBP24_MOUSE	2617	0.00015449	2	2
B1AZ99	OTUD3_MOUSE	396	0.0000153	2	3
B1AZA5	TM245_MOUSE	876	0.0000763	1	1
B1AZI6	THOC2_MOUSE	1594	0.001304437	3	3
B1AZP2	DLGP4_MOUSE	992	0.0000894	1	1
B1B1A0	LMBL4_MOUSE	621	0.000119899	1	1
B2RPU2	PLHD1_MOUSE	505	0.000049	1	1
B2RPV6	MMRN1_MOUSE	1210	0.0000748	2	2
B2RQC2	UBP42_MOUSE	1324	0.000259123	2	2
B2RQC6	PYR1_MOUSE	2225	0.0000438	2	2
B2RQL2	STOX1_MOUSE	990	0.000183891	2	2
B2RR83	YTDC2_MOUSE	1445	0.00000337	1	1
B2RRD7	BRPF1_MOUSE	1212	0.000112207	1	1
B2RRE4	Z518B_MOUSE	1077	0.0000712	1	1
B2RRE7	OTUD4_MOUSE	1107	0.000206107	2	2
B2RRF6	Z518A_MOUSE	1478	0.0000905	1	1
B2RS91	RRN3_MOUSE	656	0.0000966	1	2
B2RU80	PTPRB_MOUSE	1998	0.00000674	1	1
B2RUI1	ZN551_MOUSE	696	0.000103729	1	1
B2RWW0	TAGAP_MOUSE	714	0.0000437	1	1
B2RX14	TUT4_MOUSE	1644	0.000126217	1	1
B2RX88	CSPP1_MOUSE	1205	0.000134532	2	4
B2RXM4	NTM1B_MOUSE	283	0.0000507	1	1
B2RY04	DOCK5_MOUSE	1868	0.000184817	4	4
B2RY50	ARMC4_MOUSE	1037	0.0000468	1	1
B2RY56	RBM25_MOUSE	838	0.000347486	2	2
B5TVM2	ILDR2_MOUSE	661	0.000145241	2	2
B7ZMP1	XPP3_MOUSE	506	0.000112081	1	1
B8JK39	ITA9_MOUSE	1036	0.0000943	2	2
B9EJ80	PDZD8_MOUSE	1147	0.0000091	1	1
B9EJV3	GRB1L_MOUSE	1913	0.0000466	1	1
B9EKI3	TMF1_MOUSE	1091	0.0000767	2	2
B9EKR1	PTPRZ_MOUSE	2312	0.0000829	1	1
C0HK79	ARXS1_MOUSE	180	0.00000893	1	1
C0HKD8	MFA1A_MOUSE	439	0.0000497	1	1
C8YR32	LOXH1_MOUSE	2068	0.0000322	1	1
D0G895	ACE3_MOUSE	737	0.000000498	1	1
D2J0Y4	CJ090_MOUSE	644	0.00000895	2	2
D3YV10	CCD13_MOUSE	709	0.00000498	1	1
D3YVF0	AKAP5_MOUSE	745	0.000238118	5	5
D3YWJ0	SLIP_MOUSE	796	0.0000805	1	1
D3YX43	VSI10_MOUSE	558	0.00000911	1	1
D3YXG0	HMCN1_MOUSE	5634	0.0000628	2	2
D3YY23	LONF1_MOUSE	762	0.0000216	1	1
D3YYU8	OBSL1_MOUSE	1804	0.0000207	1	1
D3YZP9	CCDC6_MOUSE	469	0.000194836	2	3
D3YZU1	SHAN1_MOUSE	2167	0.0000315	1	1
D3Z0R2	PPR36_MOUSE	411	0.001733409	1	2
D3Z3C6	ZFAN4_MOUSE	739	0.000082	2	2
D3Z4R1	HFM1_MOUSE	1434	0.0000611	1	1
D3Z5L9	CCN6_MOUSE	354	0.000031	1	1
D3Z6P0	PDIA2_MOUSE	527	0.000310597	2	2
D3Z6Q9	BIN2_MOUSE	489	0.0000219	1	1
D3Z6S9	ERIP6_MOUSE	713	0.0000485	1	1
D3Z750	MRO2A_MOUSE	1679	0.0000443	1	1
D3Z7P3	GLSK_MOUSE	674	0.000182191	1	2
D4PHA7	WSCD2_MOUSE	571	0.0000259	2	2
E0CYV9	CD054_MOUSE	1786	0.000135843	2	2
E0CZ16	KLHL3_MOUSE	587	0.000355237	1	1
E1U8D0	SOGA1_MOUSE	1418	0.000113799	1	1
E9PUL5	PRRT2_MOUSE	346	0.0000306	1	3
E9PV24	FIBA_MOUSE	789	0.0000562	1	1
E9PV82	FA53A_MOUSE	402	0.0000455	1	1
E9PV86	MCTP1_MOUSE	951	0.000316242	2	2
E9PV87	TALD3_MOUSE	1520	0.0000414	1	1
E9PVB3	CC175_MOUSE	822	0.0000134	1	1
E9PVX6	KI67_MOUSE	3177	0.000363468	4	5
E9PW05	ZFP54_MOUSE	585	0.0000528	1	1
E9PY46	IF140_MOUSE	1464	0.000124358	1	1
E9PYH6	SET1A_MOUSE	1716	0.000630776	1	1
E9PYI1	ZN568_MOUSE	671	0.0000373	1	1
E9PYL2	PRR12_MOUSE	2035	0.000360129	1	1
E9PZ19	TUTLB_MOUSE	1328	0.0000261	1	1
E9PZJ8	ASCC3_MOUSE	2198	0.0001993	3	3
E9PZM4	CHD2_MOUSE	1827	0.0000127	1	1
E9PZQ0	RYR1_MOUSE	5035	0.0000244	1	1
E9PZZ1	PRD13_MOUSE	754	0.00000209	1	1
E9Q0C6	K1210_MOUSE	1637	0.000076	1	1
E9Q1U1	CC171_MOUSE	1324	0.0000658	1	1
E9Q286	ICE1_MOUSE	2241	0.0000404	2	2
E9Q2M9	WDFY4_MOUSE	3183	0.0000962	1	1
E9Q309	CE350_MOUSE	3095	0.000113699	1	1
E9Q355	CTSG1_MOUSE	1151	0.000174017	1	1
E9Q394	AKP13_MOUSE	2776	0.0000957	3	3
E9Q3C1	C2CD2_MOUSE	696	0.0000422	1	1
E9Q3L2	PI4KA_MOUSE	2105	0.0000113	1	1
E9Q3S4	M3K19_MOUSE	1311	0.000179248	2	2
E9Q401	RYR2_MOUSE	4966	0.000152298	2	2
E9Q4F7	ANR11_MOUSE	2643	0.000325141	3	3
E9Q4Z2	ACACB_MOUSE	2448	0.0000136	1	1
E9Q555	RN213_MOUSE	5152	0.001533955	3	4
E9Q557	DESP_MOUSE	2883	0.000622675	10	10
E9Q5C9	NOLC1_MOUSE	702	0.0000205	1	1
E9Q5F9	SETD2_MOUSE	2537	0.0000829	2	2
E9Q5K9	YTDC1_MOUSE	736	0.0000321	2	2
E9Q5M6	CFA44_MOUSE	1843	0.000211614	2	2
E9Q612	PTPRO_MOUSE	1226	0.0000367	1	1
E9Q6J5	BD1L1_MOUSE	3032	0.00011903	4	4
E9Q6P5	TTC7B_MOUSE	843	0.00000982	1	1
E9Q743	CF251_MOUSE	1299	0.000203545	3	3
E9Q784	ZC3HD_MOUSE	1729	0.000545906	10	10
E9Q7E2	ARID2_MOUSE	1828	0.000004	1	1
E9Q7F2	RN169_MOUSE	694	0.000187569	1	1
E9Q7G0	NUMA1_MOUSE	2094	0.000118005	3	3
E9Q7R9	CFA43_MOUSE	1682	0.000323173	3	5
E9Q8D0	DJC21_MOUSE	531	0.00004	1	1
E9Q8I9	FRY_MOUSE	3020	0.0000444	1	1
E9Q8T2	PRD15_MOUSE	1174	0.000106454	2	2
E9Q8T7	DYH1_MOUSE	4250	0.000743499	6	6
E9Q9K5	TRDN_MOUSE	693	0.00000631	1	1
E9QAM5	HELZ2_MOUSE	2947	0.000182333	2	2
E9QAT4	SC16A_MOUSE	2357	0.000106274	1	1
F6TQD1	RN212_MOUSE	307	0.00000739	1	1
F6ULY1	WFC6B_MOUSE	148	0.00000162	1	1
F6VAN0	ATF6A_MOUSE	656	0.0000605	1	1
F6YCR7	RHX13_MOUSE	232	0.0000271	1	1
F6ZDS4	TPR_MOUSE	2431	0.000049	2	2
F7BJB9	MORC3_MOUSE	942	0.0000634	2	2
F8VPN2	TEX15_MOUSE	2785	0.0000181	2	2
F8VPQ2	ARI4A_MOUSE	1261	0.0000599	2	2
F8VPU2	FARP1_MOUSE	1048	0.000155584	3	3
F8VPZ5	ERCC6_MOUSE	1481	0.000075	1	1
F8VQB6	MYO10_MOUSE	2062	0.000110661	3	3
F8VQN3	GPR31_MOUSE	319	0.0000205	1	1
G3UZ78	ADGB_MOUSE	1657	0.00000274	1	1
G3X912	SPRTN_MOUSE	497	0.000068	1	1
G3X939	SL9A3_MOUSE	829	0.0000345	1	1
G3X9J0	SI1L3_MOUSE	1776	0.000734523	2	2
G3XA57	RFIP2_MOUSE	512	0.000126415	4	4
G5E829	AT2B1_MOUSE	1220	0.000975286	8	9
G5E870	TRIPC_MOUSE	2025	0.000134488	2	2
G5E897	PLGT3_MOUSE	503	0.0000741	1	1
G5E8B9	ZBT11_MOUSE	1050	0.0000248	1	1
G5E8K5	ANK3_MOUSE	1961	0.00000838	1	1
G5E8P1	BRD1_MOUSE	1058	0.0000894	1	1
J3QMI4	CAHM3_MOUSE	347	0.0000625	1	1
L7N1X6	FBW15_MOUSE	466	0.000086	1	1
O08523	TECTA_MOUSE	2155	0.000113727	2	2
O08530	S1PR1_MOUSE	382	0.000150621	2	2
O08532	CA2D1_MOUSE	1103	0.002755342	19	22
O08538	ANGP1_MOUSE	498	0.0000624	1	1
O08547	SC22B_MOUSE	215	0.0000315	1	1
O08550	KMT2B_MOUSE	2713	0.0000834	2	2
O08553	DPYL2_MOUSE	572	0.000129842	2	2
O08574	MESP2_MOUSE	370	0.0000488	1	1
O08576	RUN3A_MOUSE	446	0.000128077	2	2
O08581	KCNK1_MOUSE	336	0.000160963	1	1
O08599	STXB1_MOUSE	594	0.002009907	17	18
O08638	MYH11_MOUSE	1972	0.0000172	1	1
O08648	M3K4_MOUSE	1597	0.000193175	5	5
O08664	BCL7C_MOUSE	217	0.00019783	1	1
O08665	SEM3A_MOUSE	772	0.00000683	1	1
O08686	BARX2_MOUSE	283	0.000576903	1	2
O08688	CAN5_MOUSE	640	0.000069	1	1
O08750	NFIL3_MOUSE	462	0.0000474	1	1
O08785	CLOCK_MOUSE	855	0.000164236	2	2
O08788	DCTN1_MOUSE	1281	0.0000233	1	1
O08791	COE3_MOUSE	596	0.0000145	1	1
O08796	EF2K_MOUSE	724	0.0000322	1	1
O08800	SPB8_MOUSE	374	0.00000208	1	1
O08807	PRDX4_MOUSE	274	0.0000472	1	1
O08808	DIAP1_MOUSE	1255	0.0000957	2	2
O08811	ERCC2_MOUSE	760	0.000117293	2	2
O08842	GFRA2_MOUSE	464	0.000182207	1	1
O08852	PKD1_MOUSE	4293	0.00000279	1	1
O08899	RGS4_MOUSE	205	0.000297135	1	1
O08908	P85B_MOUSE	722	0.000371353	2	2
O08911	MK12_MOUSE	367	0.0000128	1	1
O08917	FLOT1_MOUSE	428	0.001280836	14	14
O08919	NUMBL_MOUSE	604	0.000347282	3	3
O08989	RASM_MOUSE	208	0.00010272	1	1
O08999	LTBP2_MOUSE	1813	0.0000567	2	2
O09005	DEGS1_MOUSE	323	0.00011613	1	1
O09010	LFNG_MOUSE	378	0.0000296	1	1
O09046	OXLA_MOUSE	630	0.0000869	1	1
O09047	C3AR_MOUSE	477	0.0000698	1	1
O09053	WRN_MOUSE	1401	0.00000928	1	1
O09100	GATA2_MOUSE	480	0.0000104	1	1
O09110	MP2K3_MOUSE	347	0.0000477	1	1
O09167	RL21_MOUSE	160	0.000176635	1	1
O09173	HGD_MOUSE	445	0.0000564	1	1
O35074	PTGIS_MOUSE	501	0.0000259	1	1
O35082	KLOT_MOUSE	1014	0.000120988	2	3
O35083	PLCA_MOUSE	285	0.0000265	1	1
O35084	CP27B_MOUSE	507	0.00000611	1	1
O35098	DPYL4_MOUSE	572	0.0000187	1	1
O35103	OMD_MOUSE	423	0.0000677	1	1
O35126	ATN1_MOUSE	1175	0.000308562	2	2
O35129	PHB2_MOUSE	299	0.000986192	8	10
O35136	NCAM2_MOUSE	837	0.000104773	2	2
O35143	ATIF1_MOUSE	106	0.00000623	1	1
O35144	TERF2_MOUSE	541	0.000212032	1	1
O35161	CELR1_MOUSE	3034	0.0000151	1	1
O35177	CASL_MOUSE	833	0.000210168	1	1
O35182	SMAD6_MOUSE	495	0.0000616	1	1
O35216	CENPA_MOUSE	134	0.0000318	1	1
O35284	BATF_MOUSE	125	0.0000188	1	1
O35286	DHX15_MOUSE	795	0.00000379	1	1
O35298	AOAH_MOUSE	574	0.0000313	1	1
O35326	SRSF5_MOUSE	269	0.0000759	1	1
O35382	EXOC4_MOUSE	975	0.0000489	1	1
O35450	FKBPL_MOUSE	347	0.0000281	1	1
O35454	CLCN6_MOUSE	870	0.000402211	6	6
O35465	FKBP8_MOUSE	402	0.0000411	1	1
O35491	CLK2_MOUSE	499	0.000102296	2	2
O35493	CLK4_MOUSE	481	0.00012781	2	2
O35516	NOTC2_MOUSE	2473	0.000450076	1	1
O35526	STX1A_MOUSE	288	0.000242236	2	2
O35594	IFT81_MOUSE	676	0.000216592	2	2
O35598	ADA10_MOUSE	749	0.0000108	1	1
O35604	NPC1_MOUSE	1277	0.000042	1	1
O35607	BMPR2_MOUSE	1038	0.0000161	1	1
O35615	FOG1_MOUSE	995	0.00007	1	1
O35633	VIAAT_MOUSE	525	0.000276051	4	5
O35638	STAG2_MOUSE	1231	0.00000406	1	1
O35640	ANXA8_MOUSE	327	0.00020862	1	1
O35643	AP1B1_MOUSE	943	0.00000161	1	1
O35655	PPE1_MOUSE	650	0.000122886	2	4
O35668	HAP1_MOUSE	628	0.0000464	1	1
O35674	ADA19_MOUSE	920	0.0000186	1	1
O35682	MYADM_MOUSE	320	0.000231696	3	3
O35685	NUDC_MOUSE	332	0.000102346	2	2
O35711	LIPB2_MOUSE	882	0.000198688	1	1
O35732	CFLAR_MOUSE	481	0.0000103	1	1
O35857	TIM44_MOUSE	452	0.00000227	1	1
O35874	SATT_MOUSE	532	0.00000649	1	1
O35914	BNC1_MOUSE	961	0.000124801	1	1
O35936	ALOX8_MOUSE	677	0.000108783	1	1
O35943	FRDA_MOUSE	207	0.0000807	1	1
O35955	PSB10_MOUSE	273	0.0000337	1	1
O54693	EDA_MOUSE	391	0.0000363	1	1
O54709	NKG2D_MOUSE	232	0.000140953	1	1
O54732	MMP15_MOUSE	657	0.0000119	1	1
O54734	OST48_MOUSE	441	0.000786608	10	11
O54782	MA2B2_MOUSE	1018	0.0000179	1	1
O54784	DAPK3_MOUSE	448	0.000388966	2	3
O54819	TFPI1_MOUSE	306	0.000123836	1	1
O54828	RGS9_MOUSE	675	0.0000513	2	2
O54829	RGS7_MOUSE	469	0.000206628	4	4
O54833	CSK22_MOUSE	350	0.000096	1	1
O54864	SUV91_MOUSE	412	0.0000449	1	1
O54915	NR1I2_MOUSE	431	0.00000228	1	1
O54931	AKAP2_MOUSE	893	0.000102267	2	2
O54941	SMCE1_MOUSE	411	0.0000243	1	1
O54942	CLD5_MOUSE	218	0.000355434	1	1
O54965	RNF13_MOUSE	381	0.00000679	1	1
O54988	SLK_MOUSE	1233	0.000151288	3	3
O54991	CNTP1_MOUSE	1385	0.000402099	6	6
O54998	FKBP7_MOUSE	218	0.0000584	1	1
O55013	TPPC3_MOUSE	180	0.0000511	1	1
O55022	PGRC1_MOUSE	195	0.000167009	3	3
O55023	IMPA1_MOUSE	277	0.00006	1	1
O55028	BCKD_MOUSE	412	0.000842742	1	1
O55029	COPB2_MOUSE	905	0.0000847	1	1
O55087	MEF2B_MOUSE	349	0.000199008	1	1
O55098	STK10_MOUSE	966	0.000102513	2	2
O55100	SNG1_MOUSE	234	0.000148002	2	2
O55106	STRN_MOUSE	780	0.000128693	1	1
O55131	SEPT7_MOUSE	436	0.000323075	5	6
O55134	PCD12_MOUSE	1180	0.000178704	2	2
O55143	AT2A2_MOUSE	1044	0.000283193	6	6
O55201	SPT5H_MOUSE	1082	0.00000655	1	1
O55226	CHAD_MOUSE	358	0.0000188	1	1
O55229	CHKB_MOUSE	394	0.000142789	2	2
O55237	CD70_MOUSE	195	0.0000545	1	1
O70133	DHX9_MOUSE	1380	0.0000284	1	1
O70138	MMP8_MOUSE	465	0.0000309	1	1
O70157	TOP3A_MOUSE	1003	0.000077	1	1
O70161	PI51C_MOUSE	661	0.00000172	1	1
O70172	PI42A_MOUSE	405	0.000145642	1	1
O70200	AIF1_MOUSE	147	0.000167334	1	1
O70218	HMX1_MOUSE	332	0.000111139	1	1
O70228	ATP9A_MOUSE	1047	0.000543349	8	8
O70255	MPZL2_MOUSE	215	0.0000927	1	1
O70279	ESS2_MOUSE	479	0.0000996	1	1
O70283	WNT2B_MOUSE	389	0.0000435	1	1
O70309	ITB5_MOUSE	798	0.0000804	1	1
O70318	E41L2_MOUSE	988	0.0000198	1	1
O70325	GPX4_MOUSE	197	0.0000919	1	1
O70421	FZD1_MOUSE	642	0.0000825	1	1
O70439	STX7_MOUSE	261	0.00017307	2	2
O70443	GNAZ_MOUSE	355	0.000198254	4	5
O70468	MYPC3_MOUSE	1270	0.0000453	1	1
O70472	TM131_MOUSE	1877	0.000105309	2	4
O70475	UGDH_MOUSE	493	0.000181496	2	3
O70480	VAMP4_MOUSE	141	0.000100329	2	2
O70503	DHB12_MOUSE	312	0.0000463	1	1
O70507	HCN4_MOUSE	1186	0.000000432	1	1
O70566	DIAP2_MOUSE	1098	0.00000412	1	1
O70571	PDK4_MOUSE	412	0.0000823	1	1
O70572	NSMA_MOUSE	419	0.000023	1	1
O70576	STAG3_MOUSE	1240	0.0000462	2	2
O70628	PDE9A_MOUSE	534	0.0000114	1	1
O88196	TTC3_MOUSE	1979	0.0000332	2	2
O88199	CHST3_MOUSE	472	0.0000209	1	1
O88271	CFDP1_MOUSE	295	0.000167979	2	2
O88307	SORL_MOUSE	2215	0.0000208	1	1
O88310	ITL1A_MOUSE	313	0.00000184	1	1
O88322	NID2_MOUSE	1403	0.0000944	1	1
O88343	S4A4_MOUSE	1079	0.001579193	13	15
O88379	BAZ1A_MOUSE	1555	0.000268485	2	2
O88384	VTI1B_MOUSE	232	0.000200467	3	3
O88393	TGBR3_MOUSE	850	0.00000889	1	1
O88398	AVIL_MOUSE	819	0.00067035	1	8
O88427	CAC1H_MOUSE	2365	0.000038	1	1
O88428	PAPS2_MOUSE	621	0.0000171	1	1
O88444	ADCY1_MOUSE	1118	0.000108538	1	1
O88447	KLC1_MOUSE	541	0.0000597	1	1
O88466	ZN106_MOUSE	1888	0.000131218	4	4
O88491	NSD1_MOUSE	2588	0.0000508	1	1
O88509	DNM3B_MOUSE	859	0.0000894	1	1
O88532	ZFR_MOUSE	1074	0.000120954	3	3
O88544	CSN4_MOUSE	406	0.000079	1	1
O88554	PARP2_MOUSE	559	0.000164248	2	2
O88559	MEN1_MOUSE	611	0.000119036	1	1
O88572	LRP6_MOUSE	1613	0.0000325	1	1
O88597	BECN1_MOUSE	448	0.0000516	1	1
O88602	CCG2_MOUSE	323	0.0000431	1	1
O88622	PARG_MOUSE	969	0.0000411	2	2
O88665	BRD7_MOUSE	651	0.0000585	1	1
O88667	RAD_MOUSE	308	0.0000851	1	1
O88673	DGKA_MOUSE	730	0.000112101	1	1
O88676	MMP23_MOUSE	391	0.00050774	1	1
O88693	CEGT_MOUSE	394	0.000126984	2	2
O88700	BLM_MOUSE	1416	0.000181214	1	1
O88735	MAP7_MOUSE	730	0.0000311	2	2
O88783	FA5_MOUSE	2183	0.0000371	1	1
O88842	FGD3_MOUSE	733	0.0000144	1	1
O88848	ARL6_MOUSE	186	0.00000163	1	1
O88855	LT4R1_MOUSE	351	0.000196021	1	2
O88866	HUNK_MOUSE	714	0.000105017	1	1
O88874	CCNK_MOUSE	554	0.0000484	1	1
O88879	APAF_MOUSE	1249	0.00000693	1	1
O88904	HIPK1_MOUSE	1210	0.0000272	1	1
O88910	MPP3_MOUSE	568	0.000153591	1	1
O88932	KCJ15_MOUSE	375	0.0000994	1	1
O88935	SYN1_MOUSE	706	0.000146831	2	2
O88967	YMEL1_MOUSE	715	0.0000409	1	1
O88974	SETB1_MOUSE	1307	0.00000733	1	1
O88983	STX8_MOUSE	236	0.00015852	3	3
O88987	AKAP3_MOUSE	864	0.0000614	1	1
O88990	ACTN3_MOUSE	900	0.0000362	1	1
O88998	NOE1_MOUSE	485	0.000107992	1	1
O89001	CBPD_MOUSE	1377	0.000127212	1	1
O89050	MKLN1_MOUSE	735	0.00052543	3	3
O89051	ITM2B_MOUSE	266	0.000108781	1	1
O89084	PDE4A_MOUSE	844	0.0000333	2	2
O89116	VTI1A_MOUSE	217	0.000254054	1	1
P00184	CP1A1_MOUSE	524	0.0000681	1	1
P00186	CP1A2_MOUSE	513	0.00000572	1	1
P00405	COX2_MOUSE	227	0.000136099	1	1
P00493	HPRT_MOUSE	218	0.00001	1	1
P00520	ABL1_MOUSE	1123	0.000181161	1	1
P00687	AMY1_MOUSE	511	0.0000649	1	1
P00757	K1KB4_MOUSE	256	0.0000822	1	1
P01029	CO4B_MOUSE	1738	0.000044	1	1
P01108	MYC_MOUSE	439	0.0000477	1	1
P01580	IFNG_MOUSE	155	0.0000133	1	1
P01831	THY1_MOUSE	162	0.002326326	5	7
P01837	IGKC_MOUSE	107	0.000252058	2	2
P01867	IGG2B_MOUSE	404	0.00021367	2	2
P01869	IGH1M_MOUSE	393	0.0000864	1	1
P01921	HB2D_MOUSE	265	0.0000709	1	1
P02463	CO4A1_MOUSE	1669	0.000224057	1	1
P02469	LAMB1_MOUSE	1786	0.001535334	2	2
P03888	NU1M_MOUSE	318	0.000226212	1	2
P03893	NU2M_MOUSE	345	0.000013	1	1
P03911	NU4M_MOUSE	459	0.0000937	1	1
P03921	NU5M_MOUSE	607	0.000308397	5	6
P03966	MYCN_MOUSE	462	0.0000338	1	1
P04104	K2C1_MOUSE	637	0.000116764	2	2
P04117	FABP4_MOUSE	132	0.0000657	1	1
P04370	MBP_MOUSE	250	0.001458464	8	13
P04769	PR7D1_MOUSE	244	0.0000764	1	1
P04918	SAA3_MOUSE	122	0.0000253	1	1
P04919	B3AT_MOUSE	929	0.000124111	2	2
P05064	ALDOA_MOUSE	364	0.000006	1	1
P05480	SRC_MOUSE	541	0.000105989	1	1
P05532	KIT_MOUSE	979	0.0000332	1	1
P05555	ITAM_MOUSE	1153	0.000136924	1	1
P05622	PGFRB_MOUSE	1098	0.00011491	1	1
P06240	LCK_MOUSE	509	0.0000438	1	1
P06336	IGHE_MOUSE	421	0.0000472	1	1
P06795	MDR1B_MOUSE	1276	0.000122515	1	1
P06800	PTPRC_MOUSE	1293	0.000265084	5	5
P06837	NEUM_MOUSE	227	0.000167609	2	2
P07321	EPO_MOUSE	192	0.0000322	1	1
P07356	ANXA2_MOUSE	339	0.000300478	5	6
P07361	A1AG2_MOUSE	207	0.0000591	1	1
P07607	TYSY_MOUSE	307	0.0000108	1	1
P07901	HS90A_MOUSE	733	0.000116444	1	1
P07978	PRM2_MOUSE	107	0.000087	1	1
P08003	PDIA4_MOUSE	638	0.0000244	1	1
P08032	SPTA1_MOUSE	2415	0.000100083	1	1
P08071	TRFL_MOUSE	707	0.0000407	2	2
P08101	FCGR2_MOUSE	330	0.0000747	1	1
P08226	APOE_MOUSE	311	0.0000309	1	1
P08399	PHXR5_MOUSE	672	0.000113638	1	1
P08508	FCGR3_MOUSE	261	0.0000788	1	1
P08551	NFL_MOUSE	543	0.000136094	1	1
P08553	NFM_MOUSE	848	0.0000446	1	1
P08730	K1C13_MOUSE	437	0.00000946	1	1
P08752	GNAI2_MOUSE	355	0.000183434	3	3
P08775	RPB1_MOUSE	1970	0.000049	1	1
P09023	HXB6_MOUSE	224	0.0000127	1	1
P09055	ITB1_MOUSE	798	0.000195453	4	5
P09242	PPBT_MOUSE	524	0.000100345	2	2
P09581	CSF1R_MOUSE	977	0.0000957	1	1
P09838	TDT_MOUSE	510	0.000123995	1	3
P09922	MX1_MOUSE	631	0.0000404	1	1
P09926	SURF2_MOUSE	257	0.000036	1	1
P0C090	RC3H2_MOUSE	1187	0.0000994	1	1
P0C1Q2	PDE11_MOUSE	933	0.00000922	1	1
P0C1T1	HXB2_MOUSE	354	0.000066	1	1
P0C5K1	SBK2_MOUSE	362	0.0000196	1	1
P0C6F1	DYH2_MOUSE	4456	0.000063	1	1
P0C8B4	GON7_MOUSE	98	0.000379677	1	1
P0DM40	FR1L5_MOUSE	2038	0.00000556	1	1
P0DP43	CTSRE_MOUSE	985	0.000194961	1	1
P0DP60	LYNX1_MOUSE	116	0.0000664	1	1
P10078	ZFP28_MOUSE	825	0.000147093	2	2
P10126	EF1A1_MOUSE	462	0.0000827	1	1
P10166	MYCL_MOUSE	368	0.00000503	1	1
P10630	IF4A2_MOUSE	407	0.0000175	1	1
P10852	4F2_MOUSE	526	0.000669131	7	8
P10856	STP1_MOUSE	55	0.0000736	1	1
P10923	OSTP_MOUSE	294	0.0002101	1	1
P10925	ZFY1_MOUSE	782	0.00000901	2	2
P11032	GRAA_MOUSE	260	0.0000622	1	1
P11214	TPA_MOUSE	559	0.0000226	1	1
P11247	PERM_MOUSE	718	0.000438587	1	1
P11260	LORF1_MOUSE	357	0.0000902	2	2
P11276	FINC_MOUSE	2477	0.0000658	1	3
P11369	LORF2_MOUSE	1281	0.000161286	2	2
P11499	HS90B_MOUSE	724	0.0000675	1	1
P11531	DMD_MOUSE	3678	0.0000753	2	2
P11610	CD1D2_MOUSE	336	0.0000216	1	1
P11627	L1CAM_MOUSE	1260	0.0000942	2	2
P11798	KCC2A_MOUSE	478	0.0000691	2	2
P12023	A4_MOUSE	770	0.0000475	1	1
P12400	CTL2B_MOUSE	113	0.0000169	1	1
P12657	ACM1_MOUSE	460	0.00007	1	1
P12787	COX5A_MOUSE	146	0.000053	1	1
P12804	FGL2_MOUSE	432	0.0000102	1	1
P12960	CNTN1_MOUSE	1020	0.012409768	35	68
P12970	RL7A_MOUSE	266	0.0000447	1	1
P12979	MYOG_MOUSE	224	0.0000695	1	1
P13405	RB_MOUSE	921	0.000111864	2	2
P13504	IL1R1_MOUSE	576	0.0000454	1	1
P13541	MYH3_MOUSE	1940	0.0000374	1	1
P13542	MYH8_MOUSE	1937	0.0000572	1	1
P13595	NCAM1_MOUSE	1115	0.001375134	10	11
P13808	B3A2_MOUSE	1237	0.000096	1	1
P14094	AT1B1_MOUSE	304	0.000128389	2	2
P14106	C1QB_MOUSE	253	0.0000366	1	1
P14115	RL27A_MOUSE	148	0.0000882	1	1
P14148	RL7_MOUSE	270	0.00037593	5	5
P14432	HA1T_MOUSE	384	0.0000627	1	1
P14719	ILRL1_MOUSE	567	0.00000551	1	1
P14753	EPOR_MOUSE	507	0.0000544	1	1
P14869	RLA0_MOUSE	317	0.0000723	2	2
P15105	GLNA_MOUSE	373	0.000105281	1	1
P15116	CADH2_MOUSE	906	0.000224386	3	3
P15307	REL_MOUSE	587	0.0000351	2	2
P15327	PMGE_MOUSE	259	0.000106844	1	1
P15331	PERI_MOUSE	475	0.0000527	1	1
P15508	SPTB1_MOUSE	2128	0.0000433	2	2
P15620	ZN271_MOUSE	580	0.0000702	1	1
P15655	FGF2_MOUSE	154	0.000112882	1	1
P15806	TFE2_MOUSE	651	0.0000271	1	1
P15864	H12_MOUSE	212	0.000000644	1	1
P15920	VPP2_MOUSE	856	0.000448253	6	6
P15945	K1KB5_MOUSE	261	0.000138185	1	1
P15947	KLK1_MOUSE	261	0.0000569	1	2
P16277	BLK_MOUSE	499	0.001228742	1	1
P16330	CN37_MOUSE	420	0.001363729	14	14
P16372	ZFP58_MOUSE	489	0.002691017	1	4
P16546	SPTN1_MOUSE	2472	0.001100023	4	4
P16627	HS71L_MOUSE	641	0.000320871	1	1
P16675	PPGB_MOUSE	474	0.00000965	1	1
P16882	GHR_MOUSE	650	0.0000104	1	1
P17012	ZFX_MOUSE	799	0.000128855	1	1
P17141	ZFP37_MOUSE	594	0.0000172	2	2
P17426	AP2A1_MOUSE	977	0.001323524	11	11
P17427	AP2A2_MOUSE	938	0.000749087	8	9
P17710	HXK1_MOUSE	974	0.000183926	4	4
P17809	GTR1_MOUSE	492	0.00023627	3	3
P17897	LYZ1_MOUSE	148	0.0000586	1	1
P17932	RL32P_MOUSE	135	0.0000031	1	1
P18293	ANPRA_MOUSE	1057	0.0000118	1	1
P18406	CCN1_MOUSE	379	0.0000948	1	1
P18760	COF1_MOUSE	166	0.0000615	2	2
P18826	KPB1_MOUSE	1241	0.00000624	1	1
P18872	GNAO_MOUSE	354	0.003024908	9	10
P18911	RARG_MOUSE	458	0.0000401	1	1
P19070	CR2_MOUSE	1025	0.000557052	1	1
P19091	ANDR_MOUSE	899	0.000039	1	1
P19096	FAS_MOUSE	2504	0.0000389	1	1
P19123	TNNC1_MOUSE	161	0.000071	1	1
P19221	THRB_MOUSE	618	0.000172775	1	1
P19253	RL13A_MOUSE	203	0.00000825	1	1
P19536	COX5B_MOUSE	128	0.000274486	3	3
P19783	COX41_MOUSE	169	0.0000419	1	1
P19973	LSP1_MOUSE	330	0.0000717	1	1
P20029	BIP_MOUSE	655	0.000725808	11	11
P20033	PDGFA_MOUSE	211	0.000131625	1	1
P20040	HB24_MOUSE	264	0.0000875	1	1
P20152	VIME_MOUSE	466	0.0000447	1	1
P20357	MTAP2_MOUSE	1828	0.000110472	2	2
P20490	FCERB_MOUSE	235	0.0000582	1	1
P20863	GDF1_MOUSE	357	0.000022	1	1
P20917	MAG_MOUSE	627	0.0000279	1	1
P20937	KLRA1_MOUSE	262	0.000127457	1	1
P21180	CO2_MOUSE	760	0.00013011	2	2
P21271	MYO5B_MOUSE	1818	0.0000717	1	1
P21440	MDR3_MOUSE	1276	0.00000188	1	1
P21447	MDR1A_MOUSE	1276	0.000410059	5	5
P21552	WNT2_MOUSE	360	0.0000711	1	1
P21661	NEC2_MOUSE	637	0.0000227	1	1
P21784	RAG2_MOUSE	527	0.00008	2	3
P21803	FGFR2_MOUSE	821	0.0000114	1	1
P21836	ACES_MOUSE	614	0.00000981	1	1
P21981	TGM2_MOUSE	686	0.0000155	1	1
P22387	EDN1_MOUSE	202	0.000583837	1	2
P22437	PGH1_MOUSE	602	0.000124874	1	1
P22561	WT1_MOUSE	449	0.000031	1	1
P22605	RARB_MOUSE	482	0.000315086	1	1
P22646	CD3E_MOUSE	189	0.000346082	1	1
P22723	GBRG2_MOUSE	474	0.000346569	4	4
P22892	AP1G1_MOUSE	822	0.0000934	2	2
P23116	EIF3A_MOUSE	1344	0.000216998	4	4
P23198	CBX3_MOUSE	183	0.0000566	1	1
P23242	CXA1_MOUSE	382	0.000176324	2	3
P23298	KPCL_MOUSE	683	0.000056	1	1
P23463	HXD8_MOUSE	289	0.0000957	1	1
P23804	MDM2_MOUSE	489	0.0000447	1	1
P23818	GRIA1_MOUSE	907	0.000339502	5	5
P23819	GRIA2_MOUSE	883	0.00040806	8	8
P24161	CD3Z_MOUSE	164	0.000186599	2	2
P24270	CATA_MOUSE	527	0.0000305	1	1
P24288	BCAT1_MOUSE	386	0.0000265	1	1
P24527	LKHA4_MOUSE	611	0.00000427	1	1
P24604	TEC_MOUSE	630	0.000134449	1	1
P24699	MYF5_MOUSE	255	0.000138306	1	1
P24788	CD11B_MOUSE	784	0.000312052	6	6
P25118	TNR1A_MOUSE	454	0.000143813	1	2
P25446	TNR6_MOUSE	327	0.000128489	1	1
P25918	CD19_MOUSE	547	0.0000041	1	1
P25976	UBF1_MOUSE	765	0.000129311	2	2
P26039	TLN1_MOUSE	2541	0.000234378	1	2
P26040	EZRI_MOUSE	586	0.0000123	1	1
P26043	RADI_MOUSE	583	0.00000365	1	1
P26048	GBRA2_MOUSE	451	0.000102048	1	1
P26049	GBRA3_MOUSE	492	0.0000503	1	1
P26150	3BHS3_MOUSE	373	0.0000271	1	1
P26151	FCGR1_MOUSE	404	0.001119806	7	8
P26231	CTNA1_MOUSE	906	0.0000237	1	1
P26323	FLI1_MOUSE	452	0.000114084	1	1
P26361	CFTR_MOUSE	1476	0.0000204	1	1
P26369	U2AF2_MOUSE	475	0.0000413	1	1
P26450	P85A_MOUSE	724	0.0000129	1	1
P26645	MARCS_MOUSE	309	0.00000313	1	1
P26883	FKB1A_MOUSE	108	0.00028597	1	1
P27040	AVR2B_MOUSE	536	0.0000721	2	2
P27512	TNR5_MOUSE	289	0.0000367	1	1
P27546	MAP4_MOUSE	1125	0.000032	1	1
P27600	GNA12_MOUSE	379	0.00000884	1	1
P27659	RL3_MOUSE	403	0.000265214	3	3
P27671	RGRF1_MOUSE	1262	0.0000605	1	1
P27699	CREM_MOUSE	357	0.00000565	1	1
P28028	BRAF_MOUSE	804	0.0000403	1	1
P28047	WNT7B_MOUSE	349	0.0000695	1	1
P28301	LYOX_MOUSE	411	0.0000954	1	1
P28359	HXD10_MOUSE	340	0.000099	1	1
P28652	KCC2B_MOUSE	542	0.0000159	1	1
P28656	NP1L1_MOUSE	391	0.0000269	1	1
P28660	NCKP1_MOUSE	1128	0.0000602	1	1
P28661	SEPT4_MOUSE	478	0.0000437	1	1
P28666	MUG2_MOUSE	1451	0.000163494	1	1
P28740	KIF2A_MOUSE	705	0.00013069	2	2
P28741	KIF3A_MOUSE	701	0.0000689	2	2
P28843	DPP4_MOUSE	760	0.00000432	1	1
P29387	GBB4_MOUSE	340	0.000156176	1	1
P29416	HEXA_MOUSE	528	0.00000307	1	1
P29758	OAT_MOUSE	439	0.0000333	1	1
P29788	VTNC_MOUSE	478	0.0000233	1	1
P29812	TYRP2_MOUSE	517	0.000155109	1	1
P30051	TEAD1_MOUSE	426	0.000139939	2	3
P30415	NKTR_MOUSE	1453	0.000317025	2	2
P30545	ADA2B_MOUSE	450	0.000105877	1	1
P30558	PAR1_MOUSE	430	0.0000214	1	1
P30658	CBX2_MOUSE	519	0.0000105	1	1
P30730	LSHR_MOUSE	700	0.0000538	1	1
P30935	SSR3_MOUSE	428	0.0000091	1	1
P31001	DESM_MOUSE	469	0.0000351	1	1
P31254	UBA1Y_MOUSE	1058	0.00000393	1	1
P31648	SC6A1_MOUSE	599	0.001437221	2	7
P31650	S6A11_MOUSE	627	0.000690194	5	6
P32067	LA_MOUSE	415	0.0000878	2	2
P32240	PE2R4_MOUSE	513	0.000288382	1	1
P32304	5HT7R_MOUSE	448	0.000117572	1	1
P32921	SYWC_MOUSE	481	0.000119285	1	2
P33174	KIF4_MOUSE	1231	0.0000385	2	2
P33175	KIF5A_MOUSE	1027	0.00029902	2	2
P33242	STF1_MOUSE	462	0.0000655	1	1
P33587	PROC_MOUSE	460	0.0000016	1	1
P34821	BMP8A_MOUSE	399	0.0000244	1	1
P34902	IL2RG_MOUSE	369	0.0000799	1	4
P34960	MMP12_MOUSE	473	0.0000533	1	1
P35123	UBP4_MOUSE	962	0.0000257	1	1
P35235	PTN11_MOUSE	593	0.000114845	1	1
P35278	RAB5C_MOUSE	216	0.000293607	3	3
P35294	RAB19_MOUSE	217	0.00000297	1	1
P35419	PERT_MOUSE	914	0.0000876	2	2
P35428	HES1_MOUSE	282	0.0000294	1	1
P35438	NMDZ1_MOUSE	938	0.00040032	6	6
P35561	KCNJ2_MOUSE	428	0.0000205	1	1
P35564	CALX_MOUSE	591	0.0000363	1	1
P35569	IRS1_MOUSE	1233	0.0000378	1	1
P35582	FOXA1_MOUSE	468	0.0000724	1	1
P35601	RFC1_MOUSE	1131	0.000199588	2	2
P35689	ERCC5_MOUSE	1170	0.0000076	1	1
P35700	PRDX1_MOUSE	199	0.000135528	2	2
P35710	SOX5_MOUSE	763	0.0000529	1	1
P35802	GPM6A_MOUSE	278	0.000181014	2	3
P35803	GPM6B_MOUSE	328	0.00038703	3	4
P35821	PTN1_MOUSE	432	0.0000933	1	1
P35917	VGFR3_MOUSE	1363	0.0000355	1	1
P35918	VGFR2_MOUSE	1367	0.000233916	2	2
P35922	FMR1_MOUSE	614	0.000118716	1	1
P35969	VGFR1_MOUSE	1333	0.0000492	1	1
P35980	RL18_MOUSE	188	0.000299087	3	3
P36423	THAS_MOUSE	533	0.00000743	1	1
P36536	SAR1A_MOUSE	198	0.00000326	1	1
P36898	BMR1B_MOUSE	502	0.000141634	1	1
P37040	NCPR_MOUSE	678	0.0000518	1	1
P38533	HSF2_MOUSE	535	0.0000207	1	1
P38647	GRP75_MOUSE	679	0.000249695	4	4
P39053	DYN1_MOUSE	867	0.00018144	1	1
P39087	GRIK2_MOUSE	908	0.0000757	2	2
P39098	MA1A2_MOUSE	641	0.0000601	1	1
P39429	TRAF2_MOUSE	501	0.000112577	1	1
P39447	ZO1_MOUSE	1745	0.000864229	2	2
P39655	LOX12_MOUSE	663	0.000103583	1	1
P40201	CHD1_MOUSE	1711	0.00000296	1	1
P40694	SMBP2_MOUSE	993	0.0000181	1	1
P40749	SYT4_MOUSE	425	0.000100888	1	1
P41105	RL28_MOUSE	137	0.0000965	1	1
P41216	ACSL1_MOUSE	699	0.0000131	1	1
P41230	KDM5C_MOUSE	1554	0.000231085	2	2
P41234	ABCA2_MOUSE	2434	0.000240406	2	2
P41241	CSK_MOUSE	450	0.0000113	1	1
P42227	STAT3_MOUSE	770	0.000494814	1	1
P42586	NKX22_MOUSE	273	0.0000341	1	1
P42669	PURA_MOUSE	321	0.000201735	2	3
P43006	EAA2_MOUSE	572	0.012093586	10	27
P43027	GDF5_MOUSE	495	0.0000717	2	2
P43028	GDF6_MOUSE	454	0.000159477	2	2
P43247	MSH2_MOUSE	935	0.000168854	2	2
P43276	H15_MOUSE	223	0.00000486	1	1
P43346	DCK_MOUSE	260	0.0000398	1	1
P43352	RAD52_MOUSE	420	0.000110284	1	1
P43406	ITAV_MOUSE	1044	0.0000547	1	1
P43680	SOX18_MOUSE	377	0.00000757	1	1
P45448	NR5A2_MOUSE	560	0.0000425	1	1
P45481	CBP_MOUSE	2441	0.000149094	1	1
P46096	SYT1_MOUSE	421	0.001690736	11	14
P46097	SYT2_MOUSE	422	0.000114569	1	1
P46414	CDN1B_MOUSE	197	0.0000266	1	1
P46460	NSF_MOUSE	744	0.000569059	7	7
P46662	MERL_MOUSE	596	0.00000443	1	1
P46686	TULP2_MOUSE	562	0.00000198	1	1
P46735	MYO1B_MOUSE	1107	0.00020752	4	5
P46737	BRCC3_MOUSE	291	0.00000897	1	1
P46978	STT3A_MOUSE	705	0.00014203	4	4
P47708	RP3A_MOUSE	681	0.000032	1	1
P47743	GRM8_MOUSE	908	0.0000388	1	1
P47774	CCR7_MOUSE	378	0.000105589	1	1
P47809	MP2K4_MOUSE	397	0.000121703	1	1
P47811	MK14_MOUSE	360	0.00000903	1	1
P47857	PFKAM_MOUSE	780	0.000235579	2	2
P47876	IBP1_MOUSE	272	0.00000835	1	1
P47878	IBP3_MOUSE	292	0.000063	1	1
P47879	IBP4_MOUSE	254	0.00022391	1	1
P47911	RL6_MOUSE	296	0.00070628	7	7
P47963	RL13_MOUSE	211	0.000157057	2	2
P47968	RPIA_MOUSE	303	0.0000409	1	1
P48025	KSYK_MOUSE	629	0.000160849	1	1
P48031	GBX2_MOUSE	348	0.0000654	1	1
P48168	GLRB_MOUSE	496	0.0000825	1	1
P48379	RFX2_MOUSE	717	0.0000109	1	1
P48381	RFX3_MOUSE	749	0.000017	1	1
P48614	WN10B_MOUSE	389	0.0000634	3	3
P48678	LMNA_MOUSE	665	0.0000115	1	1
P48725	PCNT_MOUSE	2898	0.000165926	1	1
P48756	GIP_MOUSE	144	0.0000398	1	1
P48771	CX7A2_MOUSE	83	0.0000965	1	1
P48774	GSTM5_MOUSE	224	0.000104926	1	1
P48787	TNNI3_MOUSE	211	0.000104843	1	1
P48794	HYALP_MOUSE	512	0.00000967	1	1
P48962	ADT1_MOUSE	298	0.001001658	6	6
P48972	MYBB_MOUSE	704	0.000255449	1	1
P48986	NDF6_MOUSE	337	0.0000122	1	1
P49025	CTRO_MOUSE	2055	0.0000114	1	1
P49117	NR2C2_MOUSE	596	0.0000133	1	1
P49290	PERE_MOUSE	716	0.0000157	1	1
P49615	CDK5_MOUSE	292	0.000111702	1	1
P49710	HCLS1_MOUSE	486	0.000104464	2	2
P49769	PSN1_MOUSE	467	0.0000715	1	1
P50405	PSPB_MOUSE	377	0.0000532	1	1
P50431	GLYC_MOUSE	478	0.0000618	1	1
P50481	LHX3_MOUSE	400	0.0000219	1	1
P50516	VATA_MOUSE	617	0.007751183	22	26
P50518	VATE1_MOUSE	226	0.0000569	1	1
P50544	ACADV_MOUSE	656	0.000354126	6	6
P50636	RN19A_MOUSE	840	0.0000884	2	2
P50752	TNNT2_MOUSE	301	0.00000323	1	1
P50992	ATP4B_MOUSE	294	0.0000159	1	1
P51125	ICAL_MOUSE	788	0.0000647	1	1
P51569	AGAL_MOUSE	419	0.0000956	1	1
P51612	XPC_MOUSE	930	0.001512296	2	2
P51791	CLCN3_MOUSE	818	0.000119185	1	1
P51827	AFF3_MOUSE	1254	0.000110411	1	1
P51860	NP1L2_MOUSE	460	0.000079	1	1
P51863	VA0D1_MOUSE	351	0.000237276	2	2
P51880	FABP7_MOUSE	132	0.0000786	1	1
P51881	ADT2_MOUSE	298	0.000353226	3	3
P51942	MATN1_MOUSE	500	0.000101297	1	1
P51960	MYBA_MOUSE	751	0.0000783	1	1
P52187	KCJ12_MOUSE	427	0.0000375	1	2
P52194	CLGN_MOUSE	611	0.0000938	1	1
P52480	KPYM_MOUSE	531	0.0000608	1	1
P52503	NDUS6_MOUSE	116	0.0000855	1	1
P52651	RHOX5_MOUSE	210	0.000255006	1	1
P52785	GUC2E_MOUSE	1108	0.000994005	2	2
P52787	IF_MOUSE	417	0.0000957	1	1
P52792	HXK4_MOUSE	465	0.000064	1	1
P52946	PDX1_MOUSE	284	0.000033	1	1
P53026	RL10A_MOUSE	217	0.000161007	1	1
P53564	CUX1_MOUSE	1515	0.000125406	3	3
P53566	CEBPA_MOUSE	359	0.00000213	1	1
P53568	CEBPG_MOUSE	150	0.0000204	1	1
P53569	CEBPZ_MOUSE	1052	0.0000105	1	1
P53690	MMP14_MOUSE	582	0.000049	2	2
P53762	ARNT_MOUSE	791	0.00000159	1	1
P53798	FDFT_MOUSE	416	0.0000626	1	1
P53810	PIPNA_MOUSE	271	0.000103384	2	2
P53811	PIPNB_MOUSE	271	0.000308691	2	2
P54103	DNJC2_MOUSE	621	0.000120326	1	1
P54130	FGF9_MOUSE	208	0.000009	1	1
P54285	CACB3_MOUSE	484	0.000265663	4	4
P54754	EPHB3_MOUSE	993	0.0000564	1	1
P54761	EPHB4_MOUSE	987	0.00000184	1	1
P54830	PTN5_MOUSE	541	0.000305783	1	1
P55012	S12A2_MOUSE	1205	0.001393645	11	11
P55041	GEM_MOUSE	295	0.0000229	1	1
P55066	NCAN_MOUSE	1268	0.0000816	1	1
P55088	AQP4_MOUSE	323	0.0000925	2	2
P55096	ABCD3_MOUSE	659	0.0000618	2	2
P55097	CATK_MOUSE	329	0.0000814	1	2
P55200	KMT2A_MOUSE	3966	0.00011426	2	2
P55937	GOGA3_MOUSE	1487	0.0000165	1	1
P56183	RRP1_MOUSE	494	0.0000405	1	1
P56213	ALR_MOUSE	198	0.000011	1	1
P56399	UBP5_MOUSE	858	0.0000612	1	1
P56476	GBRR2_MOUSE	465	0.0000349	1	1
P56479	GALR1_MOUSE	348	0.000151496	1	1
P56480	ATPB_MOUSE	529	0.002033732	13	16
P56546	CTBP2_MOUSE	445	0.000073	1	2
P56564	EAA1_MOUSE	543	0.000347056	2	3
P56655	CP238_MOUSE	490	0.00000823	1	1
P56656	CP239_MOUSE	490	0.000235647	1	1
P56695	WFS1_MOUSE	890	0.0000167	1	1
P56716	RP1_MOUSE	2095	0.0000285	1	1
P56959	FUS_MOUSE	518	0.000309879	1	3
P57080	UBP25_MOUSE	1055	0.00000498	1	1
P57780	ACTN4_MOUSE	912	0.0000118	1	1
P58021	TM9S2_MOUSE	662	0.000064	1	1
P58022	LOXL2_MOUSE	776	0.00000436	1	1
P58158	B3GA3_MOUSE	335	0.000188418	3	3
P58281	OPA1_MOUSE	960	0.000546759	8	9
P58321	UCHL4_MOUSE	233	0.00010625	1	1
P58355	S45A2_MOUSE	530	0.000868734	1	1
P58390	KCNN2_MOUSE	839	0.000164817	1	1
P58462	FOXP1_MOUSE	705	0.0000806	1	1
P58660	CAR10_MOUSE	1021	0.00033611	2	2
P58774	TPM2_MOUSE	284	0.0000361	1	1
P59016	VP33B_MOUSE	617	0.0000743	1	1
P59108	CPNE2_MOUSE	548	0.000149747	1	1
P59111	KCNH8_MOUSE	1102	0.0000285	2	2
P59114	CAPAM_MOUSE	706	0.0000862	3	3
P59158	S12A3_MOUSE	1002	0.0000831	1	1
P59178	LMBL2_MOUSE	703	0.000178483	2	2
P59240	NPHP4_MOUSE	1425	0.0000128	1	1
P59242	CING_MOUSE	1191	0.000000717	1	1
P59326	YTHD1_MOUSE	559	0.00000498	1	1
P59384	ATS15_MOUSE	950	0.000249102	1	2
P59470	RPC2_MOUSE	1133	0.00000728	1	1
P59511	ATS20_MOUSE	1906	0.000205612	2	2
P59764	DOCK4_MOUSE	1978	0.00000583	1	1
P59808	SASH1_MOUSE	1230	0.0000938	2	2
P60202	MYPR_MOUSE	277	0.000282169	2	2
P60710	ACTB_MOUSE	375	0.000228501	1	1
P60762	MO4L1_MOUSE	362	0.0000821	1	1
P60766	CDC42_MOUSE	191	0.0000143	1	1
P60840	ENSA_MOUSE	121	0.0000682	1	1
P60853	LZTS1_MOUSE	599	0.0000257	1	2
P60879	SNP25_MOUSE	206	0.000716444	5	5
P61021	RAB5B_MOUSE	215	0.0000615	2	2
P61027	RAB10_MOUSE	200	0.0000415	1	1
P61079	UB2D3_MOUSE	147	0.0000634	1	1
P61264	STX1B_MOUSE	288	0.00071114	6	6
P61329	FGF12_MOUSE	243	0.00000158	1	1
P61358	RL27_MOUSE	136	0.0000946	1	1
P61372	ISL1_MOUSE	349	0.000901281	1	1
P61406	EST1A_MOUSE	1418	0.000120582	1	1
P61407	TDRD6_MOUSE	2134	0.0000965	1	1
P61460	DEPD5_MOUSE	1591	0.0000337	1	1
P61961	UFM1_MOUSE	85	0.0000984	1	1
P61963	DCAF7_MOUSE	342	0.0000341	1	1
P61967	AP1S1_MOUSE	158	0.0000213	1	1
P61979	HNRPK_MOUSE	463	0.00005	2	2
P62046	LRCH1_MOUSE	709	0.000172711	1	1
P62071	RRAS2_MOUSE	204	0.000092	1	1
P62073	TIM10_MOUSE	90	0.000076	1	1
P62245	RS15A_MOUSE	130	0.000104376	1	1
P62274	RS29_MOUSE	56	0.0000295	1	1
P62301	RS13_MOUSE	151	0.000162696	1	1
P62484	ABI2_MOUSE	446	0.0000578	1	1
P62500	T22D1_MOUSE	1077	0.000136531	1	1
P62631	EF1A2_MOUSE	463	0.0000763	2	2
P62743	AP2S1_MOUSE	142	0.000134117	2	2
P62812	GBRA1_MOUSE	455	0.000114884	2	2
P62814	VATB2_MOUSE	511	0.001183445	9	11
P62821	RAB1A_MOUSE	205	0.0000127	1	1
P62830	RL23_MOUSE	140	0.0000505	1	1
P62849	RS24_MOUSE	133	0.00000474	1	1
P62852	RS25_MOUSE	125	0.0000519	1	1
P62855	RS26_MOUSE	115	0.0000248	1	1
P62908	RS3_MOUSE	243	0.000151832	3	3
P62918	RL8_MOUSE	257	0.000449049	3	3
P63001	RAC1_MOUSE	192	0.00017242	2	2
P63005	LIS1_MOUSE	410	0.000018	1	1
P63015	PAX6_MOUSE	422	0.000126668	1	1
P63017	HSP7C_MOUSE	646	0.000505759	6	8
P63038	CH60_MOUSE	573	0.000279542	5	5
P63044	VAMP2_MOUSE	116	0.0000529	1	1
P63080	GBRB3_MOUSE	473	0.000214188	4	4
P63137	GBRB2_MOUSE	512	0.0000499	2	2
P63143	KCAB1_MOUSE	401	0.0000363	1	1
P63158	HMGB1_MOUSE	215	0.000233935	2	2
P63250	KCNJ3_MOUSE	501	0.00000326	1	1
P63325	RS10_MOUSE	165	0.0000061	1	1
P67778	PHB_MOUSE	272	0.000652828	7	7
P68037	UB2L3_MOUSE	154	0.0000108	1	1
P68181	KAPCB_MOUSE	351	0.0000474	2	2
P68254	1433T_MOUSE	245	0.000028	1	1
P68368	TBA4A_MOUSE	448	0.0000252	1	1
P68372	TBB4B_MOUSE	445	0.0000655	1	1
P70170	ABCC9_MOUSE	1546	0.0000208	1	1
P70181	PI51B_MOUSE	539	0.000195127	2	2
P70194	CLC4F_MOUSE	548	0.000545847	1	1
P70205	PACR_MOUSE	496	0.00000885	1	1
P70206	PLXA1_MOUSE	1894	0.0000663	1	1
P70208	PLXA3_MOUSE	1872	0.000375851	2	2
P70217	HXD13_MOUSE	339	0.0000869	1	1
P70218	M4K1_MOUSE	827	0.0000546	1	1
P70224	GIMA1_MOUSE	277	0.0000749	1	1
P70227	ITPR3_MOUSE	2670	0.0000617	1	1
P70248	MYO1F_MOUSE	1099	0.0000746	1	1
P70261	PALD_MOUSE	859	0.0000165	1	1
P70263	PD2R_MOUSE	357	0.000156626	1	1
P70266	F261_MOUSE	471	0.000107418	1	1
P70271	PDLI4_MOUSE	330	0.0000175	2	2
P70275	SEM3E_MOUSE	775	0.000136057	2	2
P70279	SURF6_MOUSE	355	0.0000154	1	1
P70281	SYCP3_MOUSE	254	0.00000476	1	1
P70298	CUX2_MOUSE	1426	0.00030477	1	1
P70314	PITX1_MOUSE	315	0.0000772	1	1
P70315	WASP_MOUSE	520	0.000034	1	1
P70327	TBX6_MOUSE	436	0.0000691	1	1
P70335	ROCK1_MOUSE	1354	0.0000358	2	2
P70336	ROCK2_MOUSE	1388	0.0000746	2	2
P70343	CASP4_MOUSE	373	0.0000151	1	1
P70345	B2CL2_MOUSE	193	0.000288692	1	1
P70365	NCOA1_MOUSE	1447	0.0000323	1	1
P70371	TERF1_MOUSE	421	0.0000072	1	1
P70377	FGF13_MOUSE	245	0.0000318	1	1
P70388	RAD50_MOUSE	1312	0.000146665	2	2
P70399	TP53B_MOUSE	1969	0.00000689	1	1
P70404	IDHG1_MOUSE	393	0.0000308	1	1
P70406	UCP2_MOUSE	309	0.00000405	1	1
P70407	CADH9_MOUSE	786	0.0000932	1	1
P70414	NAC1_MOUSE	970	0.000224654	3	3
P70419	GALT3_MOUSE	633	0.00000309	1	1
P70428	EXT2_MOUSE	718	0.000496845	2	3
P70429	EVL_MOUSE	414	0.000105767	1	1
P70445	4EBP2_MOUSE	120	0.0000672	1	1
P70453	PDE7A_MOUSE	456	0.000778698	1	1
P70458	IPSP_MOUSE	405	0.0000998	1	1
P70663	SPRL1_MOUSE	650	0.000082	1	1
P70669	PHEX_MOUSE	749	0.0000922	1	4
P70670	NACAM_MOUSE	2187	0.000222814	2	2
P70700	RPA2_MOUSE	1135	0.000014	1	1
P70701	WN10A_MOUSE	417	0.0000241	1	1
P70704	AT8A1_MOUSE	1164	0.00161926	13	13
P79457	UTY_MOUSE	1212	0.000249617	2	2
P80316	TCPE_MOUSE	541	0.0000459	1	1
P80318	TCPG_MOUSE	545	0.00015089	2	2
P81117	NUCB2_MOUSE	420	0.0000684	1	1
P81122	IRS2_MOUSE	1321	0.001387369	2	4
P83510	TNIK_MOUSE	1323	0.00000906	1	1
P84091	AP2M1_MOUSE	435	0.0000263	1	1
P84099	RL19_MOUSE	196	0.000240213	1	2
P84102	SERF2_MOUSE	59	0.0000323	1	1
P84104	SRSF3_MOUSE	164	0.000138506	2	2
P85094	ISC2A_MOUSE	206	0.0000797	1	1
P86046	KCJ13_MOUSE	360	0.000510605	1	1
P86048	RL10L_MOUSE	214	0.00000308	1	1
P86448	TR43B_MOUSE	445	0.000186471	1	1
P97300	NPTN_MOUSE	397	0.003072721	9	12
P97302	BACH1_MOUSE	739	0.0000143	1	1
P97306	STAC_MOUSE	403	0.0000933	1	1
P97313	PRKDC_MOUSE	4128	0.000243837	3	3
P97325	SIAT6_MOUSE	374	0.000045	1	1
P97328	KHK_MOUSE	298	0.000494973	1	1
P97334	NKX23_MOUSE	362	0.0000128	1	1
P97343	UHMK1_MOUSE	419	0.0000676	1	1
P97347	RPTN_MOUSE	1118	0.000218044	2	2
P97350	PKP1_MOUSE	728	0.000141188	3	3
P97357	TAF1A_MOUSE	453	0.000107067	1	1
P97360	ETV6_MOUSE	485	0.0000471	1	1
P97363	SPTC2_MOUSE	560	0.0000514	2	2
P97372	PSME2_MOUSE	239	0.00000275	1	1
P97378	I12R2_MOUSE	874	0.000131714	1	1
P97379	G3BP2_MOUSE	482	0.0000309	1	1
P97386	DNLI3_MOUSE	1015	0.0000043	1	1
P97390	VPS45_MOUSE	570	0.0000796	1	1
P97414	KCNQ1_MOUSE	668	0.0000719	1	1
P97427	DPYL1_MOUSE	572	0.0000364	1	1
P97433	ARG28_MOUSE	1693	0.0000514	1	1
P97435	ENTK_MOUSE	1069	0.0000735	1	1
P97445	CAC1A_MOUSE	2368	0.0000571	2	2
P97449	AMPN_MOUSE	966	0.00025821	4	4
P97460	NPAS2_MOUSE	816	0.0000909	1	1
P97464	EXT1_MOUSE	746	0.00000668	2	2
P97479	MYO7A_MOUSE	2215	0.000150205	2	2
P97494	GSH1_MOUSE	637	0.0000113	1	1
P97497	SHBG_MOUSE	403	0.0000476	1	1
P97499	TEP1_MOUSE	2629	0.0000296	1	1
P97504	BMX_MOUSE	651	0.000227283	1	1
P97718	ADA1A_MOUSE	466	0.0000827	1	1
P97770	THUM3_MOUSE	505	0.000149458	2	2
P97789	XRN1_MOUSE	1719	0.0000105	1	1
P97797	SHPS1_MOUSE	513	0.0000199	1	1
P97798	NEO1_MOUSE	1493	0.0001117	1	1
P97813	PLD2_MOUSE	933	0.0000976	1	1
P97820	M4K4_MOUSE	1233	0.00000946	1	1
P97821	CATC_MOUSE	462	0.00018312	1	1
P97822	AN32E_MOUSE	260	0.00014726	1	1
P97855	G3BP1_MOUSE	465	0.00000462	1	1
P97927	LAMA4_MOUSE	1816	0.000078	1	2
P97929	BRCA2_MOUSE	3329	0.000256446	3	4
P98063	BMP1_MOUSE	991	0.0000187	1	1
P98084	APBA2_MOUSE	750	0.0000599	1	1
P98086	C1QA_MOUSE	245	0.000366716	3	4
P98192	GNPAT_MOUSE	678	0.0000667	1	2
P98199	AT8B2_MOUSE	1209	0.00000466	1	1
P98200	AT8A2_MOUSE	1148	0.000564541	8	8
P99024	TBB5_MOUSE	444	0.0000221	1	1
Q00175	PRGR_MOUSE	926	0.000135329	1	1
Q00547	HMMR_MOUSE	794	0.0000619	1	1
Q00724	RET4_MOUSE	201	0.0001282	1	1
Q00731	VEGFA_MOUSE	214	0.00000981	1	1
Q00PI9	HNRL2_MOUSE	745	0.0000292	2	2
Q01097	NMDE2_MOUSE	1482	0.000283284	2	2
Q01114	IL9R_MOUSE	468	0.000195709	2	2
Q01279	EGFR_MOUSE	1210	0.0000836	1	1
Q01320	TOP2A_MOUSE	1528	0.000034	2	2
Q01338	ADA2A_MOUSE	465	0.00000332	1	1
Q01341	ADCY6_MOUSE	1165	0.000136013	3	3
Q01705	NOTC1_MOUSE	2531	0.000105073	1	1
Q01721	GAS1_MOUSE	343	0.0000544	1	1
Q01730	RSU1_MOUSE	277	0.000171528	1	1
Q01768	NDKB_MOUSE	152	0.0000627	1	1
Q01815	CAC1C_MOUSE	2139	0.00000478	1	1
Q01853	TERA_MOUSE	806	0.0000858	1	1
Q01887	RYK_MOUSE	594	0.0000134	1	1
Q02013	AQP1_MOUSE	269	0.000271018	2	2
Q02248	CTNB1_MOUSE	781	0.000120689	4	4
Q02257	PLAK_MOUSE	745	0.000415795	5	5
Q02357	ANK1_MOUSE	1862	0.0000979	2	2
Q02384	SOS2_MOUSE	1333	0.000216104	3	5
Q02566	MYH6_MOUSE	1938	0.000189647	2	2
Q02780	NFIA_MOUSE	532	0.000116018	1	2
Q02789	CAC1S_MOUSE	1880	0.0000833	1	1
Q02819	NUCB1_MOUSE	459	0.000104829	1	1
Q03145	EPHA2_MOUSE	977	0.0000658	1	7
Q03173	ENAH_MOUSE	802	0.0000361	1	1
Q03265	ATPA_MOUSE	553	0.00378032	19	19
Q03391	NMDE4_MOUSE	1323	0.0000665	1	1
Q03717	KCNB1_MOUSE	857	0.000463599	5	5
Q04692	SMRCD_MOUSE	1021	0.0000142	1	1
Q04750	TOP1_MOUSE	767	0.0000864	1	1
Q04857	CO6A1_MOUSE	1025	0.0000595	1	1
Q04888	SOX10_MOUSE	466	0.000101124	1	1
Q04998	INHBA_MOUSE	424	0.0000936	1	1
Q05306	COAA1_MOUSE	680	0.0000725	1	1
Q05860	FMN1_MOUSE	1466	0.000126149	3	3
Q05895	TSP3_MOUSE	956	0.0000389	1	1
Q05909	PTPRG_MOUSE	1442	0.0000803	4	4
Q05915	GCH1_MOUSE	241	0.000109203	1	1
Q05920	PYC_MOUSE	1178	0.0000452	1	1
Q05A36	MEX3C_MOUSE	652	0.00000685	1	1
Q05CL8	LARP7_MOUSE	570	0.00034282	1	1
Q05D44	IF2P_MOUSE	1216	0.000091	2	2
Q06138	CAB39_MOUSE	341	0.0000868	1	1
Q06194	FA8_MOUSE	2319	0.000146993	2	2
Q06649	3BP2_MOUSE	559	0.000052	1	1
Q06890	CLUS_MOUSE	448	0.0000476	1	1
Q07076	ANXA7_MOUSE	463	0.000131406	1	1
Q07139	ECT2_MOUSE	913	0.000148716	1	1
Q07231	ZSC21_MOUSE	555	0.000279416	1	1
Q07243	MTF1_MOUSE	675	0.00017331	1	1
Q07409	CNTN3_MOUSE	1028	0.000531648	7	8
Q07563	COHA1_MOUSE	1470	0.0000525	1	1
Q07832	PLK1_MOUSE	603	0.000142731	1	1
Q08093	CNN2_MOUSE	305	0.0000615	2	2
Q08460	KCMA1_MOUSE	1209	0.000130297	3	3
Q08652	RET2_MOUSE	134	0.0000651	1	1
Q08761	PROS_MOUSE	675	0.0000163	1	1
Q08874	MITF_MOUSE	526	0.000209474	1	1
Q09199	B4GN2_MOUSE	510	0.00000299	1	1
Q09200	B4GN1_MOUSE	533	0.000100817	3	3
Q09M02	CBPC5_MOUSE	886	0.0000536	1	1
Q09XV5	CHD8_MOUSE	2582	0.0000742	3	3
Q0GNC1	INF2_MOUSE	1273	0.0000228	1	1
Q0KK55	KNDC1_MOUSE	1742	0.000178804	1	1
Q0KK56	F184B_MOUSE	942	0.0000928	2	2
Q0KK59	UNC79_MOUSE	2596	0.000105799	1	1
Q0KL01	UBX2B_MOUSE	331	0.000510691	2	2
Q0P5V2	SOBP_MOUSE	864	0.0000606	1	1
Q0P678	ZCH18_MOUSE	948	0.000128511	3	4
Q0QWG9	GRD2I_MOUSE	1203	0.0000505	1	1
Q0V8T7	CTP5C_MOUSE	1305	0.000066	1	1
Q0VAV2	EXPH5_MOUSE	1960	0.000128595	1	1
Q0VBF8	STUM_MOUSE	141	0.000104888	1	1
Q0VBK2	K2C80_MOUSE	452	0.0000514	3	3
Q0VBM2	FA83B_MOUSE	1012	0.000369812	4	4
Q0VF58	COJA1_MOUSE	1136	0.0000391	1	1
Q0VG85	CC162_MOUSE	912	0.0000136	2	2
Q0VGU4	VGF_MOUSE	617	0.0000756	3	3
Q11204	SIA4B_MOUSE	350	0.0000529	1	1
Q148V8	FA83H_MOUSE	1209	0.0000954	1	1
Q148W8	DUS27_MOUSE	1138	0.0000411	2	2
Q149C2	MIPT3_MOUSE	625	0.0000685	1	1
Q149M0	CL12B_MOUSE	275	0.00000381	1	1
Q149S1	TEKT4_MOUSE	447	0.00000222	1	1
Q14A28	PROK1_MOUSE	105	0.0000262	1	1
Q14AM7	CP072_MOUSE	275	0.0000221	1	1
Q14AT2	TEX11_MOUSE	947	0.00020592	4	4
Q14AX6	CDK12_MOUSE	1484	0.0000297	1	1
Q14B62	PTHD1_MOUSE	888	0.0000627	1	1
Q14BA6	MEDAG_MOUSE	303	0.00020351	1	1
Q14BI2	GRM2_MOUSE	872	0.0000883	1	1
Q14BI7	TDRD9_MOUSE	1383	0.0000835	1	1
Q14BK3	TEX35_MOUSE	207	0.0000354	1	1
Q14BT6	A4GCT_MOUSE	341	0.000343369	1	1
Q14C59	TM11B_MOUSE	416	0.0000738	1	1
Q14CH0	F171B_MOUSE	825	0.000102922	1	1
Q14DK5	HIPL1_MOUSE	791	0.0000532	2	2
Q14DL3	LRIQ3_MOUSE	633	0.000148848	2	2
Q17ST2	KCNA7_MOUSE	489	0.0000581	1	1
Q1A3B0	CERS3_MOUSE	383	0.0000474	1	1
Q1EG27	MYO3B_MOUSE	1305	0.000332785	1	1
Q1HKZ5	M3K13_MOUSE	959	0.0000388	1	1
Q1PSW8	LIN41_MOUSE	855	0.0000241	1	1
Q1RLL3	CPNE9_MOUSE	553	0.0000282	1	1
Q1W617	SHRM4_MOUSE	1475	0.000137652	1	1
Q1XH17	TRI72_MOUSE	477	0.00000363	1	1
Q24JP4	CE047_MOUSE	165	0.000242045	2	2
Q2LA85	TRML2_MOUSE	329	0.0000037	1	1
Q2M3X8	PHAR1_MOUSE	580	0.00000838	1	1
Q2MV57	TECT2_MOUSE	700	0.0000566	1	1
Q2PFD7	PSD3_MOUSE	1037	0.0000678	1	1
Q2PZL6	FAT4_MOUSE	4981	0.00000107	1	1
Q2QI47	USH2A_MOUSE	5193	0.0000807	1	1
Q2TA57	ASPH1_MOUSE	360	0.00000521	1	1
Q2TBE6	P4K2A_MOUSE	479	0.0003301	1	1
Q2VIS4	FILA2_MOUSE	2362	0.000892697	1	1
Q2VPA6	HELQ_MOUSE	1069	0.0000018	1	1
Q2VPU4	MLXIP_MOUSE	917	0.0000491	1	1
Q30KN4	DFB30_MOUSE	75	0.000056	1	1
Q32M02	FSCN2_MOUSE	492	0.00000826	1	1
Q32MD9	CDON_MOUSE	1250	0.0000233	1	1
Q32MG2	CBY2_MOUSE	446	0.0000643	1	1
Q33DR3	DLP1_MOUSE	401	0.0000454	1	1
Q3B7Z2	OSBP1_MOUSE	805	0.00021812	2	2
Q3B807	TCRGL_MOUSE	590	0.0000671	1	1
Q3KNM2	MARH5_MOUSE	278	0.00000887	1	1
Q3KNY0	IGFN1_MOUSE	2849	0.000188216	2	2
Q3MI48	JSPR1_MOUSE	332	0.00000658	1	1
Q3TAA7	S11IP_MOUSE	1072	0.0000818	1	1
Q3TBD2	HMHA1_MOUSE	1116	0.000279618	1	1
Q3TC72	FAHD2_MOUSE	313	0.0000133	1	1
Q3TC93	H1BP3_MOUSE	395	0.00000814	1	1
Q3TCJ8	CCD69_MOUSE	202	0.000036	1	1
Q3TCX3	KHDC4_MOUSE	612	0.0000433	1	1
Q3TDN0	DISP1_MOUSE	1521	0.000156921	1	1
Q3TDQ1	STT3B_MOUSE	823	0.00040236	4	4
Q3TES0	IQEC3_MOUSE	1195	0.0000304	1	1
Q3THJ3	EIF1A_MOUSE	170	0.0000985	1	1
Q3TIR3	RIC8A_MOUSE	530	0.0000526	1	1
Q3TIV5	ZC3HF_MOUSE	426	0.00000732	1	1
Q3TIX9	SNUT2_MOUSE	564	0.0000189	1	1
Q3TLD5	RMP_MOUSE	531	0.0000148	1	1
Q3TLH4	PRC2C_MOUSE	2846	0.0000561	2	2
Q3TLI0	TPC10_MOUSE	1259	0.000114756	3	3
Q3TLP5	ECHD2_MOUSE	296	0.0000147	1	1
Q3TLR7	DTL_MOUSE	729	0.00000791	1	1
Q3TMP8	TM38A_MOUSE	298	0.0000104	1	1
Q3TMX7	QSOX2_MOUSE	692	0.000112445	1	1
Q3TN34	MILK2_MOUSE	1009	0.000121206	2	2
Q3TPX4	EXOC5_MOUSE	708	0.000368136	2	2
Q3TQF0	FBX31_MOUSE	507	0.0000317	1	1
Q3TRJ4	K1C26_MOUSE	462	0.0000849	1	1
Q3TRM4	PLPL6_MOUSE	1355	0.0000785	2	2
Q3TRM8	HXK3_MOUSE	922	0.000308892	1	1
Q3TTA7	CBLB_MOUSE	982	0.001059529	2	3
Q3TTE0	ADAM5_MOUSE	751	0.0000874	1	1
Q3TTP0	SHP1L_MOUSE	639	0.00000962	1	1
Q3TTY0	PLB1_MOUSE	1478	0.0000234	1	1
Q3TUD9	TMM18_MOUSE	140	0.0000277	1	1
Q3TUH1	TAM41_MOUSE	337	0.0000949	1	1
Q3TVA9	CC136_MOUSE	1136	0.000167428	4	4
Q3TVI8	PBIP1_MOUSE	727	0.0000679	2	2
Q3TVW5	TCHP_MOUSE	497	0.0000486	1	1
Q3TWI9	CSCL2_MOUSE	832	0.000159321	2	2
Q3TWL2	PP4P1_MOUSE	284	0.0000424	1	1
Q3TWN3	CNNM2_MOUSE	875	0.0000694	1	1
Q3TX08	TRM1_MOUSE	663	0.000107134	1	1
Q3TXS7	PSMD1_MOUSE	953	0.0000452	1	1
Q3TY65	ICA1L_MOUSE	431	0.00000201	1	1
Q3TY86	AIFM3_MOUSE	605	0.0000439	1	1
Q3TYE7	TLCD5_MOUSE	245	0.0000253	1	1
Q3TYG6	TGRM2_MOUSE	1002	0.0000219	1	1
Q3TYL0	YH010_MOUSE	343	0.0000799	1	1
Q3TYQ9	AOXD_MOUSE	1336	0.0000781	1	1
Q3TYU2	AT135_MOUSE	1216	0.0000113	1	1
Q3TZW0	ECSCR_MOUSE	214	0.000132296	1	1
Q3TZX8	NOL9_MOUSE	714	0.0000668	1	1
Q3U0J8	TBD2B_MOUSE	965	0.0000213	1	1
Q3U0P1	PALB2_MOUSE	1104	0.000011	1	1
Q3U132	TESP1_MOUSE	458	0.0000635	1	1
Q3U133	ZN746_MOUSE	652	0.00000959	1	1
Q3U155	CC174_MOUSE	467	0.0000302	2	2
Q3U186	SYRM_MOUSE	578	0.0000818	1	1
Q3U1J4	DDB1_MOUSE	1140	0.000137134	2	2
Q3U1T9	DEN1B_MOUSE	766	0.0000498	2	2
Q3U1V8	M3K9_MOUSE	1077	0.0000507	2	2
Q3U214	MAST3_MOUSE	1321	0.0000424	1	1
Q3U269	TSTD2_MOUSE	495	0.0000925	1	1
Q3U2I3	F16A2_MOUSE	975	0.0000918	1	1
Q3U2K0	F193B_MOUSE	892	0.000109041	1	1
Q3U319	BRE1B_MOUSE	1001	0.000195313	2	3
Q3U381	ZN692_MOUSE	531	0.0000709	1	1
Q3U3D7	T131L_MOUSE	1597	0.0000254	1	1
Q3U3R4	LMF1_MOUSE	574	0.0000429	1	1
Q3U3W5	ANM9_MOUSE	846	0.0000704	1	1
Q3U6K5	SPAT6_MOUSE	488	0.0000579	2	2
Q3U7U3	FBX7_MOUSE	523	0.0000719	1	1
Q3U829	AP5Z1_MOUSE	807	0.0000739	1	1
Q3U962	CO5A2_MOUSE	1497	0.0000366	1	1
Q3U9F6	RN166_MOUSE	237	0.0000674	1	1
Q3U9G9	LBR_MOUSE	626	0.000175525	2	2
Q3UBG2	PCLI1_MOUSE	217	0.00000798	1	1
Q3UC65	RSRP1_MOUSE	298	0.000358011	3	3
Q3UDF0	GTR6_MOUSE	497	0.000150922	2	2
Q3UDW8	HGNAT_MOUSE	656	0.000214612	3	3
Q3UEN2	SHLD2_MOUSE	891	0.000128818	1	1
Q3UFB2	BCD1_MOUSE	460	0.000589827	3	3
Q3UFB7	NTRK1_MOUSE	799	0.0000372	1	1
Q3UFS4	GPT11_MOUSE	262	0.000264564	1	1
Q3UFT3	GARE1_MOUSE	876	0.00000448	1	1
Q3UFY0	RRP36_MOUSE	244	0.00000437	1	1
Q3UG20	KMT2E_MOUSE	1868	0.000019	1	1
Q3UGP8	AG10B_MOUSE	474	0.00000442	1	1
Q3UGY8	BIG3_MOUSE	2170	0.0000135	1	1
Q3UH06	RREB1_MOUSE	1700	0.0000467	1	1
Q3UH53	SDK1_MOUSE	2193	0.000319504	2	2
Q3UH66	WNK2_MOUSE	2149	0.0000777	1	1
Q3UH68	LIMC1_MOUSE	1057	0.0000831	1	1
Q3UHB8	CC177_MOUSE	706	0.000507729	3	3
Q3UHC0	TNR6C_MOUSE	1690	0.00000416	1	1
Q3UHC2	LRRK1_MOUSE	2014	0.000208575	4	4
Q3UHC7	DAB2P_MOUSE	1189	0.0000983	1	1
Q3UHD1	AGRB1_MOUSE	1582	0.0000664	3	3
Q3UHD2	GFOD1_MOUSE	390	0.0000663	1	1
Q3UHD3	MTUS2_MOUSE	1353	0.0000667	1	1
Q3UHD6	SNX27_MOUSE	539	0.0000599	1	1
Q3UHD9	AGAP2_MOUSE	1186	0.0000247	1	1
Q3UHH1	ZSWM8_MOUSE	1832	0.0000314	2	2
Q3UHK6	TEN4_MOUSE	2771	0.00000423	1	1
Q3UHL1	CAMKV_MOUSE	512	0.000296998	4	4
Q3UHR0	BAHC1_MOUSE	2643	0.000126427	3	3
Q3UHV4	TR5OS_MOUSE	110	0.000146379	1	1
Q3UHX8	NKX63_MOUSE	262	0.0000168	1	1
Q3UI66	CCD34_MOUSE	367	0.0000754	1	1
Q3UIU2	NDUB6_MOUSE	128	0.000370499	3	3
Q3UIW5	RNF10_MOUSE	804	0.000016	1	1
Q3UJP5	CH037_MOUSE	209	0.0000655	1	1
Q3UJU9	RMD3_MOUSE	470	0.000312106	3	3
Q3UKC1	TAXB1_MOUSE	814	0.00000174	1	1
Q3UKK2	CEAM5_MOUSE	947	0.00000665	1	1
Q3UKZ7	A14EL_MOUSE	152	0.0000643	1	1
Q3UL36	ARGL1_MOUSE	271	0.0000453	1	1
Q3ULD5	MCCB_MOUSE	563	0.0000279	1	1
Q3ULM0	CC106_MOUSE	279	0.000175748	1	1
Q3ULM6	USPL1_MOUSE	1089	0.0000299	1	1
Q3ULZ2	FHDC1_MOUSE	1149	0.0000279	2	2
Q3UM83	KLRG2_MOUSE	387	0.0000351	1	1
Q3UMF0	COBL1_MOUSE	1273	0.0000492	1	1
Q3UMM4	CDK10_MOUSE	360	0.0000591	1	2
Q3UMQ8	NAF1_MOUSE	489	0.0000196	1	1
Q3UMR5	MCU_MOUSE	350	0.000240447	3	3
Q3UMT1	PP12C_MOUSE	782	0.0000112	1	1
Q3UN02	LCLT1_MOUSE	376	0.000151402	1	1
Q3UN16	GP162_MOUSE	588	0.000213156	1	2
Q3UN70	MRFL_MOUSE	904	0.0000989	1	1
Q3UND0	SKAP2_MOUSE	358	0.004300351	3	3
Q3UNH4	GRIN1_MOUSE	932	0.0000581	1	1
Q3UNX5	ACSM3_MOUSE	580	0.0000723	2	2
Q3UP24	NLRC4_MOUSE	1024	0.0000035	1	1
Q3UP87	ELNE_MOUSE	265	0.0000125	1	1
Q3UPP8	CEP63_MOUSE	700	0.0000509	2	2
Q3UQ84	SYTM_MOUSE	723	0.0000448	1	3
Q3UQS8	RBM20_MOUSE	1199	0.000609335	2	2
Q3UQU0	BRD9_MOUSE	596	0.00012994	2	3
Q3UR85	MYRF_MOUSE	1138	0.0000131	1	1
Q3URD3	SLMAP_MOUSE	845	0.00000892	1	1
Q3URE9	LIGO2_MOUSE	606	0.00077791	1	1
Q3URF8	KCD21_MOUSE	260	0.0000404	1	2
Q3URS9	MITOK_MOUSE	406	0.0000137	1	1
Q3URU2	PEG3_MOUSE	1571	0.000119705	4	4
Q3US17	ZNF48_MOUSE	591	0.0000531	1	1
Q3USJ8	FCSD2_MOUSE	740	0.0000118	1	1
Q3USL1	KLDC9_MOUSE	350	0.000237897	2	3
Q3USZ2	UBFL1_MOUSE	394	0.0000534	1	1
Q3UTQ8	CDKL5_MOUSE	938	0.0000901	1	1
Q3UTZ3	MA11_MOUSE	580	0.0000639	1	1
Q3UU96	MRCKA_MOUSE	1719	0.000411114	1	1
Q3UUE9	ANKUB_MOUSE	192	0.0000374	1	1
Q3UUG6	TBC24_MOUSE	561	0.0000838	1	1
Q3UUQ7	PGAP1_MOUSE	922	0.0002441	5	5
Q3UV31	RN223_MOUSE	285	0.0000516	1	1
Q3UVK0	ERMP1_MOUSE	898	0.000175781	3	3
Q3UVV9	VWA3A_MOUSE	1148	0.000243677	3	3
Q3UVX5	GRM5_MOUSE	1203	0.00027065	2	2
Q3UW53	NIBA1_MOUSE	926	0.000152619	1	1
Q3UW68	CAN13_MOUSE	665	0.0000298	1	1
Q3UWA6	GUC2C_MOUSE	1072	0.00007	1	1
Q3UWY1	OOG3_MOUSE	500	0.000301575	1	1
Q3UX61	NAA11_MOUSE	218	0.000000707	1	1
Q3UX62	CC114_MOUSE	658	0.0000958	1	5
Q3UXL4	KIZ_MOUSE	695	0.0000456	1	1
Q3UY23	FDXA1_MOUSE	622	0.0000149	1	1
Q3UY34	CSTOS_MOUSE	256	0.000290498	1	1
Q3UY90	GAK1A_MOUSE	562	0.0000173	1	1
Q3UYH7	ARBK2_MOUSE	688	0.001322135	1	1
Q3UYI5	RGL3_MOUSE	709	0.000168731	1	1
Q3UYK3	TBCD9_MOUSE	1264	0.0000478	3	3
Q3UYR4	ESPNL_MOUSE	1005	0.0000799	2	2
Q3UYV9	NCBP1_MOUSE	790	0.0000182	1	1
Q3UZ39	LRRF1_MOUSE	729	0.00000522	1	1
Q3UZA1	CPZIP_MOUSE	412	0.0000797	1	1
Q3UZD7	F71F1_MOUSE	341	0.0000668	1	1
Q3UZY0	SFI1_MOUSE	1216	0.0000317	1	1
Q3UZZ4	OLFM4_MOUSE	505	0.00001	1	2
Q3V036	CCD27_MOUSE	639	0.000214991	1	1
Q3V0B4	CFA65_MOUSE	1847	0.0000119	1	1
Q3V0C1	ZMAT1_MOUSE	714	0.0000325	1	1
Q3V0C5	UBP48_MOUSE	1052	0.00000432	1	1
Q3V0E1	CI131_MOUSE	1183	0.000013	1	1
Q3V0F0	RIMB3_MOUSE	1606	0.0000491	1	1
Q3V0J4	ANR53_MOUSE	497	0.000217342	1	2
Q3V0K9	PLSI_MOUSE	630	0.000326709	1	2
Q3V0L5	LRC43_MOUSE	667	0.0000565	1	1
Q3V0Q1	DYH12_MOUSE	3086	0.000239226	2	3
Q3V0Q7	TMPSC_MOUSE	336	0.0000682	1	1
Q3V0T4	ITAD_MOUSE	1168	0.0000646	1	1
Q3V125	CC110_MOUSE	848	0.000153989	2	2
Q3V1D3	AMPD1_MOUSE	745	0.0000203	1	1
Q3V1H3	HPHL1_MOUSE	1159	0.000320633	1	1
Q3V1H9	SAMD5_MOUSE	173	0.000325833	1	1
Q3V1M1	IGS10_MOUSE	2594	0.0000789	1	1
Q3V1N9	A3LT2_MOUSE	370	0.0000162	1	1
Q3V2A7	QRIC2_MOUSE	592	0.00000369	1	1
Q3V3E1	UBS3A_MOUSE	624	0.000240681	2	2
Q3V3V9	CARL2_MOUSE	1296	0.000106416	1	1
Q3ZT31	SNX25_MOUSE	840	0.0000113	1	1
Q400C8	AMZ2_MOUSE	359	0.000145368	1	1
Q402B2	WDR93_MOUSE	695	0.0000168	1	1
Q45VK7	DYHC2_MOUSE	4306	0.00000467	1	1
Q497V5	SRBD1_MOUSE	982	0.0000673	1	1
Q499E5	STOX2_MOUSE	926	0.00000469	1	1
Q499M4	TIGD5_MOUSE	642	0.0000617	1	1
Q4FK66	PR38A_MOUSE	312	0.000158949	2	3
Q4FZC9	SYNE3_MOUSE	975	0.000145012	2	2
Q4FZF2	SPT46_MOUSE	204	0.000178485	1	1
Q4JK59	TET2_MOUSE	1912	0.0000869	1	1
Q4KMM3	OXR1_MOUSE	866	0.000271327	2	2
Q4LDD4	ARAP1_MOUSE	1452	0.000119486	1	1
Q4LDG0	S27A5_MOUSE	689	0.0000322	1	1
Q4U2R1	HERC2_MOUSE	4836	0.000112403	2	2
Q4U4S6	XIRP2_MOUSE	3784	0.000300079	3	4
Q4VA36	CCD84_MOUSE	332	0.0000758	2	2
Q4VA45	CK095_MOUSE	678	0.00000344	1	1
Q4VA53	PDS5B_MOUSE	1446	0.0000727	1	1
Q4VA61	DSCL1_MOUSE	2053	0.000399767	2	2
Q4VGL6	RC3H1_MOUSE	1130	0.000137054	1	1
Q504N0	CBPA2_MOUSE	417	0.00000505	1	1
Q504N2	S22AF_MOUSE	544	0.00000401	1	1
Q505G4	RTL6_MOUSE	243	0.0000494	1	1
Q505H4	VWC2L_MOUSE	222	0.00000935	1	1
Q50L41	PA24F_MOUSE	855	0.0000717	1	1
Q52KB6	C2CD3_MOUSE	2323	0.000103643	2	2
Q52KE7	CCNL1_MOUSE	532	0.00000897	1	1
Q52KF3	SPIR1_MOUSE	598	0.0000457	1	1
Q52KG4	ZBT45_MOUSE	520	0.0000531	1	1
Q52KG5	KI26A_MOUSE	1881	0.000117874	1	1
Q52KI8	SRRM1_MOUSE	946	0.000117373	2	2
Q52KR2	LRIG2_MOUSE	1054	0.00000708	1	1
Q52KR3	PRUN2_MOUSE	3084	0.00012652	1	1
Q569L8	CENPJ_MOUSE	1344	0.000435956	3	3
Q569Z5	DDX46_MOUSE	1032	0.000110353	1	1
Q569Z6	TR150_MOUSE	951	0.0000182	1	1
Q56A06	TMTC2_MOUSE	836	0.0000458	1	1
Q56A07	SCN2B_MOUSE	215	0.0000837	1	1
Q56A10	ZN608_MOUSE	1511	0.0000767	1	1
Q570Y9	DPTOR_MOUSE	409	0.0000953	1	1
Q571C7	BDP1_MOUSE	2467	0.0000823	1	1
Q571F5	SPSB3_MOUSE	354	0.0000134	1	1
Q571H0	NPA1P_MOUSE	2274	0.0000892	1	1
Q587J6	LITD1_MOUSE	782	0.000122055	2	2
Q58A65	JIP4_MOUSE	1321	0.0000204	1	1
Q59J78	NDUF2_MOUSE	168	0.0000027	1	1
Q5BL07	PEX1_MOUSE	1284	0.00000604	1	1
Q5D525	SYC1L_MOUSE	247	0.0000332	1	1
Q5DID3	UROL1_MOUSE	1319	0.0000831	1	1
Q5DQR4	STB5L_MOUSE	1185	0.0000232	2	2
Q5DTI8	ESYT3_MOUSE	891	0.0000189	1	1
Q5DTJ9	MYPN_MOUSE	1315	0.0000336	3	3
Q5DTL9	S4A10_MOUSE	1118	0.001874736	17	22
Q5DTM8	BRE1A_MOUSE	973	0.000015	1	1
Q5DTN8	JKIP3_MOUSE	844	0.000109818	2	2
Q5DTT1	NEXMI_MOUSE	1515	0.00000456	1	1
Q5DTT2	PSD1_MOUSE	1024	0.000035	1	1
Q5DTT3	TASO2_MOUSE	2382	0.000045	1	1
Q5DTX6	JCAD_MOUSE	1320	0.0000598	1	1
Q5DTY9	KCD16_MOUSE	427	0.0000191	1	1
Q5DU05	CE164_MOUSE	1446	0.0000391	2	2
Q5DU25	IQEC2_MOUSE	1478	0.0000995	1	1
Q5DW34	EHMT1_MOUSE	1296	0.000162244	1	1
Q5EBG8	CA050_MOUSE	199	0.000273553	1	1
Q5EG47	AAPK1_MOUSE	559	0.0000188	1	1
Q5F201	CFA52_MOUSE	620	0.0000668	1	1
Q5F204	MDH1B_MOUSE	500	0.000153758	1	1
Q5F226	FAT2_MOUSE	4351	0.0000231	1	1
Q5F293	ZBTB4_MOUSE	982	0.0000156	1	1
Q5F2E8	TAOK1_MOUSE	1001	0.0000942	2	2
Q5F2F2	ABH15_MOUSE	459	0.0000753	1	1
Q5FW52	MLIP_MOUSE	269	0.0000224	1	1
Q5FW60	MUP20_MOUSE	181	0.000103441	1	2
Q5FWH2	UNKL_MOUSE	727	0.000016	1	1
Q5FWH7	S39AC_MOUSE	689	0.000130329	1	1
Q5GH64	XKR7_MOUSE	580	0.0000904	1	1
Q5GH66	XKR5_MOUSE	676	0.000012	1	1
Q5GH67	XKR4_MOUSE	647	0.0000455	2	2
Q5H8B9	FREM3_MOUSE	2123	0.00000719	1	1
Q5H8C4	VP13A_MOUSE	3166	0.000100623	1	1
Q5HZG4	TAF3_MOUSE	932	0.001386194	5	5
Q5HZJ0	RNC_MOUSE	1373	0.000185173	2	2
Q5HZJ5	F189B_MOUSE	669	0.0000271	1	1
Q5IBH7	SPDYA_MOUSE	310	0.000182534	1	1
Q5IR70	CAGE1_MOUSE	849	0.000242642	1	1
Q5K2P8	POLS2_MOUSE	849	0.000119147	1	1
Q5K6N0	TM232_MOUSE	675	0.000108015	1	1
Q5M8N0	CNRP1_MOUSE	164	0.0000879	2	2
Q5M956	KCTD1_MOUSE	257	0.000101067	1	1
Q5NBU8	XAF1_MOUSE	273	0.00000143	1	1
Q5NC05	TTF2_MOUSE	1138	0.0000668	1	1
Q5NCI0	URGCP_MOUSE	926	0.0000375	1	1
Q5NCR9	NSRP1_MOUSE	542	0.0000454	1	1
Q5PR68	CE112_MOUSE	954	0.000371058	4	4
Q5PR69	CRACD_MOUSE	1207	0.0000619	2	2
Q5PR73	DIRA2_MOUSE	199	0.0000771	2	2
Q5PRF0	HTR5A_MOUSE	2038	0.0000722	1	1
Q5QNQ6	OSBP2_MOUSE	908	0.00024785	3	3
Q5QNQ9	CORA1_MOUSE	1845	0.000064	1	1
Q5QNV8	HEAT9_MOUSE	569	0.0000696	2	2
Q5RJ54	ZSC26_MOUSE	466	0.000220401	3	3
Q5RJF7	CA2D4_MOUSE	1116	0.00000383	1	1
Q5RJG1	NOL10_MOUSE	687	0.000045	1	1
Q5RJI5	BRSK1_MOUSE	778	0.000047	1	1
Q5RL51	GSTCD_MOUSE	634	0.0000905	1	1
Q5S003	SPG17_MOUSE	2320	0.000163585	1	1
Q5S248	TM11E_MOUSE	423	0.0000042	1	1
Q5SFM8	RBM27_MOUSE	1060	0.000886438	2	2
Q5SNZ0	GRDN_MOUSE	1873	0.0000797	2	2
Q5SPW0	VPS54_MOUSE	977	0.000021	2	2
Q5SPX3	RN215_MOUSE	379	0.0000786	1	1
Q5SQF8	SP30L_MOUSE	182	0.0000575	1	1
Q5SQM0	EMAL6_MOUSE	1958	0.000194875	3	3
Q5SQX6	CYFP2_MOUSE	1253	0.000230315	3	3
Q5SRT8	CCNJL_MOUSE	387	0.0000806	1	1
Q5SRY7	FBW1B_MOUSE	542	0.0000159	1	1
Q5SS00	ZDBF2_MOUSE	2493	0.0000491	1	1
Q5SSE9	ABCAD_MOUSE	5034	0.00035988	4	6
Q5SSG5	RSLAB_MOUSE	203	0.0000248	1	1
Q5SSH7	ZZEF1_MOUSE	2924	0.000127763	1	1
Q5SSI6	UTP18_MOUSE	552	0.0000733	2	2
Q5SSL4	ABR_MOUSE	859	0.0000766	2	2
Q5SSM3	RHG44_MOUSE	814	0.0000509	2	2
Q5SSW2	PSME4_MOUSE	1843	0.000251178	2	2
Q5SUC9	SCO1_MOUSE	284	0.000182	2	2
Q5SUF2	LC7L3_MOUSE	432	0.0000716	4	4
Q5SUQ9	CTC1_MOUSE	1212	0.0000272	1	1
Q5SUS0	FBW10_MOUSE	1030	0.000068	1	1
Q5SUV2	MYBPP_MOUSE	932	0.0000617	1	1
Q5SUV5	MYLK4_MOUSE	386	0.0000361	1	1
Q5SVL6	RPGP2_MOUSE	712	0.0000619	1	1
Q5SVR0	TBC9B_MOUSE	1263	0.000254621	4	4
Q5SW75	SSH2_MOUSE	1423	0.0000772	2	2
Q5SWU9	ACACA_MOUSE	2345	0.0000183	1	1
Q5SWY7	FA83G_MOUSE	812	0.00000412	1	1
Q5SX39	MYH4_MOUSE	1939	0.00060727	3	3
Q5SXA9	KIBRA_MOUSE	1104	0.0000717	2	2
Q5SXI5	ZN496_MOUSE	585	0.0000564	1	1
Q5SXY1	CYTSB_MOUSE	1067	0.001015358	1	1
Q5SYD0	MYO1D_MOUSE	1006	0.0000368	1	1
Q5U430	UBR3_MOUSE	1889	0.000160837	1	1
Q5U458	DJC11_MOUSE	559	0.000187576	2	3
Q5U465	CC125_MOUSE	500	0.000142265	1	1
Q5U4C1	GASP1_MOUSE	1347	0.000120746	2	2
Q5XG69	F169A_MOUSE	665	0.0000531	1	1
Q5XG71	UTP20_MOUSE	2788	0.00016314	1	2
Q5XJE5	LEO1_MOUSE	667	0.000162197	2	2
Q5XJV6	LMTK3_MOUSE	1424	0.0000801	2	2
Q5XJV7	SETD5_MOUSE	1441	0.0000842	2	2
Q5XJY4	PARL_MOUSE	377	0.0000767	1	1
Q5XKE0	MYPC2_MOUSE	1136	0.0000726	1	1
Q5Y5T1	ZDH20_MOUSE	380	0.000227247	1	1
Q60520	SIN3A_MOUSE	1274	0.000133638	1	1
Q60571	CRHBP_MOUSE	322	0.000258971	2	2
Q60585	ZFP30_MOUSE	533	0.000158294	1	1
Q60596	XRCC1_MOUSE	631	0.000175051	1	1
Q60597	ODO1_MOUSE	1023	0.0000707	3	4
Q60598	SRC8_MOUSE	546	0.00015532	1	1
Q60603	KCNH1_MOUSE	989	0.0000939	2	2
Q60610	TIAM1_MOUSE	1591	0.000315018	3	3
Q60611	SATB1_MOUSE	764	0.000116484	1	1
Q60625	ICAM5_MOUSE	917	0.000138531	2	2
Q60629	EPHA5_MOUSE	876	0.0000552	1	1
Q60632	COT1_MOUSE	422	0.0000524	1	1
Q60634	FLOT2_MOUSE	428	0.000694377	8	8
Q60636	PRDM1_MOUSE	856	0.000028	1	1
Q60649	CLPB_MOUSE	677	0.0000117	1	1
Q60651	KLRA4_MOUSE	263	0.0000698	1	1
Q60653	KLRA6_MOUSE	266	0.0000466	2	2
Q60654	KLRA7_MOUSE	280	0.0000317	1	1
Q60660	KLRA2_MOUSE	288	0.000112989	1	1
Q60662	AKAP4_MOUSE	849	0.00013216	1	1
Q60664	IRAG2_MOUSE	539	0.00000274	1	1
Q60675	LAMA2_MOUSE	3118	0.0000307	2	2
Q60677	ITAE_MOUSE	1167	0.0000637	1	1
Q60680	IKKA_MOUSE	745	0.0000489	1	1
Q60682	KLRA8_MOUSE	266	0.0000779	1	1
Q60698	SKI_MOUSE	725	0.000110733	4	4
Q60710	SAMH1_MOUSE	658	0.0000624	2	2
Q60714	S27A1_MOUSE	646	0.0000348	1	1
Q60715	P4HA1_MOUSE	534	0.000180686	1	1
Q60716	P4HA2_MOUSE	537	0.00011132	2	2
Q60722	ITF2_MOUSE	670	0.000136236	2	2
Q60736	ZP3R_MOUSE	579	0.0000501	1	1
Q60738	ZNT1_MOUSE	503	0.0000861	2	2
Q60750	EPHA1_MOUSE	977	0.0000792	1	1
Q60756	TCF15_MOUSE	195	0.0000641	1	1
Q60759	GCDH_MOUSE	438	0.0000134	1	1
Q60779	DRC4_MOUSE	478	0.00010076	2	2
Q60795	NF2L2_MOUSE	597	0.0000719	1	1
Q60809	CNOT7_MOUSE	285	0.000113437	1	1
Q60821	ZBT17_MOUSE	794	0.000101109	2	2
Q60847	COCA1_MOUSE	3120	0.0000728	1	1
Q60875	ARHG2_MOUSE	985	0.0000536	1	1
Q60902	EP15R_MOUSE	907	0.000566772	8	8
Q60930	VDAC2_MOUSE	295	0.001568396	6	15
Q60931	VDAC3_MOUSE	283	0.001454854	10	10
Q60932	VDAC1_MOUSE	296	0.000898011	8	10
Q60952	CP250_MOUSE	2414	0.00000946	1	1
Q60953	PML_MOUSE	885	0.000085	1	1
Q60974	NCOR1_MOUSE	2453	0.00023446	3	3
Q60976	JERKY_MOUSE	557	0.0000299	1	1
Q60992	VAV2_MOUSE	868	0.0000838	1	1
Q61001	LAMA5_MOUSE	3718	0.0000244	1	1
Q61010	DTX1_MOUSE	627	0.0000052	1	1
Q61035	HARS1_MOUSE	509	0.000129668	1	1
Q61045	SIM1_MOUSE	765	0.0000675	1	1
Q61056	TRPC1_MOUSE	793	0.0000353	1	1
Q61070	EI24_MOUSE	340	0.00090857	2	6
Q61072	ADAM9_MOUSE	845	0.0000754	1	1
Q61081	CDC37_MOUSE	379	0.0000495	1	1
Q61086	FZD3_MOUSE	666	0.0000241	1	1
Q61093	CY24B_MOUSE	570	0.00000428	1	1
Q61097	KSR1_MOUSE	873	0.0000504	1	1
Q61098	IL18R_MOUSE	537	0.000180248	2	2
Q61102	ABCB7_MOUSE	752	0.0000601	1	1
Q61103	REQU_MOUSE	391	0.0000822	1	1
Q61115	PTC1_MOUSE	1434	0.000281271	3	3
Q61116	ZN235_MOUSE	645	0.000103641	2	2
Q61139	PCSK7_MOUSE	770	0.000105747	1	1
Q61143	TRPC6_MOUSE	930	0.0000235	1	1
Q61184	MTR1A_MOUSE	353	0.0000606	1	1
Q61190	I10R2_MOUSE	349	0.000525134	1	1
Q61193	RGL2_MOUSE	778	0.00000465	1	1
Q61194	P3C2A_MOUSE	1686	0.0000168	1	1
Q61206	PA1B2_MOUSE	229	0.0000524	1	1
Q61210	ARHG1_MOUSE	920	0.0000433	1	1
Q61239	FNTA_MOUSE	377	0.0000779	1	1
Q61241	TSSK1_MOUSE	365	0.0000822	1	1
Q61245	COBA1_MOUSE	1804	0.0000624	1	1
Q61263	SOAT1_MOUSE	540	0.0000343	2	2
Q61282	PGCA_MOUSE	2132	0.0000258	1	1
Q61285	ABCD2_MOUSE	741	0.000191546	2	2
Q61290	CAC1E_MOUSE	2272	0.0000193	2	2
Q61301	CTNA2_MOUSE	953	0.0000942	2	2
Q61315	APC_MOUSE	2845	0.0000152	1	1
Q61324	ARNT2_MOUSE	712	0.0000958	1	1
Q61329	ZFHX3_MOUSE	3726	0.000167164	1	1
Q61330	CNTN2_MOUSE	1040	0.001282602	14	16
Q61371	IFT88_MOUSE	824	0.0000611	1	1
Q61382	TRAF4_MOUSE	470	0.0000119	1	1
Q61391	NEP_MOUSE	750	0.0000688	2	2
Q61410	KGP2_MOUSE	762	0.0000755	2	2
Q61423	KCNA4_MOUSE	654	0.000093	2	2
Q61425	HCDH_MOUSE	314	0.0000412	1	1
Q61458	CCNH_MOUSE	323	0.0000843	1	1
Q61464	ZN638_MOUSE	1960	0.000198245	2	2
Q61469	PLPP1_MOUSE	283	0.0000125	1	1
Q61471	TOB1_MOUSE	362	0.000102845	2	2
Q61474	MSI1H_MOUSE	362	0.000142659	1	1
Q61481	PDE1A_MOUSE	545	0.000179004	1	1
Q61483	DLL1_MOUSE	722	0.000113924	1	1
Q61493	REV3L_MOUSE	3122	0.0000848	2	2
Q61510	TRI25_MOUSE	634	0.000257458	1	1
Q61532	MK06_MOUSE	720	0.000100523	1	1
Q61543	GSLG1_MOUSE	1175	0.000507258	5	6
Q61545	EWS_MOUSE	655	0.0000399	1	1
Q61549	AGRE1_MOUSE	931	0.0000109	1	1
Q61553	FSCN1_MOUSE	493	0.001037403	1	1
Q61554	FBN1_MOUSE	2873	0.0000613	1	1
Q61572	FOXC1_MOUSE	553	0.0000744	1	1
Q61578	ADRO_MOUSE	494	0.000108249	1	1
Q61592	GAS6_MOUSE	674	0.0000432	1	1
Q61595	KTN1_MOUSE	1327	0.000103479	1	1
Q61599	GDIR2_MOUSE	200	0.000106332	1	1
Q61603	GLRA4_MOUSE	456	0.00000639	1	1
Q61624	ZN148_MOUSE	794	0.00000726	1	1
Q61626	GRIK5_MOUSE	979	0.0000639	1	1
Q61627	GRID1_MOUSE	1009	0.0000466	1	1
Q61656	DDX5_MOUSE	614	0.000114086	3	3
Q61660	FOXJ1_MOUSE	421	0.0000417	1	1
Q61687	ATRX_MOUSE	2476	0.000182905	3	3
Q61699	HS105_MOUSE	858	0.000038	1	1
Q61702	ITIH1_MOUSE	907	0.0000637	2	2
Q61727	I10R1_MOUSE	575	0.00000627	1	1
Q61735	CD47_MOUSE	303	0.000340424	3	6
Q61739	ITA6_MOUSE	1091	0.0000839	1	1
Q61749	EI2BD_MOUSE	524	0.001500833	1	1
Q61768	KINH_MOUSE	963	0.0000608	2	2
Q61771	KIF3B_MOUSE	747	0.000142332	2	2
Q61772	EPHA7_MOUSE	998	0.000138128	1	1
Q61789	LAMA3_MOUSE	3330	0.000161041	1	1
Q61817	CREB3_MOUSE	404	0.000223022	1	1
Q61830	MRC1_MOUSE	1456	0.0000212	1	1
Q61831	MK10_MOUSE	464	0.00016169	1	1
Q61879	MYH10_MOUSE	1976	0.0000873	3	3
Q61884	MNS1_MOUSE	491	0.000101546	3	3
Q61909	MTG8_MOUSE	577	0.0000719	1	1
Q61955	KLK8_MOUSE	260	0.00000313	1	1
Q61967	ZFP90_MOUSE	636	0.000124539	2	2
Q61982	NOTC3_MOUSE	2318	0.000111648	1	1
Q61999	ODFP1_MOUSE	247	0.000129411	1	1
Q62018	CTR9_MOUSE	1173	0.0000468	2	2
Q62036	CP131_MOUSE	1060	0.000093	1	1
Q62052	P_MOUSE	833	0.0000894	1	1
Q62059	CSPG2_MOUSE	3357	0.000203719	1	1
Q62077	PLCG1_MOUSE	1302	0.00000598	1	1
Q62108	DLG4_MOUSE	724	0.000078	2	2
Q62132	PTPRR_MOUSE	656	0.0000489	1	1
Q62136	PTN21_MOUSE	1176	0.000000799	1	1
Q62141	SIN3B_MOUSE	1098	0.000633926	2	2
Q62172	RBP1_MOUSE	648	0.0000338	1	1
Q62179	SEM4B_MOUSE	823	0.0000781	1	1
Q62186	SSRD_MOUSE	172	0.00000872	1	1
Q62187	TTF1_MOUSE	859	0.0000377	1	1
Q62190	RON_MOUSE	1378	0.00000704	1	1
Q62205	SCN9A_MOUSE	1984	0.0000718	1	1
Q62209	SYCP1_MOUSE	993	0.0000819	2	2
Q62217	SEM5A_MOUSE	1077	0.000180814	2	2
Q62231	SIX1_MOUSE	284	0.0000391	1	1
Q62234	MYOM1_MOUSE	1667	0.000112644	2	2
Q62245	SOS1_MOUSE	1319	0.000024	1	1
Q62252	SP17_MOUSE	149	0.0000965	1	1
Q62261	SPTB2_MOUSE	2363	0.002557738	1	1
Q62280	SSXT_MOUSE	418	0.0000969	1	1
Q62315	JARD2_MOUSE	1234	0.0000352	2	2
Q62351	TFR1_MOUSE	763	0.0000123	1	1
Q62356	FSTL1_MOUSE	306	0.0000682	1	1
Q62361	TRH_MOUSE	256	0.0000976	1	1
Q62394	ZN185_MOUSE	352	0.0000993	1	1
Q62407	SPEG_MOUSE	3262	0.000167069	4	4
Q62417	SRBS1_MOUSE	1290	0.000239703	2	2
Q62420	SH3G2_MOUSE	352	0.00000988	1	1
Q62425	NDUA4_MOUSE	82	0.000170082	2	2
Q62433	NDRG1_MOUSE	394	0.000102566	1	1
Q62463	V1AR_MOUSE	423	0.0000599	1	1
Q62481	VPS72_MOUSE	368	0.0000596	1	1
Q62504	MINT_MOUSE	3644	0.000823201	7	7
Q62523	ZYX_MOUSE	564	0.0000478	1	1
Q62556	BT1A1_MOUSE	524	0.0000433	1	1
Q63829	COMD3_MOUSE	195	0.0000109	1	1
Q63844	MK03_MOUSE	380	0.0000242	1	1
Q63870	CO7A1_MOUSE	2944	0.000094	3	3
Q63912	OMGP_MOUSE	440	0.001257285	9	9
Q63959	KCNC3_MOUSE	769	0.0000188	1	1
Q63ZW7	INADL_MOUSE	1834	0.00000839	1	1
Q64028	PHC1_MOUSE	1012	0.0000466	1	1
Q640L3	CCPG1_MOUSE	753	0.0000318	1	1
Q640L5	CCD18_MOUSE	1455	0.000394225	4	4
Q640M1	UT14A_MOUSE	767	0.00019809	2	2
Q640N1	AEBP1_MOUSE	1128	0.0000885	2	2
Q640N3	RHG30_MOUSE	1101	0.0000262	2	2
Q640P2	ANGL1_MOUSE	490	0.0000719	1	1
Q64124	SCX_MOUSE	207	0.0000182	1	1
Q64127	TIF1A_MOUSE	1051	0.0000795	1	2
Q64131	RUNX3_MOUSE	409	0.0000264	1	1
Q64143	P55G_MOUSE	461	0.0000589	2	2
Q64152	BTF3_MOUSE	204	0.000336014	1	1
Q641K5	NUAK1_MOUSE	658	0.0000241	1	1
Q64281	LIRB4_MOUSE	335	0.00023956	1	1
Q64331	MYO6_MOUSE	1265	0.000043	1	1
Q64332	SYN2_MOUSE	586	0.000103325	3	3
Q64429	CP1B1_MOUSE	543	0.0000671	2	2
Q64436	ATP4A_MOUSE	1033	0.0000361	2	2
Q64449	MRC2_MOUSE	1479	0.0000197	1	1
Q64455	PTPRJ_MOUSE	1238	0.00000659	1	1
Q64462	CP4B1_MOUSE	511	0.0000182	1	1
Q64487	PTPRD_MOUSE	1912	0.000110811	3	3
Q64505	CP7A1_MOUSE	503	0.000241524	2	3
Q64514	TPP2_MOUSE	1262	0.000178209	1	2
Q64516	GLPK_MOUSE	559	0.000130684	2	2
Q64521	GPDM_MOUSE	727	0.000197059	4	4
Q64700	RBL2_MOUSE	1135	0.000341913	2	2
Q64702	PLK4_MOUSE	925	0.0000622	1	1
Q64726	ZA2G_MOUSE	307	0.0000529	1	1
Q64G17	AN32C_MOUSE	123	0.000101332	1	1
Q64GA5	PA24C_MOUSE	597	0.000175548	2	3
Q64HY3	SP9_MOUSE	484	0.0000918	1	1
Q66JQ7	KNL1_MOUSE	1612	0.0000212	2	2
Q66JV4	R12BB_MOUSE	834	0.0000684	1	1
Q66L42	M3K10_MOUSE	940	0.0000585	3	3
Q66LM6	F170A_MOUSE	333	0.000107121	1	1
Q66X01	NLR9C_MOUSE	1004	0.0000744	2	2
Q66X19	NAL4E_MOUSE	978	0.0000534	1	1
Q66X22	NLR9B_MOUSE	1003	0.001011013	2	2
Q684R7	FREM1_MOUSE	2191	0.0000574	1	1
Q68EF6	BEGIN_MOUSE	600	0.0000248	1	1
Q68FD5	CLH1_MOUSE	1675	0.001249379	18	18
Q68FE9	TSH2_MOUSE	1030	0.0000115	1	1
Q68FF9	S5A1_MOUSE	255	0.0000307	1	1
Q68FL4	SAHH3_MOUSE	613	0.000123055	1	1
Q68FL6	SYMC_MOUSE	902	0.000107676	1	1
Q68FM6	PPR29_MOUSE	823	0.0000666	1	1
Q68SN8	FCRL5_MOUSE	596	0.000037	1	1
Q69Z23	DYH17_MOUSE	4481	0.0000203	1	1
Q69Z26	CNTN4_MOUSE	1026	0.000805058	8	8
Q69Z28	ATS16_MOUSE	1222	0.0000472	1	1
Q69Z37	SAM9L_MOUSE	1561	0.0000383	1	1
Q69Z66	MYSM1_MOUSE	819	0.000186125	1	1
Q69ZA1	CDK13_MOUSE	1511	0.000145235	4	4
Q69ZF7	CNNM4_MOUSE	771	0.0000362	1	1
Q69ZK0	PREX1_MOUSE	1650	0.0000292	2	3
Q69ZK6	JHD2C_MOUSE	2350	0.000226116	3	3
Q69ZK9	NLGN2_MOUSE	836	0.0000327	2	2
Q69ZN7	MYOF_MOUSE	2048	0.0000376	1	1
Q69ZQ2	ISY1_MOUSE	285	0.0000515	2	2
Q69ZR2	HECD1_MOUSE	2618	0.000146539	4	4
Q69ZS0	PZRN3_MOUSE	1063	0.000165288	2	2
Q69ZS6	SV2C_MOUSE	727	0.0000187	1	1
Q69ZT1	FAN1_MOUSE	1020	0.000164867	1	1
Q69ZU8	ANKR6_MOUSE	712	0.0000844	2	2
Q6A026	PDS5A_MOUSE	1332	0.000283497	1	1
Q6A028	SWP70_MOUSE	585	0.0000775	1	2
Q6A039	TBC12_MOUSE	696	0.00000496	1	1
Q6A065	CE170_MOUSE	1588	0.000393421	1	1
Q6A078	CE290_MOUSE	2472	0.0000947	3	3
Q6A0A2	LAR4B_MOUSE	741	0.0000763	2	2
Q6A0D4	RFTN1_MOUSE	554	0.0000876	1	1
Q6A4L0	S22AD_MOUSE	551	0.00000463	1	1
Q6AW69	CGNL1_MOUSE	1298	0.000251233	3	3
Q6BCL1	PRAM_MOUSE	675	0.000277846	2	2
Q6DFV3	RHG21_MOUSE	1944	0.00031207	1	1
Q6DFV6	FN3C1_MOUSE	1356	0.0000727	1	1
Q6DFW4	NOP58_MOUSE	536	0.00000417	1	1
Q6DIB4	NOL4L_MOUSE	494	0.0000394	1	1
Q6DIB5	MEG10_MOUSE	1147	0.000580112	1	1
Q6DIC0	SMCA2_MOUSE	1577	0.0000115	2	2
Q6DID3	SCAF8_MOUSE	1268	0.000103818	1	1
Q6DVA0	LEMD2_MOUSE	511	0.0000601	1	1
Q6EDY6	CARL1_MOUSE	1374	0.000240687	3	3
Q6EJB6	UT14B_MOUSE	756	0.000382575	2	2
Q6GQS1	SCMC3_MOUSE	467	0.0000756	1	1
Q6GQT0	CC14A_MOUSE	603	0.0000804	1	1
Q6GQT1	A2MG_MOUSE	1474	0.00000438	1	1
Q6GQT9	NOMO1_MOUSE	1214	0.0000103	1	1
Q6GQX2	NCK5L_MOUSE	1323	0.0000213	1	1
Q6GYP7	RGPA1_MOUSE	2035	0.0000883	1	1
Q6IE21	OTU6A_MOUSE	290	0.000103478	1	1
Q6IFZ6	K2C1B_MOUSE	572	0.0000945	1	1
Q6IME9	K2C72_MOUSE	520	0.000183908	1	2
Q6IQX7	CHSS2_MOUSE	774	0.000128538	2	2
Q6IQY5	CEP70_MOUSE	616	0.0000177	1	1
Q6IRU2	TPM4_MOUSE	248	0.000250347	2	2
Q6IRU5	CLCB_MOUSE	229	0.00000379	1	1
Q6IUP1	SOLH1_MOUSE	357	0.000135804	1	1
Q6J756	CAN11_MOUSE	714	0.0000718	1	1
Q6K1E7	GGNB1_MOUSE	370	0.0000609	1	1
Q6KAQ7	ZZZ3_MOUSE	910	0.0000392	1	1
Q6KCD5	NIPBL_MOUSE	2798	0.000110418	1	2
Q6NS45	CCD66_MOUSE	935	0.00000653	1	1
Q6NS46	RRP5_MOUSE	1862	0.000163142	3	3
Q6NS57	MABP1_MOUSE	1503	0.000141023	1	1
Q6NS60	FBX41_MOUSE	873	0.000181911	2	2
Q6NS86	ZN366_MOUSE	746	0.0000255	2	2
Q6NV66	ZN646_MOUSE	1788	0.000288172	4	4
Q6NV83	SR140_MOUSE	1029	0.000153749	3	3
Q6NVD0	FREM2_MOUSE	3160	0.000104127	2	2
Q6NVE8	WDR44_MOUSE	915	0.000180789	3	3
Q6NVF4	HELB_MOUSE	1074	0.0000636	2	2
Q6NVF9	CPSF6_MOUSE	551	0.000317436	3	3
Q6NWV3	IF122_MOUSE	1182	0.0000152	1	1
Q6NWW5	KIF24_MOUSE	1356	0.00000605	1	2
Q6NXH2	MANEA_MOUSE	462	0.000367622	1	1
Q6NXI6	RPRD2_MOUSE	1469	0.0000303	1	1
Q6NXJ0	WWC2_MOUSE	1187	0.0000175	1	1
Q6NXK7	DPP10_MOUSE	797	0.000131456	3	3
Q6NXY1	TBC31_MOUSE	996	0.000420518	2	3
Q6NY15	TSG10_MOUSE	697	0.0000839	3	3
Q6NZC7	S23IP_MOUSE	998	0.0000622	3	3
Q6NZE7	F122B_MOUSE	255	0.0000795	1	1
Q6NZF1	ZC11A_MOUSE	792	0.0000888	1	1
Q6NZK5	K1328_MOUSE	612	0.0000585	1	1
Q6NZL0	SOGA3_MOUSE	945	0.000155582	2	2
Q6NZL8	SCUB1_MOUSE	1018	0.000074	1	1
Q6NZN0	RBM26_MOUSE	1012	0.0000347	1	1
Q6NZN1	PPRC1_MOUSE	1644	0.0000444	1	1
Q6P1C6	LRIG3_MOUSE	1117	0.0000623	1	1
Q6P1D7	SLX4_MOUSE	1565	0.0000047	1	1
Q6P1E8	EFCB6_MOUSE	1516	0.0000549	1	1
Q6P1G0	HEAT6_MOUSE	1184	0.000137318	1	1
Q6P1H1	CYAC3_MOUSE	242	0.0000198	1	1
Q6P1H6	ANKL2_MOUSE	964	0.0000128	1	1
Q6P1J0	MANEL_MOUSE	452	0.000082	1	1
Q6P2B1	TNPO3_MOUSE	923	0.0000762	1	1
Q6P2K6	P4R3A_MOUSE	820	0.0000855	1	1
Q6P2L7	GOLM2_MOUSE	435	0.0000743	1	1
Q6P3Y5	Z280C_MOUSE	742	0.0000038	1	1
Q6P3Y9	PONL1_MOUSE	559	0.0000519	1	1
Q6P4S8	INT1_MOUSE	2195	0.000121869	1	1
Q6P4T1	SNX19_MOUSE	997	0.0000797	1	1
Q6P542	ABCF1_MOUSE	837	0.0000188	1	1
Q6P5B0	RRP12_MOUSE	1295	0.00010752	1	1
Q6P5D3	DHX57_MOUSE	1388	0.0000944	1	1
Q6P5D8	SMHD1_MOUSE	2007	0.0000145	1	1
Q6P5E4	UGGG1_MOUSE	1551	0.000116971	1	1
Q6P5E8	DGKQ_MOUSE	934	0.000159978	2	2
Q6P5H6	FRMD5_MOUSE	517	0.00010849	2	2
Q6P5U8	CC148_MOUSE	527	0.0000246	1	1
Q6P6L0	FIL1L_MOUSE	1131	0.000316252	1	1
Q6P6P7	PARP6_MOUSE	630	0.000206142	1	1
Q6P7F1	MPP4_MOUSE	635	0.0000329	1	1
Q6P7W0	SENP6_MOUSE	1132	0.000028	1	1
Q6P7W2	SHKB1_MOUSE	704	0.0000479	1	1
Q6P8J2	SAT2_MOUSE	170	0.0000956	1	1
Q6P8J7	KCRS_MOUSE	419	0.0000377	1	1
Q6P8Z1	MYCB_MOUSE	170	0.0000573	1	1
Q6P9J5	KANK4_MOUSE	1016	0.0000245	1	1
Q6P9J9	ANO6_MOUSE	911	0.000141005	3	3
Q6P9K9	NRX3A_MOUSE	1571	0.00094576	9	9
Q6P9L4	UBP49_MOUSE	685	0.0000449	1	1
Q6P9L6	KIF15_MOUSE	1387	0.00000642	1	1
Q6P9P6	KIF11_MOUSE	1052	0.000293001	2	4
Q6P9Q4	FHOD1_MOUSE	1197	0.0000184	1	1
Q6P9R4	ARHGI_MOUSE	1405	0.000145873	2	2
Q6PAC3	DCA13_MOUSE	445	0.000136947	2	2
Q6PAC4	PCARE_MOUSE	1279	0.000065	1	1
Q6PAJ1	BCR_MOUSE	1270	0.000119559	2	2
Q6PAK3	ANM8_MOUSE	394	0.0000835	1	1
Q6PAL0	BEND3_MOUSE	825	0.0000941	2	2
Q6PAR0	KLD10_MOUSE	439	0.0000554	1	1
Q6PAV2	HERC4_MOUSE	1057	0.0000324	1	1
Q6PB70	ANO8_MOUSE	1060	0.000254501	1	1
Q6PB75	PAPD7_MOUSE	542	0.00000421	1	1
Q6PB97	FXL19_MOUSE	674	0.00013563	1	1
Q6PCL9	PAPOG_MOUSE	739	0.0000453	1	1
Q6PCM1	KDM3A_MOUSE	1323	0.000113687	2	2
Q6PCP5	MFF_MOUSE	291	0.000101291	2	2
Q6PCQ0	IQCE_MOUSE	778	0.00000395	1	1
Q6PD05	ZN821_MOUSE	413	0.000108403	1	1
Q6PD21	SHB_MOUSE	503	0.000104193	1	1
Q6PD26	PIGS_MOUSE	555	0.0000131	1	2
Q6PDH0	PHLB1_MOUSE	1371	0.0000926	4	4
Q6PDK2	KMT2D_MOUSE	5588	0.0000954	1	1
Q6PDK8	DTX4_MOUSE	616	0.0000694	1	1
Q6PDN3	MYLK_MOUSE	1941	0.0000263	1	1
Q6PDQ2	CHD4_MOUSE	1915	0.000314374	1	1
Q6PE87	CF206_MOUSE	622	0.00000377	1	1
Q6PEE2	CTIF_MOUSE	600	0.0000904	1	1
Q6PEM6	GRM2B_MOUSE	445	0.000114689	1	1
Q6PER3	MARE3_MOUSE	281	0.0000125	1	1
Q6PF93	PK3C3_MOUSE	887	0.000271907	2	2
Q6PFE7	TEFF1_MOUSE	372	0.0000864	1	1
Q6PFG8	OLIG3_MOUSE	273	0.00004	1	1
Q6PFX7	NYAP1_MOUSE	833	0.0001219	1	2
Q6PGB8	SMCA1_MOUSE	1046	0.000321673	2	2
Q6PGC1	DHX29_MOUSE	1365	0.0000352	1	1
Q6PGF7	EXOC8_MOUSE	716	0.000982355	2	2
Q6PGH1	BUD31_MOUSE	144	0.00000368	1	1
Q6PGL7	WASC2_MOUSE	1334	0.0000361	1	1
Q6PGN1	ERFE_MOUSE	340	0.0000135	1	1
Q6PH08	ERC2_MOUSE	957	0.000200169	4	4
Q6PHN1	CCD57_MOUSE	1016	0.0000371	1	1
Q6PHS6	SNX13_MOUSE	957	0.0000319	1	1
Q6PHS9	CA2D2_MOUSE	1154	0.000836428	10	11
Q6PHU5	SORT_MOUSE	825	0.0000708	1	1
Q6PHZ8	KCIP4_MOUSE	250	0.0000575	1	1
Q6PIC6	AT1A3_MOUSE	1013	0.003019489	16	21
Q6PIE5	AT1A2_MOUSE	1020	0.000833067	8	8
Q6PIJ4	NFRKB_MOUSE	1296	0.000192974	2	2
Q6PJN8	DALD3_MOUSE	538	0.000184768	1	1
Q6PKN7	INCA1_MOUSE	231	0.0000919	1	1
Q6PR54	RIF1_MOUSE	2419	0.0000228	1	1
Q6Q477	AT2B4_MOUSE	1205	0.000111598	2	2
Q6QIY3	SCNAA_MOUSE	1958	0.000100594	1	1
Q6QNU9	TLR12_MOUSE	906	0.00000688	1	1
Q6R891	NEB2_MOUSE	817	0.0000184	1	1
Q6RHR9	MAGI1_MOUSE	1471	0.00000553	1	1
Q6RHW0	K1C9_MOUSE	743	0.000129461	1	1
Q6RI63	F120B_MOUSE	786	0.0000212	1	1
Q6RT24	CENPE_MOUSE	2474	0.000295466	4	4
Q6S5J6	KRIT1_MOUSE	736	0.000160723	2	2
Q6SJ95	TBPL2_MOUSE	350	0.00000667	1	1
Q6TDP3	KLH17_MOUSE	640	0.0000673	1	1
Q6TXD4	DNMBP_MOUSE	1580	0.0000592	1	1
Q6UJY2	SL9C1_MOUSE	1175	0.00000417	1	1
Q6URW6	MYH14_MOUSE	2000	0.0000594	1	1
Q6V3W6	DRC7_MOUSE	876	0.000212138	4	4
Q6V4S5	SDK2_MOUSE	2176	0.000110512	2	2
Q6V5K9	ZN474_MOUSE	347	0.0000443	1	1
Q6VNB8	WDFY3_MOUSE	3508	0.000138038	2	2
[truncated: 2,630 more rows]
