# Supplementary material for: Isolation and Characterization of Multi-Protein Complexes Enriched in the K-Cl Co-transporter 2 From Brain Plasma Membranes
Source: Front Mol Neurosci. 2020 Oct 22;13:563091. doi: 10.3389/fnmol.2020.563091 (PMC7643010; doi:10.3389/fnmol.2020.563091)
Supplement: Supplementary file 7 [file Data_Sheet_5.CSV]

Accession Number	Protein Name	Molecular Weight	Spectral Index	Unique Peptides	Number of Spectra
A0A087WPF7	AUTS2_MOUSE	1261	0.00000946	1	1
A0A0A6YY25	BTBDI_MOUSE	723	0.000189515	2	2
A0A0U1RPR8	GUC2D_MOUSE	1117	0.000832014	2	6
A0A0U1RQ45	TM275_MOUSE	177	0.000101609	1	1
A0AUP1	CC112_MOUSE	442	0.0000879	1	1
A0JLY1	CC173_MOUSE	547	0.000230674	2	3
A0JP43	EFCB5_MOUSE	1406	0.000195957	2	2
A1L314	MPEG1_MOUSE	713	0.000143584	1	1
A1L317	K1C24_MOUSE	512	0.000238405	1	2
A1L3C1	F71E1_MOUSE	212	0.000169279	1	1
A2A259	PK2L1_MOUSE	760	0.0000426	1	1
A2A3V1	AK17B_MOUSE	959	0.000114926	1	1
A2A4P0	DHX8_MOUSE	1244	0.000107657	2	2
A2A6M5	CACO2_MOUSE	331	0.0000192	2	2
A2A761	ZFP69_MOUSE	587	0.000153213	1	1
A2A884	ZEP3_MOUSE	2348	0.000165822	2	2
A2A891	CMTA1_MOUSE	1682	0.000072	1	1
A2A8L1	CHD5_MOUSE	1946	0.000118647	2	2
A2A8L5	PTPRF_MOUSE	1898	0.000318017	2	2
A2A995	FYB2_MOUSE	729	0.000270403	2	7
A2A9C3	SZT2_MOUSE	3431	0.0000494	3	3
A2A9Q0	FND10_MOUSE	223	0.0000672	1	1
A2AAE1	K1109_MOUSE	5005	0.0000562	1	1
A2AAJ9	OBSCN_MOUSE	8886	0.00120494	3	3
A2AB59	RHG27_MOUSE	869	0.0000775	2	3
A2AEY4	MA7D3_MOUSE	876	0.0000532	1	1
A2AFR3	FRPD4_MOUSE	1320	0.000272606	2	2
A2AG50	MA7D2_MOUSE	781	0.000165244	1	1
A2AG58	BCLA3_MOUSE	752	0.0000471	1	1
A2AGB2	CA087_MOUSE	545	0.000156183	1	1
A2AGH6	MED12_MOUSE	2190	0.0000132	1	1
A2AGL3	RYR3_MOUSE	4863	0.0000477	1	1
A2AHG0	LZTS3_MOUSE	700	0.0000717	2	2
A2AHJ4	BRWD3_MOUSE	1799	0.0000616	1	1
A2AIL4	NDUF6_MOUSE	333	0.0000618	1	1
A2AIV8	CARD9_MOUSE	536	0.0000291	2	2
A2AJ76	HMCN2_MOUSE	5100	0.000087	3	3
A2AJA9	AJM1_MOUSE	974	0.00000588	1	1
A2AJB7	LCN5_MOUSE	192	0.000274574	1	2
A2AJK6	CHD7_MOUSE	2986	0.0000233	1	1
A2AJL3	FGGY_MOUSE	552	0.0000473	1	1
A2AJT4	PNISR_MOUSE	805	0.000325215	4	4
A2AJX4	MALR1_MOUSE	2123	0.0000513	1	1
A2AKB4	FRPD1_MOUSE	1549	0.00013459	1	1
A2AKG8	FOCAD_MOUSE	1798	0.0000157	1	1
A2AKX3	SETX_MOUSE	2646	0.000146261	1	1
A2AKY4	Z804A_MOUSE	1200	0.0000098	1	1
A2AL36	CNTRL_MOUSE	2334	0.000235911	1	1
A2ALI5	AJAP1_MOUSE	412	0.0000561	1	1
A2ALK8	PTN3_MOUSE	913	0.0000999	1	1
A2AM05	CNTLN_MOUSE	1397	0.000413307	3	3
A2AN08	UBR4_MOUSE	5180	0.000100997	1	1
A2ANX9	ZN711_MOUSE	761	0.00011447	1	1
A2AP18	PLCH2_MOUSE	1501	0.0000641	1	1
A2APC3	TTLL9_MOUSE	461	0.000273491	1	1
A2APF3	CTCFL_MOUSE	636	0.000178463	2	2
A2APT9	KLD7A_MOUSE	773	0.0000327	1	1
A2AQH4	BCORL_MOUSE	1781	0.000089	2	2
A2AQP0	MYH7B_MOUSE	1941	0.000151438	1	1
A2AR02	PPIG_MOUSE	752	0.0000493	1	1
A2ARP1	VIP1_MOUSE	1436	0.000328905	1	2
A2ARS0	ANR63_MOUSE	390	0.0000156	1	1
A2ARZ3	FSIP2_MOUSE	6995	0.001202043	6	6
A2ASA8	IPIL1_MOUSE	547	0.00000327	1	1
A2ASI5	SCN3A_MOUSE	1947	0.000143879	2	2
A2ASS6	TITIN_MOUSE	35213	0.005646698	18	38
A2AT37	RENT2_MOUSE	1269	0.0000228	1	1
A2ATD1	ISM1_MOUSE	454	0.000104809	1	1
A2AUM9	CE152_MOUSE	1736	0.000649038	2	9
A2AUU0	METL8_MOUSE	281	0.0000767	1	1
A2AWA9	RBGP1_MOUSE	1064	0.004240978	1	1
A2AWP8	ARGAL_MOUSE	1280	0.000043	1	1
A2AWT3	AT7L3_MOUSE	347	0.0000944	1	1
A2CI98	DYTN_MOUSE	653	0.0000585	1	1
A2RSQ0	DEN5B_MOUSE	1274	0.000148874	2	2
A2RSY1	KANL3_MOUSE	903	0.000169522	1	1
A2RSY6	TRM1L_MOUSE	728	0.000108675	1	1
A2RT67	DEND3_MOUSE	1274	0.000129956	1	1
A2RTF1	CTSRB_MOUSE	1109	0.0000506	1	1
A2VDH3	LRC38_MOUSE	298	0.0000913	1	1
A3KFM7	CHD6_MOUSE	2711	0.000216239	3	3
A3KFU9	DISP3_MOUSE	1347	0.0000047	1	1
A3KGV1	ODFP2_MOUSE	830	0.0000771	3	3
A4Q9F6	TTL13_MOUSE	804	0.000179262	2	2
A6H619	PHRF1_MOUSE	1682	0.0000631	2	2
A6H6A4	LRIQ4_MOUSE	596	0.00000909	1	1
A6H6Q4	CS071_MOUSE	206	0.00000251	1	1
A6H8H5	KCNB2_MOUSE	907	0.0000614	1	1
A6PWD2	FHAD1_MOUSE	1420	0.0000059	1	1
A6PWV3	IZUM3_MOUSE	263	0.0000525	2	2
A6PWY4	WDR76_MOUSE	622	0.000646923	1	8
A6X8Z9	TEX55_MOUSE	381	0.0000299	1	1
A6X919	D19L1_MOUSE	746	0.0000813	1	1
A7M7C7	SKOR2_MOUSE	1008	0.000243094	3	3
A8C756	THADA_MOUSE	1938	0.0000369	1	1
A8Y5H7	S14L1_MOUSE	715	0.0000578	1	1
A9Z1V5	VW5B1_MOUSE	1215	0.000179333	1	1
B0QZF7	PRCA1_MOUSE	307	0.00010752	1	1
B0V2N1	PTPRS_MOUSE	1907	0.000465274	5	5
B1ARD8	SLFN8_MOUSE	910	0.00012872	1	1
B1AS29	GRIK3_MOUSE	919	0.000042	1	1
B1AUC7	RHG36_MOUSE	590	0.0000135	1	1
B1AVH7	TBD2A_MOUSE	922	0.000135542	1	1
B1AWL2	ZN462_MOUSE	2495	0.000158188	2	2
B1AWN6	SCN2A_MOUSE	2006	0.000183552	2	2
B1AXH1	NHSL2_MOUSE	1219	0.0000101	1	1
B1AY13	UBP24_MOUSE	2617	0.0000243	1	2
B1AYB6	MBD5_MOUSE	1498	0.0000139	1	1
B1AZ99	OTUD3_MOUSE	396	0.0000327	1	1
B1AZI6	THOC2_MOUSE	1594	0.000277141	1	2
B2KF05	BRPF3_MOUSE	1204	0.00014733	1	1
B2KFW1	ZSC20_MOUSE	1030	0.000021	2	2
B2KG20	KLRI1_MOUSE	248	0.00015051	1	1
B2RPU2	PLHD1_MOUSE	505	0.000273404	3	3
B2RQC2	UBP42_MOUSE	1324	0.000421994	1	1
B2RQE8	RHG42_MOUSE	841	0.000043	1	1
B2RRD7	BRPF1_MOUSE	1212	0.000119116	1	1
B2RRF6	Z518A_MOUSE	1478	0.00000487	1	1
B2RS91	RRN3_MOUSE	656	0.000131965	1	1
B2RSH2	GNAI1_MOUSE	354	0.000473231	4	4
B2RUI1	ZN551_MOUSE	696	0.000032	1	1
B2RWS6	EP300_MOUSE	2412	0.000177608	1	2
B2RX14	TUT4_MOUSE	1644	0.00000946	1	1
B2RX88	CSPP1_MOUSE	1205	0.000564457	2	2
B2RXA1	PLCX2_MOUSE	340	0.0000884	1	1
B2RXC5	ZN382_MOUSE	579	0.0000299	1	1
B2RXR6	ANR44_MOUSE	993	0.0000992	1	1
B2RXS4	PLXB2_MOUSE	1842	0.0000174	1	1
B2RXZ1	PNDC1_MOUSE	531	0.000109633	1	1
B2RY04	DOCK5_MOUSE	1868	0.000129687	1	1
B2RY56	RBM25_MOUSE	838	0.000797907	10	13
B5TVM2	ILDR2_MOUSE	661	0.000154279	2	2
B9EJ86	OSBL8_MOUSE	889	0.0000701	2	2
B9EKE5	CATIP_MOUSE	520	0.0000588	1	1
B9EKI3	TMF1_MOUSE	1091	0.001114077	2	2
B9EKR1	PTPRZ_MOUSE	2312	0.000132846	1	1
D2EAC2	ZBED6_MOUSE	980	0.00014687	1	1
D3KU66	ASMT_MOUSE	387	0.0000802	1	1
D3YU32	T13C1_MOUSE	604	0.0000535	2	2
D3YV10	CCD13_MOUSE	709	0.000303832	1	1
D3YVF0	AKAP5_MOUSE	745	0.000151104	1	1
D3YWJ0	SLIP_MOUSE	796	0.000119141	1	1
D3YXG0	HMCN1_MOUSE	5634	0.000120839	2	2
D3YXK2	SAFB1_MOUSE	937	0.000418376	6	6
D3YZP9	CCDC6_MOUSE	469	0.000248741	1	3
D3YZV8	CCDC8_MOUSE	685	0.000432371	4	5
D3Z0R2	PPR36_MOUSE	411	0.0000787	1	1
D3Z2R5	SELN_MOUSE	557	0.000204365	1	1
D3Z3C6	ZFAN4_MOUSE	739	0.0000774	1	1
D3Z750	MRO2A_MOUSE	1679	0.00000829	1	1
D3Z7P3	GLSK_MOUSE	674	0.000525488	1	3
E0CYR6	NT8F7_MOUSE	227	0.0000266	1	1
E0CZ16	KLHL3_MOUSE	587	0.008080346	1	14
E1U8D0	SOGA1_MOUSE	1418	0.0000111	1	1
E5FYH1	TOPZ1_MOUSE	1653	0.000132807	1	1
E9PV87	TALD3_MOUSE	1520	0.0000123	1	1
E9PVA8	GCN1_MOUSE	2671	0.000151847	2	2
E9PVB3	CC175_MOUSE	822	0.0000443	1	1
E9PVX6	KI67_MOUSE	3177	0.000133808	1	1
E9PW05	ZFP54_MOUSE	585	0.000338687	1	1
E9PXF8	MTMRD_MOUSE	1872	0.000231576	2	2
E9PYI1	ZN568_MOUSE	671	0.000413606	1	2
E9PYK3	PARP4_MOUSE	1969	0.00004	1	1
E9PZ19	TUTLB_MOUSE	1328	0.0000655	1	1
E9PZJ8	ASCC3_MOUSE	2198	0.000177102	1	1
E9PZM4	CHD2_MOUSE	1827	0.000217632	3	3
E9PZQ0	RYR1_MOUSE	5035	0.0000694	1	1
E9Q0C6	K1210_MOUSE	1637	0.0000951	2	2
E9Q1U1	CC171_MOUSE	1324	0.0000716	2	2
E9Q286	ICE1_MOUSE	2241	0.000313583	1	1
E9Q2M9	WDFY4_MOUSE	3183	0.0000931	1	1
E9Q2Z1	CECR2_MOUSE	1453	0.0000891	1	1
E9Q309	CE350_MOUSE	3095	0.000250951	1	2
E9Q349	WDR25_MOUSE	535	0.00000607	1	1
E9Q394	AKP13_MOUSE	2776	0.000421269	2	2
E9Q3S4	M3K19_MOUSE	1311	0.000293171	3	3
E9Q401	RYR2_MOUSE	4966	0.00023473	3	3
E9Q414	APOB_MOUSE	4505	0.0000172	1	1
E9Q4F2	KLH18_MOUSE	574	0.0000701	1	1
E9Q4F7	ANR11_MOUSE	2643	0.0000419	2	2
E9Q4P1	WDFY1_MOUSE	410	0.0000291	1	1
E9Q4S1	PDE8B_MOUSE	865	0.000201655	1	1
E9Q555	RN213_MOUSE	5152	0.000151344	2	2
E9Q557	DESP_MOUSE	2883	0.001191202	9	9
E9Q5F9	SETD2_MOUSE	2537	0.000175783	3	3
E9Q5G3	KIF23_MOUSE	953	0.000229031	3	3
E9Q5K9	YTDC1_MOUSE	736	0.0000795	2	2
E9Q5M6	CFA44_MOUSE	1843	0.0000525	2	2
E9Q5R7	NAL12_MOUSE	1054	0.0000795	1	1
E9Q5Z5	FANCF_MOUSE	343	0.0000335	1	1
E9Q649	GCNT4_MOUSE	455	0.000137249	1	1
E9Q6B2	CC85C_MOUSE	420	0.0000328	1	1
E9Q6C8	XKR6_MOUSE	638	0.0000213	1	1
E9Q6J5	BD1L1_MOUSE	3032	0.000208455	3	3
E9Q6W4	ZN296_MOUSE	445	0.0000952	1	1
E9Q735	UBE4A_MOUSE	1028	0.000146567	1	1
E9Q784	ZC3HD_MOUSE	1729	0.000741541	13	16
E9Q793	JHY_MOUSE	770	0.000217163	2	2
E9Q7D5	ARHG5_MOUSE	1581	0.000106676	2	2
E9Q7R9	CFA43_MOUSE	1682	0.000154034	2	2
E9Q8D0	DJC21_MOUSE	531	0.000124938	2	2
E9Q8I9	FRY_MOUSE	3020	0.0000263	1	1
E9Q8T2	PRD15_MOUSE	1174	0.0000407	1	1
E9Q9F6	CTSRD_MOUSE	805	0.0000869	1	1
E9Q9R9	DLG5_MOUSE	1921	0.0000788	2	2
E9Q9W4	S27A6_MOUSE	619	0.00000424	1	1
E9QAM5	HELZ2_MOUSE	2947	0.0000567	1	1
E9QAT4	SC16A_MOUSE	2357	0.0000158	1	1
E9QMW4	CP096_MOUSE	1145	0.0000872	1	1
F6TQD1	RN212_MOUSE	307	0.0000543	1	1
F6ZDS4	TPR_MOUSE	2431	0.0000915	1	1
F8VPU2	FARP1_MOUSE	1048	0.000341947	4	4
F8VPZ5	ERCC6_MOUSE	1481	0.000164669	2	2
F8VPZ9	BICRA_MOUSE	1578	0.0000955	1	1
F8VQB6	MYO10_MOUSE	2062	0.000162701	1	1
G3UW36	C97D2_MOUSE	98	0.0000102	1	1
G3UZ78	ADGB_MOUSE	1657	0.000215877	3	3
G3X982	AOXC_MOUSE	1335	0.000615598	1	2
G3XA57	RFIP2_MOUSE	512	0.000451516	6	6
G5E829	AT2B1_MOUSE	1220	0.00028749	3	3
G5E869	ZN142_MOUSE	1843	0.000230038	1	1
G5E870	TRIPC_MOUSE	2025	0.000024	2	2
G5E897	PLGT3_MOUSE	503	0.0000485	1	1
G5E8A8	TEKT5_MOUSE	557	0.000203429	1	1
G5E8K5	ANK3_MOUSE	1961	0.0000886	1	1
G5E8P1	BRD1_MOUSE	1058	0.000100138	1	1
J3S6Y1	TSEAR_MOUSE	670	0.0000177	1	1
L0N7N1	KIF14_MOUSE	1674	0.000209217	2	2
O08530	S1PR1_MOUSE	382	0.000173807	2	2
O08532	CA2D1_MOUSE	1103	0.005106103	16	25
O08539	BIN1_MOUSE	588	0.000054	1	1
O08550	KMT2B_MOUSE	2713	0.000310711	4	4
O08553	DPYL2_MOUSE	572	0.00014224	2	2
O08585	CLCA_MOUSE	235	0.0000419	1	1
O08599	STXB1_MOUSE	594	0.001671488	9	14
O08600	NUCG_MOUSE	294	0.000139973	1	1
O08638	MYH11_MOUSE	1972	0.000107356	4	4
O08644	EPHB6_MOUSE	1014	0.0000813	1	1
O08648	M3K4_MOUSE	1597	0.000190911	2	2
O08664	BCL7C_MOUSE	217	0.0000978	1	1
O08686	BARX2_MOUSE	283	0.000579642	1	4
O08688	CAN5_MOUSE	640	0.00000253	1	1
O08691	ARGI2_MOUSE	354	0.0000735	1	1
O08712	TR11B_MOUSE	401	0.000029	1	1
O08759	UBE3A_MOUSE	870	0.00000863	1	1
O08785	CLOCK_MOUSE	855	0.000134802	2	2
O08789	MNT_MOUSE	591	0.0000405	2	2
O08811	ERCC2_MOUSE	760	0.0000198	1	1
O08842	GFRA2_MOUSE	464	0.0000526	1	1
O08850	RGS5_MOUSE	181	0.0000352	1	1
O08852	PKD1_MOUSE	4293	0.000152461	3	3
O08856	ELL_MOUSE	602	0.000168994	2	2
O08901	BUB1_MOUSE	1058	0.0000353	1	1
O08911	MK12_MOUSE	367	0.000146974	1	1
O08917	FLOT1_MOUSE	428	0.001018435	9	11
O08966	S22A1_MOUSE	556	0.0000179	1	1
O08969	PHLA2_MOUSE	144	0.000164149	1	1
O09000	NCOA3_MOUSE	1398	0.000109329	1	1
O09030	I13R1_MOUSE	424	0.000045	1	1
O09053	WRN_MOUSE	1401	0.0000235	1	1
O09106	HDAC1_MOUSE	482	0.000168814	2	2
O09111	NDUBB_MOUSE	151	0.000210502	1	2
O09161	CASQ2_MOUSE	415	0.0000664	1	1
O09167	RL21_MOUSE	160	0.000512564	3	3
O35099	M3K5_MOUSE	1380	0.0000235	1	1
O35103	OMD_MOUSE	423	0.0000121	1	1
O35111	KCNK3_MOUSE	409	0.000454601	1	1
O35129	PHB2_MOUSE	299	0.000669521	4	4
O35137	ALX4_MOUSE	399	0.000284085	1	2
O35143	ATIF1_MOUSE	106	0.0000223	1	1
O35206	COFA1_MOUSE	1367	0.000199293	1	1
O35231	KIFC3_MOUSE	824	0.000279556	1	2
O35239	PTN9_MOUSE	593	0.0000353	1	1
O35242	FAN_MOUSE	920	0.0000897	1	1
O35245	PKD2_MOUSE	966	0.0000337	1	1
O35286	DHX15_MOUSE	795	0.000112012	2	2
O35295	PURB_MOUSE	324	0.00000686	1	1
O35348	COLQ_MOUSE	457	0.0000633	1	1
O35350	CAN1_MOUSE	713	0.0000883	1	1
O35368	IFI3_MOUSE	408	0.001410947	2	4
O35379	MRP1_MOUSE	1528	0.000039	1	1
O35382	EXOC4_MOUSE	975	0.000122427	1	1
O35385	PPE2_MOUSE	757	0.000175635	2	2
O35405	PLD3_MOUSE	488	0.0000827	1	1
O35454	CLCN6_MOUSE	870	0.000212933	3	3
O35465	FKBP8_MOUSE	402	0.0000609	1	1
O35490	BHMT1_MOUSE	407	0.0000948	1	1
O35491	CLK2_MOUSE	499	0.000208983	2	2
O35526	STX1A_MOUSE	288	0.000118857	1	1
O35551	RABE1_MOUSE	862	0.000223138	2	2
O35598	ADA10_MOUSE	749	0.00000735	1	1
O35604	NPC1_MOUSE	1277	0.000411717	2	2
O35608	ANGP2_MOUSE	496	0.000256136	1	1
O35613	DAXX_MOUSE	739	0.0000558	1	1
O35627	NR1I3_MOUSE	358	0.000048	1	1
O35643	AP1B1_MOUSE	943	0.000189995	2	2
O35648	CETN3_MOUSE	167	0.0000855	1	1
O35658	C1QBP_MOUSE	278	0.000109416	1	1
O35681	SYT3_MOUSE	587	0.0000839	1	1
O35682	MYADM_MOUSE	320	0.000177729	2	3
O35691	PININ_MOUSE	725	0.000059	1	1
O35710	NOCT_MOUSE	429	0.000045	1	1
O35711	LIPB2_MOUSE	882	0.000169967	1	1
O35874	SATT_MOUSE	532	0.0000298	1	1
O35902	DSG3_MOUSE	993	0.000419262	1	1
O35903	CCL25_MOUSE	144	0.000104661	2	2
O35936	ALOX8_MOUSE	677	0.000161386	1	2
O54724	CAVN1_MOUSE	392	0.0000145	1	1
O54734	OST48_MOUSE	441	0.000672132	3	3
O54781	SRPK2_MOUSE	681	0.000100594	1	1
O54784	DAPK3_MOUSE	448	0.0000401	1	1
O54824	IL16_MOUSE	1322	0.0000978	2	2
O54827	AT10A_MOUSE	1508	0.000322112	1	1
O54829	RGS7_MOUSE	469	0.000191204	3	3
O54931	AKAP2_MOUSE	893	0.000015	1	1
O54943	PER2_MOUSE	1257	0.000022	1	1
O54967	ACK1_MOUSE	1055	0.0000576	1	1
O54972	MTG16_MOUSE	620	0.0000623	1	1
O54991	CNTP1_MOUSE	1385	0.000292278	3	3
O55017	CAC1B_MOUSE	2327	0.00000825	1	1
O55022	PGRC1_MOUSE	195	0.000110004	1	1
O55033	NCK2_MOUSE	380	0.0000911	1	1
O55047	TLK2_MOUSE	718	0.000106492	1	1
O55100	SNG1_MOUSE	234	0.000138557	1	1
O55127	CP26A_MOUSE	497	0.00012099	1	1
O55128	SAP18_MOUSE	153	0.000159053	1	1
O55131	SEPT7_MOUSE	436	0.000415593	3	3
O55143	AT2A2_MOUSE	1044	0.000135641	1	1
O55187	CBX4_MOUSE	551	0.000102196	2	2
O55188	DMP1_MOUSE	503	0.00025612	1	1
O55192	SC6A2_MOUSE	617	0.000355677	1	1
O55222	ILK_MOUSE	452	0.00000808	1	1
O55225	OTOG_MOUSE	2911	0.000192455	1	1
O55229	CHKB_MOUSE	394	0.000161134	1	1
O70138	MMP8_MOUSE	465	0.0000826	1	1
O70146	TESK1_MOUSE	627	0.00000881	1	1
O70157	TOP3A_MOUSE	1003	0.000216745	1	1
O70161	PI51C_MOUSE	661	0.00016315	1	1
O70194	EIF3D_MOUSE	548	0.00000824	1	1
O70218	HMX1_MOUSE	332	0.0000631	1	1
O70228	ATP9A_MOUSE	1047	0.000389001	5	5
O70293	GRK6_MOUSE	576	0.0000779	1	1
O70303	CIDEB_MOUSE	219	0.000052	1	1
O70305	ATX2_MOUSE	1285	0.000151536	1	1
O70309	ITB5_MOUSE	798	0.000025	1	1
O70310	NMT1_MOUSE	496	0.0000467	1	1
O70311	NMT2_MOUSE	529	0.0000802	2	2
O70325	GPX4_MOUSE	197	0.00000947	1	1
O70333	CRIPT_MOUSE	101	0.000108193	1	1
O70361	PER3_MOUSE	1113	0.0000191	1	1
O70373	XIRP1_MOUSE	1129	0.000157456	2	2
O70439	STX7_MOUSE	261	0.000476216	3	3
O70443	GNAZ_MOUSE	355	0.000635246	5	7
O70480	VAMP4_MOUSE	141	0.000431652	4	4
O70503	DHB12_MOUSE	312	0.000209769	2	2
O70576	STAG3_MOUSE	1240	0.0000955	1	1
O70583	TRI18_MOUSE	680	0.0000396	1	1
O70589	CSKP_MOUSE	926	0.0000706	1	1
O88291	ZN326_MOUSE	580	0.0000552	1	1
O88343	S4A4_MOUSE	1079	0.002633396	11	12
O88351	IKKB_MOUSE	757	0.0000425	1	2
O88379	BAZ1A_MOUSE	1555	0.000206572	2	2
O88384	VTI1B_MOUSE	232	0.000334653	3	3
O88398	AVIL_MOUSE	819	0.0014649	2	13
O88410	CXCR3_MOUSE	367	0.0000941	1	1
O88427	CAC1H_MOUSE	2365	0.000154818	1	1
O88447	KLC1_MOUSE	541	0.000161817	2	2
O88466	ZN106_MOUSE	1888	0.000200073	2	2
O88508	DNM3A_MOUSE	908	0.0000212	1	1
O88512	AP1G2_MOUSE	791	0.000112176	1	1
O88532	ZFR_MOUSE	1074	0.0000577	4	4
O88554	PARP2_MOUSE	559	0.000204465	1	1
O88566	AXIN2_MOUSE	840	0.000113536	1	1
O88572	LRP6_MOUSE	1613	0.0000298	1	1
O88622	PARG_MOUSE	969	0.000101834	1	1
O88623	UBP2_MOUSE	613	0.0000182	1	1
O88632	SEM3F_MOUSE	785	0.0000939	1	1
O88673	DGKA_MOUSE	730	0.000205515	2	2
O88700	BLM_MOUSE	1416	0.0000768	1	1
O88705	HCN3_MOUSE	779	0.000067	1	1
O88735	MAP7_MOUSE	730	0.000135318	3	3
O88737	BSN_MOUSE	3942	0.000214896	1	1
O88741	GDAP1_MOUSE	358	0.0000588	1	1
O88783	FA5_MOUSE	2183	0.0000375	1	1
O88809	DCX_MOUSE	366	0.0000655	1	1
O88829	SIAT9_MOUSE	414	0.000100239	1	1
O88843	CRADD_MOUSE	199	0.00000862	1	1
O88844	IDHC_MOUSE	414	0.000125933	1	1
O88866	HUNK_MOUSE	714	0.000159022	1	1
O88876	DHRS3_MOUSE	302	0.0000957	1	1
O88879	APAF_MOUSE	1249	0.0000657	1	1
O88898	P63_MOUSE	680	0.0000765	1	1
O88935	SYN1_MOUSE	706	0.000211166	2	2
O88939	ZBT7A_MOUSE	569	0.000564672	2	2
O88951	LIN7B_MOUSE	207	0.0000641	1	1
O88967	YMEL1_MOUSE	715	0.000103935	2	2
O88974	SETB1_MOUSE	1307	0.000141145	1	1
O88983	STX8_MOUSE	236	0.00017884	2	2
O88986	KBL_MOUSE	416	0.0000563	1	1
O88995	IKBL1_MOUSE	381	0.000189781	3	3
O88998	NOE1_MOUSE	485	0.000119165	1	1
O89019	INVS_MOUSE	1062	0.0000928	2	3
O89020	AFAM_MOUSE	608	0.0000984	1	1
O89026	ROBO1_MOUSE	1612	0.0000581	1	1
O89033	CDC6_MOUSE	562	0.00011719	1	1
O89051	ITM2B_MOUSE	266	0.000124072	1	1
O89053	COR1A_MOUSE	461	0.0000159	1	1
O89116	VTI1A_MOUSE	217	0.0000684	1	1
P00158	CYB_MOUSE	381	0.000051	1	1
P00520	ABL1_MOUSE	1123	0.000135752	1	1
P01027	CO3_MOUSE	1663	0.000104018	1	1
P01029	CO4B_MOUSE	1738	0.0000167	1	1
P01132	EGF_MOUSE	1217	0.0000289	1	1
P01831	THY1_MOUSE	162	0.002196505	5	9
P01837	IGKC_MOUSE	107	0.0000761	1	1
P01867	IGG2B_MOUSE	404	0.000577909	3	3
P02340	P53_MOUSE	390	0.0000807	1	1
P02469	LAMB1_MOUSE	1786	0.0000545	1	1
P02664	CS2LB_MOUSE	143	0.0000174	1	1
P03888	NU1M_MOUSE	318	0.000177602	1	1
P03911	NU4M_MOUSE	459	0.0000667	1	1
P03921	NU5M_MOUSE	607	0.0001897	1	1
P03958	ADA_MOUSE	352	0.000014	1	1
P03966	MYCN_MOUSE	462	0.000250924	1	1
P04104	K2C1_MOUSE	637	0.000582382	1	1
P04187	GRAB_MOUSE	247	0.00000572	1	1
P04202	TGFB1_MOUSE	390	0.000113817	2	2
P04247	MYG_MOUSE	154	0.0000481	1	1
P04345	CRGA_MOUSE	174	0.000023	1	1
P04370	MBP_MOUSE	250	0.00162742	5	8
P04401	IL5_MOUSE	133	0.0000464	1	1
P04426	WNT1_MOUSE	370	0.0000283	1	1
P04627	ARAF_MOUSE	604	0.0000942	2	2
P04919	B3AT_MOUSE	929	0.000256315	3	3
P05202	AATM_MOUSE	430	0.0000535	1	1
P05524	FGF3_MOUSE	245	0.0000725	1	1
P05531	XLR_MOUSE	208	0.0000895	1	1
P06320	TVB7_MOUSE	134	0.000280719	1	1
P06324	TVC3_MOUSE	132	0.00000262	1	1
P06795	MDR1B_MOUSE	1276	0.000128439	1	1
P06800	PTPRC_MOUSE	1293	0.000153844	1	1
P06801	MAOX_MOUSE	572	0.000147868	1	1
P06837	NEUM_MOUSE	227	0.000235467	3	3
P07141	CSF1_MOUSE	552	0.000134551	1	2
P07724	ALBU_MOUSE	608	0.0000665	1	1
P07742	RIR1_MOUSE	792	0.000135024	1	1
P07901	HS90A_MOUSE	733	0.0000756	2	2
P08032	SPTA1_MOUSE	2415	0.0000973	1	1
P08043	ZFP2_MOUSE	459	0.0000352	1	1
P08113	ENPL_MOUSE	802	0.000087	1	1
P08152	EGR2_MOUSE	470	0.000100208	1	1
P08508	FCGR3_MOUSE	261	0.000121669	1	1
P08553	NFM_MOUSE	848	0.000369121	2	3
P08752	GNAI2_MOUSE	355	0.000116076	1	1
P09025	HXC8_MOUSE	242	0.000129786	1	1
P09084	PAX1_MOUSE	446	0.0000899	1	1
P09242	PPBT_MOUSE	524	0.000160303	1	2
P09542	MYL3_MOUSE	204	0.0000742	1	1
P0C1T1	HXB2_MOUSE	354	0.0000391	1	1
P0C605	KGP1_MOUSE	671	0.000108746	1	1
P0C6F1	DYH2_MOUSE	4456	0.000119799	1	1
P0C7Q1	CC153_MOUSE	202	0.0000125	1	1
P0CG09	C2C4D_MOUSE	341	0.000488903	1	1
P0CW70	D19L2_MOUSE	773	0.00000809	1	1
P0DMC4	ELA_MOUSE	54	0.000109287	1	1
P10077	ZFP27_MOUSE	819	0.0000376	1	1
P10166	MYCL_MOUSE	368	0.000196189	2	2
P10493	NID1_MOUSE	1245	0.0000982	1	1
P10630	IF4A2_MOUSE	407	0.0000269	1	1
P10649	GSTM1_MOUSE	218	0.00000845	1	1
P10754	ZFP13_MOUSE	512	0.0000494	1	1
P10761	ZP3_MOUSE	424	0.000159666	1	1
P10852	4F2_MOUSE	526	0.000709914	5	5
P11032	GRAA_MOUSE	260	0.0000766	1	1
P11247	PERM_MOUSE	718	0.0000541	1	1
P11352	GPX1_MOUSE	201	0.000134156	1	1
P11369	LORF2_MOUSE	1281	0.0000712	1	1
P11370	ENV2_MOUSE	679	0.0000711	1	1
P11403	FGF4_MOUSE	202	0.00000474	1	1
P11531	DMD_MOUSE	3678	0.000233476	5	5
P11688	ITA5_MOUSE	1053	0.00000798	1	1
P11798	KCC2A_MOUSE	478	0.000105158	1	1
P11835	ITB2_MOUSE	771	0.000100606	1	1
P11859	ANGT_MOUSE	477	0.0000212	1	1
P11881	ITPR1_MOUSE	2749	0.000149882	2	2
P11911	CD79A_MOUSE	220	0.000171508	2	2
P12246	SAMP_MOUSE	224	0.000604546	1	1
P12367	KAP2_MOUSE	401	0.000118734	1	1
P12657	ACM1_MOUSE	460	0.000245013	1	1
P12790	CP2B9_MOUSE	491	0.0000883	1	1
P12804	FGL2_MOUSE	432	0.000387244	1	1
P12813	NR4A1_MOUSE	601	0.0000272	1	1
P12849	KAP1_MOUSE	381	0.0000422	1	1
P12960	CNTN1_MOUSE	1020	0.012933035	26	93
P12970	RL7A_MOUSE	266	0.000152206	2	2
P12979	MYOG_MOUSE	224	0.000054	1	1
P13541	MYH3_MOUSE	1940	0.0000299	1	1
P13595	NCAM1_MOUSE	1115	0.000581163	4	6
P14094	AT1B1_MOUSE	304	0.000923904	2	3
P14106	C1QB_MOUSE	253	0.000052	1	2
P14115	RL27A_MOUSE	148	0.000705181	3	3
P14131	RS16_MOUSE	146	0.000179504	2	2
P14148	RL7_MOUSE	270	0.000495348	5	5
P14206	RSSA_MOUSE	295	0.00000668	1	1
P14211	CALR_MOUSE	416	0.00000983	1	1
P14432	HA1T_MOUSE	384	0.000109348	1	1
P14719	ILRL1_MOUSE	567	0.0000265	1	2
P14824	ANXA6_MOUSE	673	0.000085	1	1
P14873	MAP1B_MOUSE	2464	0.000165758	3	3
P15105	GLNA_MOUSE	373	0.000551835	2	3
P15116	CADH2_MOUSE	906	0.000243027	2	2
P15307	REL_MOUSE	587	0.000441418	1	5
P15508	SPTB1_MOUSE	2128	0.000132894	2	2
P15533	TR30A_MOUSE	496	0.0000225	1	1
P15655	FGF2_MOUSE	154	0.000118861	1	1
P15656	FGF5_MOUSE	264	0.00000383	1	1
P15864	H12_MOUSE	212	0.0000325	1	1
P15919	RAG1_MOUSE	1040	0.000171614	1	1
P15920	VPP2_MOUSE	856	0.000322796	4	4
P15948	K1B22_MOUSE	259	0.000145285	1	1
P15949	K1KB9_MOUSE	261	0.0000898	1	1
P15975	UBP53_MOUSE	1069	0.000138997	1	1
P16014	SCG1_MOUSE	677	0.00000485	1	1
P16054	KPCE_MOUSE	737	0.0000337	1	1
P16056	MET_MOUSE	1379	0.000101306	2	2
P16283	B3A3_MOUSE	1227	0.00000532	1	1
P16301	LCAT_MOUSE	438	0.000111591	1	1
P16330	CN37_MOUSE	420	0.00205249	10	14
P16331	PH4H_MOUSE	453	0.000159161	2	2
P16332	MUTA_MOUSE	748	0.000148759	1	1
P16372	ZFP58_MOUSE	489	0.000912532	2	7
P16388	KCNA1_MOUSE	495	0.0000169	1	1
P16546	SPTN1_MOUSE	2472	0.00041174	6	6
P16872	IL7RA_MOUSE	459	0.0000147	1	1
P16879	FES_MOUSE	822	0.0000625	1	1
P17125	TGFB3_MOUSE	410	0.0000585	1	1
P17141	ZFP37_MOUSE	594	0.0000727	1	1
P17156	HSP72_MOUSE	633	0.000176447	2	2
P17183	ENOG_MOUSE	434	0.0000543	1	1
P17426	AP2A1_MOUSE	977	0.001484073	10	12
P17427	AP2A2_MOUSE	938	0.000925219	8	8
P17710	HXK1_MOUSE	974	0.000462417	5	5
P17751	TPIS_MOUSE	299	0.000036	1	1
P17809	GTR1_MOUSE	492	0.000697157	4	5
P17897	LYZ1_MOUSE	148	0.000237276	2	2
P17919	HXB1_MOUSE	297	0.000133199	1	1
P18181	CD48_MOUSE	240	0.0000215	1	1
P18340	CXCL9_MOUSE	126	0.0000146	1	1
P18406	CCN1_MOUSE	379	0.000120265	1	1
P18529	HVM58_MOUSE	117	0.0000849	1	1
P18572	BASI_MOUSE	389	0.000109426	1	1
P18872	GNAO_MOUSE	354	0.000825567	5	7
P18911	RARG_MOUSE	458	0.0000304	1	1
P19070	CR2_MOUSE	1025	0.000211433	1	2
P19137	LAMA1_MOUSE	3083	0.000037	1	1
P19253	RL13A_MOUSE	203	0.00010264	1	1
P19536	COX5B_MOUSE	128	0.000142538	1	1
P19783	COX41_MOUSE	169	0.000252062	2	2
P20029	BIP_MOUSE	655	0.001836493	13	15
P20239	ZP2_MOUSE	713	0.0000332	1	1
P20357	MTAP2_MOUSE	1828	0.0000575	2	2
P20937	KLRA1_MOUSE	262	0.0000589	1	1
P21275	BMP4_MOUSE	408	0.0004782	1	1
P21447	MDR1A_MOUSE	1276	0.000273078	2	2
P21552	WNT2_MOUSE	360	0.0000348	1	1
P21803	FGFR2_MOUSE	821	0.00000766	1	1
P21845	TRYB2_MOUSE	276	0.00000425	1	1
P21952	PO3F1_MOUSE	449	0.0000369	1	1
P21958	TAP1_MOUSE	724	0.0000138	1	1
P22227	ZFP42_MOUSE	288	0.00000697	1	1
P22387	EDN1_MOUSE	202	0.000289032	1	1
P22518	CLK1_MOUSE	483	0.000206684	2	2
P22723	GBRG2_MOUSE	474	0.000014	1	1
P23116	EIF3A_MOUSE	1344	0.000591006	13	13
P23242	CXA1_MOUSE	382	0.000322445	3	3
P23440	PDE6B_MOUSE	856	0.00000388	1	1
P23475	XRCC6_MOUSE	608	0.0000283	1	1
P23607	ZFA_MOUSE	742	0.0000607	1	1
P23611	IRF8_MOUSE	424	0.000103729	1	1
P23818	GRIA1_MOUSE	907	0.0000333	1	1
P23819	GRIA2_MOUSE	883	0.000116907	2	3
P24527	LKHA4_MOUSE	611	0.00010321	1	1
P24549	AL1A1_MOUSE	501	0.0000605	1	1
P24721	ASGR2_MOUSE	301	0.00000834	1	1
P24788	CD11B_MOUSE	784	0.000121586	3	3
P24822	PPBI_MOUSE	559	0.0000364	1	1
P25444	RS2_MOUSE	293	0.000586288	3	4
P26011	ITB7_MOUSE	806	0.000107032	1	1
P26039	TLN1_MOUSE	2541	0.00012063	2	2
P26049	GBRA3_MOUSE	492	0.0000219	1	1
P26150	3BHS3_MOUSE	373	0.00021881	2	2
P26151	FCGR1_MOUSE	404	0.001191513	7	7
P26231	CTNA1_MOUSE	906	0.000071	1	1
P26369	U2AF2_MOUSE	475	0.0000549	1	1
P26443	DHE3_MOUSE	558	0.00000183	1	1
P26450	P85A_MOUSE	724	0.0000301	1	1
P26618	PGFRA_MOUSE	1089	0.0000375	1	1
P26638	SYSC_MOUSE	512	0.0000149	1	1
P26955	IL3RB_MOUSE	896	0.0000823	1	1
P27659	RL3_MOUSE	403	0.000705469	4	6
P27811	KLRBA_MOUSE	227	0.0000207	1	1
P27812	KRBBA_MOUSE	223	0.0000332	1	1
P27870	VAV_MOUSE	845	0.0000796	1	1
P28235	CXA4_MOUSE	333	0.0000433	1	1
P28293	CATG_MOUSE	261	0.000125565	1	1
P28301	LYOX_MOUSE	411	0.0000403	2	2
P28352	APEX1_MOUSE	317	0.00000334	1	1
P28650	PURA1_MOUSE	457	0.000238862	1	1
P28658	ATX10_MOUSE	475	0.000435504	1	1
P28660	NCKP1_MOUSE	1128	0.00010713	1	1
P28738	KIF5C_MOUSE	956	0.000117412	1	1
P28740	KIF2A_MOUSE	705	0.000282645	2	3
P28741	KIF3A_MOUSE	701	0.0000972	1	1
P28862	MMP3_MOUSE	477	0.000106253	1	1
P29533	VCAM1_MOUSE	739	0.000383864	1	2
P29594	CASP2_MOUSE	452	0.00000282	1	1
P29754	AGTRA_MOUSE	359	0.000258279	1	4
P30204	MSRE_MOUSE	458	0.000203216	2	2
P30275	KCRU_MOUSE	418	0.000039	1	2
P30276	CCNB2_MOUSE	398	0.0000966	1	1
P30415	NKTR_MOUSE	1453	0.000261737	3	3
P30678	GNA15_MOUSE	374	0.0000574	1	1
P30728	DRD3_MOUSE	446	0.0000183	1	1
P31001	DESM_MOUSE	469	0.0000134	1	1
P31266	SUH_MOUSE	526	0.0000327	1	1
P31324	KAP3_MOUSE	416	0.0000412	1	1
P31482	PA2GA_MOUSE	146	0.0000166	1	1
P31648	SC6A1_MOUSE	599	0.002454397	2	7
P31650	S6A11_MOUSE	627	0.001092459	5	14
P32240	PE2R4_MOUSE	513	0.000111469	1	1
P32300	OPRD_MOUSE	372	0.0000118	1	1
P32304	5HT7R_MOUSE	448	0.000064	1	1
P33173	KIF1A_MOUSE	1695	0.000014	1	1
P33174	KIF4_MOUSE	1231	0.0000185	1	1
P33587	PROC_MOUSE	460	0.00016804	1	1
P33609	DPOLA_MOUSE	1465	0.000140224	1	1
P34057	RECO_MOUSE	202	0.000490298	1	1
P34902	IL2RG_MOUSE	369	0.00000985	1	1
P34927	ASGR1_MOUSE	284	0.000198847	1	1
P34968	5HT2C_MOUSE	459	0.00000564	1	1
P35123	UBP4_MOUSE	962	0.0000718	1	1
P35242	SFTPA_MOUSE	248	0.0000937	1	1
P35278	RAB5C_MOUSE	216	0.000244503	2	3
P35293	RAB18_MOUSE	206	0.000100661	1	1
P35419	PERT_MOUSE	914	0.000087	1	1
P35436	NMDE1_MOUSE	1464	0.000053	1	1
P35438	NMDZ1_MOUSE	938	0.000112017	1	1
P35492	HUTH_MOUSE	657	0.0000185	1	1
P35561	KCNJ2_MOUSE	428	0.0000224	1	1
P35564	CALX_MOUSE	591	0.000583171	2	5
P35639	DDIT3_MOUSE	168	0.0000536	1	1
P35689	ERCC5_MOUSE	1170	0.000027	1	1
P35700	PRDX1_MOUSE	199	0.0000894	1	1
P35802	GPM6A_MOUSE	278	0.0000354	1	2
P35803	GPM6B_MOUSE	328	0.000100935	1	1
P35821	PTN1_MOUSE	432	0.00015989	1	1
P35822	PTPRK_MOUSE	1457	0.000049	1	1
P35831	PTN12_MOUSE	775	0.0000679	1	1
P35979	RL12_MOUSE	165	0.0000774	1	1
P35980	RL18_MOUSE	188	0.001242539	4	5
P36369	K1B26_MOUSE	261	0.0000547	1	1
P36371	TAP2_MOUSE	702	0.000175416	1	1
P36552	HEM6_MOUSE	443	0.0000707	1	1
P38585	TTL_MOUSE	377	0.0000547	1	1
P38647	GRP75_MOUSE	679	0.000720726	6	7
P38649	BGAT_MOUSE	332	0.000226315	1	1
P39038	CADH4_MOUSE	913	0.0000734	1	1
P39053	DYN1_MOUSE	867	0.0000907	1	1
P39054	DYN2_MOUSE	870	0.000056	1	1
P39447	ZO1_MOUSE	1745	0.000071	2	2
P39655	LOX12_MOUSE	663	0.0000435	1	1
P39749	FEN1_MOUSE	378	0.0000091	1	1
P40201	CHD1_MOUSE	1711	0.00000419	1	1
P40336	VP26A_MOUSE	327	0.0000493	2	2
P40694	SMBP2_MOUSE	993	0.0000855	1	1
P41105	RL28_MOUSE	137	0.0000329	1	1
P41164	ETV1_MOUSE	477	0.0000086	1	1
P41209	CETN1_MOUSE	172	0.0000666	1	1
P41230	KDM5C_MOUSE	1554	0.0000836	1	1
P41233	ABCA1_MOUSE	2261	0.0000906	1	1
P41234	ABCA2_MOUSE	2434	0.0000869	1	1
P41969	ELK1_MOUSE	429	0.0000122	1	1
P42209	SEPT1_MOUSE	366	0.0000617	1	1
P42225	STAT1_MOUSE	749	0.0000422	1	1
P42669	PURA_MOUSE	321	0.00096149	4	5
P42703	LIFR_MOUSE	1092	0.00026142	2	2
P42859	HD_MOUSE	3119	0.0000813	2	2
P42932	TCPQ_MOUSE	548	0.0000655	1	1
P43006	EAA2_MOUSE	572	0.023572972	11	49
P43027	GDF5_MOUSE	495	0.000119491	1	1
P43142	GP182_MOUSE	395	0.000152272	1	1
P43276	H15_MOUSE	223	0.0000467	1	1
P43406	ITAV_MOUSE	1044	0.000113643	2	2
P43488	TNFL4_MOUSE	198	0.0000265	1	1
P43688	NKX26_MOUSE	289	0.000228429	2	2
P43883	PLIN2_MOUSE	425	0.000337295	1	1
P45481	CBP_MOUSE	2441	0.0000101	1	1
P46096	SYT1_MOUSE	421	0.001015608	7	8
P46097	SYT2_MOUSE	422	0.0000911	1	1
P46412	GPX3_MOUSE	226	0.0000955	1	1
P46460	NSF_MOUSE	744	0.000898511	6	6
P46662	MERL_MOUSE	596	0.0000023	1	1
P47242	PAX9_MOUSE	342	0.000132159	1	1
P47708	RP3A_MOUSE	681	0.000129876	1	2
P47758	SRPRB_MOUSE	269	0.0000809	1	1
P47867	SCG3_MOUSE	471	0.00000372	1	1
P47878	IBP3_MOUSE	292	0.0000606	1	1
P47911	RL6_MOUSE	296	0.001281543	5	6
P47931	FST_MOUSE	344	0.0000551	1	1
P47934	CACP_MOUSE	626	0.0000467	1	1
P47963	RL13_MOUSE	211	0.000887738	5	5
P47964	RL36_MOUSE	105	0.0000205	1	1
P47968	RPIA_MOUSE	303	0.00013835	1	1
P48193	41_MOUSE	858	0.0000642	2	2
P48281	VDR_MOUSE	422	0.0000173	1	1
P48437	PROX1_MOUSE	737	0.0000277	1	1
P48453	PP2BB_MOUSE	525	0.0000562	1	1
P48540	GDNF_MOUSE	211	0.0000138	1	1
P48614	WN10B_MOUSE	389	0.0000494	1	1
P48678	LMNA_MOUSE	665	0.0000376	2	2
P48725	PCNT_MOUSE	2898	0.000122249	2	2
P48758	CBR1_MOUSE	277	0.000118318	1	1
P48776	T23O_MOUSE	406	0.0000624	1	1
P48962	ADT1_MOUSE	298	0.000865498	5	5
P48964	MPIP1_MOUSE	514	0.0000806	1	1
P48972	MYBB_MOUSE	704	0.0000851	1	1
P49025	CTRO_MOUSE	2055	0.0000211	1	1
P49194	RET3_MOUSE	1234	0.0000168	1	1
P49443	PPM1A_MOUSE	382	0.000370232	1	2
P49452	CENPC_MOUSE	906	0.00013824	1	1
P49717	MCM4_MOUSE	862	0.0000538	1	1
P49722	PSA2_MOUSE	234	0.0000163	1	1
P50136	ODBA_MOUSE	442	0.0000165	1	1
P50149	GNAT2_MOUSE	354	0.0000108	1	1
P50516	VATA_MOUSE	617	0.002718134	10	16
P50518	VATE1_MOUSE	226	0.0000733	1	1
P50538	MAD1_MOUSE	227	0.0000456	1	1
P50544	ACADV_MOUSE	656	0.0000646	2	2
P50636	RN19A_MOUSE	840	0.0000465	1	1
P50992	ATP4B_MOUSE	294	0.0000488	1	1
P51141	DVL1_MOUSE	695	0.0000111	1	1
P51432	PLCB3_MOUSE	1234	0.0000918	1	1
P51436	DRD4_MOUSE	387	0.0000784	1	1
P51612	XPC_MOUSE	930	0.000149941	2	2
P51791	CLCN3_MOUSE	818	0.000192599	1	1
P51827	AFF3_MOUSE	1254	0.00000864	1	1
P51859	HDGF_MOUSE	237	0.000667344	1	1
P51863	VA0D1_MOUSE	351	0.000196991	2	2
P51881	ADT2_MOUSE	298	0.000763607	3	3
P52187	KCJ12_MOUSE	427	0.001715061	1	14
P52332	JAK1_MOUSE	1153	0.000338819	2	3
P52432	RPAC1_MOUSE	346	0.0000329	1	1
P52503	NDUS6_MOUSE	116	0.000101409	1	1
P52623	UCK1_MOUSE	277	0.000109302	1	1
P52651	RHOX5_MOUSE	210	0.0000193	1	1
P52734	FGD1_MOUSE	960	0.0000141	1	1
P52795	EFNB1_MOUSE	345	0.0000658	1	1
P52800	EFNB2_MOUSE	336	0.000205796	1	1
P52801	EFNA2_MOUSE	209	0.0000521	1	1
P52825	CPT2_MOUSE	658	0.0000806	1	1
P52850	NDST2_MOUSE	883	0.000558927	2	4
P53026	RL10A_MOUSE	217	0.000345566	2	2
P53347	ONCM_MOUSE	263	0.0000735	2	2
P53351	PLK2_MOUSE	682	0.000181057	1	1
P53395	ODB2_MOUSE	482	0.0000555	1	1
P53568	CEBPG_MOUSE	150	0.0000742	1	1
P53569	CEBPZ_MOUSE	1052	0.00000375	1	1
P53690	MMP14_MOUSE	582	0.00000686	1	1
P54099	DPOG1_MOUSE	1218	0.0000902	1	1
P54116	STOM_MOUSE	284	0.0000371	1	1
P54285	CACB3_MOUSE	484	0.0000541	2	2
P54729	NUB1_MOUSE	614	0.0000415	1	1
P54775	PRS6B_MOUSE	418	0.0000754	1	1
P54830	PTN5_MOUSE	541	0.002346176	1	1
P54846	NRL_MOUSE	237	0.000073	1	1
P55012	S12A2_MOUSE	1205	0.002040386	10	10
P55066	NCAN_MOUSE	1268	0.000011	1	1
P55200	KMT2A_MOUSE	3966	0.000317512	2	2
P56198	CIDEC_MOUSE	239	0.000223569	1	1
P56475	GBRR1_MOUSE	480	0.00000818	1	1
P56479	GALR1_MOUSE	348	0.000563336	2	2
P56480	ATPB_MOUSE	529	0.001263349	6	8
P56546	CTBP2_MOUSE	445	0.000387605	2	3
P56564	EAA1_MOUSE	543	0.000124589	2	2
P56593	CP2AC_MOUSE	492	0.000128558	1	1
P56695	WFS1_MOUSE	890	0.000014	1	1
P56716	RP1_MOUSE	2095	0.0000618	1	1
P56916	GSC2_MOUSE	198	0.000108072	1	1
P56960	EXOSX_MOUSE	887	0.000158797	1	1
P57725	SAMN1_MOUSE	372	0.0000243	1	1
P57746	VATD_MOUSE	247	0.00031401	2	2
P57780	ACTN4_MOUSE	912	0.000111743	2	2
P58044	IDI1_MOUSE	227	0.0000355	1	1
P58059	RT21_MOUSE	87	0.000120483	2	2
P58069	RASA2_MOUSE	847	0.000125605	1	1
P58158	B3GA3_MOUSE	335	0.000243115	3	3
P58196	PLS4_MOUSE	326	0.0000931	1	1
P58281	OPA1_MOUSE	960	0.002604299	9	9
P58404	STRN4_MOUSE	760	0.00013124	1	1
P58466	CTDS1_MOUSE	261	0.000241988	1	1
P58682	TLR8_MOUSE	1032	0.0000616	1	1
P58710	GGLO_MOUSE	440	0.000177076	1	1
P58801	RIPK2_MOUSE	539	0.0000737	1	1
P58802	TB10A_MOUSE	500	0.0000649	1	2
P59016	VP33B_MOUSE	617	0.000187843	2	2
P59048	PDRG1_MOUSE	133	0.0000547	1	1
P59114	CAPAM_MOUSE	706	0.0000635	1	1
P59242	CING_MOUSE	1191	0.0000045	1	1
P59325	IF5_MOUSE	429	0.000056	1	1
P59328	WDHD1_MOUSE	1117	0.0000753	1	1
P59438	HPS5_MOUSE	1126	0.0000535	1	1
P59470	RPC2_MOUSE	1133	0.0000109	1	1
P59598	ASXL1_MOUSE	1514	0.0000683	1	1
P59672	ANS1A_MOUSE	1150	0.0000916	1	1
P59729	RIN3_MOUSE	980	0.0000785	1	1
P59759	MRTFB_MOUSE	1080	0.0000101	1	1
P59997	KDM2A_MOUSE	1161	0.0000465	1	1
P60154	RNAS9_MOUSE	184	0.00000797	1	1
P60202	MYPR_MOUSE	277	0.000290441	2	2
P60330	ESPL1_MOUSE	2118	0.000126973	3	3
P60469	LIPA3_MOUSE	1194	0.000124079	1	1
P60710	ACTB_MOUSE	375	0.000327718	3	3
P60764	RAC3_MOUSE	192	0.000219084	1	1
P60766	CDC42_MOUSE	191	0.0000068	1	1
P60867	RS20_MOUSE	119	0.000067	1	1
P60879	SNP25_MOUSE	206	0.000656487	3	5
P60882	MEGF8_MOUSE	2789	0.0000724	1	1
P61021	RAB5B_MOUSE	215	0.0000516	1	1
P61027	RAB10_MOUSE	200	0.000112418	2	2
P61161	ARP2_MOUSE	394	0.0000782	1	1
P61222	ABCE1_MOUSE	599	0.0000323	1	1
P61255	RL26_MOUSE	145	0.000105831	1	1
P61264	STX1B_MOUSE	288	0.000588194	3	3
P61329	FGF12_MOUSE	243	0.0000505	1	1
P61358	RL27_MOUSE	136	0.000650831	2	2
P61372	ISL1_MOUSE	349	0.000068	1	1
P61375	LHX5_MOUSE	402	0.0000581	1	1
P61406	EST1A_MOUSE	1418	0.000248845	1	1
P62046	LRCH1_MOUSE	709	0.0000339	1	1
P62073	TIM10_MOUSE	90	0.0000234	1	1
P62242	RS8_MOUSE	208	0.000233772	2	2
P62488	RPB7_MOUSE	172	0.00000697	1	1
P62500	T22D1_MOUSE	1077	0.000205333	1	1
P62743	AP2S1_MOUSE	142	0.000187052	1	1
P62748	HPCL1_MOUSE	193	0.000145547	2	2
P62751	RL23A_MOUSE	156	0.000280175	3	3
P62806	H4_MOUSE	103	0.0000478	1	1
P62812	GBRA1_MOUSE	455	0.000219918	2	3
P62814	VATB2_MOUSE	511	0.001738666	8	13
P62830	RL23_MOUSE	140	0.000113995	1	1
P62852	RS25_MOUSE	125	0.000251558	2	2
P62855	RS26_MOUSE	115	0.00023402	2	2
P62900	RL31_MOUSE	125	0.0000649	1	1
P62908	RS3_MOUSE	243	0.0000811	1	1
P62918	RL8_MOUSE	257	0.000236499	1	2
P62947	RL41_MOUSE	25	0.0000259	2	2
P62996	TRA2B_MOUSE	288	0.00000863	1	1
P63002	TLE5_MOUSE	197	0.00000863	1	1
P63017	HSP7C_MOUSE	646	0.000857271	4	4
P63024	VAMP3_MOUSE	103	0.000379501	1	1
P63037	DNJA1_MOUSE	397	0.0000978	1	1
P63038	CH60_MOUSE	573	0.0000959	1	1
P63042	STMN4_MOUSE	189	0.0000132	1	1
P63058	THA_MOUSE	492	0.0000341	1	1
P63075	FGF17_MOUSE	216	0.000987943	1	1
P63080	GBRB3_MOUSE	473	0.000364222	3	3
P63084	S10A5_MOUSE	93	0.000126981	1	1
P63085	MK01_MOUSE	358	0.0000192	1	1
P63137	GBRB2_MOUSE	512	0.000245924	2	2
P63143	KCAB1_MOUSE	401	0.00000925	1	1
P63154	CRNL1_MOUSE	690	0.000171925	2	2
P63158	HMGB1_MOUSE	215	0.0000137	1	1
P63250	KCNJ3_MOUSE	501	0.00000468	1	1
P63323	RS12_MOUSE	132	0.0000201	1	1
P67778	PHB_MOUSE	272	0.000507004	4	4
P67871	CSK2B_MOUSE	215	0.0000555	1	1
P68181	KAPCB_MOUSE	351	0.0000226	1	1
P68254	1433T_MOUSE	245	0.0000215	1	1
P68368	TBA4A_MOUSE	448	0.0000634	1	1
P68500	CNTN5_MOUSE	1098	0.000119101	1	1
P70120	HES5_MOUSE	167	0.000137215	1	1
P70168	IMB1_MOUSE	876	0.0000203	1	1
P70169	DOC2B_MOUSE	412	0.000133148	1	1
P70175	DLG3_MOUSE	849	0.000229911	3	3
P70180	ANPRC_MOUSE	536	0.000011	1	1
P70182	PI51A_MOUSE	546	0.000151322	1	1
P70188	KIFA3_MOUSE	793	0.0000909	1	1
P70193	LRIG1_MOUSE	1091	0.0000991	1	1
P70196	TRAF6_MOUSE	530	0.00021059	1	1
P70210	TEAD3_MOUSE	439	0.000014	1	1
P70213	FV1_MOUSE	459	0.0000203	1	1
P70218	M4K1_MOUSE	827	0.000154658	1	1
P70227	ITPR3_MOUSE	2670	0.000307946	2	2
P70248	MYO1F_MOUSE	1099	0.0000824	1	1
P70265	F262_MOUSE	519	0.000245316	2	2
P70271	PDLI4_MOUSE	330	0.0000324	1	1
P70279	SURF6_MOUSE	355	0.0000437	1	1
P70302	STIM1_MOUSE	685	0.000200722	2	2
P70313	NOS3_MOUSE	1202	0.0000102	1	1
P70324	TBX3_MOUSE	741	0.000109962	1	1
P70333	HNRH2_MOUSE	449	0.0000339	1	1
P70336	ROCK2_MOUSE	1388	0.0000564	1	1
P70351	EZH1_MOUSE	747	0.0000813	1	1
P70389	ALS_MOUSE	603	0.000293017	1	1
P70414	NAC1_MOUSE	970	0.000485769	4	5
P70428	EXT2_MOUSE	718	0.000025	1	1
P70452	STX4_MOUSE	298	0.0000637	2	2
P70460	VASP_MOUSE	375	0.000143987	2	2
P70660	NGN1_MOUSE	244	0.00014761	1	1
P70662	LDB1_MOUSE	411	0.000118082	1	2
P70669	PHEX_MOUSE	749	0.000439546	1	2
P70695	F16P2_MOUSE	339	0.00021326	1	1
P70699	LYAG_MOUSE	953	0.0000373	2	2
P70701	WN10A_MOUSE	417	0.00003	1	1
P70704	AT8A1_MOUSE	1164	0.003174048	16	17
P80318	TCPG_MOUSE	545	0.00000806	1	1
P81117	NUCB2_MOUSE	420	0.00013319	2	2
P82349	SGCB_MOUSE	320	0.0000934	1	1
P84091	AP2M1_MOUSE	435	0.000250928	4	4
P84096	RHOG_MOUSE	191	0.00012613	1	1
P84099	RL19_MOUSE	196	0.000458932	4	5
P84309	ADCY5_MOUSE	1262	0.0000771	1	1
P85442	VGLL3_MOUSE	326	0.00000373	1	1
P86449	TR43C_MOUSE	446	0.00000724	1	1
P97298	PEDF_MOUSE	417	0.00000948	1	1
P97300	NPTN_MOUSE	397	0.004594023	6	15
P97303	BACH2_MOUSE	839	0.000248975	1	2
P97313	PRKDC_MOUSE	4128	0.0005149	4	4
P97333	NRP1_MOUSE	923	0.0000383	1	1
P97343	UHMK1_MOUSE	419	0.0000137	1	1
P97347	RPTN_MOUSE	1118	0.000136764	2	2
P97348	RHOD_MOUSE	210	0.0000127	1	1
P97350	PKP1_MOUSE	728	0.0000465	1	1
P97357	TAF1A_MOUSE	453	0.0000111	1	1
P97358	TAF1B_MOUSE	586	0.0000961	1	1
P97363	SPTC2_MOUSE	560	0.0000663	2	2
P97366	EVI5_MOUSE	809	0.0000971	1	1
P97371	PSME1_MOUSE	249	0.000185771	1	1
P97384	ANX11_MOUSE	503	0.000173487	1	1
P97390	VPS45_MOUSE	570	0.000141617	2	2
P97427	DPYL1_MOUSE	572	0.0000651	1	1
P97440	SLBP_MOUSE	275	0.0000819	1	1
P97441	ZNT3_MOUSE	388	0.000043	1	1
P97445	CAC1A_MOUSE	2368	0.000124088	1	1
P97449	AMPN_MOUSE	966	0.000212241	2	2
P97465	DOK1_MOUSE	482	0.00000226	1	1
P97466	NOGG_MOUSE	232	0.0000266	1	1
P97479	MYO7A_MOUSE	2215	0.0000791	3	3
P97492	RGS14_MOUSE	547	0.0000154	1	1
P97497	SHBG_MOUSE	403	0.000125318	1	1
P97500	MYT1L_MOUSE	1187	0.0000515	1	1
P97742	CPT1A_MOUSE	773	0.0000917	1	1
P97762	RP9_MOUSE	213	0.0000685	3	3
P97784	CRY1_MOUSE	606	0.000568058	3	3
P97792	CXAR_MOUSE	365	0.000189113	2	2
P97794	KCNJ8_MOUSE	424	0.00000978	1	1
P97797	SHPS1_MOUSE	513	0.0000453	1	1
P97813	PLD2_MOUSE	933	0.0000365	1	1
P97814	PPIP1_MOUSE	415	0.0000436	1	1
P97868	RBBP6_MOUSE	1790	0.0000859	1	1
P97930	KTHY_MOUSE	212	0.0000677	1	1
P97952	SCN1B_MOUSE	218	0.00013973	1	1
P98063	BMP1_MOUSE	991	0.0000132	1	1
P98078	DAB2_MOUSE	766	0.0000116	1	1
P98156	VLDLR_MOUSE	873	0.0000605	1	1
P98199	AT8B2_MOUSE	1209	0.000136702	1	1
P98200	AT8A2_MOUSE	1148	0.000236165	3	3
P99026	PSB4_MOUSE	264	0.0000702	2	2
P99029	PRDX5_MOUSE	210	0.000116512	1	1
Q00342	FLT3_MOUSE	1000	0.000137603	1	1
Q00493	CBPE_MOUSE	476	0.000052	1	1
Q00547	HMMR_MOUSE	794	0.000120729	1	1
Q00651	ITA4_MOUSE	1039	0.000174733	1	1
Q00LT2	PRCD_MOUSE	53	0.0000394	1	1
Q00PI9	HNRL2_MOUSE	745	0.0000304	1	1
Q01237	HMDH_MOUSE	887	0.000137731	1	1
Q01279	EGFR_MOUSE	1210	0.0000181	1	1
Q01320	TOP2A_MOUSE	1528	0.000304703	3	4
Q01337	ADA2C_MOUSE	458	0.000021	1	1
Q01341	ADCY6_MOUSE	1165	0.0000441	1	1
Q01853	TERA_MOUSE	806	0.0000178	1	1
Q01887	RYK_MOUSE	594	0.0000722	2	2
Q02013	AQP1_MOUSE	269	0.000197473	2	2
Q02152	5HT2B_MOUSE	479	0.000130985	1	1
Q02248	CTNB1_MOUSE	781	0.000272302	4	4
Q02257	PLAK_MOUSE	745	0.000441078	4	4
Q02384	SOS2_MOUSE	1333	0.000115241	1	1
Q02525	ZFP39_MOUSE	718	0.0000656	1	1
Q02591	GSC_MOUSE	256	0.00000295	1	1
Q02614	S30BP_MOUSE	308	0.0000157	1	1
Q02780	NFIA_MOUSE	532	0.000206815	2	2
Q02819	NUCB1_MOUSE	459	0.0000128	1	1
Q02858	TIE2_MOUSE	1122	0.0000255	1	1
Q03059	CLAT_MOUSE	641	0.000466416	1	1
Q03141	MARK3_MOUSE	753	0.0000521	1	1
Q03172	ZEP1_MOUSE	2688	0.000068	1	1
Q03173	ENAH_MOUSE	802	0.0000616	1	1
Q03265	ATPA_MOUSE	553	0.006972022	17	27
Q03267	IKZF1_MOUSE	517	0.0000776	1	2
Q03401	CRIS1_MOUSE	244	0.0000376	1	1
Q03402	CRIS3_MOUSE	241	0.0000116	1	1
Q03717	KCNB1_MOUSE	857	0.0003343	3	3
Q03719	KCND1_MOUSE	651	0.000129961	1	1
Q04447	KCRB_MOUSE	381	0.000094	1	1
Q04519	ASM_MOUSE	627	0.0000532	1	1
Q04750	TOP1_MOUSE	767	0.000333661	3	3
Q04859	MAK_MOUSE	622	0.00000527	1	1
Q04890	SOX12_MOUSE	314	0.000477832	1	1
Q04892	SOX14_MOUSE	240	0.00000686	1	1
Q05117	PPA5_MOUSE	327	0.000120695	1	1
Q05512	MARK2_MOUSE	776	0.0000576	1	1
Q05895	TSP3_MOUSE	956	0.000115504	1	1
Q05A80	CAPR2_MOUSE	1031	0.0000653	1	1
Q05BQ1	TUTLA_MOUSE	1179	0.00000279	1	1
Q05D44	IF2P_MOUSE	1216	0.000280056	3	3
Q06185	ATP5I_MOUSE	71	0.00030558	2	2
Q06335	APLP2_MOUSE	707	0.000215997	3	3
Q06890	CLUS_MOUSE	448	0.0000759	1	1
Q07133	H1T_MOUSE	208	0.000031	1	1
Q07174	M3K8_MOUSE	467	0.0000865	1	1
Q07409	CNTN3_MOUSE	1028	0.000353283	4	4
Q07563	COHA1_MOUSE	1470	0.000262177	1	1
Q07832	PLK1_MOUSE	603	0.000138475	1	1
Q07968	F13B_MOUSE	669	0.0000365	1	1
Q08274	DMWD_MOUSE	665	0.0000336	1	1
Q08351	TPOR_MOUSE	625	0.0000351	1	1
Q08376	ZBT14_MOUSE	449	0.0000609	1	1
Q08460	KCMA1_MOUSE	1209	0.0000572	1	1
Q08501	PRLR_MOUSE	608	0.001448801	1	1
Q08943	SSRP1_MOUSE	708	0.0000962	1	1
Q08EA8	TM213_MOUSE	116	0.00000688	1	1
Q08EC4	CASS4_MOUSE	804	0.0000796	1	1
Q09014	NCF1_MOUSE	390	0.0000589	1	2
Q09200	B4GN1_MOUSE	533	0.0000643	1	1
Q09324	GCNT1_MOUSE	428	0.000132308	1	3
Q09LZ8	CBPC6_MOUSE	540	0.0000385	1	1
Q09M02	CBPC5_MOUSE	886	0.0000698	1	1
Q09XV5	CHD8_MOUSE	2582	0.000610028	4	6
Q0HA38	TT21B_MOUSE	1315	0.0000775	1	1
Q0KK55	KNDC1_MOUSE	1742	0.000229612	1	2
Q0KK59	UNC79_MOUSE	2596	0.000778229	2	4
Q0KL02	TRIO_MOUSE	3102	0.0000563	1	1
Q0P5V2	SOBP_MOUSE	864	0.0000694	1	1
Q0P5X1	LRIQ1_MOUSE	1673	0.0000208	1	2
Q0P678	ZCH18_MOUSE	948	0.000500494	5	9
Q0PHV7	DACT3_MOUSE	610	0.000363048	2	3
Q0Q236	BSPH2_MOUSE	131	0.0000217	1	1
Q0V8T8	CTP5B_MOUSE	1292	0.0000968	1	1
Q0VAV2	EXPH5_MOUSE	1960	0.0000452	1	1
Q0VAW7	ZN112_MOUSE	879	0.00000785	1	1
Q0VAX3	FS2P1_MOUSE	487	0.00000898	1	1
Q0VBD2	MCM10_MOUSE	885	0.0000485	1	1
Q0VBF8	STUM_MOUSE	141	0.0000782	1	1
Q0VBL1	TIGD2_MOUSE	525	0.0000915	1	1
Q0VBL3	RBM15_MOUSE	962	0.0000794	1	1
Q0VBM2	FA83B_MOUSE	1012	0.0000458	2	2
Q0VBU9	PLPP4_MOUSE	271	0.0000616	1	1
Q0VE29	SAM12_MOUSE	161	0.0000847	1	1
Q0VE82	CPNE7_MOUSE	557	0.000721227	1	1
Q0VEJ0	CEP76_MOUSE	659	0.0000464	1	1
Q0VF94	NKPD1_MOUSE	599	0.000024	1	1
Q0VGB7	PP4R2_MOUSE	417	0.000195723	2	2
Q0VGT4	ZGRF1_MOUSE	1863	0.000131107	2	2
Q0VGU4	VGF_MOUSE	617	0.0000616	1	1
Q0VGY8	TANC1_MOUSE	1856	0.0000758	1	1
Q10470	MGAT3_MOUSE	538	0.000101044	1	1
Q148V7	RELCH_MOUSE	1216	0.0000126	1	1
Q148V8	FA83H_MOUSE	1209	0.0000251	1	1
Q148W0	AT8B1_MOUSE	1251	0.000025	2	2
Q149C2	MIPT3_MOUSE	625	0.0000186	1	1
Q14AI6	RUSD3_MOUSE	344	0.0000858	1	1
Q14AT5	ANO7_MOUSE	859	0.0000495	2	2
Q14B46	RTKN2_MOUSE	604	0.0000938	1	1
Q14BB9	MA6D1_MOUSE	191	0.000138601	1	1
Q14BI2	GRM2_MOUSE	872	0.000272289	1	1
Q14BT6	A4GCT_MOUSE	341	0.000128941	1	1
Q14BU0	UCMA_MOUSE	138	0.000141253	1	1
Q14CH0	F171B_MOUSE	825	0.000066	1	1
Q14DL3	LRIQ3_MOUSE	633	0.000379376	3	3
Q14DN9	AKD1B_MOUSE	521	0.0000124	1	1
Q19LI2	A1BG_MOUSE	512	0.0000784	1	1
Q1EG27	MYO3B_MOUSE	1305	0.000381421	2	4
Q1HFZ0	NSUN2_MOUSE	757	0.000112331	1	1
Q24JP4	CE047_MOUSE	165	0.00000991	1	1
Q2EMV9	PAR14_MOUSE	1817	0.000206778	2	2
Q2EY15	PRTG_MOUSE	1191	0.0000866	1	1
Q2HJ10	ZNT2_MOUSE	371	0.00011818	1	1
Q2KHI9	MCM9_MOUSE	1134	0.000188639	2	3
Q2KN98	CYTSA_MOUSE	1118	0.0000452	1	1
Q2MHN3	ZFHX2_MOUSE	2562	0.0000291	1	1
Q2PFD7	PSD3_MOUSE	1037	0.0000288	1	1
Q2QI47	USH2A_MOUSE	5193	0.0000667	1	1
Q2TL60	ZN667_MOUSE	609	0.000141976	3	3
Q2TPA8	HSDL2_MOUSE	490	0.0000053	1	1
Q2TUM3	KCNRG_MOUSE	264	0.000330349	2	3
Q2TV84	TRPM1_MOUSE	1622	0.0000373	1	1
Q2VIS4	FILA2_MOUSE	2362	0.000274301	2	2
Q2VLH6	C163A_MOUSE	1121	0.000068	2	2
Q2VPU4	MLXIP_MOUSE	917	0.000107076	1	1
Q2YDW2	MSTO1_MOUSE	556	0.0000359	1	1
Q32MG2	CBY2_MOUSE	446	0.0000268	1	1
Q32NY4	CNNM3_MOUSE	713	0.0000572	1	1
Q3KNJ2	NHEJ1_MOUSE	295	0.0000794	1	1
Q3KNY0	IGFN1_MOUSE	2849	0.0000597	1	1
Q3KNY5	RIAD1_MOUSE	119	0.0000456	1	1
Q3LAC4	PREX2_MOUSE	1598	0.000183705	2	2
Q3SXB8	COL11_MOUSE	272	0.000138728	1	1
Q3SYK4	VRTN_MOUSE	740	0.000112144	1	1
Q3TAA7	S11IP_MOUSE	1072	0.0000144	1	1
Q3TAP4	AP5B1_MOUSE	876	0.0000141	1	1
Q3TAS6	EMC10_MOUSE	258	0.000127003	1	1
Q3TB48	TM104_MOUSE	496	0.0000888	1	1
Q3TBD2	HMHA1_MOUSE	1116	0.000318347	2	2
Q3TCV3	GSAP_MOUSE	858	0.0000979	1	1
Q3TDN0	DISP1_MOUSE	1521	0.000111986	1	1
Q3TIX9	SNUT2_MOUSE	564	0.000212413	1	1
Q3TJD7	PDLI7_MOUSE	457	0.0000595	1	1
Q3TKT4	SMCA4_MOUSE	1613	0.000121295	2	2
Q3TL54	TR43A_MOUSE	445	0.000129714	2	2
Q3TLH4	PRC2C_MOUSE	2846	0.000104136	4	4
Q3TLI0	TPC10_MOUSE	1259	0.0000177	1	1
Q3TMW1	C102A_MOUSE	549	0.0000163	1	1
Q3TN34	MILK2_MOUSE	1009	0.0000788	1	1
Q3TNL8	IPRI_MOUSE	555	0.0000386	1	1
Q3TPX4	EXOC5_MOUSE	708	0.0000228	1	1
Q3TQI7	TLS1_MOUSE	289	0.000145308	1	1
Q3TR54	GSDC4_MOUSE	480	0.0000778	1	1
Q3TRM4	PLPL6_MOUSE	1355	0.000108889	1	1
Q3TRR0	MAP9_MOUSE	646	0.0000032	1	1
Q3TTA7	CBLB_MOUSE	982	0.00016927	1	1
Q3TTE0	ADAM5_MOUSE	751	0.0000473	1	1
Q3TTJ4	CH048_MOUSE	293	0.0000726	1	1
Q3TUA9	SG196_MOUSE	349	0.000712056	4	6
Q3TUH1	TAM41_MOUSE	337	0.000128953	1	1
Q3TV65	MPND_MOUSE	487	0.0000163	1	1
Q3TVA9	CC136_MOUSE	1136	0.0000632	1	1
Q3TVI8	PBIP1_MOUSE	727	0.000503931	3	3
Q3TVW5	TCHP_MOUSE	497	0.000107671	1	1
Q3TWI9	CSCL2_MOUSE	832	0.00023945	3	3
Q3TX08	TRM1_MOUSE	663	0.0000923	1	1
Q3TXU5	DHYS_MOUSE	369	0.00000719	1	1
Q3TZW7	BEX6_MOUSE	114	0.000062	2	2
Q3U0J8	TBD2B_MOUSE	965	0.000106026	1	1
Q3U0M1	TPPC9_MOUSE	1148	0.000172741	2	2
Q3U0P1	PALB2_MOUSE	1104	0.0000144	1	1
Q3U0S6	RAIN_MOUSE	961	0.0000746	1	1
Q3U108	ARI5A_MOUSE	590	0.000136469	1	1
Q3U133	ZN746_MOUSE	652	0.0000681	1	1
Q3U155	CC174_MOUSE	467	0.0000341	1	1
Q3U1D0	LINES_MOUSE	764	0.000205839	1	1
Q3U1J1	TFPT_MOUSE	259	0.0000572	1	1
Q3U1T3	BRM1L_MOUSE	323	0.000148409	1	1
Q3U1V8	M3K9_MOUSE	1077	0.002570078	3	6
Q3U1Y4	DEN4B_MOUSE	1499	0.0000615	1	1
Q3U213	SRAC1_MOUSE	654	0.000015	1	1
Q3U2E2	ZMYM5_MOUSE	627	0.0000264	1	1
Q3U2K0	F193B_MOUSE	892	0.000325419	1	2
Q3U2S4	OTUD5_MOUSE	566	0.000141012	2	2
Q3U3C9	GSE1_MOUSE	1213	0.000231837	3	3
Q3U435	MMP25_MOUSE	615	0.0000532	1	1
Q3U507	GP174_MOUSE	335	0.000134716	2	2
Q3U6Q4	PI3R6_MOUSE	756	0.000178931	1	1
Q3U7R1	ESYT1_MOUSE	1092	0.0000686	1	1
Q3UCQ1	FOXK2_MOUSE	651	0.0000211	1	1
Q3UDW8	HGNAT_MOUSE	656	0.0000891	1	1
Q3UEI1	PDE4C_MOUSE	686	0.0000142	1	1
Q3UFJ6	T184A_MOUSE	425	0.000141705	1	1
Q3UFK8	FRMD8_MOUSE	466	0.0000834	1	1
Q3UFQ8	CARL3_MOUSE	1375	0.000215188	1	1
Q3UFY0	RRP36_MOUSE	244	0.000100055	1	1
Q3UFY8	TM10C_MOUSE	414	0.000122787	1	1
Q3UGP8	AG10B_MOUSE	474	0.0000147	1	1
Q3UH06	RREB1_MOUSE	1700	0.0000703	1	1
Q3UH53	SDK1_MOUSE	2193	0.000366624	1	4
Q3UH66	WNK2_MOUSE	2149	0.00017253	3	3
Q3UH68	LIMC1_MOUSE	1057	0.000213478	1	2
Q3UHA3	SPTCS_MOUSE	2430	0.000154098	2	2
Q3UHB8	CC177_MOUSE	706	0.000163983	2	2
Q3UHC2	LRRK1_MOUSE	2014	0.0000356	2	2
Q3UHD1	AGRB1_MOUSE	1582	0.0000638	1	1
Q3UHD2	GFOD1_MOUSE	390	0.0000956	1	1
Q3UHD3	MTUS2_MOUSE	1353	0.000122804	1	1
Q3UHD9	AGAP2_MOUSE	1186	0.000229876	2	2
Q3UHF7	ZEP2_MOUSE	2430	0.000012	1	1
Q3UHH8	GXLT1_MOUSE	404	0.000231392	1	2
Q3UHJ0	AAK1_MOUSE	959	0.0000189	1	1
Q3UHK6	TEN4_MOUSE	2771	0.0000284	1	1
Q3UHL1	CAMKV_MOUSE	512	0.000297416	3	3
Q3UHR0	BAHC1_MOUSE	2643	0.000521006	2	2
Q3UHU5	MTCL1_MOUSE	1945	0.0000634	2	2
Q3UHX0	NOL8_MOUSE	1147	0.000160883	2	2
Q3UHX8	NKX63_MOUSE	262	0.0000523	1	1
Q3UIA2	RHG17_MOUSE	846	0.0000759	1	1
Q3UIJ9	MYZAP_MOUSE	466	0.0000117	1	1
Q3UIK4	MET14_MOUSE	456	0.0000508	1	1
Q3UIL6	PKHA7_MOUSE	1118	0.0000655	2	2
Q3UIU2	NDUB6_MOUSE	128	0.000271963	1	1
Q3UJC8	CE034_MOUSE	639	0.000102023	1	1
Q3UJU9	RMD3_MOUSE	470	0.000392577	4	4
Q3UJV1	CCD61_MOUSE	511	0.000081	1	1
Q3UKC1	TAXB1_MOUSE	814	0.000119937	1	1
Q3UKJ7	SMU1_MOUSE	513	0.0000801	1	1
Q3ULA2	FBW1A_MOUSE	605	0.000128213	1	1
Q3ULF4	SPG7_MOUSE	781	0.00017025	1	1
Q3ULM0	CC106_MOUSE	279	0.0000298	1	2
Q3ULM6	USPL1_MOUSE	1089	0.0000275	1	1
Q3ULZ2	FHDC1_MOUSE	1149	0.0000375	1	1
Q3UM29	COG7_MOUSE	770	0.0000721	1	1
Q3UMB9	WASC4_MOUSE	1173	0.000269721	2	2
Q3UMF0	COBL1_MOUSE	1273	0.0000625	1	1
Q3UMG5	LRCH2_MOUSE	773	0.00000828	1	1
Q3UMM4	CDK10_MOUSE	360	0.000142427	1	1
Q3UMR5	MCU_MOUSE	350	0.000355604	3	3
Q3UMU9	HDGR2_MOUSE	669	0.0000129	1	1
Q3UMY5	EMAL4_MOUSE	988	0.000360849	1	1
Q3UN02	LCLT1_MOUSE	376	0.000149456	2	2
Q3UN16	GP162_MOUSE	588	0.000150527	1	2
Q3UNH4	GRIN1_MOUSE	932	0.0000757	1	1
Q3UNN8	PLD5_MOUSE	536	0.0000783	2	2
Q3UNZ8	QORL2_MOUSE	350	0.00000901	1	1
Q3UPH1	PRRC1_MOUSE	443	0.0000989	1	1
Q3UPL0	SC31A_MOUSE	1230	0.000109279	1	1
Q3UQ28	PXDN_MOUSE	1475	0.0000147	1	1
Q3UQS8	RBM20_MOUSE	1199	0.00027258	3	3
Q3UQU0	BRD9_MOUSE	596	0.0000042	1	1
Q3URD3	SLMAP_MOUSE	845	0.0000469	1	1
Q3URK3	TET1_MOUSE	2007	0.0000305	2	2
Q3URU2	PEG3_MOUSE	1571	0.0000389	2	2
Q3URY2	GEMC1_MOUSE	333	0.0000688	1	1
Q3USH5	SFSWA_MOUSE	945	0.000144817	2	2
Q3USJ8	FCSD2_MOUSE	740	0.000158884	1	1
Q3UTH8	ARHG9_MOUSE	516	0.000124436	2	2
Q3UTQ7	PRD10_MOUSE	1184	0.00000301	1	1
Q3UU35	OVOS_MOUSE	1456	0.0000314	1	1
Q3UU96	MRCKA_MOUSE	1719	0.000016	1	1
Q3UUJ4	STRAA_MOUSE	431	0.000273762	1	1
Q3UUQ7	PGAP1_MOUSE	922	0.000430069	4	5
Q3UUV5	SKAP1_MOUSE	355	0.00000963	1	1
Q3UV74	ITB2L_MOUSE	738	0.0000351	1	1
Q3UVD5	LGR6_MOUSE	967	0.00014594	1	1
Q3UVK0	ERMP1_MOUSE	898	0.0000277	1	1
Q3UVR3	TTBK2_MOUSE	1243	0.000378618	1	1
Q3UVX5	GRM5_MOUSE	1203	0.0000396	2	2
Q3UVY1	GP149_MOUSE	732	0.0000154	1	1
Q3UVY5	PCX4_MOUSE	1174	0.00029056	1	1
Q3UWW6	GA2L3_MOUSE	683	0.0000572	1	1
Q3UWY1	OOG3_MOUSE	500	0.00019364	1	1
Q3UX62	CC114_MOUSE	658	0.000129584	2	6
Q3UXL4	KIZ_MOUSE	695	0.0000755	1	1
Q3UXZ6	FA81A_MOUSE	364	0.0000183	1	1
Q3UXZ9	KDM5A_MOUSE	1690	0.0000231	1	1
Q3UY96	CFA74_MOUSE	1578	0.000620393	1	3
Q3UYR4	ESPNL_MOUSE	1005	0.000161297	1	1
Q3UYV9	NCBP1_MOUSE	790	0.000181062	3	3
Q3UZY0	SFI1_MOUSE	1216	0.000122919	1	2
Q3V036	CCD27_MOUSE	639	0.00000323	1	1
Q3V079	BBOF1_MOUSE	533	0.0000356	1	1
Q3V0A6	CB078_MOUSE	857	0.0000931	1	1
Q3V0B4	CFA65_MOUSE	1847	0.00000368	1	1
Q3V0C1	ZMAT1_MOUSE	714	0.0000122	1	1
Q3V0C3	NUTM2_MOUSE	733	0.0000344	1	1
Q3V0C5	UBP48_MOUSE	1052	0.000179315	1	1
Q3V0J4	ANR53_MOUSE	497	0.000176486	1	1
Q3V0Q1	DYH12_MOUSE	3086	0.000212672	2	2
Q3V0T4	ITAD_MOUSE	1168	0.0000174	1	1
Q3V1D3	AMPD1_MOUSE	745	0.00023611	1	1
Q3V1D5	PLPL1_MOUSE	599	0.0000777	1	1
Q3V1H1	CKAP2_MOUSE	664	0.0000344	1	1
Q3V1H3	HPHL1_MOUSE	1159	0.00020114	2	2
Q3V1L4	5NTC_MOUSE	560	0.0000114	1	1
Q3V1M1	IGS10_MOUSE	2594	0.0000459	1	1
Q3V1N1	MFHA1_MOUSE	1048	0.0000896	1	1
Q3V1N9	A3LT2_MOUSE	370	0.0000291	1	1
Q3V1U8	ELMD1_MOUSE	326	0.0000566	1	1
Q3V2D2	CE046_MOUSE	93	0.0000278	1	1
Q3V2J0	CBAR2_MOUSE	292	0.0000643	1	1
Q3V3E1	UBS3A_MOUSE	624	0.000129184	1	1
Q3V3N7	BBS1_MOUSE	593	0.000121498	2	2
Q3V3V9	CARL2_MOUSE	1296	0.0000265	1	1
Q3ZRW6	CLUL1_MOUSE	464	0.0000943	1	1
Q497N6	C295L_MOUSE	533	0.000141018	1	1
Q497V5	SRBD1_MOUSE	982	0.0000242	1	1
Q497V6	BAHD1_MOUSE	772	0.000013	1	1
Q499E4	DZI1L_MOUSE	774	0.0000492	1	1
Q499M4	TIGD5_MOUSE	642	0.000110119	1	1
Q4FK66	PR38A_MOUSE	312	0.0000631	2	2
Q4FZF3	DDX49_MOUSE	480	0.0000625	1	1
Q4JIM5	ABL2_MOUSE	1182	0.000013	1	1
Q4KKZ1	CA158_MOUSE	196	0.0000552	1	1
Q4KMM3	OXR1_MOUSE	866	0.0000581	2	2
Q4KUS2	UN13A_MOUSE	1712	0.0000652	1	1
Q4QQM4	P5I11_MOUSE	189	0.0000692	1	1
Q4QRL3	CC88B_MOUSE	1481	0.000156309	2	2
Q4QY64	ATAD5_MOUSE	1826	0.0000857	1	1
Q4U2R1	HERC2_MOUSE	4836	0.0002231	2	2
Q4U4S6	XIRP2_MOUSE	3784	0.000849429	6	7
Q4V9W2	SR1IP_MOUSE	153	0.000330804	4	4
Q4VAA7	SNX33_MOUSE	574	0.000108879	1	1
Q4VBD2	TAPT1_MOUSE	564	0.0000436	1	1
Q4VBF2	R3HD4_MOUSE	262	0.0000164	1	1
Q4VC17	ATS18_MOUSE	1219	0.000039	1	1
Q4VGL6	RC3H1_MOUSE	1130	0.0000299	1	1
Q501J6	DDX17_MOUSE	650	0.000108076	1	1
Q505G8	ZN827_MOUSE	1078	0.000112089	1	1
Q52KB6	C2CD3_MOUSE	2323	0.0000795	1	1
Q52KE7	CCNL1_MOUSE	532	0.000043	1	1
Q52KG5	KI26A_MOUSE	1881	0.0000871	1	1
Q52KI8	SRRM1_MOUSE	946	0.00020632	3	3
Q52KR3	PRUN2_MOUSE	3084	0.0000228	1	1
Q569Z5	DDX46_MOUSE	1032	0.0000168	1	1
Q569Z6	TR150_MOUSE	951	0.000163291	2	2
Q56A10	ZN608_MOUSE	1511	0.000175459	2	2
Q571C7	BDP1_MOUSE	2467	0.000655294	3	4
Q571E4	GALNS_MOUSE	520	0.000039	1	1
Q571F5	SPSB3_MOUSE	354	0.00000882	1	1
Q587J6	LITD1_MOUSE	782	0.00013109	1	1
Q5D1E7	ZC12A_MOUSE	596	0.00012011	1	1
Q5DID3	UROL1_MOUSE	1319	0.00013642	2	2
Q5DTI6	KAL1L_MOUSE	991	0.0000591	1	1
Q5DTK1	CHSS3_MOUSE	884	0.000270358	2	2
Q5DTL9	S4A10_MOUSE	1118	0.001829426	13	15
Q5DTM8	BRE1A_MOUSE	973	0.000226916	3	3
Q5DTT1	NEXMI_MOUSE	1515	0.00000743	1	1
Q5DTT2	PSD1_MOUSE	1024	0.000121853	2	2
Q5DTT3	TASO2_MOUSE	2382	0.00012954	1	1
Q5DTV4	ZC12C_MOUSE	884	0.0000912	3	3
Q5DTX6	JCAD_MOUSE	1320	0.0000116	1	1
Q5DTY9	KCD16_MOUSE	427	0.0000483	1	1
Q5DTZ0	NYNRI_MOUSE	1840	0.00000276	1	1
Q5DU00	DCDC2_MOUSE	475	0.0000756	1	1
Q5DU05	CE164_MOUSE	1446	0.0000802	1	1
Q5DU09	ZN652_MOUSE	608	0.0000126	1	1
Q5DU14	MYO16_MOUSE	1919	0.000105457	1	1
Q5DU31	ICEF1_MOUSE	406	0.0000371	1	1
Q5EBH1	RASF5_MOUSE	413	0.0000214	1	1
Q5F204	MDH1B_MOUSE	500	0.000333053	1	3
Q5F226	FAT2_MOUSE	4351	0.00012392	2	2
Q5FW52	MLIP_MOUSE	269	0.0000882	1	1
Q5FWH2	UNKL_MOUSE	727	0.0000462	1	1
Q5FWK3	RHG01_MOUSE	439	0.0000379	1	1
Q5GH67	XKR4_MOUSE	647	0.0000877	1	1
Q5H8B9	FREM3_MOUSE	2123	0.0000502	1	1
Q5HZH7	S38A8_MOUSE	432	0.000023	1	1
Q5HZJ0	RNC_MOUSE	1373	0.000192639	2	2
Q5I012	S38AA_MOUSE	1090	0.0000929	1	1
Q5I1X5	IASPP_MOUSE	824	0.000160892	1	1
Q5M8N0	CNRP1_MOUSE	164	0.000108251	1	1
Q5NBU5	FBX39_MOUSE	443	0.0000278	1	1
Q5NCP0	RNF43_MOUSE	784	0.0000386	1	1
Q5NCR9	NSRP1_MOUSE	542	0.00000976	1	1
Q5NCX5	NEUL4_MOUSE	1563	0.0000865	1	1
Q5NCY0	KDM6B_MOUSE	1641	0.00099602	3	3
Q5ND04	HSF5_MOUSE	624	0.0000734	1	1
Q5ND19	CQ047_MOUSE	536	0.0000615	1	1
Q5ND52	MRM3_MOUSE	418	0.000150658	1	1
Q5PR69	CRACD_MOUSE	1207	0.0000661	1	1
Q5PR73	DIRA2_MOUSE	199	0.0000496	1	1
Q5PRE5	PRSR1_MOUSE	913	0.000119593	1	1
Q5PSV9	MDC1_MOUSE	1707	0.0000755	1	1
Q5QNQ6	OSBP2_MOUSE	908	0.000131112	2	2
Q5RI75	RASEF_MOUSE	627	0.0000182	1	1
Q5RJG7	ISPD_MOUSE	447	0.000131109	1	1
Q5RJH6	SMG7_MOUSE	1138	0.000169781	1	1
Q5RJI5	BRSK1_MOUSE	778	0.0000128	1	1
Q5S003	SPG17_MOUSE	2320	0.000110403	1	1
Q5S006	LRRK2_MOUSE	2527	0.0000232	1	1
Q5SNZ0	GRDN_MOUSE	1873	0.001077684	3	3
Q5SQX6	CYFP2_MOUSE	1253	0.00016514	2	2
Q5SS00	ZDBF2_MOUSE	2493	0.0000326	2	2
Q5SSE9	ABCAD_MOUSE	5034	0.008292534	3	5
Q5SSG5	RSLAB_MOUSE	203	0.0000179	1	1
Q5SSH7	ZZEF1_MOUSE	2924	0.000162325	2	2
Q5SSH8	NEUFC_MOUSE	263	0.0000249	1	1
Q5SSL4	ABR_MOUSE	859	0.0000924	1	1
Q5SSW2	PSME4_MOUSE	1843	0.000542995	2	2
Q5SUF2	LC7L3_MOUSE	432	0.0000717	1	1
Q5SUQ9	CTC1_MOUSE	1212	0.0000491	1	2
Q5SV80	MYO19_MOUSE	963	0.0000125	1	1
Q5SVQ0	KAT7_MOUSE	613	0.000144297	1	1
Q5SWU9	ACACA_MOUSE	2345	0.0000724	1	1
Q5SX39	MYH4_MOUSE	1939	0.000029	1	1
Q5SXA9	KIBRA_MOUSE	1104	0.0000177	1	1
Q5SXI5	ZN496_MOUSE	585	0.0000157	1	1
Q5SXJ3	FANCJ_MOUSE	1174	0.0000231	1	1
Q5SYD0	MYO1D_MOUSE	1006	0.0000542	1	1
Q5SYL3	K0100_MOUSE	2234	0.0000393	1	1
Q5TIS6	NOTO_MOUSE	240	0.000159368	1	1
Q5U458	DJC11_MOUSE	559	0.0000927	1	1
Q5U464	ASAP3_MOUSE	904	0.0000794	1	1
Q5U465	CC125_MOUSE	500	0.000163909	2	2
Q5U4C1	GASP1_MOUSE	1347	0.000201613	1	1
Q5U4C3	SFR19_MOUSE	1256	0.00010321	2	3
Q5U4C9	DYRK2_MOUSE	599	0.000148583	1	1
Q5U4E2	REPI1_MOUSE	545	0.0000199	1	1
Q5XG71	UTP20_MOUSE	2788	0.0001286	1	1
Q5XJV6	LMTK3_MOUSE	1424	0.000131929	2	2
Q5XPI3	RN123_MOUSE	1314	0.000300269	1	2
Q5Y5T1	ZDH20_MOUSE	380	0.000156734	1	1
Q60520	SIN3A_MOUSE	1274	0.0000207	3	3
Q60575	KIF1B_MOUSE	1816	0.0000512	1	1
Q60585	ZFP30_MOUSE	533	0.000201118	2	2
Q60592	MAST2_MOUSE	1734	0.000114962	1	1
Q60596	XRCC1_MOUSE	631	0.000129773	1	1
Q60597	ODO1_MOUSE	1023	0.0000574	2	2
Q60604	ADSV_MOUSE	715	0.00000579	1	1
Q60610	TIAM1_MOUSE	1591	0.000199182	1	1
Q60629	EPHA5_MOUSE	876	0.000095	2	2
Q60634	FLOT2_MOUSE	428	0.000432585	4	4
Q60641	NR1H4_MOUSE	488	0.0000882	1	1
Q60664	IRAG2_MOUSE	539	0.000132383	1	1
Q60668	HNRPD_MOUSE	355	0.0000038	1	1
Q60677	ITAE_MOUSE	1167	0.0000146	1	1
Q60680	IKKA_MOUSE	745	0.000117746	1	1
Q60710	SAMH1_MOUSE	658	0.0000101	1	1
Q60714	S27A1_MOUSE	646	0.0000324	1	1
Q60715	P4HA1_MOUSE	534	0.000296243	1	1
Q60720	CY561_MOUSE	250	0.0000683	1	1
Q60738	ZNT1_MOUSE	503	0.0000394	1	1
Q60749	KHDR1_MOUSE	443	0.000017	1	1
Q60754	MARCO_MOUSE	518	0.0000954	1	1
Q60767	LY75_MOUSE	1723	0.0000266	1	1
Q60779	DRC4_MOUSE	478	0.0000368	1	1
Q60790	RASA3_MOUSE	834	0.0000548	1	1
Q60821	ZBT17_MOUSE	794	0.0000106	1	1
Q60825	NPT2A_MOUSE	637	0.000110072	1	1
Q60837	I12R1_MOUSE	738	0.0000145	1	1
Q60847	COCA1_MOUSE	3120	0.0000212	1	1
Q60854	SPB6_MOUSE	378	0.00013275	1	1
Q60867	NDF1_MOUSE	357	0.000252406	1	1
Q60876	4EBP1_MOUSE	117	0.0000746	1	1
Q60898	SLAP1_MOUSE	281	0.0000762	1	1
Q60902	EP15R_MOUSE	907	0.001051133	9	10
Q60930	VDAC2_MOUSE	295	0.004259798	8	17
Q60931	VDAC3_MOUSE	283	0.001599344	5	6
Q60932	VDAC1_MOUSE	296	0.001161537	7	8
Q60934	GRIK1_MOUSE	836	0.000037	1	1
Q60943	I17RA_MOUSE	864	0.0000921	1	1
Q60949	TBCD1_MOUSE	1255	0.0000114	1	1
Q60952	CP250_MOUSE	2414	0.000257089	2	5
Q60953	PML_MOUSE	885	0.0000776	1	1
Q60974	NCOR1_MOUSE	2453	0.0000347	1	1
Q60991	CP7B1_MOUSE	507	0.000138536	2	2
Q60992	VAV2_MOUSE	868	0.0000994	2	2
Q60I26	AL2CL_MOUSE	952	0.0000793	1	1
Q61033	LAP2A_MOUSE	693	0.0000161	1	1
Q61035	HARS1_MOUSE	509	0.0000333	1	1
Q61036	PAK3_MOUSE	559	0.000144957	1	1
Q61043	NIN_MOUSE	2113	0.000126667	2	2
Q61062	DVL3_MOUSE	716	0.00002	2	2
Q61070	EI24_MOUSE	340	0.000136835	2	2
Q61072	ADAM9_MOUSE	845	0.0000189	1	1
Q61079	SIM2_MOUSE	657	0.000138763	2	2
Q61081	CDC37_MOUSE	379	0.0000261	1	1
Q61087	LAMB3_MOUSE	1168	0.00010371	1	1
Q61097	KSR1_MOUSE	873	0.0000606	1	1
Q61102	ABCB7_MOUSE	752	0.000199839	1	1
Q61116	ZN235_MOUSE	645	0.000111244	1	1
Q61125	BKRB1_MOUSE	334	0.000167586	2	2
Q61136	PRP4B_MOUSE	1007	0.000185577	2	2
Q61152	PTN18_MOUSE	453	0.0000591	1	1
Q61165	SL9A1_MOUSE	820	0.0000886	1	1
Q61187	TS101_MOUSE	391	0.000104786	1	1
Q61188	EZH2_MOUSE	746	0.0000425	1	1
Q61190	I10R2_MOUSE	349	0.000204635	2	2
Q61191	HCFC1_MOUSE	2045	0.0000828	1	1
Q61194	P3C2A_MOUSE	1686	0.000406163	2	2
Q61216	MRE11_MOUSE	706	0.00000718	1	1
Q61233	PLSL_MOUSE	627	0.0000139	1	1
Q61288	ACVL1_MOUSE	502	0.0000126	1	1
Q61290	CAC1E_MOUSE	2272	0.000410092	3	3
Q61301	CTNA2_MOUSE	953	0.0002344	1	1
Q61315	APC_MOUSE	2845	0.000332791	1	1
Q61316	HSP74_MOUSE	841	0.000183925	2	2
Q61327	SC6A3_MOUSE	619	0.000120654	1	1
Q61329	ZFHX3_MOUSE	3726	0.0000846	1	1
Q61330	CNTN2_MOUSE	1040	0.001890088	9	10
Q61410	KGP2_MOUSE	762	0.00000565	1	1
Q61483	DLL1_MOUSE	722	0.0000521	1	1
Q61493	REV3L_MOUSE	3122	0.000092	2	2
Q61503	5NTD_MOUSE	576	0.0000982	1	1
Q61532	MK06_MOUSE	720	0.00000937	1	1
Q61543	GSLG1_MOUSE	1175	0.00065115	3	3
Q61548	AP180_MOUSE	901	0.0000391	1	1
Q61550	RAD21_MOUSE	635	0.000123985	1	1
Q61554	FBN1_MOUSE	2873	0.0000592	1	1
Q61555	FBN2_MOUSE	2907	0.000112285	1	1
Q61595	KTN1_MOUSE	1327	0.0000699	1	1
Q61599	GDIR2_MOUSE	200	0.0000466	1	1
Q61606	GLR_MOUSE	485	0.0000214	1	1
Q61625	GRID2_MOUSE	1007	0.0000962	1	1
Q61645	HAIR_MOUSE	1182	0.0000781	2	2
Q61672	S29A2_MOUSE	456	0.000161817	1	1
Q61687	ATRX_MOUSE	2476	0.000132277	1	1
Q61702	ITIH1_MOUSE	907	0.000103532	2	2
Q61712	DNJC1_MOUSE	552	0.000218146	2	2
Q61733	RT31_MOUSE	384	0.0000242	1	1
Q61735	CD47_MOUSE	303	0.000317812	3	3
Q61749	EI2BD_MOUSE	524	0.00014815	1	1
Q61753	SERA_MOUSE	533	0.0000567	1	1
Q61762	KCNA5_MOUSE	602	0.0000658	1	1
Q61810	LTBP3_MOUSE	1253	0.0000897	1	1
Q61818	RAI1_MOUSE	1889	0.0000691	1	1
Q61824	ADA12_MOUSE	903	0.000108091	1	1
Q61830	MRC1_MOUSE	1456	0.000670697	3	4
Q61845	MEIG1_MOUSE	88	0.001683504	1	2
Q61847	MEP1B_MOUSE	704	0.0000949	1	1
Q61851	FGFR3_MOUSE	801	0.0000974	1	1
Q61879	MYH10_MOUSE	1976	0.000108378	1	1
Q61884	MNS1_MOUSE	491	0.0000885	1	1
Q61885	MOG_MOUSE	246	0.000106521	1	1
Q61967	ZFP90_MOUSE	636	0.0000931	1	1
Q62005	ZP1_MOUSE	623	0.0000133	1	1
Q62010	OVGP1_MOUSE	721	0.0000155	1	1
Q62018	CTR9_MOUSE	1173	0.000352342	4	4
Q62028	PLA2R_MOUSE	1487	0.000105989	1	1
Q62048	PEA15_MOUSE	130	0.0000733	1	1
Q62059	CSPG2_MOUSE	3357	0.000609545	2	5
Q62073	M3K7_MOUSE	579	0.000257246	1	2
Q62077	PLCG1_MOUSE	1302	0.000253857	1	1
Q62082	MYL10_MOUSE	202	0.0000121	1	1
Q62087	PON3_MOUSE	354	0.0000934	1	2
Q62120	JAK2_MOUSE	1129	0.000285432	2	3
Q62141	SIN3B_MOUSE	1098	0.0000357	1	1
Q62159	RHOC_MOUSE	193	0.0000962	1	1
Q62172	RBP1_MOUSE	648	0.000254554	1	1
Q62177	SEM3B_MOUSE	748	0.00000402	1	1
Q62181	SEM3C_MOUSE	751	0.00014764	1	1
Q62191	RO52_MOUSE	470	0.000160502	1	1
Q62210	BIRC2_MOUSE	612	0.0000641	1	1
Q62217	SEM5A_MOUSE	1077	0.000101753	1	1
Q62245	SOS1_MOUSE	1319	0.000141048	1	1
Q62261	SPTB2_MOUSE	2363	0.001467899	1	1
Q62288	TICN1_MOUSE	442	0.00027337	1	1
Q62311	TAF6_MOUSE	678	0.000116475	1	2
Q62381	TLL1_MOUSE	1013	0.000178075	2	3
Q62383	SPT6H_MOUSE	1726	0.00033126	1	1
Q62388	ATM_MOUSE	3066	0.0000742	1	1
Q62398	CNGA2_MOUSE	664	0.000211241	1	1
Q62407	SPEG_MOUSE	3262	0.000215353	3	3
Q62418	DBNL_MOUSE	436	0.00000214	1	1
Q62420	SH3G2_MOUSE	352	0.0000161	1	1
Q62425	NDUA4_MOUSE	82	0.000333578	2	2
Q62440	TLE1_MOUSE	770	0.000102284	2	2
Q62442	VAMP1_MOUSE	118	0.000121545	2	2
Q62452	UD19_MOUSE	528	0.0000417	1	1
Q62463	V1AR_MOUSE	423	0.0000255	1	1
Q62481	VPS72_MOUSE	368	0.0000511	1	1
Q62504	MINT_MOUSE	3644	0.000275093	3	3
Q62521	ZIC3_MOUSE	466	0.0000053	1	1
Q63805	A1AG3_MOUSE	206	0.0000948	1	1
Q63912	OMGP_MOUSE	440	0.002438208	6	11
Q63ZV0	INSM1_MOUSE	521	0.0000377	1	1
Q640L5	CCD18_MOUSE	1455	0.000191907	4	4
Q640M1	UT14A_MOUSE	767	0.000166129	1	1
Q640M6	GDPD5_MOUSE	607	0.0000845	1	1
Q640N1	AEBP1_MOUSE	1128	0.000186661	1	1
Q640N2	AR13B_MOUSE	427	0.0000176	1	1
Q640N3	RHG30_MOUSE	1101	0.000444271	3	3
Q640P2	ANGL1_MOUSE	490	0.0000384	2	2
Q640R3	HECAM_MOUSE	418	0.0001185	2	2
Q64127	TIF1A_MOUSE	1051	0.000126955	2	2
Q64163	TFDP2_MOUSE	446	0.0000966	1	1
Q64287	IRF4_MOUSE	450	0.0000111	1	1
Q64288	OMP_MOUSE	163	0.0000177	1	1
Q64291	K1C12_MOUSE	487	0.0000733	1	1
Q64314	CD34_MOUSE	382	0.000059	1	1
Q64322	NPDC1_MOUSE	332	0.0000816	1	1
Q64331	MYO6_MOUSE	1265	0.000197126	2	2
Q64332	SYN2_MOUSE	586	0.000336	4	4
Q64338	PDE1C_MOUSE	706	0.001596633	1	1
Q64364	ARF_MOUSE	169	0.0000357	1	1
Q64434	PTK6_MOUSE	451	0.0000117	1	1
Q64436	ATP4A_MOUSE	1033	0.0000708	1	1
Q64444	CAH4_MOUSE	305	0.000187679	2	2
Q64464	CP3AD_MOUSE	503	0.000179427	1	1
Q64487	PTPRD_MOUSE	1912	0.000136061	2	2
Q64505	CP7A1_MOUSE	503	0.0000515	1	1
Q64511	TOP2B_MOUSE	1612	0.000197976	1	1
Q64512	PTN13_MOUSE	2453	0.0000779	1	1
Q64514	TPP2_MOUSE	1262	0.0000437	1	1
Q64516	GLPK_MOUSE	559	0.0000776	1	1
Q64521	GPDM_MOUSE	727	0.000490983	6	6
Q64522	H2A2B_MOUSE	130	0.0000132	1	1
Q64700	RBL2_MOUSE	1135	0.000383474	2	2
Q64701	RBL1_MOUSE	1063	0.0000384	2	2
Q64733	FOXB2_MOUSE	428	0.0000182	1	1
Q64739	COBA2_MOUSE	1736	0.000164665	1	1
Q65CL1	CTNA3_MOUSE	895	0.000498134	1	1
Q65Z40	WAPL_MOUSE	1200	0.0000453	1	1
Q66JQ7	KNL1_MOUSE	1612	0.0000396	1	1
Q66JT7	COQ2_MOUSE	374	0.0000742	1	1
Q66JY2	IN80D_MOUSE	1021	0.000151287	3	3
Q66X05	NAL4F_MOUSE	959	0.000109397	1	1
Q66X22	NLR9B_MOUSE	1003	0.00012206	1	1
Q672J9	NOX3_MOUSE	568	0.0000821	1	1
Q673H1	TUSC1_MOUSE	205	0.00029348	2	2
Q67BT3	S13A5_MOUSE	572	0.0000809	1	1
Q689Z5	SBNO1_MOUSE	1390	0.00000964	1	1
Q68FD5	CLH1_MOUSE	1675	0.002114341	11	15
Q68FD9	K1549_MOUSE	1940	0.000120036	1	1
Q68FE8	Z280D_MOUSE	974	0.000014	1	1
Q692V3	TTC41_MOUSE	1318	0.000174531	1	1
Q69Z26	CNTN4_MOUSE	1026	0.000649741	3	4
Q69Z28	ATS16_MOUSE	1222	0.00034604	1	1
Q69Z38	PEAK1_MOUSE	1735	0.00015262	2	2
Q69Z69	ESCO1_MOUSE	843	0.0000532	1	1
Q69Z89	RADIL_MOUSE	1099	0.000167667	1	1
Q69Z98	BRSK2_MOUSE	735	0.000026	1	1
Q69Z99	ZN512_MOUSE	562	0.0000152	1	1
Q69ZH9	RHG23_MOUSE	1483	0.00021976	1	2
Q69ZJ7	RIC1_MOUSE	1422	0.00000858	1	2
Q69ZK0	PREX1_MOUSE	1650	0.000114728	2	2
Q69ZK6	JHD2C_MOUSE	2350	0.0000172	1	1
Q69ZN6	GNPTA_MOUSE	1235	0.000192775	1	2
Q69ZN7	MYOF_MOUSE	2048	0.000282981	3	4
Q69ZR2	HECD1_MOUSE	2618	0.000169579	2	2
Q69ZR9	TASOR_MOUSE	1610	0.000140607	2	2
Q69ZS0	PZRN3_MOUSE	1063	0.0000833	1	1
Q69ZS7	HBS1L_MOUSE	682	0.0000723	1	1
Q69ZU6	THS7A_MOUSE	1645	0.001239057	4	4
Q69ZU8	ANKR6_MOUSE	712	0.0000155	1	1
Q6A025	PPR26_MOUSE	1163	0.0000169	1	1
Q6A026	PDS5A_MOUSE	1332	0.0000877	1	1
Q6A078	CE290_MOUSE	2472	0.000113962	2	2
Q6A0A2	LAR4B_MOUSE	741	0.000116766	1	1
Q6A0A9	F120A_MOUSE	1112	0.000141968	1	1
Q6AW69	CGNL1_MOUSE	1298	0.0000616	1	1
Q6AXC6	DDX11_MOUSE	906	0.00000847	1	1
Q6B966	NAL14_MOUSE	993	0.0000497	2	2
Q6DFV1	CNDG2_MOUSE	1138	0.0000677	1	1
Q6DFV6	FN3C1_MOUSE	1356	0.000141264	1	1
Q6DFW4	NOP58_MOUSE	536	0.0000959	1	1
Q6DI92	ZSWM9_MOUSE	447	0.0000364	1	1
Q6DIA2	EX3L4_MOUSE	721	0.000114522	1	1
Q6DID3	SCAF8_MOUSE	1268	0.000191582	2	2
Q6DID7	WLS_MOUSE	541	0.0000154	1	1
Q6DVA0	LEMD2_MOUSE	511	0.0000681	1	1
Q6E1M8	AWAT2_MOUSE	333	0.00000884	1	1
Q6GQS1	SCMC3_MOUSE	467	0.0000445	1	1
Q6GQT9	NOMO1_MOUSE	1214	0.000173599	1	1
Q6GYP7	RGPA1_MOUSE	2035	0.0000941	1	1
Q6H1V1	BEST3_MOUSE	669	0.000147571	1	1
Q6IE26	EPHX4_MOUSE	359	0.00017481	1	1
Q6IQX8	ZN219_MOUSE	726	0.00013729	2	2
Q6IQY5	CEP70_MOUSE	616	0.00000856	1	1
Q6IUP1	SOLH1_MOUSE	357	0.000024	1	1
Q6J1H4	UTF1_MOUSE	339	0.0000243	1	1
Q6JPI3	MD13L_MOUSE	2207	0.000066	1	1
Q6KAU8	A16L2_MOUSE	623	0.0000105	1	1
Q6KCD5	NIPBL_MOUSE	2798	0.0000214	1	1
Q6NS45	CCD66_MOUSE	935	0.0000556	2	2
Q6NS46	RRP5_MOUSE	1862	0.0000679	3	3
Q6NV66	ZN646_MOUSE	1788	0.0000137	1	1
Q6NV83	SR140_MOUSE	1029	0.000111676	2	2
Q6NVE9	PPTC7_MOUSE	310	0.0000582	1	1
Q6NVF4	HELB_MOUSE	1074	0.0000278	1	1
Q6NVF9	CPSF6_MOUSE	551	0.0000357	2	2
Q6NXH2	MANEA_MOUSE	462	0.000623407	2	2
Q6NXH3	GPBP1_MOUSE	473	0.0000316	1	1
Q6NXJ0	WWC2_MOUSE	1187	0.000140269	1	1
Q6NXK5	DUS11_MOUSE	321	0.0000195	1	1
Q6NXK7	DPP10_MOUSE	797	0.0000604	1	1
Q6NXY1	TBC31_MOUSE	996	0.000276686	2	2
Q6NY15	TSG10_MOUSE	697	0.0000713	1	1
Q6NZA9	TAF9B_MOUSE	249	0.0000144	1	1
Q6NZC7	S23IP_MOUSE	998	0.000961231	1	6
Q6NZJ6	IF4G1_MOUSE	1600	0.000348119	3	4
Q6NZK5	K1328_MOUSE	612	0.000132672	1	1
Q6NZL0	SOGA3_MOUSE	945	0.000172778	2	2
Q6NZN0	RBM26_MOUSE	1012	0.0000741	1	1
Q6NZN1	PPRC1_MOUSE	1644	0.000185705	2	2
Q6NZQ6	ZN740_MOUSE	180	0.000106793	1	1
Q6NZR2	MSD2_MOUSE	559	0.0000713	1	1
Q6P1B1	XPP1_MOUSE	623	0.0000152	1	1
Q6P1B3	PIANP_MOUSE	278	0.000118082	1	1
Q6P1D7	SLX4_MOUSE	1565	0.000225807	1	1
Q6P1E8	EFCB6_MOUSE	1516	0.000180512	1	2
Q6P1F6	2ABA_MOUSE	447	0.0000255	1	1
Q6P1G2	KDM2B_MOUSE	1309	0.00023537	4	4
Q6P1Y1	RTL3_MOUSE	553	0.0000688	1	1
Q6P1Y8	INP4B_MOUSE	924	0.000154394	1	1
Q6P2L7	GOLM2_MOUSE	435	0.000251653	2	2
Q6P3D0	NUD16_MOUSE	195	0.0000338	1	1
Q6P4T1	SNX19_MOUSE	997	0.0000199	1	1
Q6P4U0	THS7B_MOUSE	1607	0.0000383	1	1
Q6P542	ABCF1_MOUSE	837	0.0000351	1	1
Q6P566	LIX1_MOUSE	282	0.0000406	1	1
Q6P5D4	CP135_MOUSE	1140	0.000206008	1	1
Q6P5D8	SMHD1_MOUSE	2007	0.0000166	1	1
Q6P5E8	DGKQ_MOUSE	934	0.0000507	1	1
Q6P5H2	NEST_MOUSE	1864	0.0000206	1	1
Q6P5U7	NWD2_MOUSE	1742	0.0000477	1	1
Q6P5U8	CC148_MOUSE	527	0.000255363	4	4
Q6P8I6	COX11_MOUSE	275	0.0000528	1	1
Q6P8J2	SAT2_MOUSE	170	0.000052	1	1
Q6P8M1	TATD1_MOUSE	295	0.000145242	1	1
Q6P8Y0	CF161_MOUSE	303	0.0000853	1	1
Q6P9K9	NRX3A_MOUSE	1571	0.000322506	3	3
Q6P9L4	UBP49_MOUSE	685	0.000098	1	1
Q6P9L6	KIF15_MOUSE	1387	0.00026719	3	3
Q6P9N1	HYCCI_MOUSE	521	0.0000877	1	1
Q6P9P0	SLF2_MOUSE	1278	0.000333702	2	2
Q6P9P6	KIF11_MOUSE	1052	0.000776226	2	5
Q6P9R4	ARHGI_MOUSE	1405	0.000154047	1	1
Q6P9S1	ATMIN_MOUSE	818	0.0000637	1	1
Q6PAC4	PCARE_MOUSE	1279	0.00000587	1	1
Q6PAJ1	BCR_MOUSE	1270	0.000120998	3	3
Q6PAL8	DEN5A_MOUSE	1287	0.000110808	1	1
Q6PAR0	KLD10_MOUSE	439	0.0000808	1	1
Q6PAR5	GAPD1_MOUSE	1458	0.0000539	2	2
Q6PAV2	HERC4_MOUSE	1057	0.0000936	1	1
Q6PB44	PTN23_MOUSE	1692	0.0000751	1	1
Q6PB66	LPPRC_MOUSE	1392	0.000104298	1	1
Q6PB70	ANO8_MOUSE	1060	0.000484505	2	2
Q6PCM2	INT6_MOUSE	883	0.0000547	1	1
Q6PCZ4	MAGE1_MOUSE	918	0.000072	2	2
Q6PD05	ZN821_MOUSE	413	0.00049934	1	1
Q6PD21	SHB_MOUSE	503	0.000831416	1	2
Q6PD26	PIGS_MOUSE	555	0.0000215	1	1
Q6PD28	2A5B_MOUSE	497	0.0000343	1	1
Q6PD29	ZN513_MOUSE	541	0.0000798	1	1
Q6PD31	TRAK1_MOUSE	939	0.0000159	1	1
Q6PDD0	UD2A2_MOUSE	528	0.0000595	1	1
Q6PDE7	GGT6_MOUSE	497	0.0000243	1	1
Q6PDG8	MON1A_MOUSE	556	0.0000207	1	1
Q6PDH0	PHLB1_MOUSE	1371	0.000224951	1	1
Q6PDK2	KMT2D_MOUSE	5588	0.000441215	5	7
Q6PDM2	SRSF1_MOUSE	248	0.000106014	1	1
Q6PDN3	MYLK_MOUSE	1941	0.0000997	1	1
Q6PDQ2	CHD4_MOUSE	1915	0.0000832	1	1
Q6PE13	PRRT3_MOUSE	971	0.000227014	1	1
Q6PE54	DHX40_MOUSE	779	0.0000756	1	1
Q6PE65	GPT2L_MOUSE	482	0.000139586	1	1
Q6PEB6	PHOCN_MOUSE	225	0.0000413	1	1
Q6PFD9	NUP98_MOUSE	1816	0.0000569	1	1
Q6PFH3	DCA15_MOUSE	600	0.000144241	1	1
Q6PFX2	BEND6_MOUSE	281	0.00013915	1	1
Q6PG04	CCD82_MOUSE	518	0.0000123	1	1
Q6PG95	CRML_MOUSE	1285	0.000021	1	1
Q6PGB6	NAA50_MOUSE	169	0.0000212	1	1
Q6PGG6	GNL3L_MOUSE	577	0.000289704	1	1
Q6PGK7	CHSTA_MOUSE	356	0.0000975	1	1
Q6PH08	ERC2_MOUSE	957	0.000115094	2	2
Q6PHN1	CCD57_MOUSE	1016	0.0000447	1	1
Q6PHS9	CA2D2_MOUSE	1154	0.000327157	2	3
Q6PIC6	AT1A3_MOUSE	1013	0.002221755	8	11
Q6PIE5	AT1A2_MOUSE	1020	0.000942846	8	8
Q6PIX5	RHDF1_MOUSE	856	0.000165527	1	1
Q6PZE0	MUC19_MOUSE	7524	0.000120188	1	1
Q6Q473	CLA4A_MOUSE	924	0.0000185	1	2
Q6Q477	AT2B4_MOUSE	1205	0.000123098	1	1
Q6QI06	RICTR_MOUSE	1708	0.0000821	1	1
Q6R0H7	GNAS1_MOUSE	1133	0.000127288	1	1
Q6RHR9	MAGI1_MOUSE	1471	0.000191763	4	4
Q6RKD8	FLRT1_MOUSE	646	0.0000317	1	1
Q6RT24	CENPE_MOUSE	2474	0.000384204	2	2
Q6RUT8	CC154_MOUSE	664	0.000148172	2	2
Q6RUU0	PTX4_MOUSE	478	0.0000196	1	1
Q6S5J6	KRIT1_MOUSE	736	0.0000705	1	1
Q6TXD4	DNMBP_MOUSE	1580	0.0000491	1	1
Q6V4S5	SDK2_MOUSE	2176	0.000131483	1	1
Q6VGS5	DAPLE_MOUSE	2009	0.000809071	1	2
Q6VNB8	WDFY3_MOUSE	3508	0.0000965	2	2
Q6VUP9	AP2E_MOUSE	442	0.000062	1	1
Q6VVW9	CP2R1_MOUSE	501	0.000143366	2	2
Q6VZZ7	OPN5_MOUSE	377	0.000119337	1	1
Q6WKZ8	UBR2_MOUSE	1755	0.000123054	2	2
Q6WQJ1	DGLA_MOUSE	1044	0.0000289	1	1
Q6WVG3	KCD12_MOUSE	327	0.0000387	1	1
Q6X7S9	EID2_MOUSE	236	0.0000262	1	1
Q6XQH0	G3ST2_MOUSE	394	0.0000445	1	1
Q6Y5D8	RHG10_MOUSE	786	0.00015251	1	1
Q6Y7W8	GGYF2_MOUSE	1291	0.000170828	2	2
Q6YGZ1	HPSE_MOUSE	535	0.0000928	1	1
Q6ZPE2	MTMR5_MOUSE	1867	0.000122986	2	2
Q6ZPJ0	TEX2_MOUSE	1128	0.000379989	1	3
Q6ZPJ3	UBE2O_MOUSE	1288	0.000196703	1	1
Q6ZPQ6	PITM2_MOUSE	1335	0.000362737	1	1
Q6ZPR1	CFA97_MOUSE	541	0.0000561	1	1
Q6ZPR4	KCNT1_MOUSE	1224	0.000110918	1	1
Q6ZPR6	IBTK_MOUSE	1352	0.000043	1	1
Q6ZPS6	AKIB1_MOUSE	1085	0.000744399	1	2
Q6ZPU9	KBP_MOUSE	617	0.000021	1	1
Q6ZPV2	INO80_MOUSE	1559	0.0000107	1	1
Q6ZPZ3	ZC3H4_MOUSE	1304	0.00000234	1	1
Q6ZQ03	FNBP4_MOUSE	1031	0.000024	1	1
Q6ZQ08	CNOT1_MOUSE	2375	0.000108557	1	1
Q6ZQ12	NINL_MOUSE	1394	0.00000658	1	1
Q6ZQ58	LARP1_MOUSE	1072	0.0000216	1	1
Q6ZQ73	CAND2_MOUSE	1235	0.0000235	1	1
Q6ZQ82	RHG26_MOUSE	814	0.00000698	1	1
Q6ZQ93	UBP34_MOUSE	3582	0.0000031	1	1
Q6ZQB6	VIP2_MOUSE	1129	0.0000104	1	1
Q6ZQF0	TOPB1_MOUSE	1515	0.0000215	1	1
Q6ZQH8	NU188_MOUSE	1759	0.0000976	1	1
Q6ZQI3	MLEC_MOUSE	291	0.000302206	3	3
Q6ZQK0	CNDD3_MOUSE	1506	0.000038	1	1
Q6ZWQ0	SYNE2_MOUSE	6874	0.000362263	3	3
Q6ZWR6	SYNE1_MOUSE	8799	0.001335081	6	6
Q6ZWS8	SPOP_MOUSE	374	0.0000152	1	1
Q6ZWV3	RL10_MOUSE	214	0.000187663	1	1
Q6ZWV7	RL35_MOUSE	123	0.0000323	1	1
Q6ZWY6	U2D2B_MOUSE	147	0.0000883	1	1
Q70FJ1	AKAP9_MOUSE	3797	0.000262459	3	3
Q70IV5	SYNEM_MOUSE	1561	0.000175046	2	2
Q70KF4	CMYA5_MOUSE	3739	0.0000265	1	1
Q70KL3	DFB39_MOUSE	74	0.00000826	1	1
Q75NR7	RECQ4_MOUSE	1216	0.000412237	3	4
Q765H6	MGT5B_MOUSE	792	0.000364533	2	2
Q76HP3	T132D_MOUSE	1097	0.00000874	1	1
Q76I79	SSH1_MOUSE	1042	0.0000482	1	1
Q78IK2	ATPMD_MOUSE	58	0.000257361	2	2
Q78PY7	SND1_MOUSE	910	0.000313495	4	4
Q78RX3	SIM12_MOUSE	92	0.0000457	1	1
Q791T5	MTCH1_MOUSE	389	0.000176737	2	2
Q791V5	MTCH2_MOUSE	303	0.001166827	6	6
Q794H2	NP1L3_MOUSE	544	0.000104433	1	1
Q7M6U3	TEX14_MOUSE	1450	0.0000227	1	1
Q7M732	RTL1_MOUSE	1744	0.0000154	1	1
Q7TM99	MOT9_MOUSE	508	0.000101497	1	1
Q7TMB8	CYFP1_MOUSE	1253	0.000174781	1	1
Q7TME0	PLPR4_MOUSE	766	0.000204562	3	3
Q7TMK9	HNRPQ_MOUSE	623	0.0000224	1	1
Q7TMM8	PAR16_MOUSE	322	0.0000913	1	1
Q7TMQ7	WDR91_MOUSE	748	0.000044	1	1
Q7TMS5	ABCG2_MOUSE	657	0.000274038	3	3
Q7TMW6	CIAO3_MOUSE	476	0.0000928	1	1
Q7TMY7	IPO8_MOUSE	1010	0.000562486	1	1
Q7TMY8	HUWE1_MOUSE	4377	0.0000331	2	2
Q7TN08	DACT2_MOUSE	757	0.0000369	1	1
Q7TN37	TRPM4_MOUSE	1213	0.0000587	1	1
Q7TN73	CASD1_MOUSE	797	0.000190505	2	2
Q7TN83	SYT16_MOUSE	639	0.0000442	1	1
Q7TN84	SYT14_MOUSE	555	0.0000955	1	1
Q7TN88	PK1L2_MOUSE	2461	0.000139883	2	2
Q7TNC4	LC7L2_MOUSE	392	0.000379029	3	3
Q7TNC6	KI26B_MOUSE	2112	0.0000512	1	1
Q7TNE3	SPAG7_MOUSE	227	0.0000283	1	1
Q7TNF8	RIMB1_MOUSE	1846	0.0000331	1	1
Q7TNR6	IGS21_MOUSE	468	0.000783631	6	6
Q7TNR9	ARHG4_MOUSE	484	0.00052246	3	4
Q7TNS7	ASIC4_MOUSE	539	0.0000675	1	1
Q7TNU7	LETM2_MOUSE	480	0.0000168	1	1
Q7TPD3	ROBO2_MOUSE	1470	0.000132018	2	2
Q7TPM1	PRC2B_MOUSE	1486	0.0000846	1	1
Q7TPM3	TRI17_MOUSE	477	0.00000632	1	1
Q7TPM6	FSD1_MOUSE	496	0.000735694	1	1
Q7TPR4	ACTN1_MOUSE	892	0.0000974	1	1
Q7TPW1	NEXN_MOUSE	607	0.0000106	1	2
Q7TQ32	RGMC_MOUSE	420	0.0000977	1	1
Q7TQ95	LNP_MOUSE	425	0.0000511	1	1
Q7TQD2	TPPP_MOUSE	218	0.000263953	2	2
Q7TQF7	AMPH_MOUSE	686	0.000248592	3	3
Q7TQG1	PKHA6_MOUSE	1173	0.0000684	1	1
Q7TQH0	ATX2L_MOUSE	1049	0.0000591	1	1
Q7TQI8	TSYL2_MOUSE	677	0.0000167	1	1
Q7TQJ1	MALD1_MOUSE	173	0.000148332	1	1
Q7TS73	RFLA_MOUSE	204	0.0000268	1	1
Q7TSA6	PRSR3_MOUSE	634	0.00017938	1	1
Q7TSG5	SH321_MOUSE	549	0.0000311	1	1
Q7TSH2	KPBB_MOUSE	1085	0.002063184	1	3
Q7TSH3	ZN516_MOUSE	1157	0.0000461	1	1
Q7TSH7	KCNF1_MOUSE	493	0.0000548	2	2
Q7TSJ2	MAP6_MOUSE	906	0.000495076	3	3
Q7TSQ1	CL18A_MOUSE	534	0.000142963	2	2
Q7TSQ8	PDPR_MOUSE	878	0.0000719	1	4
Q7TT00	SP20H_MOUSE	530	0.00000432	1	1
Q7TT18	MCAF1_MOUSE	1306	0.0000312	1	1
Q7TT37	ELP1_MOUSE	1333	0.00078005	2	2
Q7TT50	MRCKB_MOUSE	1713	0.001105893	2	19
Q7TT79	MCPH1_MOUSE	822	0.000254046	1	1
Q80SU3	ZAR1_MOUSE	361	0.000167379	2	2
Q80SU7	GVIN1_MOUSE	2427	0.0000484	1	1
Q80SY5	PR38B_MOUSE	542	0.000328815	5	5
Q80T41	GABR2_MOUSE	940	0.000217403	4	4
Q80TA6	MTMRC_MOUSE	747	0.000134194	1	1
Q80TB7	ZSWM6_MOUSE	1207	0.00000563	1	1
Q80TE0	RPAP1_MOUSE	1409	0.000130715	2	2
Q80TE4	SI1L2_MOUSE	1722	0.00020708	2	2
Q80TE7	LRRC7_MOUSE	1490	0.0000117	1	1
Q80TF6	STAR9_MOUSE	4561	0.0000814	1	1
Q80TG1	KANL1_MOUSE	1036	0.000104309	1	1
Q80TH2	ERBIN_MOUSE	1402	0.0000489	2	2
Q80TI0	ASTRB_MOUSE	738	0.0000765	2	2
Q80TJ7	PHF8_MOUSE	1023	0.000138243	1	1
Q80TL0	PPM1E_MOUSE	749	0.0000113	1	1
Q80TL4	PHF24_MOUSE	400	0.000161577	1	1
Q80TL7	MON2_MOUSE	1715	0.000102019	1	1
Q80TN5	ZDH17_MOUSE	632	0.000184303	2	2
Q80TN7	NAV3_MOUSE	2359	0.00010633	2	2
Q80TP3	UBR5_MOUSE	2792	0.0000519	1	1
Q80TQ2	CYLD_MOUSE	952	0.000151041	1	1
Q80TS3	AGRL3_MOUSE	1537	0.000368646	4	4
Q80TS7	DEND_MOUSE	710	0.000104041	1	1
Q80TT2	BAIP3_MOUSE	1134	0.0000854	1	1
Q80TT8	CUL9_MOUSE	1865	0.0000662	1	1
Q80TY0	FNBP1_MOUSE	616	0.000144875	2	2
Q80U19	DAAM2_MOUSE	1115	0.000423869	4	4
Q80U35	ARHGH_MOUSE	2057	0.0000321	1	1
Q80U56	AVL9_MOUSE	649	0.00000782	1	1
Q80U59	K0232_MOUSE	1396	0.0000868	1	1
Q80U70	SUZ12_MOUSE	741	0.0000334	1	1
Q80U78	PUM1_MOUSE	1189	0.0000729	1	1
Q80U87	UBP8_MOUSE	1080	0.00000584	2	2
Q80UE6	WNK4_MOUSE	1222	0.0000132	1	1
Q80UF4	SDCG8_MOUSE	717	0.0000741	1	1
Q80UG2	PLXA4_MOUSE	1893	0.006850826	3	4
Q80UG8	TTLL4_MOUSE	1193	0.0000148	1	1
Q80UM7	MOGS_MOUSE	834	0.0000806	1	1
Q80UN9	MOD5_MOUSE	467	0.000351311	1	1
Q80UP8	S20A2_MOUSE	656	0.000112795	1	1
Q80UU2	RPP38_MOUSE	280	0.00000964	1	1
Q80UV9	TAF1_MOUSE	1891	0.0000998	3	3
Q80UW0	H6ST2_MOUSE	612	0.0000494	2	2
Q80V85	TRI62_MOUSE	475	0.0000136	1	1
Q80V86	INT8_MOUSE	995	0.0000355	1	1
Q80VA5	S3TC2_MOUSE	1289	0.0000655	1	1
Q80VK6	ARH38_MOUSE	770	0.00021868	2	2
Q80VL3	PRIC3_MOUSE	624	0.000110598	1	1
Q80VM7	ANR24_MOUSE	985	0.0000435	1	1
Q80VM8	PNM8A_MOUSE	430	0.00075831	1	1
Q80VP0	TCPR1_MOUSE	1166	0.0000114	1	1
Q80VP9	ASPH2_MOUSE	343	0.00011172	1	1
Q80VR3	ST1C1_MOUSE	304	0.0000715	1	1
Q80VY2	INKA2_MOUSE	300	0.000013	1	1
Q80W04	TMCC2_MOUSE	706	0.000183874	2	2
Q80W14	PR40B_MOUSE	870	0.000150444	2	2
Q80W21	GSTM7_MOUSE	218	0.0000804	1	1
Q80W32	DRC9_MOUSE	419	0.0000872	1	1
Q80W40	ACSM4_MOUSE	580	0.0000742	1	1
Q80W54	FACE1_MOUSE	475	0.0000047	1	1
Q80W93	HYDIN_MOUSE	5154	0.00012121	3	3
Q80W94	MOGT2_MOUSE	334	0.000191606	1	1
Q80WC3	TNC18_MOUSE	2878	0.0000232	1	1
Q80WG7	TRI36_MOUSE	729	0.0000903	1	1
Q80WJ7	LYRIC_MOUSE	579	0.000462422	5	5
Q80WM3	CPLX4_MOUSE	160	0.00000797	2	2
Q80WV3	CHST2_MOUSE	530	0.000159206	3	3
Q80WV7	SRRM3_MOUSE	648	0.000119127	1	1
Q80WW9	DDRGK_MOUSE	315	0.000123906	1	1
Q80X41	VRK1_MOUSE	440	0.0000272	2	2
Q80X44	ZBT24_MOUSE	710	0.0000872	1	1
Q80X50	UBP2L_MOUSE	1107	0.000168802	2	2
Q80X72	LRC15_MOUSE	579	0.0000314	1	1
Q80X76	SPA3F_MOUSE	445	0.0000815	1	1
Q80X90	FLNB_MOUSE	2602	0.00000344	1	1
Q80XA6	REPS2_MOUSE	521	0.0000298	1	1
Q80XC3	US6NL_MOUSE	819	0.0000892	3	4
Q80XC6	NRDE2_MOUSE	1172	0.000435409	3	4
Q80XE1	RIC8B_MOUSE	520	0.000154485	2	2
Q80XH1	KXDL1_MOUSE	177	0.00000695	1	1
Q80XH4	WSCD1_MOUSE	572	0.0000293	1	1
Q80XI3	IF4G3_MOUSE	1579	0.000150713	2	2
Q80XI4	PI42B_MOUSE	416	0.000129099	1	1
Q80XI6	M3K11_MOUSE	850	0.00013473	2	2
Q80XJ3	TTC28_MOUSE	2450	0.000366883	2	2
Q80XN0	BDH_MOUSE	343	0.0000176	1	1
Q80XP9	WNK3_MOUSE	1757	0.0000637	1	1
Q80Y56	RBNS5_MOUSE	783	0.000032	1	1
Q80YA3	DDHD1_MOUSE	547	0.0000993	2	3
Q80YD1	SUV3_MOUSE	779	0.00020862	1	1
Q80YG3	KLDC1_MOUSE	406	0.0000932	2	2
Q80YQ2	MED23_MOUSE	1367	0.000207191	1	1
Q80YR5	SAFB2_MOUSE	991	0.0000877	3	3
Q80YR9	R12BA_MOUSE	836	0.0000527	3	3
Q80YS6	AFAP1_MOUSE	731	0.000497934	3	3
Q80YV3	TRRAP_MOUSE	2565	0.000501202	4	4
Q80YW0	CYH4_MOUSE	393	0.000479668	2	2
Q80Z24	NEGR1_MOUSE	348	0.000190203	2	2
Q80Z37	TOPRS_MOUSE	1033	0.000163246	2	2
Q80Z71	TENN_MOUSE	1560	0.0000367	1	1
Q80ZC9	PS1C2_MOUSE	134	0.0000242	1	1
Q80ZF8	AGRB3_MOUSE	1522	0.0000624	1	1
Q80ZI6	LRSM1_MOUSE	727	0.00020461	1	1
Q80ZJ6	ZER1_MOUSE	779	0.0000684	1	1
Q80ZJ7	SNX32_MOUSE	404	0.0000314	1	1
Q80ZJ8	EFC4A_MOUSE	394	0.000113685	1	2
Q80ZU0	ARL5A_MOUSE	179	0.0000669	1	1
Q80ZW0	STK35_MOUSE	539	0.0000866	1	1
Q810A1	ZNF18_MOUSE	556	0.0000602	1	1
Q810A7	DDX42_MOUSE	929	0.0000662	1	1
Q810I2	TRI50_MOUSE	483	0.0000526	1	1
Q810M1	CF299_MOUSE	233	0.0000968	1	1
Q810U4	NRCAM_MOUSE	1256	0.000156727	2	2
Q810U5	CCD50_MOUSE	305	0.0000177	1	1
Q810V0	MPP10_MOUSE	681	0.0000377	2	2
Q811B3	ATS12_MOUSE	1600	0.000123123	1	1
Q811C2	ATG4C_MOUSE	458	0.0000175	1	1
Q811D0	DLG1_MOUSE	905	0.000136012	1	1
Q811D2	ANR26_MOUSE	1581	0.000145315	3	3
Q811H0	ZBT42_MOUSE	420	0.000068	1	1
Q811I0	ATPF1_MOUSE	324	0.0000408	1	1
Q811J3	IREB2_MOUSE	963	0.000231067	2	3
Q811P8	RHG32_MOUSE	2089	0.000211428	2	2
Q811Q9	PCY1B_MOUSE	369	0.0000201	1	1
Q811S7	UBIP1_MOUSE	540	0.0000464	1	1
Q812F8	MGT4B_MOUSE	548	0.000138849	1	1
Q8BFQ8	GALD1_MOUSE	220	0.000207813	1	1
Q8BFR2	FSTL5_MOUSE	847	0.0000792	1	1
[truncated: 2,076 more rows]
