# Supplementary material for: Isolation and Characterization of Multi-Protein Complexes Enriched in the K-Cl Co-transporter 2 From Brain Plasma Membranes
Source: Front Mol Neurosci. 2020 Oct 22;13:563091. doi: 10.3389/fnmol.2020.563091 (PMC7643010; doi:10.3389/fnmol.2020.563091)
Supplement: Supplementary file 8 [file Data_Sheet_6.CSV]

Accession Number	Protein Name	Molecular Weight	Spectral Index	Unique Peptides	Number of Spectra
A0A087WPF7	AUTS2_MOUSE	1261	0.0000162	1	1
A0A0B4J1G0	FCGR4_MOUSE	249	0.000144406	1	1
A0A0B4J1N3	GP15L_MOUSE	78	0.0000544	1	1
A0A140LI88	ANR31_MOUSE	1857	0.000285921	2	2
A0JNT9	BICL1_MOUSE	577	0.00013923	1	1
A0JP43	EFCB5_MOUSE	1406	0.000118123	1	2
A1A535	MELT_MOUSE	833	0.0000498	1	1
A1A546	ISX_MOUSE	240	0.000131243	1	1
A1A5B6	TBC25_MOUSE	742	0.0000723	1	1
A1EGX6	FSCB_MOUSE	1074	0.0000893	1	1
A1KXC4	FAIM3_MOUSE	422	0.0000299	1	1
A1L314	MPEG1_MOUSE	713	0.001292165	1	3
A1L3T7	RIPR3_MOUSE	938	0.00000617	1	1
A2A4P0	DHX8_MOUSE	1244	0.0000124	1	1
A2A5K6	ZN335_MOUSE	1337	0.0000264	1	1
A2A699	F1712_MOUSE	822	0.0000879	1	1
A2A6A1	GPTC8_MOUSE	1505	0.000167477	4	5
A2A6M5	CACO2_MOUSE	331	0.0000398	2	2
A2A761	ZFP69_MOUSE	587	0.0000812	1	1
A2A884	ZEP3_MOUSE	2348	0.000889728	2	2
A2A8L1	CHD5_MOUSE	1946	0.0000522	1	1
A2A9C3	SZT2_MOUSE	3431	0.000161864	1	1
A2A9I7	DMRTB_MOUSE	359	0.0000702	1	1
A2A9T0	TBKB1_MOUSE	611	0.000212811	1	1
A2AAJ9	OBSCN_MOUSE	8886	0.000110489	3	3
A2AAX3	KLH15_MOUSE	604	0.00000654	1	1
A2AAY5	SPD2B_MOUSE	908	0.0000906	1	1
A2ABU4	MYOM3_MOUSE	1439	0.0000913	1	1
A2ABV5	MED14_MOUSE	1459	0.0000714	1	1
A2ADU8	DG2L6_MOUSE	337	0.000263815	1	1
A2AEY4	MA7D3_MOUSE	876	0.000268921	1	1
A2AF47	DOC11_MOUSE	2073	0.000165185	3	3
A2AFE9	PRR32_MOUSE	284	0.000141715	1	1
A2AFR3	FRPD4_MOUSE	1320	0.0000167	1	1
A2AG06	MEIOC_MOUSE	965	0.000174508	2	3
A2AG50	MA7D2_MOUSE	781	0.000236117	3	3
A2AG58	BCLA3_MOUSE	752	0.000113012	2	2
A2AGA4	RHBL2_MOUSE	302	0.0000487	1	1
A2AGT5	CKAP5_MOUSE	2032	0.0000404	1	1
A2AGX3	PRD11_MOUSE	565	0.0000617	1	1
A2AHG0	LZTS3_MOUSE	700	0.000534714	1	1
A2AHJ4	BRWD3_MOUSE	1799	0.000127127	1	1
A2AJ76	HMCN2_MOUSE	5100	0.000252943	1	1
A2AJK6	CHD7_MOUSE	2986	0.000292716	2	2
A2AJQ3	D19L4_MOUSE	722	0.000082	2	2
A2AJT4	PNISR_MOUSE	805	0.000374066	4	4
A2AKB9	DCA10_MOUSE	566	0.0000225	1	1
A2AKX3	SETX_MOUSE	2646	0.0000945	1	1
A2AL36	CNTRL_MOUSE	2334	0.000248308	2	2
A2ALK8	PTN3_MOUSE	913	0.000025	1	1
A2ALU4	SHRM2_MOUSE	1481	0.000242346	1	1
A2AM05	CNTLN_MOUSE	1397	0.000911954	5	5
A2AMM0	CAVN4_MOUSE	362	0.000148016	1	1
A2AN08	UBR4_MOUSE	5180	0.0000572	1	1
A2AP18	PLCH2_MOUSE	1501	0.00011986	1	1
A2APB8	TPX2_MOUSE	745	0.000444071	1	1
A2APT9	KLD7A_MOUSE	773	0.0000548	1	1
A2APV2	FMNL2_MOUSE	1086	0.000140356	2	2
A2APX8	SCN1A_MOUSE	2009	0.00020222	2	2
A2AQH4	BCORL_MOUSE	1781	0.00008	2	2
A2AQP0	MYH7B_MOUSE	1941	0.0000188	1	1
A2ARM1	PATL2_MOUSE	529	0.00000595	1	1
A2ARP9	CTSR2_MOUSE	588	0.000242339	2	2
A2ARZ3	FSIP2_MOUSE	6995	0.000494338	3	3
A2ASQ1	AGRIN_MOUSE	1950	0.00000859	1	1
A2ASS6	TITIN_MOUSE	35213	0.001775411	19	21
A2AT37	RENT2_MOUSE	1269	0.000100313	2	2
A2ATU0	DHTK1_MOUSE	921	0.000431143	2	2
A2AVA0	SVEP1_MOUSE	3567	0.000193546	2	2
A2AWA9	RBGP1_MOUSE	1064	0.00112989	4	4
A2AWL7	MGAP_MOUSE	3003	0.000160225	2	2
A2BDX4	KCNG1_MOUSE	514	0.0000122	1	1
A2BH40	ARI1A_MOUSE	2283	0.00038184	2	2
A2CG63	ARI4B_MOUSE	1314	0.0000441	1	1
A2CI98	DYTN_MOUSE	653	0.000126094	2	3
A2RSY1	KANL3_MOUSE	903	0.0000943	1	1
A2RSY6	TRM1L_MOUSE	728	0.000107919	1	1
A2RT67	DEND3_MOUSE	1274	0.000118988	1	1
A2RTF1	CTSRB_MOUSE	1109	0.0000349	1	1
A2TJV2	PALM3_MOUSE	734	0.0000464	1	1
A3FIN4	AT8B5_MOUSE	1183	0.000165754	1	1
A3KG59	P20D2_MOUSE	431	0.000116742	1	1
A3KGF9	CCD9B_MOUSE	545	0.0000704	1	1
A3KGK3	FR1L4_MOUSE	1992	0.0000884	1	1
A3KGS3	RGPA2_MOUSE	1872	0.0000461	1	1
A3KGW5	GT253_MOUSE	592	0.0000781	1	1
A3KMP2	TTC38_MOUSE	465	0.0000284	1	1
A4Q9E5	TTLL3_MOUSE	927	0.0000364	1	1
A4Q9E8	TTLL6_MOUSE	822	0.0000834	1	1
A4Q9F3	TTL10_MOUSE	704	0.000110331	1	1
A4Q9F4	TTL11_MOUSE	727	0.0000275	1	1
A4Q9F6	TTL13_MOUSE	804	0.000074	2	2
A4QPC6	BT2A2_MOUSE	514	0.0000228	1	1
A6H5Z3	EXC6B_MOUSE	810	0.0000373	1	1
A6H603	NWD1_MOUSE	1563	0.0000894	1	1
A6H611	MIPEP_MOUSE	711	0.000139952	1	1
A6H619	PHRF1_MOUSE	1682	0.000110666	3	3
A6H694	LRC63_MOUSE	637	0.0000286	1	1
A6H6E2	MMRN2_MOUSE	943	0.000366398	2	2
A6H6Q4	CS071_MOUSE	206	0.000129313	1	1
A6PWY4	WDR76_MOUSE	622	0.0000161	1	1
A6X8Z5	RHG31_MOUSE	1425	0.000122651	1	1
A7XUZ6	SKIT6_MOUSE	1240	0.0000792	1	1
A7XV07	SKIT8_MOUSE	398	0.000192181	1	1
A9Z1V5	VW5B1_MOUSE	1215	0.0000401	1	1
B0F2B4	NLGN4_MOUSE	945	0.0000551	1	1
B0QZF7	PRCA1_MOUSE	307	0.000313865	2	2
B1AQJ2	UBP36_MOUSE	1098	0.000220349	2	2
B1ARD8	SLFN8_MOUSE	910	0.0000173	1	1
B1AUR6	MMS22_MOUSE	1238	0.0000345	1	1
B1AWN6	SCN2A_MOUSE	2006	0.000595267	4	4
B1AXD8	AKIR2_MOUSE	201	0.00022289	1	1
B1AY10	NFX1_MOUSE	1114	0.000139638	1	1
B1AYB6	MBD5_MOUSE	1498	0.0000828	2	2
B1AZA5	TM245_MOUSE	876	0.000293854	1	1
B1AZI6	THOC2_MOUSE	1594	0.0000843	1	1
B1AZP2	DLGP4_MOUSE	992	0.0000189	1	1
B2KFW1	ZSC20_MOUSE	1030	0.000458439	2	2
B2RPU2	PLHD1_MOUSE	505	0.000112835	2	2
B2RQC2	UBP42_MOUSE	1324	0.0000797	1	1
B2RQC6	PYR1_MOUSE	2225	0.000134993	1	1
B2RQL2	STOX1_MOUSE	990	0.00000547	1	1
B2RR83	YTDC2_MOUSE	1445	0.000118691	2	2
B2RRE4	Z518B_MOUSE	1077	0.0000287	2	2
B2RRL2	JERKL_MOUSE	523	0.0000714	1	1
B2RS91	RRN3_MOUSE	656	0.0000719	1	1
B2RSH2	GNAI1_MOUSE	354	0.0003531	4	4
B2RU80	PTPRB_MOUSE	1998	0.0000373	1	1
B2RUJ5	APBA1_MOUSE	842	0.000112884	1	1
B2RX12	MRP3_MOUSE	1523	0.000107385	1	1
B2RX14	TUT4_MOUSE	1644	0.000225364	1	1
B2RX88	CSPP1_MOUSE	1205	0.000134808	3	3
B2RXC1	TPC11_MOUSE	1133	0.0000803	1	1
B2RXR6	ANR44_MOUSE	993	0.0000302	1	1
B2RY04	DOCK5_MOUSE	1868	0.000185126	1	2
B2RY56	RBM25_MOUSE	838	0.00031826	4	4
B2RY83	HPSE2_MOUSE	592	0.0000919	1	1
B5TVM2	ILDR2_MOUSE	661	0.0000818	1	1
B7ZCC9	AGRG4_MOUSE	3073	0.0000595	1	1
B7ZMP1	XPP3_MOUSE	506	0.0000305	1	1
B7ZNG0	KIF7_MOUSE	1348	0.00019136	3	3
B9EJ86	OSBL8_MOUSE	889	0.000109801	2	2
C8YR32	LOXH1_MOUSE	2068	0.000174988	1	1
D0QMC3	MNDAL_MOUSE	538	0.0000163	1	1
D3YU32	T13C1_MOUSE	604	0.000221063	1	1
D3YV10	CCD13_MOUSE	709	0.0000915	1	1
D3YVF0	AKAP5_MOUSE	745	0.000917997	7	7
D3YWJ0	SLIP_MOUSE	796	0.0000607	1	1
D3YXG0	HMCN1_MOUSE	5634	0.000195403	3	3
D3YXK2	SAFB1_MOUSE	937	0.000356957	2	2
D3YXS5	KIF28_MOUSE	1028	0.0000569	1	1
D3YYM4	WDR72_MOUSE	1114	0.000174631	1	1
D3YYU8	OBSL1_MOUSE	1804	0.000059	1	1
D3YZI9	PGBD5_MOUSE	523	0.000115846	1	1
D3YZV8	CCDC8_MOUSE	685	0.000122517	1	1
D3Z0R2	PPR36_MOUSE	411	0.002408133	1	2
D3Z291	CAHM1_MOUSE	348	0.000312893	2	2
D3Z5T1	CCD78_MOUSE	437	0.000114993	1	1
D3Z6S9	ERIP6_MOUSE	713	0.016537278	1	1
D3Z750	MRO2A_MOUSE	1679	0.000177891	1	1
D3Z7H8	CILP2_MOUSE	1162	0.0000289	1	1
E0CYV9	CD054_MOUSE	1786	0.000146385	1	1
E1U8D0	SOGA1_MOUSE	1418	0.000261569	2	2
E2JF22	PIEZ1_MOUSE	2547	0.000165669	2	2
E5FYH1	TOPZ1_MOUSE	1653	0.000182616	1	1
E9PV24	FIBA_MOUSE	789	0.000063	1	1
E9PVB3	CC175_MOUSE	822	0.0000194	1	1
E9PVD1	CCD62_MOUSE	701	0.0000879	1	1
E9PVX6	KI67_MOUSE	3177	0.0000413	1	1
E9PW05	ZFP54_MOUSE	585	0.000069	1	1
E9PYH6	SET1A_MOUSE	1716	0.000033	1	1
E9PYI1	ZN568_MOUSE	671	0.000240728	1	2
E9PYK3	PARP4_MOUSE	1969	0.000120381	1	1
E9PYL2	PRR12_MOUSE	2035	0.0000251	1	1
E9PZ19	TUTLB_MOUSE	1328	0.0000252	1	1
E9PZJ8	ASCC3_MOUSE	2198	0.000163751	2	2
E9PZM4	CHD2_MOUSE	1827	0.0000471	2	3
E9PZQ0	RYR1_MOUSE	5035	0.00000682	1	1
E9Q0C6	K1210_MOUSE	1637	0.000156117	1	1
E9Q1U1	CC171_MOUSE	1324	0.000101895	3	3
E9Q286	ICE1_MOUSE	2241	0.0000722	3	3
E9Q2M9	WDFY4_MOUSE	3183	0.0000807	3	3
E9Q2Z1	CECR2_MOUSE	1453	0.000446145	3	3
E9Q309	CE350_MOUSE	3095	0.000355689	3	3
E9Q355	CTSG1_MOUSE	1151	0.0000581	1	1
E9Q394	AKP13_MOUSE	2776	0.000206218	2	2
E9Q3L2	PI4KA_MOUSE	2105	0.002729685	4	4
E9Q401	RYR2_MOUSE	4966	0.000182089	3	3
E9Q414	APOB_MOUSE	4505	0.000149849	3	3
E9Q4F7	ANR11_MOUSE	2643	0.000217982	3	3
E9Q555	RN213_MOUSE	5152	0.00251036	5	8
E9Q557	DESP_MOUSE	2883	0.001883531	15	17
E9Q5C9	NOLC1_MOUSE	702	0.00000681	1	1
E9Q5F9	SETD2_MOUSE	2537	0.000169602	2	2
E9Q5G3	KIF23_MOUSE	953	0.000051	1	1
E9Q5K9	YTDC1_MOUSE	736	0.0000435	1	1
E9Q5M6	CFA44_MOUSE	1843	0.000495885	1	1
E9Q6J5	BD1L1_MOUSE	3032	0.001171093	2	2
E9Q6W4	ZN296_MOUSE	445	0.0000196	1	1
E9Q735	UBE4A_MOUSE	1028	0.0000229	1	1
E9Q784	ZC3HD_MOUSE	1729	0.001447118	13	13
E9Q7F5	EDD13_MOUSE	164	0.000115667	1	1
E9Q7R9	CFA43_MOUSE	1682	0.000157255	3	3
E9Q7X6	HEG1_MOUSE	1337	0.000103074	1	1
E9Q7X7	NRX2A_MOUSE	1710	0.0000698	1	1
E9Q8D0	DJC21_MOUSE	531	0.0000537	1	1
E9Q8T2	PRD15_MOUSE	1174	0.000231243	1	1
E9Q8T7	DYH1_MOUSE	4250	0.000148984	1	1
E9Q9A9	OAS2_MOUSE	742	0.000100477	1	1
E9Q9F6	CTSRD_MOUSE	805	0.000161176	1	1
E9Q9W7	PDZD7_MOUSE	1021	0.0000232	1	1
E9QA62	LMOD3_MOUSE	571	0.000016	1	1
E9QAM5	HELZ2_MOUSE	2947	0.0000638	1	1
E9QAT4	SC16A_MOUSE	2357	0.000100855	2	2
F2Z461	HERC6_MOUSE	1003	0.0000584	1	1
F6SEU4	SYGP1_MOUSE	1340	0.0000619	1	1
F6ZDS4	TPR_MOUSE	2431	0.000463503	5	5
F7BJB9	MORC3_MOUSE	942	0.00000805	1	1
F7BWT7	TSN15_MOUSE	294	0.0000497	1	1
F8VPN2	TEX15_MOUSE	2785	0.0000581	1	1
F8VPQ2	ARI4A_MOUSE	1261	0.000104505	2	2
F8VPU2	FARP1_MOUSE	1048	0.00032824	5	5
F8VPZ5	ERCC6_MOUSE	1481	0.000133732	1	1
F8VPZ9	BICRA_MOUSE	1578	0.000142295	2	2
F8VQB6	MYO10_MOUSE	2062	0.000368496	4	4
G3UYX5	RGS22_MOUSE	1258	0.000091	2	2
G3UZ78	ADGB_MOUSE	1657	0.0000561	1	2
G3X939	SL9A3_MOUSE	829	0.0000755	1	2
G3X9J0	SI1L3_MOUSE	1776	0.0000122	1	1
G3X9K3	BIG1_MOUSE	1846	0.00052864	1	1
G3XA57	RFIP2_MOUSE	512	0.000216204	3	5
G3XA59	LRC32_MOUSE	663	0.00017131	1	1
G5E829	AT2B1_MOUSE	1220	0.000979369	9	10
G5E8A8	TEKT5_MOUSE	557	0.000411031	3	3
G5E8B9	ZBT11_MOUSE	1050	0.0000707	1	1
G5E8K5	ANK3_MOUSE	1961	0.000406839	4	4
J3KML8	GFY_MOUSE	504	0.000212548	1	1
J3QMI4	CAHM3_MOUSE	347	0.0000453	1	1
L0N7N1	KIF14_MOUSE	1674	0.0000477	1	1
O08529	CAN2_MOUSE	700	0.0000613	1	1
O08532	CA2D1_MOUSE	1103	0.000396142	4	4
O08539	BIN1_MOUSE	588	0.000122507	1	1
O08547	SC22B_MOUSE	215	0.000251136	1	1
O08550	KMT2B_MOUSE	2713	0.0000542	1	1
O08553	DPYL2_MOUSE	572	0.000752156	6	6
O08638	MYH11_MOUSE	1972	0.000198393	3	3
O08644	EPHB6_MOUSE	1014	0.0000195	1	1
O08648	M3K4_MOUSE	1597	0.0000391	1	1
O08688	CAN5_MOUSE	640	0.000128106	1	1
O08746	MATN2_MOUSE	956	0.0000573	1	1
O08747	UNC5C_MOUSE	931	0.0000117	1	1
O08756	HCD2_MOUSE	261	0.000139879	1	1
O08759	UBE3A_MOUSE	870	0.0000544	1	1
O08789	MNT_MOUSE	591	0.00011881	2	2
O08795	GLU2B_MOUSE	521	0.0000973	1	1
O08796	EF2K_MOUSE	724	0.0000607	1	1
O08832	GALT4_MOUSE	578	0.000028	1	1
O08852	PKD1_MOUSE	4293	0.0000112	1	1
O08912	GALT1_MOUSE	559	0.00016015	2	3
O08915	AIP_MOUSE	330	0.00000554	1	1
O08919	NUMBL_MOUSE	604	0.000367318	3	3
O08969	PHLA2_MOUSE	144	0.0000381	1	2
O09044	SNP23_MOUSE	210	0.0000143	1	1
O09047	C3AR_MOUSE	477	0.000059	1	1
O09053	WRN_MOUSE	1401	0.0000181	1	1
O09106	HDAC1_MOUSE	482	0.0000852	1	1
O09118	NET1_MOUSE	604	0.000122551	1	1
O09127	EPHA8_MOUSE	1004	0.0000166	1	1
O09131	GSTO1_MOUSE	240	0.000069	1	1
O09161	CASQ2_MOUSE	415	0.00000862	1	1
O35066	KIF3C_MOUSE	796	0.000110085	1	1
O35071	KIF1C_MOUSE	1100	0.0000365	1	1
O35083	PLCA_MOUSE	285	0.0000247	1	1
O35126	ATN1_MOUSE	1175	0.000359026	3	3
O35136	NCAM2_MOUSE	837	0.0000552	1	1
O35143	ATIF1_MOUSE	106	0.000351224	2	2
O35144	TERF2_MOUSE	541	0.000229427	1	1
O35177	CASL_MOUSE	833	0.000398073	1	1
O35188	X3CL1_MOUSE	395	0.0000113	1	1
O35245	PKD2_MOUSE	966	0.0000461	1	1
O35295	PURB_MOUSE	324	0.000100761	1	1
O35309	NMI_MOUSE	314	0.000018	1	1
O35344	IMA4_MOUSE	521	0.000353359	1	1
O35345	IMA7_MOUSE	536	0.0000455	1	1
O35348	COLQ_MOUSE	457	0.0000612	1	1
O35350	CAN1_MOUSE	713	0.0000893	2	2
O35368	IFI3_MOUSE	408	0.00064024	1	1
O35386	PAHX_MOUSE	338	0.000142875	1	1
O35454	CLCN6_MOUSE	870	0.0000431	2	2
O35468	WNT9B_MOUSE	359	0.000169216	1	1
O35492	CLK3_MOUSE	638	0.0000291	2	2
O35526	STX1A_MOUSE	288	0.000274981	2	2
O35551	RABE1_MOUSE	862	0.000127303	2	2
O35593	PSDE_MOUSE	310	0.0000633	1	1
O35594	IFT81_MOUSE	676	0.000205103	2	2
O35615	FOG1_MOUSE	995	0.000440292	2	2
O35621	PMM1_MOUSE	262	0.0000213	1	1
O35625	AXIN1_MOUSE	863	0.000117049	1	1
O35648	CETN3_MOUSE	167	0.000114501	1	1
O35674	ADA19_MOUSE	920	0.000039	1	1
O35684	NEUS_MOUSE	410	0.0000169	1	1
O35691	PININ_MOUSE	725	0.00020357	2	2
O35696	SIA8B_MOUSE	375	0.0000406	1	1
O35701	MATN3_MOUSE	481	0.0000196	1	1
O35704	SPTC1_MOUSE	473	0.000118023	1	1
O35711	LIPB2_MOUSE	882	0.0000504	1	1
O35719	RA51B_MOUSE	350	0.0000385	1	1
O35732	CFLAR_MOUSE	481	0.0000226	1	1
O35927	CTND2_MOUSE	1247	0.000354608	4	4
O35930	GP1BA_MOUSE	734	0.0000414	1	1
O35988	SDC4_MOUSE	198	0.000153023	1	1
O54714	PIAS3_MOUSE	628	0.000109758	1	1
O54732	MMP15_MOUSE	657	0.00000832	1	1
O54754	AOXA_MOUSE	1333	0.000198857	1	2
O54774	AP3D1_MOUSE	1199	0.0000243	1	1
O54785	LIMK2_MOUSE	638	0.0000843	1	1
O54826	AF10_MOUSE	1068	0.0000858	1	2
O54828	RGS9_MOUSE	675	0.0000861	1	1
O54829	RGS7_MOUSE	469	0.00037973	3	3
O54863	TSSK2_MOUSE	358	0.000181084	1	1
O54879	HMGB3_MOUSE	200	0.0000568	1	1
O54887	TSKS_MOUSE	585	0.0000614	1	1
O54905	B3GT2_MOUSE	422	0.0000755	1	1
O54916	REPS1_MOUSE	795	0.000116778	1	1
O54928	SOCS5_MOUSE	536	0.000103536	1	1
O54931	AKAP2_MOUSE	893	0.000551148	2	2
O54940	BNIP2_MOUSE	326	0.0000138	1	1
O54946	DNJB6_MOUSE	365	0.000138317	1	1
O54951	SEM6B_MOUSE	886	0.0000338	1	1
O54967	ACK1_MOUSE	1055	0.0000947	1	1
O54983	CRYM_MOUSE	313	0.0000747	1	1
O54988	SLK_MOUSE	1233	0.000477231	3	3
O54990	PROM1_MOUSE	867	0.0000511	1	1
O54991	CNTP1_MOUSE	1385	0.00054454	6	7
O55017	CAC1B_MOUSE	2327	0.000241346	2	2
O55022	PGRC1_MOUSE	195	0.0000629	1	1
O55055	TRDMT_MOUSE	415	0.0000435	1	1
O55098	STK10_MOUSE	966	0.000204705	1	1
O55125	NIPS1_MOUSE	284	0.0000954	1	1
O55143	AT2A2_MOUSE	1044	0.000475621	4	4
O55176	PJA1_MOUSE	578	0.000225422	2	2
O55239	NNMT_MOUSE	264	0.0000606	1	1
O70145	NCF2_MOUSE	525	0.0000775	2	2
O70157	TOP3A_MOUSE	1003	0.0000321	1	1
O70169	PRS39_MOUSE	367	0.000120258	2	2
O70191	ATF5_MOUSE	283	0.000198975	1	1
O70201	BIRC5_MOUSE	140	0.000186488	1	1
O70218	HMX1_MOUSE	332	0.0000409	1	1
O70220	FOXQ1_MOUSE	400	0.0000705	1	1
O70228	ATP9A_MOUSE	1047	0.000846579	7	7
O70237	GFI1B_MOUSE	330	0.00000389	1	1
O70250	PGAM2_MOUSE	253	0.000254141	1	1
O70258	SGCE_MOUSE	437	0.000172521	1	1
O70263	LNX1_MOUSE	728	0.0000181	1	1
O70279	ESS2_MOUSE	479	0.000163223	1	1
O70305	ATX2_MOUSE	1285	0.0000699	1	1
O70306	TBX15_MOUSE	602	0.0000693	1	1
O70325	GPX4_MOUSE	197	0.000081	1	1
O70361	PER3_MOUSE	1113	0.000299806	3	4
O70394	I27RA_MOUSE	623	0.000186421	1	1
O70400	PDLI1_MOUSE	327	0.00000987	1	1
O70443	GNAZ_MOUSE	355	0.000225181	3	3
O70458	OSMR_MOUSE	971	0.000102378	1	1
O70468	MYPC3_MOUSE	1270	0.000132319	3	3
O70469	DOK2_MOUSE	412	0.0000457	1	1
O70472	TM131_MOUSE	1877	0.000179845	1	1
O70548	TELT_MOUSE	167	0.0000409	1	1
O70566	DIAP2_MOUSE	1098	0.0000852	1	1
O70583	TRI18_MOUSE	680	0.0000297	1	1
O70589	CSKP_MOUSE	926	0.0000931	1	1
O88207	CO5A1_MOUSE	1838	0.000133907	1	1
O88286	WIZ_MOUSE	1684	0.000119867	1	1
O88291	ZN326_MOUSE	580	0.000117309	1	1
O88307	SORL_MOUSE	2215	0.000756481	9	9
O88329	MYO1A_MOUSE	1043	0.00000369	1	1
O88342	WDR1_MOUSE	606	0.000228996	1	1
O88343	S4A4_MOUSE	1079	0.001788605	8	9
O88396	GRPE2_MOUSE	224	0.000121672	1	1
O88398	AVIL_MOUSE	819	0.000556899	1	2
O88430	CCL22_MOUSE	92	0.0000555	1	1
O88444	ADCY1_MOUSE	1118	0.000225831	2	2
O88448	KLC2_MOUSE	599	0.000191541	1	1
O88466	ZN106_MOUSE	1888	0.000108032	2	3
O88477	IF2B1_MOUSE	577	0.0000116	1	1
O88487	DC1I2_MOUSE	612	0.000105009	1	1
O88508	DNM3A_MOUSE	908	0.0000341	1	1
O88509	DNM3B_MOUSE	859	0.000103908	3	3
O88522	NEMO_MOUSE	412	0.000013	1	1
O88531	PPT1_MOUSE	306	0.000450416	3	3
O88532	ZFR_MOUSE	1074	0.000146356	2	2
O88554	PARP2_MOUSE	559	0.0000591	2	2
O88572	LRP6_MOUSE	1613	0.0000663	1	1
O88573	AFF1_MOUSE	1216	0.000195221	2	2
O88622	PARG_MOUSE	969	0.000174748	2	2
O88630	GOSR1_MOUSE	250	0.0000842	1	1
O88632	SEM3F_MOUSE	785	0.000144093	2	2
O88685	PRS6A_MOUSE	442	0.000127345	1	1
O88700	BLM_MOUSE	1416	0.0000902	1	1
O88705	HCN3_MOUSE	779	0.000207014	1	1
O88735	MAP7_MOUSE	730	0.0000326	1	1
O88738	BIRC6_MOUSE	4882	0.000219397	1	2
O88783	FA5_MOUSE	2183	0.000284526	2	2
O88786	I13R2_MOUSE	383	0.000240986	1	1
O88799	ZAN_MOUSE	5376	0.000122097	1	1
O88819	FUT9_MOUSE	359	0.0000646	1	1
O88845	AKA10_MOUSE	662	0.0000282	1	1
O88878	ZFAN5_MOUSE	213	0.0000958	1	1
O88892	SERF1_MOUSE	62	0.000103141	1	1
O88898	P63_MOUSE	680	0.0000256	1	1
O88910	MPP3_MOUSE	568	0.0000601	1	1
O88935	SYN1_MOUSE	706	0.000931697	5	6
O88983	STX8_MOUSE	236	0.0000198	1	1
O88998	NOE1_MOUSE	485	0.00020629	2	2
O89016	ABCD4_MOUSE	606	0.000155967	1	1
O89019	INVS_MOUSE	1062	0.0000387	1	2
O89020	AFAM_MOUSE	608	0.000121148	1	1
O89032	SPD2A_MOUSE	1124	0.000372735	3	3
O89050	MKLN1_MOUSE	735	0.001959026	1	1
O89053	COR1A_MOUSE	461	0.0000449	1	1
O89104	SYPL2_MOUSE	264	0.0000426	1	1
O89113	IER5_MOUSE	308	0.0000261	1	1
P00186	CP1A2_MOUSE	513	0.0000347	1	1
P00687	AMY1_MOUSE	511	0.0000252	1	1
P01575	IFNB_MOUSE	182	0.0000689	1	1
P01592	IGJ_MOUSE	159	0.0000297	1	1
P01800	HVM31_MOUSE	113	0.00013565	1	1
P01865	GCAM_MOUSE	398	0.000134054	1	1
P01867	IGG2B_MOUSE	404	0.000203621	2	2
P01887	B2MG_MOUSE	119	0.000119761	1	1
P01915	HB22_MOUSE	264	0.0000159	1	1
P02469	LAMB1_MOUSE	1786	0.0000998	2	2
P02535	K1C10_MOUSE	570	0.00011217	1	1
P03975	IGEB_MOUSE	557	0.000184784	1	1
P03995	GFAP_MOUSE	430	0.00005	1	1
P04104	K2C1_MOUSE	637	0.0000103	1	1
P04186	CFAB_MOUSE	761	0.000113888	1	1
P04230	HB21_MOUSE	264	0.000325782	1	1
P04370	MBP_MOUSE	250	0.001106206	4	6
P05202	AATM_MOUSE	430	0.000257688	2	2
P05480	SRC_MOUSE	541	0.0000428	1	1
P05532	KIT_MOUSE	979	0.0000895	2	2
P06728	APOA4_MOUSE	395	0.0000984	2	2
P06795	MDR1B_MOUSE	1276	0.000081	1	1
P06801	MAOX_MOUSE	572	0.0000146	1	1
P06876	MYB_MOUSE	636	0.000112659	1	1
P06909	CFAH_MOUSE	1234	0.0000595	1	1
P07356	ANXA2_MOUSE	339	0.000213474	4	4
P07361	A1AG2_MOUSE	207	0.0000202	1	1
P07724	ALBU_MOUSE	608	0.0000817	1	1
P07901	HS90A_MOUSE	733	0.0000214	1	1
P08032	SPTA1_MOUSE	2415	0.000253448	2	2
P08121	CO3A1_MOUSE	1464	0.000166345	1	1
P08122	CO4A2_MOUSE	1707	0.000145529	1	1
P08226	APOE_MOUSE	311	0.000052	1	1
P08508	FCGR3_MOUSE	261	0.0000641	1	1
P08556	RASN_MOUSE	189	0.0000835	1	1
P08730	K1C13_MOUSE	437	0.000175218	2	2
P08752	GNAI2_MOUSE	355	0.000082	1	1
P08884	GRAE_MOUSE	248	0.0000848	2	2
P09021	HXA5_MOUSE	270	0.000147721	1	1
P09036	ISK1_MOUSE	80	0.000129301	1	1
P09055	ITB1_MOUSE	798	0.000146061	2	2
P09470	ACE_MOUSE	1312	0.0000436	1	1
P09922	MX1_MOUSE	631	0.00057706	1	1
P0C090	RC3H2_MOUSE	1187	0.000460349	3	3
P0C605	KGP1_MOUSE	671	0.000136761	1	1
P0C6F1	DYH2_MOUSE	4456	0.00012083	2	2
P0CG50	UBC_MOUSE	734	0.0000225	1	1
P0DM40	FR1L5_MOUSE	2038	0.000252389	2	2
P0DOV2	IFI4_MOUSE	619	0.000294937	1	3
P0DP43	CTSRE_MOUSE	985	0.00051416	1	1
P0DP99	STMP1_MOUSE	47	0.00146911	1	1
P10166	MYCL_MOUSE	368	0.0000246	1	1
P10493	NID1_MOUSE	1245	0.0000809	1	1
P10605	CATB_MOUSE	339	0.0000245	1	1
P10630	IF4A2_MOUSE	407	0.000229895	1	3
P10751	ZFP11_MOUSE	647	0.0000362	1	1
P10755	ZFP14_MOUSE	501	0.0000871	1	1
P10820	PERF_MOUSE	554	0.000179629	2	2
P10852	4F2_MOUSE	526	0.000303612	3	3
P11031	TCP4_MOUSE	127	0.00005	1	1
P11032	GRAA_MOUSE	260	0.000152101	2	2
P11214	TPA_MOUSE	559	0.0000487	1	1
P11260	LORF1_MOUSE	357	0.0000497	1	1
P11276	FINC_MOUSE	2477	0.00014206	1	1
P11369	LORF2_MOUSE	1281	0.0000291	1	1
P11531	DMD_MOUSE	3678	0.0000864	1	1
P11835	ITB2_MOUSE	771	0.000312757	1	1
P11881	ITPR1_MOUSE	2749	0.000121117	2	2
P12382	PFKAL_MOUSE	780	0.00000882	1	1
P12400	CTL2B_MOUSE	113	0.000673728	1	3
P12657	ACM1_MOUSE	460	0.000149729	1	1
P12849	KAP1_MOUSE	381	0.000114697	1	1
P12960	CNTN1_MOUSE	1020	0.002453128	15	17
P13366	GRAG_MOUSE	248	0.0000665	1	1
P13439	UMPS_MOUSE	481	0.000221372	1	1
P13541	MYH3_MOUSE	1940	0.000064	2	2
P13595	NCAM1_MOUSE	1115	0.000408567	4	5
P13597	ICAM1_MOUSE	537	0.000117839	1	1
P13864	DNMT1_MOUSE	1620	0.0000471	1	1
P14094	AT1B1_MOUSE	304	0.000256655	2	2
P14106	C1QB_MOUSE	253	0.000596461	2	4
P14115	RL27A_MOUSE	148	0.0000735	1	1
P14131	RS16_MOUSE	146	0.0000435	1	1
P14142	GLUT4_MOUSE	509	0.0000169	1	1
P14148	RL7_MOUSE	270	0.000033	1	1
P14685	PSMD3_MOUSE	530	0.000228997	2	2
P14873	MAP1B_MOUSE	2464	0.0000134	1	1
P15089	CBPA3_MOUSE	417	0.000113677	2	2
P15116	CADH2_MOUSE	906	0.000188461	2	2
P15307	REL_MOUSE	587	0.001240836	1	7
P15331	PERI_MOUSE	475	0.000025	1	1
P15375	MYF6_MOUSE	242	0.0000567	1	1
P15508	SPTB1_MOUSE	2128	0.000603485	5	7
P15919	RAG1_MOUSE	1040	0.000114411	1	1
P15920	VPP2_MOUSE	856	0.0000273	1	1
P15975	UBP53_MOUSE	1069	0.000082	1	1
P16110	LEG3_MOUSE	264	0.0000442	1	1
P16125	LDHB_MOUSE	334	0.000092	1	1
P16283	B3A3_MOUSE	1227	0.000469979	4	4
P16297	IL2RB_MOUSE	539	0.000181533	1	1
P16330	CN37_MOUSE	420	0.003571815	13	14
P16372	ZFP58_MOUSE	489	0.017585016	1	15
P16546	SPTN1_MOUSE	2472	0.0135284	85	96
P16627	HS71L_MOUSE	641	0.000169841	1	1
P17141	ZFP37_MOUSE	594	0.000216735	2	3
P17156	HSP72_MOUSE	633	0.0000627	1	1
P17182	ENOA_MOUSE	434	0.000384771	3	3
P17183	ENOG_MOUSE	434	0.0000631	1	1
P17426	AP2A1_MOUSE	977	0.000156723	3	3
P17439	GLCM_MOUSE	515	0.000166605	2	2
P17710	HXK1_MOUSE	974	0.000111843	2	2
P17717	UDB17_MOUSE	530	0.000023	1	1
P17897	LYZ1_MOUSE	148	0.000121726	1	1
P17918	PCNA_MOUSE	261	0.0000293	1	1
P17932	RL32P_MOUSE	135	0.0000164	1	1
P18052	PTPRA_MOUSE	829	0.000260463	2	4
P18293	ANPRA_MOUSE	1057	0.0000374	1	1
P18760	COF1_MOUSE	166	0.0000821	2	2
P18872	GNAO_MOUSE	354	0.001652287	5	5
P19091	ANDR_MOUSE	899	0.0000374	1	1
P19096	FAS_MOUSE	2504	0.000161371	2	2
P19137	LAMA1_MOUSE	3083	0.0000729	2	2
P19246	NFH_MOUSE	1090	0.0000229	1	1
P19639	GSTM3_MOUSE	218	0.0000769	1	1
P19785	ESR1_MOUSE	599	0.000130633	2	2
P20029	BIP_MOUSE	655	0.000017	1	1
P20152	VIME_MOUSE	466	0.00000455	1	1
P20239	ZP2_MOUSE	713	0.000660001	1	2
P20334	TNR9_MOUSE	256	0.000113459	1	1
P20352	TF_MOUSE	294	0.000041	1	1
P20357	MTAP2_MOUSE	1828	0.000133599	1	1
P20782	ACHE_MOUSE	493	0.000021	1	1
P20918	PLMN_MOUSE	812	0.000071	1	1
P21271	MYO5B_MOUSE	1818	0.000122829	3	3
P21275	BMP4_MOUSE	408	0.0000372	1	1
P21447	MDR1A_MOUSE	1276	0.0000534	1	1
P21661	NEC2_MOUSE	637	0.000133912	1	1
P21995	EMB_MOUSE	330	0.000157497	2	2
P22315	HEMH_MOUSE	420	0.0000684	1	1
P22387	EDN1_MOUSE	202	0.000152302	1	1
P22561	WT1_MOUSE	449	0.0000717	1	1
P22723	GBRG2_MOUSE	474	0.000138479	1	1
P22724	WNT4_MOUSE	351	0.000421328	2	2
P22726	WNT5B_MOUSE	359	0.0000634	1	1
P22893	TTP_MOUSE	319	0.0000945	1	1
P23116	EIF3A_MOUSE	1344	0.000269687	3	3
P23242	CXA1_MOUSE	382	0.000159468	1	1
P23607	ZFA_MOUSE	742	0.000126847	1	1
P23738	DCHS_MOUSE	662	0.000267666	3	3
P23772	GATA3_MOUSE	443	0.000115102	1	1
P23780	BGAL_MOUSE	647	0.000157398	1	1
P23818	GRIA1_MOUSE	907	0.000217696	5	5
P23819	GRIA2_MOUSE	883	0.0000612	1	1
P23927	CRYAB_MOUSE	175	0.000109897	1	1
P24063	ITAL_MOUSE	1163	0.000206643	1	1
P24270	CATA_MOUSE	527	0.0000905	1	1
P24526	MYP2_MOUSE	132	0.0000157	1	1
P24604	TEC_MOUSE	630	0.0000837	2	2
P24610	PAX3_MOUSE	479	0.0000274	1	1
P24638	PPAL_MOUSE	423	0.00000753	1	1
P24788	CD11B_MOUSE	784	0.0000576	1	1
P24815	3BHS1_MOUSE	373	0.0000511	1	1
P25118	TNR1A_MOUSE	454	0.000451325	1	3
P25206	MCM3_MOUSE	812	0.0000146	1	1
P25444	RS2_MOUSE	293	0.0000193	1	1
P25976	UBF1_MOUSE	765	0.000309621	3	3
P26041	MOES_MOUSE	577	0.000181919	1	1
P26151	FCGR1_MOUSE	404	0.001667227	8	9
P26231	CTNA1_MOUSE	906	0.000156064	1	1
P26323	FLI1_MOUSE	452	0.0000696	1	1
P26361	CFTR_MOUSE	1476	0.000067	1	2
P26369	U2AF2_MOUSE	475	0.0000503	1	1
P26450	P85A_MOUSE	724	0.000127924	1	1
P26618	PGFRA_MOUSE	1089	0.000115056	1	1
P26638	SYSC_MOUSE	512	0.000109947	2	2
P26645	MARCS_MOUSE	309	0.000106185	1	1
P27040	AVR2B_MOUSE	536	0.0000114	1	1
P27546	MAP4_MOUSE	1125	0.000330675	3	3
P27600	GNA12_MOUSE	379	0.0000181	1	1
P27601	GNA13_MOUSE	377	0.000212312	2	3
P27641	XRCC5_MOUSE	732	0.00016184	1	1
P27659	RL3_MOUSE	403	0.000199891	2	2
P27681	GBRG3_MOUSE	467	0.000134807	1	1
P28231	CXB3_MOUSE	270	0.00015865	1	1
P28236	CXA8_MOUSE	440	0.000110957	1	1
P28650	PURA1_MOUSE	457	0.000155914	1	1
P28660	NCKP1_MOUSE	1128	0.0000711	1	1
P28663	SNAB_MOUSE	298	0.000118031	1	1
P28665	MUG1_MOUSE	1476	0.0000359	1	1
P28740	KIF2A_MOUSE	705	0.000358018	4	4
P28825	MEP1A_MOUSE	747	0.00000196	1	1
P28843	DPP4_MOUSE	760	0.0000677	1	1
P29268	CCN2_MOUSE	348	0.0000707	1	1
P29477	NOS2_MOUSE	1144	0.00000319	1	1
P29533	VCAM1_MOUSE	739	0.000234799	2	2
P29754	AGTRA_MOUSE	359	0.0000371	1	1
P29974	CNGA1_MOUSE	684	0.00000676	1	1
P30115	GSTA3_MOUSE	221	0.000130902	1	1
P30275	KCRU_MOUSE	418	0.000251008	3	3
P30306	MPIP2_MOUSE	576	0.0000124	1	1
P30415	NKTR_MOUSE	1453	0.0000919	1	1
P30416	FKBP4_MOUSE	458	0.0000779	1	1
P30658	CBX2_MOUSE	519	0.0000145	1	1
P30678	GNA15_MOUSE	374	0.0000585	1	1
P31254	UBA1Y_MOUSE	1058	0.000150359	1	1
P31310	HXA10_MOUSE	416	0.0000358	1	1
P31324	KAP3_MOUSE	416	0.0000347	1	1
P31482	PA2GA_MOUSE	146	0.00014479	1	1
P31648	SC6A1_MOUSE	599	0.000234688	1	1
P31650	S6A11_MOUSE	627	0.000285101	2	2
P31938	MP2K1_MOUSE	393	0.0000409	1	1
P32067	LA_MOUSE	415	0.0000526	1	1
P32082	GHRHR_MOUSE	423	0.0000407	1	1
P32211	ACM4_MOUSE	479	0.0000462	1	1
P32304	5HT7R_MOUSE	448	0.000180737	1	1
P33173	KIF1A_MOUSE	1695	0.0000751	1	1
P33174	KIF4_MOUSE	1231	0.0000191	1	1
P33175	KIF5A_MOUSE	1027	0.0000542	1	1
P33267	CP2F2_MOUSE	491	0.000120804	1	1
P33435	MMP13_MOUSE	472	0.000194583	1	1
P34152	FAK1_MOUSE	1052	0.0000655	1	1
P34914	HYES_MOUSE	554	0.0000169	1	1
P35123	UBP4_MOUSE	962	0.0000237	1	1
P35279	RAB6A_MOUSE	208	0.0000911	1	1
P35282	RAB21_MOUSE	222	0.000159894	1	1
P35293	RAB18_MOUSE	206	0.000218206	2	2
P35347	CRFR1_MOUSE	415	0.0000502	1	1
P35436	NMDE1_MOUSE	1464	0.0000913	1	1
P35438	NMDZ1_MOUSE	938	0.00015936	3	3
P35486	ODPA_MOUSE	390	0.0000142	1	1
P35487	ODPAT_MOUSE	391	0.000125034	1	1
P35492	HUTH_MOUSE	657	0.0000557	1	1
P35569	IRS1_MOUSE	1233	0.0000716	1	1
P35601	RFC1_MOUSE	1131	0.0000733	1	1
P35689	ERCC5_MOUSE	1170	0.00000558	1	1
P35700	PRDX1_MOUSE	199	0.000173929	2	2
P35761	TTK_MOUSE	856	0.0000357	1	1
P35802	GPM6A_MOUSE	278	0.000130042	1	1
P35917	VGFR3_MOUSE	1363	0.000141042	1	1
P35918	VGFR2_MOUSE	1367	0.000142833	1	1
P35969	VGFR1_MOUSE	1333	0.000113344	1	1
P35980	RL18_MOUSE	188	0.000176571	3	3
P36371	TAP2_MOUSE	702	0.000229905	1	1
P36898	BMR1B_MOUSE	502	0.0000361	1	1
P37238	PPARG_MOUSE	505	0.0000135	1	1
P37889	FBLN2_MOUSE	1221	0.0000668	1	1
P38647	GRP75_MOUSE	679	0.000195147	3	3
P38649	BGAT_MOUSE	332	0.0000114	1	1
P39054	DYN2_MOUSE	870	0.000122605	1	1
P39087	GRIK2_MOUSE	908	0.0000163	1	1
P39098	MA1A2_MOUSE	641	0.0000347	1	1
P39429	TRAF2_MOUSE	501	0.000169988	2	2
P39447	ZO1_MOUSE	1745	0.000596683	7	7
P39655	LOX12_MOUSE	663	0.00000906	1	1
P39688	FYN_MOUSE	537	0.000105131	1	1
P40124	CAP1_MOUSE	474	0.000108633	1	1
P40201	CHD1_MOUSE	1711	0.0000345	2	2
P40749	SYT4_MOUSE	425	0.0000828	1	1
P41234	ABCA2_MOUSE	2434	0.0000907	2	2
P41242	MATK_MOUSE	505	0.0000722	1	1
P41438	S19A1_MOUSE	512	0.000158864	1	1
P41539	TKN1_MOUSE	130	0.000092	1	1
P42209	SEPT1_MOUSE	366	0.000184278	1	1
P42337	PK3CA_MOUSE	1068	0.0000628	1	1
P42567	EPS15_MOUSE	897	0.0000553	2	2
P42669	PURA_MOUSE	321	0.000165773	2	2
P43006	EAA2_MOUSE	572	0.001186978	5	6
P43025	TETN_MOUSE	202	0.0000168	1	1
P43136	NR2F6_MOUSE	390	0.0000317	1	1
P43247	MSH2_MOUSE	935	0.000412374	1	1
P43267	SOX15_MOUSE	231	0.000177646	1	1
P43274	H14_MOUSE	219	0.000469418	1	1
P43277	H13_MOUSE	221	0.000109924	1	1
P43352	RAD52_MOUSE	420	0.002319734	1	1
P43407	SDC2_MOUSE	202	0.000101672	1	1
P43432	IL12B_MOUSE	335	0.000168486	2	2
P43688	NKX26_MOUSE	289	0.0000475	1	1
P45481	CBP_MOUSE	2441	0.000108482	1	1
P45700	MA1A1_MOUSE	655	0.000109666	1	1
P45878	FKBP2_MOUSE	140	0.00006	1	1
P45952	ACADM_MOUSE	421	0.0000233	1	1
P46062	SIPA1_MOUSE	1037	0.0000169	1	1
P46412	GPX3_MOUSE	226	0.0000581	1	1
P46460	NSF_MOUSE	744	0.001979375	13	14
P46471	PRS7_MOUSE	433	0.000184649	2	2
P46662	MERL_MOUSE	596	0.00000571	1	1
P46735	MYO1B_MOUSE	1107	0.0000493	1	1
P46978	STT3A_MOUSE	705	0.0000713	1	1
P47242	PAX9_MOUSE	342	0.00000988	1	1
P47708	RP3A_MOUSE	681	0.000120114	1	1
P47743	GRM8_MOUSE	908	0.0000233	1	1
P47757	CAPZB_MOUSE	277	0.000413295	1	2
P47758	SRPRB_MOUSE	269	0.0000138	1	1
P47774	CCR7_MOUSE	378	0.001013779	1	1
P47857	PFKAM_MOUSE	780	0.000190664	3	3
P47876	IBP1_MOUSE	272	0.000119499	1	1
P47880	IBP6_MOUSE	238	0.000139472	1	1
P47911	RL6_MOUSE	296	0.0000966	1	1
P47915	RL29_MOUSE	160	0.0000548	1	1
P47941	CRKL_MOUSE	303	0.0000546	1	1
P47963	RL13_MOUSE	211	0.000145113	2	2
P48168	GLRB_MOUSE	496	0.000290033	2	2
P48193	41_MOUSE	858	0.000081	1	1
P48545	KCNJ5_MOUSE	419	0.0000344	1	1
P48725	PCNT_MOUSE	2898	0.001208521	2	2
P48754	BRCA1_MOUSE	1812	0.000158652	2	2
P48755	FOSL1_MOUSE	273	0.00000932	1	1
P48756	GIP_MOUSE	144	0.0000962	1	1
P48774	GSTM5_MOUSE	224	0.000103156	1	1
P48787	TNNI3_MOUSE	211	0.0000261	1	1
P48794	HYALP_MOUSE	512	0.0000496	1	2
P48962	ADT1_MOUSE	298	0.000375693	2	2
P48964	MPIP1_MOUSE	514	0.0000432	1	1
P48986	NDF6_MOUSE	337	0.0000437	2	2
P49025	CTRO_MOUSE	2055	0.000308226	3	3
P49135	ERCC3_MOUSE	783	0.0000809	1	1
P49442	INPP_MOUSE	396	0.000075	2	2
P49446	PTPRE_MOUSE	699	0.000149897	2	3
P49718	MCM5_MOUSE	734	0.0000491	1	1
P49813	TMOD1_MOUSE	359	0.0000218	1	1
P50136	ODBA_MOUSE	442	0.0000273	1	1
P50296	ARY3_MOUSE	290	0.0000698	1	1
P50427	STS_MOUSE	624	0.000130071	1	1
P50518	VATE1_MOUSE	226	0.000151017	1	1
P50540	MXI1_MOUSE	228	0.000402763	2	2
P50608	FMOD_MOUSE	376	0.000122978	1	1
P50992	ATP4B_MOUSE	294	0.000150667	1	1
P51125	ICAL_MOUSE	788	0.0000676	1	1
P51141	DVL1_MOUSE	695	0.000297564	1	1
P51150	RAB7A_MOUSE	207	0.0000217	1	1
P51162	FABP6_MOUSE	128	0.000116273	2	3
P51432	PLCB3_MOUSE	1234	0.0000828	1	1
P51448	RORA_MOUSE	523	0.000167316	1	1
P51450	RORG_MOUSE	516	0.000266419	1	1
P51491	OPSB_MOUSE	346	0.000155966	1	2
P51557	STAR_MOUSE	284	0.0000728	1	1
P51612	XPC_MOUSE	930	0.000352474	2	2
P51655	GPC4_MOUSE	557	0.0000536	1	1
P51680	CCR4_MOUSE	360	0.000051	1	1
P51683	CCR2_MOUSE	373	0.0000766	1	1
P51791	CLCN3_MOUSE	818	0.0000685	1	1
P51881	ADT2_MOUSE	298	0.000716474	4	4
P51906	EAA3_MOUSE	523	0.000406473	1	1
P51912	AAAT_MOUSE	553	0.00011341	1	1
P51943	CCNA2_MOUSE	422	0.000099	1	1
P52332	JAK1_MOUSE	1153	0.00010728	1	1
P52479	UBP10_MOUSE	792	0.0000234	1	1
P52480	KPYM_MOUSE	531	0.0000818	1	1
P52624	UPP1_MOUSE	311	0.0000741	1	1
P52633	STAT6_MOUSE	837	0.0000677	1	2
P52785	GUC2E_MOUSE	1108	0.000534	1	2
P52825	CPT2_MOUSE	658	0.000083	1	2
P52850	NDST2_MOUSE	883	0.0000776	1	1
P52875	TM165_MOUSE	323	0.000025	1	1
P52927	HMGA2_MOUSE	108	0.0000355	1	1
P53612	PGTB2_MOUSE	339	0.000164316	1	1
P53690	MMP14_MOUSE	582	0.0000301	1	1
P53810	PIPNA_MOUSE	271	0.000172975	1	1
P53986	MOT1_MOUSE	493	0.000118901	1	1
P53994	RAB2A_MOUSE	212	0.0000138	1	1
P53995	APC1_MOUSE	1944	0.0000209	1	1
P54103	DNJC2_MOUSE	621	0.0000349	1	1
P54276	MSH6_MOUSE	1358	0.0000213	1	2
P54310	LIPS_MOUSE	759	0.000127455	1	1
P54751	SIA4A_MOUSE	337	0.00020943	1	1
P54823	DDX6_MOUSE	483	0.000114698	1	1
P54869	HMCS2_MOUSE	508	0.000012	1	1
P55012	S12A2_MOUSE	1205	0.000813928	6	6
P55014	S12A1_MOUSE	1095	0.00010454	1	1
P55066	NCAN_MOUSE	1268	0.000240198	3	3
P55088	AQP4_MOUSE	323	0.000153442	1	1
P55098	PEX2_MOUSE	305	0.003883891	1	1
P55105	BMP8B_MOUSE	399	0.0000429	1	1
P55144	TYRO3_MOUSE	880	0.0000138	1	1
P55200	KMT2A_MOUSE	3966	0.000307766	3	3
P55249	LX12E_MOUSE	662	0.0000746	1	1
P55849	DSC1_MOUSE	886	0.000378173	1	1
P56183	RRP1_MOUSE	494	0.0000683	1	1
P56198	CIDEC_MOUSE	239	0.000507825	1	1
P56390	CKS2_MOUSE	79	0.000205145	1	1
P56480	ATPB_MOUSE	529	0.000125022	3	4
P56528	CD38_MOUSE	304	0.00000377	1	1
P56546	CTBP2_MOUSE	445	0.0000596	1	1
P56564	EAA1_MOUSE	543	0.00017719	2	3
P56581	TDG_MOUSE	421	0.0000842	1	1
P56695	WFS1_MOUSE	890	0.000190686	2	2
P56716	RP1_MOUSE	2095	0.0000346	1	1
P56812	PDCD5_MOUSE	126	0.000131179	1	1
P56960	EXOSX_MOUSE	887	0.0000122	1	1
P57780	ACTN4_MOUSE	912	0.0000144	1	1
P58021	TM9S2_MOUSE	662	0.0000725	1	1
P58022	LOXL2_MOUSE	776	0.00006	1	1
P58252	EF2_MOUSE	858	0.000141232	1	1
P58281	OPA1_MOUSE	960	0.001152856	10	10
P58283	RN216_MOUSE	853	0.0000297	1	1
P58355	S45A2_MOUSE	530	0.000312445	1	5
P58462	FOXP1_MOUSE	705	0.00010205	1	1
P58659	EVA1C_MOUSE	440	0.0000889	1	1
P58660	CAR10_MOUSE	1021	0.000110781	2	2
P58682	TLR8_MOUSE	1032	0.000165683	1	1
P58771	TPM1_MOUSE	284	0.00000835	1	1
P58854	GCP3_MOUSE	905	0.0000185	1	1
P58871	TB182_MOUSE	1720	0.000219368	1	1
P59016	VP33B_MOUSE	617	0.000134482	1	1
P59053	KCNG3_MOUSE	433	0.0000263	1	1
P59054	CSRN1_MOUSE	583	0.000102448	1	1
P59178	LMBL2_MOUSE	703	0.0000461	1	1
P59235	NUP43_MOUSE	380	0.000015	1	1
P59267	ZDHC2_MOUSE	366	0.0000328	1	1
P59280	KLHL8_MOUSE	629	0.000214684	1	1
P59328	WDHD1_MOUSE	1117	0.0000493	1	1
P59384	ATS15_MOUSE	950	0.000118507	2	2
P59511	ATS20_MOUSE	1906	0.000531732	1	1
P59672	ANS1A_MOUSE	1150	0.0000736	1	1
P59759	MRTFB_MOUSE	1080	0.000188302	2	2
P59764	DOCK4_MOUSE	1978	0.000290848	2	2
P59823	IRPL1_MOUSE	695	0.000218903	1	1
P59997	KDM2A_MOUSE	1161	0.0000119	1	1
P60202	MYPR_MOUSE	277	0.000542627	3	3
P60670	NPL4_MOUSE	608	0.0000476	1	1
P60879	SNP25_MOUSE	206	0.000735363	1	3
P61022	CHP1_MOUSE	195	0.00042971	1	1
P61027	RAB10_MOUSE	200	0.0000309	1	2
P61161	ARP2_MOUSE	394	0.0000693	1	1
P61215	CAH10_MOUSE	328	0.0000393	1	1
P61226	RAP2B_MOUSE	183	0.0000163	1	1
P61264	STX1B_MOUSE	288	0.000689194	2	2
P61329	FGF12_MOUSE	243	0.0000847	1	2
P61372	ISL1_MOUSE	349	0.0000193	2	2
P61407	TDRD6_MOUSE	2134	0.000197921	1	1
P61460	DEPD5_MOUSE	1591	0.000231939	1	1
P61759	PFD3_MOUSE	196	0.000181576	1	1
P61804	DAD1_MOUSE	113	0.0000332	1	1
P61982	1433G_MOUSE	247	0.0000385	1	1
P62069	UBP46_MOUSE	366	0.000056	1	1
P62071	RRAS2_MOUSE	204	0.000235679	2	2
P62242	RS8_MOUSE	208	0.0000469	1	1
P62254	UB2G1_MOUSE	170	0.0000859	1	1
P62264	RS14_MOUSE	151	0.000246424	2	2
P62281	RS11_MOUSE	158	0.0000817	1	1
P62301	RS13_MOUSE	151	0.0000905	1	1
P62331	ARF6_MOUSE	175	0.00010731	1	1
P62488	RPB7_MOUSE	172	0.000039	1	1
P62631	EF1A2_MOUSE	463	0.000202939	1	1
P62746	RHOB_MOUSE	196	0.000129427	1	1
P62748	HPCL1_MOUSE	193	0.001342264	2	3
P62754	RS6_MOUSE	249	0.00037682	2	2
P62830	RL23_MOUSE	140	0.0000609	1	1
P62852	RS25_MOUSE	125	0.000397457	3	3
P62855	RS26_MOUSE	115	0.0000244	1	1
P62858	RS28_MOUSE	69	0.0000336	1	1
P62878	RBX1_MOUSE	108	0.0000437	1	1
P62892	RL39_MOUSE	51	0.0000162	1	1
P62908	RS3_MOUSE	243	0.000155877	1	2
P62918	RL8_MOUSE	257	0.000109072	1	1
P62932	FBX40_MOUSE	710	0.0000123	1	1
P62960	YBOX1_MOUSE	322	0.000221525	2	2
P63017	HSP7C_MOUSE	646	0.0000691	1	1
P63038	CH60_MOUSE	573	0.000537125	6	6
P63085	MK01_MOUSE	358	0.0000758	1	1
P63154	CRNL1_MOUSE	690	0.000114138	1	1
P63158	HMGB1_MOUSE	215	0.000187862	1	1
P63239	NEC1_MOUSE	753	0.0000713	1	1
P63250	KCNJ3_MOUSE	501	0.0000638	1	1
P63260	ACTG_MOUSE	375	0.000527541	2	2
P63318	KPCG_MOUSE	697	0.000243083	2	2
P63328	PP2BA_MOUSE	521	0.0000838	1	1
P68040	RACK1_MOUSE	317	0.0000649	1	1
P68134	ACTS_MOUSE	377	0.000109758	1	1
P68368	TBA4A_MOUSE	448	0.000196675	2	2
P68500	CNTN5_MOUSE	1098	0.000239584	2	3
P69525	TMPS9_MOUSE	1065	0.000116474	1	1
P69744	TRPV5_MOUSE	723	0.000262841	1	1
P70126	SIA8E_MOUSE	412	0.000148694	1	1
P70182	PI51A_MOUSE	546	0.0000581	1	1
P70194	CLC4F_MOUSE	548	0.000111293	1	1
P70208	PLXA3_MOUSE	1872	0.0000838	1	1
P70218	M4K1_MOUSE	827	0.000125664	1	1
P70277	SIA7B_MOUSE	373	0.000149412	1	1
P70279	SURF6_MOUSE	355	0.0000729	1	1
P70288	HDAC2_MOUSE	488	0.00000361	1	1
P70298	CUX2_MOUSE	1426	0.00000448	1	1
P70312	HYAS2_MOUSE	552	0.000100873	1	1
P70313	NOS3_MOUSE	1202	0.0000312	1	1
P70323	TBX1_MOUSE	479	0.0000495	1	1
P70335	ROCK1_MOUSE	1354	0.0000288	1	1
P70336	ROCK2_MOUSE	1388	0.000386805	4	4
P70347	TANK_MOUSE	448	0.0000922	1	1
P70351	EZH1_MOUSE	747	0.000171204	2	2
P70388	RAD50_MOUSE	1312	0.000101015	1	1
P70402	MYBPH_MOUSE	483	0.000157	2	2
P70414	NAC1_MOUSE	970	0.000134122	2	2
P70419	GALT3_MOUSE	633	0.0000233	1	1
P70424	ERBB2_MOUSE	1256	0.0000217	1	1
P70451	FER_MOUSE	823	0.000175122	2	2
P70452	STX4_MOUSE	298	0.0000394	1	1
P70458	IPSP_MOUSE	405	0.000134672	1	1
P70662	LDB1_MOUSE	411	0.0000671	1	1
P70669	PHEX_MOUSE	749	0.000194206	2	2
P70670	NACAM_MOUSE	2187	0.0000979	1	1
P70677	CASP3_MOUSE	277	0.00008	1	1
P70700	RPA2_MOUSE	1135	0.000136933	1	1
P70704	AT8A1_MOUSE	1164	0.000160182	2	2
P79457	UTY_MOUSE	1212	0.001185155	2	2
P81122	IRS2_MOUSE	1321	0.000108209	2	2
P82343	RENBP_MOUSE	430	0.0000477	1	1
P82348	SGCG_MOUSE	291	0.00005	1	1
P83510	TNIK_MOUSE	1323	0.000831578	4	4
P83626	TNR26_MOUSE	204	0.0000265	1	2
P84091	AP2M1_MOUSE	435	0.000428421	1	2
P84099	RL19_MOUSE	196	0.000234041	2	2
P84309	ADCY5_MOUSE	1262	0.0000413	1	1
P86449	TR43C_MOUSE	446	0.000288979	1	1
P97300	NPTN_MOUSE	397	0.00050006	4	4
P97302	BACH1_MOUSE	739	0.0000698	2	2
P97303	BACH2_MOUSE	839	0.000054	1	1
P97306	STAC_MOUSE	403	0.0000645	1	1
P97310	MCM2_MOUSE	904	0.000113842	1	1
P97311	MCM6_MOUSE	821	0.0000144	1	1
P97313	PRKDC_MOUSE	4128	0.000189605	4	4
P97329	KI20A_MOUSE	887	0.0000953	1	1
P97333	NRP1_MOUSE	923	0.000056	1	2
P97343	UHMK1_MOUSE	419	0.00000755	1	1
P97346	NXN_MOUSE	435	0.000128089	1	1
P97347	RPTN_MOUSE	1118	0.00000821	1	1
P97350	PKP1_MOUSE	728	0.000282024	2	2
P97358	TAF1B_MOUSE	586	0.000078	1	1
P97371	PSME1_MOUSE	249	0.0000829	1	1
P97386	DNLI3_MOUSE	1015	0.0000629	1	1
P97393	RHG05_MOUSE	1501	0.000123085	2	2
P97399	DSPP_MOUSE	934	0.0000493	1	1
P97414	KCNQ1_MOUSE	668	0.000320242	1	1
P97432	NBR1_MOUSE	988	0.0000795	1	1
P97440	SLBP_MOUSE	275	0.0000649	1	1
P97464	EXT1_MOUSE	746	0.000216238	2	2
P97484	LIRB3_MOUSE	841	0.000123095	2	2
P97490	ADCY8_MOUSE	1249	0.000298821	1	1
P97492	RGS14_MOUSE	547	0.000128817	1	1
P97500	MYT1L_MOUSE	1187	0.0000552	1	1
P97501	FMO3_MOUSE	534	0.000146604	1	1
P97503	NKX32_MOUSE	333	0.00010861	1	1
P97504	BMX_MOUSE	651	0.000134119	2	2
P97717	ADA1B_MOUSE	514	0.000027	1	1
P97772	GRM1_MOUSE	1199	0.000497115	3	3
P97784	CRY1_MOUSE	606	0.000057	1	1
P97789	XRN1_MOUSE	1719	0.000011	1	1
P97792	CXAR_MOUSE	365	0.00016663	1	1
P97793	ALK_MOUSE	1621	0.0000785	1	1
P97802	ANG3_MOUSE	145	0.000029	1	1
P97805	FAM3D_MOUSE	223	0.000203335	1	5
P97857	ATS1_MOUSE	968	0.0000143	1	1
P97864	CASP7_MOUSE	303	0.000203682	2	2
P97868	RBBP6_MOUSE	1790	0.0000921	3	3
P97872	FMO5_MOUSE	533	0.0000715	1	1
P97929	BRCA2_MOUSE	3329	0.000199934	1	1
P98063	BMP1_MOUSE	991	0.00000985	1	1
P98083	SHC1_MOUSE	579	0.000133747	1	1
P98084	APBA2_MOUSE	750	0.000106914	2	2
P98086	C1QA_MOUSE	245	0.003125177	7	7
P98156	VLDLR_MOUSE	873	0.0000721	1	1
P98192	GNPAT_MOUSE	678	0.0000115	1	1
P98200	AT8A2_MOUSE	1148	0.000240753	1	1
P98203	ARVC_MOUSE	962	0.0000963	1	1
P99024	TBB5_MOUSE	444	0.000170167	2	2
Q00175	PRGR_MOUSE	926	0.000154875	1	1
Q00196	PO2F2_MOUSE	463	0.0000939	1	1
Q00547	HMMR_MOUSE	794	0.000081	2	2
Q00609	CD80_MOUSE	306	0.000144882	2	2
Q00623	APOA1_MOUSE	264	0.0000184	1	1
Q00731	VEGFA_MOUSE	214	0.0000174	1	1
Q00977	CXB2_MOUSE	226	0.000156912	1	1
Q00PI9	HNRL2_MOUSE	745	0.00000406	1	1
Q01097	NMDE2_MOUSE	1482	0.000325282	1	2
Q01102	LYAM3_MOUSE	768	0.000105538	1	1
Q01279	EGFR_MOUSE	1210	0.000134754	1	1
Q01341	ADCY6_MOUSE	1165	0.00000653	1	1
Q02105	C1QC_MOUSE	246	0.001280961	3	4
Q02248	CTNB1_MOUSE	781	0.000633652	3	3
Q02257	PLAK_MOUSE	745	0.000918334	8	9
Q02395	MTF2_MOUSE	593	0.0000105	1	1
Q02496	MUC1_MOUSE	630	0.000102882	1	1
Q02525	ZFP39_MOUSE	718	0.000228187	2	2
Q02566	MYH6_MOUSE	1938	0.000284549	3	3
Q02614	S30BP_MOUSE	308	0.000140796	2	2
Q02739	CXB5_MOUSE	271	0.0000106	1	1
Q02780	NFIA_MOUSE	532	0.0000401	1	1
Q02789	CAC1S_MOUSE	1880	0.000166865	1	1
Q02853	MMP11_MOUSE	492	0.000147581	2	2
Q02956	KPCZ_MOUSE	592	0.0000152	1	1
Q03137	EPHA4_MOUSE	986	0.0000507	2	2
Q03141	MARK3_MOUSE	753	0.0000193	1	1
Q03145	EPHA2_MOUSE	977	0.0000721	1	1
Q03146	DDR1_MOUSE	911	0.0000541	1	1
Q03173	ENAH_MOUSE	802	0.0000611	1	1
Q03265	ATPA_MOUSE	553	0.001283617	9	9
Q03267	IKZF1_MOUSE	517	0.0000202	1	1
Q03391	NMDE4_MOUSE	1323	0.0000343	1	1
Q03517	SCG2_MOUSE	617	0.000150344	1	1
Q03717	KCNB1_MOUSE	857	0.000203445	1	1
Q03719	KCND1_MOUSE	651	0.000086	1	1
Q04447	KCRB_MOUSE	381	0.000138712	1	1
Q04646	ATNG_MOUSE	70	0.000383616	1	2
Q04690	NF1_MOUSE	2841	0.000325197	3	3
Q04692	SMRCD_MOUSE	1021	0.000059	1	1
Q04742	EMX1_MOUSE	257	0.0000546	1	1
Q04750	TOP1_MOUSE	767	0.0000665	1	1
Q04857	CO6A1_MOUSE	1025	0.001094271	2	3
Q04892	SOX14_MOUSE	240	0.0000552	1	1
Q04899	CDK18_MOUSE	451	0.00012381	1	1
Q04999	INHBB_MOUSE	411	0.0000643	1	1
Q05793	PGBM_MOUSE	3707	0.000164951	2	2
Q05921	RN5A_MOUSE	735	0.0000271	1	1
Q05928	BTC_MOUSE	177	0.000151192	1	1
Q05CL8	LARP7_MOUSE	570	0.0000692	2	2
Q05D44	IF2P_MOUSE	1216	0.0000942	1	1
Q06194	FA8_MOUSE	2319	0.0000497	1	1
Q06335	APLP2_MOUSE	707	0.000138676	1	1
Q06831	SOX4_MOUSE	440	0.0000173	1	1
Q07079	IBP5_MOUSE	271	0.000133388	1	1
Q07230	ZSCA2_MOUSE	614	0.000141935	1	1
Q07231	ZSC21_MOUSE	555	0.000420617	4	4
Q07456	AMBP_MOUSE	349	0.0000748	1	1
Q07646	MEST_MOUSE	335	0.000136336	1	1
Q08048	HGF_MOUSE	728	0.0000183	1	1
Q08274	DMWD_MOUSE	665	0.0000347	1	1
Q08288	LYAR_MOUSE	388	0.00014349	1	1
Q08460	KCMA1_MOUSE	1209	0.000095	2	2
Q08642	PADI2_MOUSE	673	0.0000215	1	1
Q08AT1	RASLC_MOUSE	266	0.0000815	1	1
Q08AU9	CQ058_MOUSE	97	0.0000124	1	1
Q08EJ0	PL8L1_MOUSE	177	0.000121921	1	1
Q09199	B4GN2_MOUSE	510	0.0000891	2	2
Q09324	GCNT1_MOUSE	428	0.0000538	1	1
Q09LZ8	CBPC6_MOUSE	540	0.000126114	1	1
Q0GA42	CNNM1_MOUSE	951	0.0000579	1	1
Q0HA38	TT21B_MOUSE	1315	0.00000555	1	1
Q0KK55	KNDC1_MOUSE	1742	0.000234588	1	1
Q0KK56	F184B_MOUSE	942	0.0000707	1	1
Q0KK59	UNC79_MOUSE	2596	0.000593373	3	3
Q0KL02	TRIO_MOUSE	3102	0.000428938	4	4
Q0P5V2	SOBP_MOUSE	864	0.000123713	1	1
Q0P5W1	VPS8_MOUSE	1427	0.000116649	2	2
Q0P678	ZCH18_MOUSE	948	0.00047122	3	3
Q0PHV7	DACT3_MOUSE	610	0.0000833	1	1
Q0PMG2	MDGA1_MOUSE	956	0.000122391	2	2
Q0VAW7	ZN112_MOUSE	879	0.0000706	2	2
Q0VBL6	HIF3A_MOUSE	662	0.0000654	1	1
Q0VBM2	FA83B_MOUSE	1012	0.00000454	1	1
Q0VBV7	CE126_MOUSE	1103	0.0000802	1	1
Q0VDN7	RUND1_MOUSE	615	0.000168594	1	1
Q0VDQ9	FEZF1_MOUSE	475	0.000152178	1	1
Q0VDU3	GPR15_MOUSE	360	0.0000198	1	1
Q0VF94	NKPD1_MOUSE	599	0.0000703	1	1
Q0VG85	CC162_MOUSE	912	0.0000683	2	2
Q0VGM9	RTEL1_MOUSE	1203	0.0000539	1	1
Q10470	MGAT3_MOUSE	538	0.000165882	1	1
Q148V8	FA83H_MOUSE	1209	0.000159399	1	1
Q148W0	AT8B1_MOUSE	1251	0.00005	1	1
Q149C2	MIPT3_MOUSE	625	0.000102674	1	1
Q14AI0	DCC1_MOUSE	399	0.0000558	1	1
Q14B25	PRS48_MOUSE	312	0.0000375	1	1
Q14BA6	MEDAG_MOUSE	303	0.0000323	1	1
Q14BB9	MA6D1_MOUSE	191	0.0000567	1	1
Q14BI2	GRM2_MOUSE	872	0.000341459	3	3
Q14BI7	TDRD9_MOUSE	1383	0.0000135	1	1
Q14CH0	F171B_MOUSE	825	0.0000788	2	2
Q14CH7	SYAM_MOUSE	980	0.0000297	1	1
Q14DK5	HIPL1_MOUSE	791	0.00000556	1	1
Q1A3B0	CERS3_MOUSE	383	0.000325951	1	1
Q1EG27	MYO3B_MOUSE	1305	0.0000878	1	1
Q1HFZ0	NSUN2_MOUSE	757	0.000102105	1	1
Q2EMV9	PAR14_MOUSE	1817	0.000100161	1	1
Q2HJ10	ZNT2_MOUSE	371	0.0000287	1	1
Q2KHI9	MCM9_MOUSE	1134	0.0000876	1	1
Q2MHN3	ZFHX2_MOUSE	2562	0.00000211	1	1
Q2MV57	TECT2_MOUSE	700	0.000279231	1	1
Q2NL51	GSK3A_MOUSE	490	0.0000237	1	1
Q2PFD7	PSD3_MOUSE	1037	0.0000705	1	1
Q2PZL6	FAT4_MOUSE	4981	0.0000668	1	1
Q2QI47	USH2A_MOUSE	5193	0.0000774	2	2
Q2TBA3	MALT1_MOUSE	832	0.00000614	1	1
Q2TL60	ZN667_MOUSE	609	0.000113253	2	2
Q2VPD4	BMAL2_MOUSE	579	0.0000232	1	1
Q2XU92	ACBG2_MOUSE	667	0.000107946	2	2
Q2YFS3	PILRA_MOUSE	302	0.0000254	1	1
Q31125	S39A7_MOUSE	476	0.0000524	1	1
Q32KI9	ARSI_MOUSE	573	0.0000194	1	1
Q32M07	KAD8_MOUSE	479	0.000254049	1	1
Q32M21	GSDA2_MOUSE	443	0.000240335	2	2
Q33DR2	DPS1_MOUSE	409	0.0000232	1	2
Q3B7Z2	OSBP1_MOUSE	805	0.000178213	2	2
Q3KNJ2	NHEJ1_MOUSE	295	0.0000433	1	1
Q3KNK3	NB5R2_MOUSE	276	0.000156844	2	2
Q3KNY0	IGFN1_MOUSE	2849	0.00023776	1	1
Q3KQJ0	TMM69_MOUSE	245	0.0000704	1	1
Q3LAC4	PREX2_MOUSE	1598	0.000107479	2	2
Q3LHH8	ESP1_MOUSE	102	0.0000173	1	1
Q3TC33	CC127_MOUSE	260	0.0000583	2	2
Q3TC46	PATL1_MOUSE	770	0.000147061	1	1
Q3TCH7	CUL4A_MOUSE	759	0.0000522	1	1
Q3TDD9	PPR21_MOUSE	780	0.00015463	2	2
Q3TDQ1	STT3B_MOUSE	823	0.000224914	1	1
Q3TES0	IQEC3_MOUSE	1195	0.000203924	2	2
Q3TFK5	GPTC4_MOUSE	415	0.00000986	1	1
Q3THK3	T2FA_MOUSE	508	0.0000179	1	1
Q3TJ91	L2GL2_MOUSE	1027	0.000108802	1	1
Q3TKT4	SMCA4_MOUSE	1613	0.000206669	1	1
Q3TL26	TFB2M_MOUSE	396	0.0000635	1	1
Q3TL44	NLRX1_MOUSE	975	0.0000656	1	1
Q3TL54	TR43A_MOUSE	445	0.0000585	1	1
Q3TLD5	RMP_MOUSE	531	0.000099	1	1
Q3TLH4	PRC2C_MOUSE	2846	0.000256438	3	3
Q3TLS3	GDPP1_MOUSE	386	0.0000521	1	1
Q3TNW5	MUCL3_MOUSE	500	0.000141918	1	1
Q3TPX4	EXOC5_MOUSE	708	0.000388527	2	3
Q3TQB2	FXRD1_MOUSE	487	0.00000578	1	1
Q3TRJ4	K1C26_MOUSE	462	0.000268817	1	1
Q3TTP0	SHP1L_MOUSE	639	0.000165561	1	1
Q3TTY0	PLB1_MOUSE	1478	0.000108285	1	1
Q3TUH1	TAM41_MOUSE	337	0.00000536	1	1
Q3TV65	MPND_MOUSE	487	0.0000983	1	1
Q3TVA9	CC136_MOUSE	1136	0.000215594	1	1
Q3TVP5	OTULL_MOUSE	353	0.0000671	1	1
Q3TWI9	CSCL2_MOUSE	832	0.0000732	1	1
Q3TWW8	SRSF6_MOUSE	339	0.0000375	1	1
Q3TYA6	MPP8_MOUSE	858	0.000173569	1	1
Q3TYD6	LMTK2_MOUSE	1471	0.000140506	1	1
Q3U0B3	DHR11_MOUSE	260	0.000064	1	1
Q3U0D9	HACE1_MOUSE	909	0.000066	1	1
Q3U0P1	PALB2_MOUSE	1104	0.000272963	1	1
Q3U0S6	RAIN_MOUSE	961	0.000184011	2	2
Q3U0V2	TRADD_MOUSE	310	0.0000205	1	1
Q3U145	TMM64_MOUSE	381	0.0000425	1	1
Q3U186	SYRM_MOUSE	578	0.0000804	1	1
Q3U1G5	I20L2_MOUSE	368	0.000165238	1	1
Q3U1J4	DDB1_MOUSE	1140	0.000065	1	1
Q3U214	MAST3_MOUSE	1321	0.0000964	2	2
Q3U269	TSTD2_MOUSE	495	0.0000842	1	1
Q3U288	ZN710_MOUSE	666	0.000239221	2	2
Q3U2K0	F193B_MOUSE	892	0.00015466	1	1
Q3U308	CTU2_MOUSE	514	0.0001083	1	1
Q3U319	BRE1B_MOUSE	1001	0.00026144	2	2
Q3U3C9	GSE1_MOUSE	1213	0.000320545	3	3
Q3U3D7	T131L_MOUSE	1597	0.000158039	1	1
Q3U3E2	F117B_MOUSE	584	0.000175459	2	2
Q3U3I9	ZN865_MOUSE	1058	0.0000138	1	1
Q3U3N0	MIER2_MOUSE	541	0.000259799	2	2
Q3U3S3	CENPL_MOUSE	329	0.00000507	1	1
Q3U3V8	XRRA1_MOUSE	786	0.000039	1	1
Q3U3W5	ANM9_MOUSE	846	0.000102764	1	1
Q3U487	HECD3_MOUSE	861	0.0000599	2	2
Q3U564	DCP1B_MOUSE	578	0.0000676	1	1
Q3U7R1	ESYT1_MOUSE	1092	0.0000122	1	1
Q3U821	WDR75_MOUSE	830	0.0000383	1	1
Q3U827	RN180_MOUSE	592	0.00000988	1	1
Q3U8K7	KMT5B_MOUSE	883	0.000101717	1	1
Q3UA06	PCH2_MOUSE	432	0.000164835	2	2
Q3UA37	QRIC1_MOUSE	777	0.0000435	1	1
Q3UC65	RSRP1_MOUSE	298	0.000114934	2	2
Q3UDF0	GTR6_MOUSE	497	0.000170576	1	1
Q3UDP0	WDR41_MOUSE	460	0.0000477	1	1
Q3UEG6	AGT2_MOUSE	513	0.000188644	1	1
Q3UEI1	PDE4C_MOUSE	686	0.0000603	1	1
Q3UFM5	NOM1_MOUSE	854	0.0000364	2	2
Q3UFY8	TM10C_MOUSE	414	0.00000739	1	1
Q3UG20	KMT2E_MOUSE	1868	0.000023	1	1
Q3UGF1	WDR19_MOUSE	1341	0.00000692	1	1
Q3UGY8	BIG3_MOUSE	2170	0.000140277	1	3
Q3UH06	RREB1_MOUSE	1700	0.0000965	1	1
Q3UH53	SDK1_MOUSE	2193	0.0000662	1	1
Q3UH60	DIP2B_MOUSE	1574	0.0000255	1	1
Q3UH66	WNK2_MOUSE	2149	0.000116802	2	2
Q3UH68	LIMC1_MOUSE	1057	0.0000086	1	1
Q3UH99	SHSA6_MOUSE	525	0.0000585	1	1
Q3UHB8	CC177_MOUSE	706	0.000439071	2	2
Q3UHC2	LRRK1_MOUSE	2014	0.0000419	1	1
Q3UHC7	DAB2P_MOUSE	1189	0.00000506	1	1
Q3UHD1	AGRB1_MOUSE	1582	0.000217636	4	4
Q3UHD2	GFOD1_MOUSE	390	0.0000956	1	1
Q3UHD3	MTUS2_MOUSE	1353	0.0000281	1	1
Q3UHD9	AGAP2_MOUSE	1186	0.0000352	1	1
Q3UHF3	MIER3_MOUSE	551	0.00000346	1	1
Q3UHF7	ZEP2_MOUSE	2430	0.00011862	1	1
Q3UHG7	DEN11_MOUSE	455	0.0000898	1	1
Q3UHJ0	AAK1_MOUSE	959	0.000257957	4	4
Q3UHK3	GREB1_MOUSE	1954	0.0000745	1	1
Q3UHK8	TNR6A_MOUSE	1896	0.000107218	1	1
Q3UHL1	CAMKV_MOUSE	512	0.000429629	4	4
Q3UHN9	NDST1_MOUSE	882	0.0000334	1	1
Q3UHU5	MTCL1_MOUSE	1945	0.000174306	2	2
Q3UIA2	RHG17_MOUSE	846	0.000285674	1	1
Q3UIJ9	MYZAP_MOUSE	466	0.000134821	1	1
Q3UJU9	RMD3_MOUSE	470	0.00013473	2	2
Q3UKC1	TAXB1_MOUSE	814	0.000182286	1	1
Q3UL36	ARGL1_MOUSE	271	0.000348991	2	3
Q3ULB5	PAK6_MOUSE	682	0.0000791	1	1
Q3ULF4	SPG7_MOUSE	781	0.000139098	2	2
Q3ULZ2	FHDC1_MOUSE	1149	0.000305624	2	2
Q3UM29	COG7_MOUSE	770	0.0000671	1	1
Q3UM45	PP1R7_MOUSE	361	0.0000275	1	1
Q3UMB9	WASC4_MOUSE	1173	0.000209759	1	1
Q3UMF0	COBL1_MOUSE	1273	0.000159723	1	1
Q3UMR0	ANR27_MOUSE	1048	0.000169257	1	1
Q3UMR5	MCU_MOUSE	350	0.000146028	1	1
Q3UMW7	MAPK3_MOUSE	384	0.000107751	1	1
Q3UN02	LCLT1_MOUSE	376	0.0000797	1	1
Q3UN54	SSLP1_MOUSE	99	0.0000668	1	1
Q3UN70	MRFL_MOUSE	904	0.000109318	2	2
Q3UNH4	GRIN1_MOUSE	932	0.001315813	9	11
Q3UNW5	TF2L1_MOUSE	479	0.000306008	2	3
Q3UP75	UD3A1_MOUSE	523	0.0000128	1	1
Q3UPC7	K0825_MOUSE	1272	0.000117946	1	1
Q3UPW2	ELF3_MOUSE	391	0.0000945	1	1
Q3UQ22	NET5_MOUSE	452	0.000908761	1	1
Q3UQ28	PXDN_MOUSE	1475	0.00000436	1	1
Q3UQ41	TM11A_MOUSE	389	0.000256443	2	2
Q3UQ44	IQGA2_MOUSE	1575	0.00000918	1	1
Q3UQ84	SYTM_MOUSE	723	0.000173092	1	1
Q3UQN2	FCHO2_MOUSE	809	0.0000281	1	1
Q3UR50	VW5B2_MOUSE	1248	0.0000252	1	1
Q3URK3	TET1_MOUSE	2007	0.00018645	1	1
Q3URR7	ZSC10_MOUSE	782	0.00000716	1	1
Q3URU2	PEG3_MOUSE	1571	0.0000149	1	1
Q3URV1	BROMI_MOUSE	1296	0.0000697	1	1
Q3URY2	GEMC1_MOUSE	333	0.0000409	1	1
Q3US16	TEANC_MOUSE	359	0.0000201	1	1
Q3US41	ESRP1_MOUSE	680	0.0000229	1	1
Q3USB7	PLCL1_MOUSE	1096	0.000074	2	2
Q3USF0	B3GN6_MOUSE	391	0.0000569	1	1
Q3USJ8	FCSD2_MOUSE	740	0.00110345	1	1
Q3UTB7	FOXR1_MOUSE	268	0.000159226	2	2
Q3UTD9	SIM15_MOUSE	74	0.0000748	1	1
Q3UTJ2	SRBS2_MOUSE	1180	0.0000493	1	1
Q3UU35	OVOS_MOUSE	1456	0.00023216	2	2
Q3UU96	MRCKA_MOUSE	1719	0.000118324	2	2
Q3UUG6	TBC24_MOUSE	561	0.000104939	1	1
Q3UUI3	THEM4_MOUSE	230	0.0000306	1	1
Q3UUQ7	PGAP1_MOUSE	922	0.000258326	1	2
Q3UUY6	PROM2_MOUSE	835	0.00012129	2	2
Q3UV17	K22O_MOUSE	594	0.002696759	1	1
Q3UV71	TMTC1_MOUSE	942	0.0000755	1	1
Q3UVK0	ERMP1_MOUSE	898	0.0000192	1	1
Q3UVR3	TTBK2_MOUSE	1243	0.000109544	1	1
Q3UVV9	VWA3A_MOUSE	1148	0.000167462	1	1
Q3UVX5	GRM5_MOUSE	1203	0.000499787	5	5
Q3UVY5	PCX4_MOUSE	1174	0.0000954	1	1
Q3UWA4	TRI40_MOUSE	246	0.0000243	1	1
Q3UWA6	GUC2C_MOUSE	1072	0.0000561	1	1
Q3UWM4	KDM7A_MOUSE	940	0.00000613	1	1
Q3UWZ0	TRI75_MOUSE	467	0.0000409	1	1
Q3UX10	TBAL3_MOUSE	446	0.000239738	2	2
Q3UX43	AN13C_MOUSE	541	0.0000458	1	1
Q3UXZ9	KDM5A_MOUSE	1690	0.000192658	2	2
Q3UY96	CFA74_MOUSE	1578	0.000130936	2	2
Q3UZD7	F71F1_MOUSE	341	0.00024938	2	2
Q3UZP0	MALD2_MOUSE	555	0.0000963	1	1
Q3V036	CCD27_MOUSE	639	0.000760891	2	2
Q3V080	ZN583_MOUSE	568	0.0000504	1	1
Q3V0C1	ZMAT1_MOUSE	714	0.0000032	1	1
Q3V0C5	UBP48_MOUSE	1052	0.0000779	1	1
Q3V0E1	CI131_MOUSE	1183	0.000073	1	1
Q3V0F0	RIMB3_MOUSE	1606	0.000191419	2	2
Q3V0K9	PLSI_MOUSE	630	0.000349143	1	1
Q3V0Q1	DYH12_MOUSE	3086	0.000332308	2	3
Q3V0Q6	SPAG8_MOUSE	470	0.0000257	1	1
Q3V1D3	AMPD1_MOUSE	745	0.000107566	1	1
Q3V1M1	IGS10_MOUSE	2594	0.0000143	1	1
Q3V1T4	P3H1_MOUSE	739	0.0000805	1	1
Q3V1V3	ESF1_MOUSE	845	0.000311201	3	3
Q3V2A7	QRIC2_MOUSE	592	0.0000268	1	1
Q3V3R1	C1TM_MOUSE	977	0.0000754	1	1
Q3ZT31	SNX25_MOUSE	840	0.0000787	1	1
Q402B2	WDR93_MOUSE	695	0.0000355	1	1
Q45VK7	DYHC2_MOUSE	4306	0.0000238	1	1
Q497K5	ARRD5_MOUSE	325	0.0000761	1	2
Q497V5	SRBD1_MOUSE	982	0.000197422	2	2
Q499M4	TIGD5_MOUSE	642	0.000101682	1	1
Q4ACU6	SHAN3_MOUSE	1730	0.0000871	3	3
Q4FZD7	PLK5_MOUSE	595	0.0000833	1	1
Q4FZF2	SPT46_MOUSE	204	0.000121814	1	1
Q4FZF3	DDX49_MOUSE	480	0.0000432	1	1
Q4G0F8	UBN1_MOUSE	1135	0.000191946	3	3
Q4JIM5	ABL2_MOUSE	1182	0.000136734	1	1
Q4KL18	TM171_MOUSE	322	0.000135467	1	1
Q4KMM3	OXR1_MOUSE	866	0.0033868	1	1
Q4KWH5	PLCH1_MOUSE	1682	0.000838341	1	1
Q4LDG0	S27A5_MOUSE	689	0.00023892	1	1
Q4PJX1	ODR4_MOUSE	447	0.0000107	1	1
Q4QRL3	CC88B_MOUSE	1481	0.000121841	2	2
Q4QY64	ATAD5_MOUSE	1826	0.000131753	1	1
Q4U2R1	HERC2_MOUSE	4836	0.000106549	1	1
Q4U4S6	XIRP2_MOUSE	3784	0.000245379	3	3
Q4VA45	CK095_MOUSE	678	0.000143975	1	1
Q4VA53	PDS5B_MOUSE	1446	0.00068778	1	1
Q4VAA2	CDV3_MOUSE	281	0.0000116	1	1
Q4VAA7	SNX33_MOUSE	574	0.0000696	1	1
Q4VBF2	R3HD4_MOUSE	262	0.00000991	1	1
Q4VC17	ATS18_MOUSE	1219	0.000118919	2	2
Q501J7	PHAR4_MOUSE	694	0.0000228	1	1
Q505F1	NR2C1_MOUSE	590	0.000109957	1	1
Q505G8	ZN827_MOUSE	1078	0.0000734	1	1
Q50H33	KCTD8_MOUSE	476	0.0000143	1	1
Q50L42	PA24E_MOUSE	875	0.0000073	1	1
Q52KG5	KI26A_MOUSE	1881	0.000117973	1	1
Q52KR2	LRIG2_MOUSE	1054	0.0000868	1	1
Q52KR3	PRUN2_MOUSE	3084	0.000214825	2	2
Q562D6	TRMO_MOUSE	431	0.000166762	1	1
Q566J8	COQ8B_MOUSE	533	0.000109949	1	1
Q569L8	CENPJ_MOUSE	1344	0.000204135	4	4
Q569Z5	DDX46_MOUSE	1032	0.000102222	2	2
Q569Z6	TR150_MOUSE	951	0.000349891	4	4
Q56A07	SCN2B_MOUSE	215	0.000146238	1	1
Q571B6	WHAMM_MOUSE	793	0.0000189	1	1
Q571C7	BDP1_MOUSE	2467	0.000128413	2	2
Q587J6	LITD1_MOUSE	782	0.0000144	1	1
Q58A65	JIP4_MOUSE	1321	0.0000486	1	1
Q59J78	NDUF2_MOUSE	168	0.0000693	1	1
Q5BKP2	UBP13_MOUSE	858	0.0000225	1	1
Q5BL07	PEX1_MOUSE	1284	0.0000267	1	1
Q5BLK4	TUT7_MOUSE	1491	0.00015166	1	1
Q5DQR4	STB5L_MOUSE	1185	0.0000711	2	2
Q5DT36	KLRI2_MOUSE	248	0.0000888	1	2
Q5DTI8	ESYT3_MOUSE	891	0.0000802	1	1
Q5DTL9	S4A10_MOUSE	1118	0.001680359	8	10
Q5DTN8	JKIP3_MOUSE	844	0.0000967	1	1
Q5DTT1	NEXMI_MOUSE	1515	0.0000754	1	1
Q5DTT2	PSD1_MOUSE	1024	0.00022131	2	3
Q5DTT8	PNMA5_MOUSE	618	0.000226237	1	1
Q5DTX6	JCAD_MOUSE	1320	0.0000337	1	1
Q5DTY9	KCD16_MOUSE	427	0.000455532	4	4
Q5DTZ0	NYNRI_MOUSE	1840	0.000112445	2	2
Q5DU05	CE164_MOUSE	1446	0.0000356	2	2
Q5DU09	ZN652_MOUSE	608	0.000116001	1	1
Q5DU37	ZFY26_MOUSE	2529	0.0000834	1	1
Q5DU57	SPT13_MOUSE	656	0.000202981	3	3
Q5DW34	EHMT1_MOUSE	1296	0.000248389	2	2
Q5F293	ZBTB4_MOUSE	982	0.0000984	1	1
Q5F2E7	NUFP2_MOUSE	692	0.0000394	1	1
Q5F2L2	FUT10_MOUSE	481	0.000155947	1	1
Q5FWH3	GRHL3_MOUSE	603	0.0000222	1	1
Q5FWH7	S39AC_MOUSE	689	0.000163048	1	1
Q5FWI3	CEIP2_MOUSE	1383	0.0000481	1	1
Q5GH66	XKR5_MOUSE	676	0.0000274	1	1
Q5GH68	XKR2_MOUSE	449	0.000130557	1	1
Q5H8B9	FREM3_MOUSE	2123	0.000112365	1	1
Q5H8C4	VP13A_MOUSE	3166	0.0000339	2	2
Q5HZG4	TAF3_MOUSE	932	0.0000209	1	1
Q5HZJ0	RNC_MOUSE	1373	0.000125947	1	1
Q5HZK1	CEP44_MOUSE	386	0.0000845	1	1
Q5I012	S38AA_MOUSE	1090	0.0000338	1	1
Q5I043	UBP28_MOUSE	1051	0.000139286	1	1
Q5I2A0	SPA3G_MOUSE	440	0.0000257	1	1
Q5IBH7	SPDYA_MOUSE	310	0.000555476	2	2
Q5K6N0	TM232_MOUSE	675	0.000358168	2	4
Q5M8N0	CNRP1_MOUSE	164	0.0000908	1	1
Q5NC05	TTF2_MOUSE	1138	0.000085	1	1
Q5NCH9	GRM6_MOUSE	871	0.0000937	1	1
Q5NCR9	NSRP1_MOUSE	542	0.000211741	4	5
Q5NCX5	NEUL4_MOUSE	1563	0.0000109	1	1
Q5NCY3	CB5D1_MOUSE	228	0.0000277	1	1
Q5ND19	CQ047_MOUSE	536	0.000082	1	1
Q5ND29	RILP_MOUSE	369	0.0000829	1	1
Q5ND52	MRM3_MOUSE	418	0.0000932	1	1
Q5PR68	CE112_MOUSE	954	0.000104305	1	1
Q5PR69	CRACD_MOUSE	1207	0.0000582	1	1
Q5QNQ6	OSBP2_MOUSE	908	0.0000766	1	1
Q5RJG1	NOL10_MOUSE	687	0.0000315	1	1
Q5RJH2	MCTP2_MOUSE	878	0.0000498	1	1
Q5RJH3	CAD12_MOUSE	794	0.00017563	1	1
Q5RJH6	SMG7_MOUSE	1138	0.0000512	1	1
Q5RJI5	BRSK1_MOUSE	778	0.00000958	1	1
Q5RJY2	G2E3_MOUSE	716	0.000109353	1	1
Q5S003	SPG17_MOUSE	2320	0.002856863	3	3
Q5S006	LRRK2_MOUSE	2527	0.0000892	2	2
Q5SFM8	RBM27_MOUSE	1060	0.000109557	4	4
Q5SNZ0	GRDN_MOUSE	1873	0.000101419	1	1
Q5SQM0	EMAL6_MOUSE	1958	0.000160701	2	2
Q5SQX6	CYFP2_MOUSE	1253	0.0000605	1	1
Q5SS00	ZDBF2_MOUSE	2493	0.000201017	1	1
Q5SSE9	ABCAD_MOUSE	5034	0.000326852	4	4
Q5SSG5	RSLAB_MOUSE	203	0.00013813	1	1
Q5SSH7	ZZEF1_MOUSE	2924	0.000133574	2	2
Q5SSL4	ABR_MOUSE	859	0.000087	1	1
Q5SSM3	RHG44_MOUSE	814	0.0000586	1	1
Q5SSW2	PSME4_MOUSE	1843	0.000034	1	1
Q5STE3	FSTL4_MOUSE	841	0.0000489	1	1
Q5STT6	FA71B_MOUSE	665	0.000367965	3	3
Q5SU73	COIL_MOUSE	570	0.00000523	1	1
Q5SUF2	LC7L3_MOUSE	432	0.000226574	3	3
Q5SUR0	PUR4_MOUSE	1337	0.000103917	1	1
Q5SUS0	FBW10_MOUSE	1030	0.0000178	1	1
Q5SUV2	MYBPP_MOUSE	932	0.0000961	1	1
Q5SV06	SPT22_MOUSE	358	0.000261784	2	2
Q5SV77	GGNB2_MOUSE	696	0.0000754	1	1
Q5SV85	SYNRG_MOUSE	1306	0.0000963	1	1
Q5SVQ0	KAT7_MOUSE	613	0.00000917	1	1
Q5SVR0	TBC9B_MOUSE	1263	0.0000208	1	1
Q5SW19	CLU_MOUSE	1315	0.000174662	2	2
Q5SW28	PI3R5_MOUSE	871	0.0000354	1	1
Q5SWD9	TSR1_MOUSE	803	0.0000859	1	1
Q5SWW4	MED13_MOUSE	2171	0.0000382	1	1
Q5SX39	MYH4_MOUSE	1939	0.003488669	2	8
Q5SX79	SHRM1_MOUSE	823	0.0000427	1	1
Q5SXA9	KIBRA_MOUSE	1104	0.0000517	2	2
Q5SXI5	ZN496_MOUSE	585	0.0000879	1	1
Q5SYD0	MYO1D_MOUSE	1006	0.000115054	1	1
Q5SYL3	K0100_MOUSE	2234	0.0000538	1	1
Q5SZV5	K0319_MOUSE	1081	0.00000801	1	1
Q5U3K5	RABL6_MOUSE	725	0.0000185	1	1
Q5U431	GPR39_MOUSE	456	0.000273959	1	1
Q5U462	CDCP1_MOUSE	833	0.000673073	1	1
Q5U464	ASAP3_MOUSE	904	0.0000596	1	1
Q5U465	CC125_MOUSE	500	0.000055	1	1
Q5U4C1	GASP1_MOUSE	1347	0.000108127	2	2
Q5U4C3	SFR19_MOUSE	1256	0.0000586	2	2
Q5UAK0	MIER1_MOUSE	511	0.0000129	1	1
Q5UBV8	TNF15_MOUSE	252	0.000034	1	1
Q5UW37	CXL17_MOUSE	119	0.0000061	1	1
Q5XFZ0	CR021_MOUSE	217	0.0000913	1	1
Q5XG69	F169A_MOUSE	665	0.000570633	1	2
Q5XG73	ACBD5_MOUSE	508	0.0000139	1	1
Q5XJE5	LEO1_MOUSE	667	0.0000188	1	1
Q5XJV6	LMTK3_MOUSE	1424	0.001214227	12	13
Q5XJY4	PARL_MOUSE	377	0.000279513	2	2
Q5XJY6	FANCB_MOUSE	703	0.00000552	1	1
Q60519	SEM5B_MOUSE	1093	0.000107788	1	1
Q60520	SIN3A_MOUSE	1274	0.0000378	1	1
Q60575	KIF1B_MOUSE	1816	0.0000152	1	1
Q60590	A1AG1_MOUSE	207	0.000129484	1	1
Q60592	MAST2_MOUSE	1734	0.000128753	1	1
Q60610	TIAM1_MOUSE	1591	0.000146178	1	1
Q60611	SATB1_MOUSE	764	0.000129213	1	1
Q60625	ICAM5_MOUSE	917	0.000135184	1	1
Q60629	EPHA5_MOUSE	876	0.0000863	1	1
Q60631	GRB2_MOUSE	217	0.0000977	1	1
Q60654	KLRA7_MOUSE	280	0.000141969	1	1
Q60668	HNRPD_MOUSE	355	0.0000107	1	1
Q60675	LAMA2_MOUSE	3118	0.000857195	2	2
Q60676	PPP5_MOUSE	499	0.0000336	1	1
Q60680	IKKA_MOUSE	745	0.0000419	1	1
Q60682	KLRA8_MOUSE	266	0.000199958	2	2
Q60710	SAMH1_MOUSE	658	0.0000649	1	1
Q60714	S27A1_MOUSE	646	0.00003	2	2
Q60716	P4HA2_MOUSE	537	0.0000761	1	1
Q60722	ITF2_MOUSE	670	0.0000288	1	2
Q60737	CSK21_MOUSE	391	0.000012	1	1
Q60738	ZNT1_MOUSE	503	0.0000334	1	1
Q60750	EPHA1_MOUSE	977	0.0000281	1	1
Q60751	IGF1R_MOUSE	1373	0.0000082	1	1
Q60755	CALCR_MOUSE	533	0.0000415	1	1
Q60767	LY75_MOUSE	1723	0.000170386	1	2
Q60769	TNAP3_MOUSE	775	0.0000968	1	1
Q60779	DRC4_MOUSE	478	0.0000572	2	2
Q60787	LCP2_MOUSE	533	0.00028678	1	1
Q60821	ZBT17_MOUSE	794	0.000107893	1	1
Q60837	I12R1_MOUSE	738	0.000273867	2	2
Q60838	DVL2_MOUSE	736	0.0000523	1	1
Q60841	RELN_MOUSE	3461	0.000112296	2	2
Q60848	HELLS_MOUSE	821	0.000128854	2	2
Q60862	ORC2_MOUSE	576	0.0000883	1	1
Q60875	ARHG2_MOUSE	985	0.000160822	1	1
Q60899	ELAV2_MOUSE	360	0.000100155	1	1
Q60902	EP15R_MOUSE	907	0.000332582	4	5
Q60930	VDAC2_MOUSE	295	0.000962464	4	4
Q60931	VDAC3_MOUSE	283	0.000565105	4	5
Q60932	VDAC1_MOUSE	296	0.0000367	1	1
Q60943	I17RA_MOUSE	864	0.0000692	1	1
Q60952	CP250_MOUSE	2414	0.000298192	3	3
Q60974	NCOR1_MOUSE	2453	0.000120891	1	1
Q60988	STIL_MOUSE	1262	0.000036	2	2
Q60989	XIAP_MOUSE	496	0.000054	1	1
Q60991	CP7B1_MOUSE	507	0.0000248	1	1
Q60992	VAV2_MOUSE	868	0.000112222	1	1
Q60997	DMBT1_MOUSE	2085	0.0000949	1	1
Q60I26	AL2CL_MOUSE	952	0.000575153	2	2
Q61024	ASNS_MOUSE	561	0.0000219	1	1
Q61026	NCOA2_MOUSE	1462	0.000438235	1	1
Q61033	LAP2A_MOUSE	693	0.000162942	1	1
Q61036	PAK3_MOUSE	559	0.000126087	1	1
Q61037	TSC2_MOUSE	1814	0.0000267	1	1
Q61043	NIN_MOUSE	2113	0.000107199	2	2
Q61048	WBP4_MOUSE	376	0.0000114	1	1
Q61056	TRPC1_MOUSE	793	0.000180514	2	2
Q61079	SIM2_MOUSE	657	0.0000635	1	1
Q61081	CDC37_MOUSE	379	0.0000938	2	2
Q61087	LAMB3_MOUSE	1168	0.000095	1	1
Q61092	LAMC2_MOUSE	1191	0.000345258	1	1
Q61103	REQU_MOUSE	391	0.00015134	1	1
Q61136	PRP4B_MOUSE	1007	0.00000604	1	1
Q61137	ASTN1_MOUSE	1302	0.0000156	2	2
Q61143	TRPC6_MOUSE	930	0.0000529	1	1
Q61151	2A5E_MOUSE	467	0.000132137	1	1
Q61152	PTN18_MOUSE	453	0.000136289	2	2
Q61165	SL9A1_MOUSE	820	0.00010247	1	1
Q61171	PRDX2_MOUSE	198	0.0000315	1	1
Q61176	ARGI1_MOUSE	323	0.000059	1	1
Q61188	EZH2_MOUSE	746	0.0000462	1	1
Q61200	NXPH1_MOUSE	271	0.00000398	1	1
Q61214	DYR1A_MOUSE	763	0.000141362	1	1
Q61216	MRE11_MOUSE	706	0.0000214	1	1
Q61234	SNTA1_MOUSE	503	0.0000116	1	1
Q61239	FNTA_MOUSE	377	0.000123685	1	1
Q61241	TSSK1_MOUSE	365	0.0000742	1	1
Q61263	SOAT1_MOUSE	540	0.0000887	1	1
Q61290	CAC1E_MOUSE	2272	0.000747172	4	4
Q61292	LAMB2_MOUSE	1799	0.000136677	1	1
Q61301	CTNA2_MOUSE	953	0.000128497	1	1
Q61315	APC_MOUSE	2845	0.0000955	1	1
Q61329	ZFHX3_MOUSE	3726	0.000440529	4	5
Q61333	TNAP2_MOUSE	691	0.0000649	1	1
Q61361	PGCB_MOUSE	883	0.0000972	1	1
Q61371	IFT88_MOUSE	824	0.0000522	1	1
Q61390	TCPW_MOUSE	531	0.000276105	1	1
Q61409	PDE3B_MOUSE	1100	0.000369118	2	2
Q61410	KGP2_MOUSE	762	0.0000481	1	1
Q61457	CCNE1_MOUSE	408	0.0000721	1	1
Q61464	ZN638_MOUSE	1960	0.000197287	2	2
Q61474	MSI1H_MOUSE	362	0.000201559	1	1
Q61493	REV3L_MOUSE	3122	0.0000771	1	1
Q61510	TRI25_MOUSE	634	0.0000507	1	1
Q61548	AP180_MOUSE	901	0.000165252	2	2
Q61550	RAD21_MOUSE	635	0.0000945	1	1
Q61576	FKB10_MOUSE	581	0.0000992	1	1
Q61592	GAS6_MOUSE	674	0.00000904	1	1
Q61595	KTN1_MOUSE	1327	0.000256848	3	3
Q61658	HESX1_MOUSE	185	0.000105465	1	1
Q61687	ATRX_MOUSE	2476	0.000204616	2	2
Q61704	ITIH3_MOUSE	889	0.0000385	1	1
Q61739	ITA6_MOUSE	1091	0.000294244	3	3
Q61743	KCJ11_MOUSE	390	0.0000181	1	1
Q61768	KINH_MOUSE	963	0.0000628	1	1
Q61771	KIF3B_MOUSE	747	0.0000863	1	1
Q61830	MRC1_MOUSE	1456	0.0000289	1	1
Q61831	MK10_MOUSE	464	0.000143861	1	1
Q61845	MEIG1_MOUSE	88	0.001244313	1	1
Q61858	GPAN1_MOUSE	372	0.0000152	1	1
Q61879	MYH10_MOUSE	1976	0.002752386	22	24
Q61884	MNS1_MOUSE	491	0.000187308	1	1
Q61941	NNTM_MOUSE	1086	0.0000451	1	1
Q61967	ZFP90_MOUSE	636	0.0000486	1	1
Q62010	OVGP1_MOUSE	721	0.000336379	1	1
Q62028	PLA2R_MOUSE	1487	0.000146025	1	1
Q62036	CP131_MOUSE	1060	0.0000228	1	1
Q62059	CSPG2_MOUSE	3357	0.000165059	1	1
Q62073	M3K7_MOUSE	579	0.000260237	1	1
Q62093	SRSF2_MOUSE	221	0.0000295	1	1
Q62108	DLG4_MOUSE	724	0.0000311	1	1
Q62141	SIN3B_MOUSE	1098	0.000111348	1	1
Q62151	RAGE_MOUSE	402	0.000134472	1	1
Q62187	TTF1_MOUSE	859	0.0000518	1	1
Q62190	RON_MOUSE	1378	0.000027	1	1
Q62205	SCN9A_MOUSE	1984	0.000215933	2	2
Q62210	BIRC2_MOUSE	612	0.00016536	1	2
Q62230	SN_MOUSE	1695	0.0000832	1	1
Q62231	SIX1_MOUSE	284	0.0000882	1	1
Q62234	MYOM1_MOUSE	1667	0.0000518	1	1
Q62245	SOS1_MOUSE	1319	0.000136121	1	2
Q62247	SOX16_MOUSE	57	0.000162276	1	1
Q62261	SPTB2_MOUSE	2363	0.002951129	38	40
Q62315	JARD2_MOUSE	1234	0.00019227	1	1
Q62376	RU17_MOUSE	448	0.000128454	2	2
Q62377	U2AFM_MOUSE	462	0.0000113	1	1
Q62383	SPT6H_MOUSE	1726	0.00012376	1	1
Q62398	CNGA2_MOUSE	664	0.00000639	1	1
Q62413	EPHA6_MOUSE	1035	0.0000862	1	1
Q62414	NDF2_MOUSE	383	0.0000366	1	1
Q62415	ASPP1_MOUSE	1087	0.000291282	1	1
Q62417	SRBS1_MOUSE	1290	0.0000841	2	2
Q62425	NDUA4_MOUSE	82	0.0000308	1	1
Q62440	TLE1_MOUSE	770	0.0000578	1	1
Q62448	IF4G2_MOUSE	906	0.000236101	1	1
Q62468	VILI_MOUSE	827	0.0000252	1	1
Q62504	MINT_MOUSE	3644	0.0000526	3	3
Q62511	ZFP91_MOUSE	572	0.000138644	1	1
Q63805	A1AG3_MOUSE	206	0.0000922	1	1
Q63844	MK03_MOUSE	380	0.000153785	1	1
Q63870	CO7A1_MOUSE	2944	0.0000532	2	2
Q63912	OMGP_MOUSE	440	0.000242335	2	2
Q63932	MP2K2_MOUSE	401	0.00010622	1	1
Q63994	CD33_MOUSE	403	0.000132138	1	1
Q63ZW7	INADL_MOUSE	1834	0.00021942	2	2
Q64018	GLRA1_MOUSE	457	0.0000363	1	1
Q640L3	CCPG1_MOUSE	753	0.0000651	1	1
Q640M1	UT14A_MOUSE	767	0.000596418	3	4
Q640N2	AR13B_MOUSE	427	0.0000183	1	1
Q640N3	RHG30_MOUSE	1101	0.00011254	1	1
Q64104	NR2E1_MOUSE	385	0.000102415	1	1
Q64143	P55G_MOUSE	461	0.001008434	1	1
Q641K1	CBPC1_MOUSE	1218	0.00003	1	1
Q64213	SF01_MOUSE	653	0.0000594	1	1
Q64249	NR6A1_MOUSE	495	0.0000342	1	1
Q64267	XPA_MOUSE	272	0.000143111	1	1
Q64299	CCN3_MOUSE	354	0.000109203	1	1
Q64331	MYO6_MOUSE	1265	0.0000731	4	4
Q64332	SYN2_MOUSE	586	0.0000699	1	1
Q64345	IFIT3_MOUSE	403	0.000725967	1	1
Q64374	RGN_MOUSE	299	0.0000411	2	2
Q64444	CAH4_MOUSE	305	0.0000207	1	1
Q64464	CP3AD_MOUSE	503	0.0000468	1	1
Q64512	PTN13_MOUSE	2453	0.000301839	4	6
Q64514	TPP2_MOUSE	1262	0.000200123	1	1
Q64516	GLPK_MOUSE	559	0.0000615	1	1
Q64519	SDC3_MOUSE	442	0.0000492	1	1
Q64521	GPDM_MOUSE	727	0.0000423	1	1
Q64527	WNT8A_MOUSE	354	0.000223278	1	1
Q64685	SIAT1_MOUSE	403	0.0000258	1	1
Q64687	SIA8A_MOUSE	355	0.0000749	1	1
Q64695	EPCR_MOUSE	242	0.000164284	1	1
Q64701	RBL1_MOUSE	1063	0.000202224	3	3
Q64707	U2AFL_MOUSE	428	0.000290511	3	3
Q64729	TGFR1_MOUSE	503	0.0000509	1	1
Q64739	COBA2_MOUSE	1736	0.0000738	1	1
Q64GA5	PA24C_MOUSE	597	0.0000304	2	2
Q65CL1	CTNA3_MOUSE	895	0.000211589	2	2
Q65Z40	WAPL_MOUSE	1200	0.0000385	1	1
Q66JQ7	KNL1_MOUSE	1612	0.000247889	1	1
Q66JT7	COQ2_MOUSE	374	0.0000458	1	1
Q66JV4	R12BB_MOUSE	834	0.000264203	1	2
Q66T02	PKHG5_MOUSE	1073	0.000121904	1	1
Q67E05	BPI_MOUSE	483	0.0000397	1	1
Q67FY2	BCL9L_MOUSE	1494	0.0000764	1	1
Q684R7	FREM1_MOUSE	2191	0.000123672	2	2
Q689Z5	SBNO1_MOUSE	1390	0.001338202	1	2
Q68ED2	GRM7_MOUSE	915	0.000389206	3	3
Q68FD5	CLH1_MOUSE	1675	0.000826853	8	9
Q68FD7	FNIP1_MOUSE	1165	0.000258563	1	1
Q68FD9	K1549_MOUSE	1940	0.000306687	4	4
Q68FE2	ATG9A_MOUSE	551	0.000116066	2	2
Q68FL6	SYMC_MOUSE	902	0.000108414	1	1
Q68G58	APEX2_MOUSE	516	0.0000124	1	1
Q69AB2	TXND8_MOUSE	127	0.0000459	1	1
Q69Z23	DYH17_MOUSE	4481	0.0000143	1	1
Q69Z28	ATS16_MOUSE	1222	0.0000437	1	1
Q69Z37	SAM9L_MOUSE	1561	0.0000715	1	1
Q69Z61	PWP2A_MOUSE	730	0.0000603	1	1
Q69ZA1	CDK13_MOUSE	1511	0.0000573	3	3
Q69ZB0	LRCC1_MOUSE	1026	0.000213916	2	2
Q69ZC8	GPAM1_MOUSE	346	0.000196488	1	1
Q69ZF8	MSL2_MOUSE	577	0.0000652	1	1
Q69ZH9	RHG23_MOUSE	1483	0.000238533	1	1
Q69ZI1	SH3R1_MOUSE	892	0.000261062	1	1
Q69ZJ7	RIC1_MOUSE	1422	0.0000146	2	2
Q69ZK0	PREX1_MOUSE	1650	0.0000474	1	1
Q69ZK7	F214A_MOUSE	1075	0.000190107	1	1
Q69ZK9	NLGN2_MOUSE	836	0.0000616	1	1
Q69ZL1	FGD6_MOUSE	1399	0.0000808	1	1
Q69ZM6	STK36_MOUSE	1316	0.0000614	1	1
Q69ZN6	GNPTA_MOUSE	1235	0.000445553	3	3
Q69ZN7	MYOF_MOUSE	2048	0.0000177	1	1
Q69ZR2	HECD1_MOUSE	2618	0.001141612	3	5
Q69ZS8	KAZRN_MOUSE	779	0.000119288	1	1
Q69ZU6	THS7A_MOUSE	1645	0.000155261	2	2
Q69ZX6	MOR2A_MOUSE	1030	0.0000944	2	2
Q69ZZ6	TMCC1_MOUSE	649	0.0000356	1	1
Q6A000	MOONR_MOUSE	959	0.0000898	1	1
Q6A025	PPR26_MOUSE	1163	0.0000596	1	1
Q6A026	PDS5A_MOUSE	1332	0.000124439	1	1
Q6A037	N4BP1_MOUSE	893	0.000115352	3	3
Q6A065	CE170_MOUSE	1588	0.0000896	1	1
Q6A070	TGRM1_MOUSE	1776	0.000128594	1	1
Q6A078	CE290_MOUSE	2472	0.000186062	3	3
Q6A0A2	LAR4B_MOUSE	741	0.00010801	1	1
Q6A4J8	UBP7_MOUSE	1103	0.00000771	1	1
Q6A4L0	S22AD_MOUSE	551	0.000147843	1	1
Q6AW69	CGNL1_MOUSE	1298	0.000201806	1	1
Q6DFV3	RHG21_MOUSE	1944	0.000063	1	1
Q6DFW0	CI072_MOUSE	481	0.0000287	1	1
Q6DFY8	BRNP2_MOUSE	783	0.0000923	1	1
Q6DIA7	CS057_MOUSE	600	0.000135698	1	1
Q6DIB5	MEG10_MOUSE	1147	0.000162013	1	1
Q6DIC0	SMCA2_MOUSE	1577	0.0000833	2	2
Q6DID3	SCAF8_MOUSE	1268	0.000324074	5	5
Q6GQT0	CC14A_MOUSE	603	0.000230724	2	2
Q6GQV7	EDRF1_MOUSE	1239	0.0000195	1	1
Q6GQW0	BTBDB_MOUSE	1109	0.0000792	1	1
Q6GQX2	NCK5L_MOUSE	1323	0.0000407	1	1
Q6GUQ1	EGFL8_MOUSE	293	0.0000547	1	1
Q6GYP7	RGPA1_MOUSE	2035	0.000335233	6	7
Q6IE26	EPHX4_MOUSE	359	0.0000733	1	1
Q6IFT4	RHG20_MOUSE	1182	0.0000996	1	1
Q6IFX3	K1C40_MOUSE	439	0.0000864	1	1
Q6IFZ6	K2C1B_MOUSE	572	0.000395556	3	4
Q6IME9	K2C72_MOUSE	520	0.00038237	2	2
Q6IR42	ZCPW1_MOUSE	630	0.000037	1	1
Q6J756	CAN11_MOUSE	714	0.000254684	1	1
Q6JPI3	MD13L_MOUSE	2207	0.0000957	2	2
Q6JVL5	LCN12_MOUSE	193	0.000125526	1	1
Q6KCD5	NIPBL_MOUSE	2798	0.002154435	3	3
Q6NS45	CCD66_MOUSE	935	0.000213122	4	4
Q6NS46	RRP5_MOUSE	1862	0.000419862	3	3
Q6NS59	F135A_MOUSE	1506	0.0000103	1	1
Q6NVD0	FREM2_MOUSE	3160	0.0000688	1	1
Q6NVE8	WDR44_MOUSE	915	0.0000823	1	1
Q6NVG1	LPCT4_MOUSE	524	0.000154207	2	2
Q6NWW9	FND3B_MOUSE	1207	0.0000649	1	1
Q6NXH2	MANEA_MOUSE	462	0.002934442	1	1
Q6NXJ0	WWC2_MOUSE	1187	0.0000269	1	1
Q6NXK5	DUS11_MOUSE	321	0.0000424	1	1
Q6NXK7	DPP10_MOUSE	797	0.000158419	1	1
Q6NXL6	SENP5_MOUSE	749	0.0000238	1	1
Q6NXY1	TBC31_MOUSE	996	0.0000519	1	1
Q6NXY9	RPC7_MOUSE	223	0.0000634	1	1
Q6NXZ1	KRBA1_MOUSE	1043	0.000077	2	2
Q6NY15	TSG10_MOUSE	697	0.0000682	1	1
Q6NZF1	ZC11A_MOUSE	792	0.0000242	1	1
Q6NZJ6	IF4G1_MOUSE	1600	0.000118521	1	1
Q6NZL0	SOGA3_MOUSE	945	0.000155053	3	3
Q6NZN0	RBM26_MOUSE	1012	0.0000854	1	1
Q6NZR2	MSD2_MOUSE	559	0.000103104	1	1
Q6P1C6	LRIG3_MOUSE	1117	0.000106719	1	1
Q6P1D5	SE6L1_MOUSE	963	0.0000717	2	2
Q6P1E8	EFCB6_MOUSE	1516	0.000251439	1	1
Q6P1G2	KDM2B_MOUSE	1309	0.0000236	1	1
Q6P2B1	TNPO3_MOUSE	923	0.0001092	1	1
Q6P2L7	GOLM2_MOUSE	435	0.000387941	3	4
Q6P3B9	RBFA_MOUSE	350	0.00020659	2	2
Q6P3Y5	Z280C_MOUSE	742	0.000337875	1	1
Q6P3Z3	THAP4_MOUSE	569	0.000478905	1	2
Q6P4P1	SPA3A_MOUSE	422	0.0000301	1	1
Q6P4T0	ATG2A_MOUSE	1914	0.000192725	1	1
Q6P4T1	SNX19_MOUSE	997	0.000192576	1	1
Q6P4T2	U520_MOUSE	2136	0.000600434	2	3
Q6P4U0	THS7B_MOUSE	1607	0.000301456	3	3
Q6P5B0	RRP12_MOUSE	1295	0.0000124	1	1
Q6P5E4	UGGG1_MOUSE	1551	0.000257809	2	2
Q6P5E6	GGA2_MOUSE	603	0.000345511	1	1
Q6P5E8	DGKQ_MOUSE	934	0.000139202	1	1
Q6P5F9	XPO1_MOUSE	1071	0.000054	1	1
Q6P5G0	MK04_MOUSE	583	0.0000127	1	1
Q6P5H2	NEST_MOUSE	1864	0.000399691	2	2
Q6P5U8	CC148_MOUSE	527	0.0000322	1	1
Q6P6J4	ALKB2_MOUSE	239	0.000154059	1	1
Q6P6L0	FIL1L_MOUSE	1131	0.0000492	1	1
Q6P6P7	PARP6_MOUSE	630	0.00013558	1	1
Q6P7F1	MPP4_MOUSE	635	0.000398117	1	1
Q6P7W0	SENP6_MOUSE	1132	0.0000331	2	2
Q6P8M1	TATD1_MOUSE	295	0.000118728	1	1
Q6P9J5	KANK4_MOUSE	1016	0.000122241	1	1
Q6P9J9	ANO6_MOUSE	911	0.000417288	3	3
Q6P9K9	NRX3A_MOUSE	1571	0.0000538	1	1
Q6P9L4	UBP49_MOUSE	685	0.0000113	1	1
Q6P9L6	KIF15_MOUSE	1387	0.000189893	2	2
Q6P9P8	DEN2C_MOUSE	914	0.0000435	1	1
Q6P9Q4	FHOD1_MOUSE	1197	0.000054	1	1
Q6P9R4	ARHGI_MOUSE	1405	0.0000347	1	1
Q6P9S0	MTSS2_MOUSE	715	0.00000579	1	1
Q6P9S7	GLT10_MOUSE	603	0.00010003	1	1
Q6PAC3	DCA13_MOUSE	445	0.00015394	1	1
Q6PAJ1	BCR_MOUSE	1270	0.000112224	1	1
Q6PAK3	ANM8_MOUSE	394	0.000163955	1	1
Q6PAL0	BEND3_MOUSE	825	0.0000474	1	1
Q6PAL1	DRAXI_MOUSE	343	0.0000759	1	1
Q6PAL7	AHDC1_MOUSE	1594	0.0001182	1	1
Q6PAL8	DEN5A_MOUSE	1287	0.000151443	2	2
Q6PAQ4	REXO4_MOUSE	432	0.00000556	1	1
Q6PB60	BHLH9_MOUSE	539	0.0000786	1	1
Q6PB66	LPPRC_MOUSE	1392	0.0000391	1	1
Q6PB70	ANO8_MOUSE	1060	0.0000178	1	1
Q6PB90	PCDBE_MOUSE	796	0.0000994	1	1
Q6PB97	FXL19_MOUSE	674	0.0000486	1	1
Q6PCL9	PAPOG_MOUSE	739	0.000142957	1	1
Q6PCX7	RGMA_MOUSE	454	0.0000337	1	1
Q6PCX9	TRI37_MOUSE	961	0.0000624	1	1
Q6PCZ4	MAGE1_MOUSE	918	0.0000381	2	2
Q6PD03	2A5A_MOUSE	486	0.000100336	1	1
Q6PD26	PIGS_MOUSE	555	0.000269325	2	2
Q6PDG5	SMRC2_MOUSE	1213	0.0000575	1	1
Q6PDH0	PHLB1_MOUSE	1371	0.0000411	1	1
Q6PDJ1	CAHD1_MOUSE	1288	0.00012632	1	1
Q6PDK2	KMT2D_MOUSE	5588	0.000467725	3	3
Q6PDM1	MSL1_MOUSE	616	0.000169257	1	1
Q6PDM4	IHO1_MOUSE	574	0.0000927	1	1
Q6PDQ2	CHD4_MOUSE	1915	0.000148609	4	4
Q6PDS3	SARM1_MOUSE	724	0.0000449	1	1
Q6PDX6	RN220_MOUSE	566	0.00000384	1	1
Q6PE54	DHX40_MOUSE	779	0.000266002	4	4
Q6PEM6	GRM2B_MOUSE	445	0.000109673	1	1
Q6PF93	PK3C3_MOUSE	887	0.000027	1	1
Q6PFD6	KI18B_MOUSE	834	0.0000254	1	1
Q6PFD9	NUP98_MOUSE	1816	0.000112307	2	2
Q6PFE7	TEFF1_MOUSE	372	0.000716749	1	1
Q6PFH3	DCA15_MOUSE	600	0.0000868	1	1
Q6PFR5	TRA2A_MOUSE	281	0.0000816	1	1
Q6PFY8	TRI45_MOUSE	580	0.0000229	1	1
Q6PGH1	BUD31_MOUSE	144	0.00007	1	1
Q6PGN3	DCLK2_MOUSE	756	0.0000779	1	1
Q6PH08	ERC2_MOUSE	957	0.00031728	3	3
Q6PHN1	CCD57_MOUSE	1016	0.0000891	1	1
Q6PHQ8	NAA35_MOUSE	725	0.000109308	1	1
Q6PHS6	SNX13_MOUSE	957	0.000233014	2	2
Q6PHS9	CA2D2_MOUSE	1154	0.0000687	1	1
Q6PHZ5	RB15B_MOUSE	887	0.0000492	2	2
Q6PHZ8	KCIP4_MOUSE	250	0.000125621	1	1
Q6PIC6	AT1A3_MOUSE	1013	0.003139301	10	10
Q6PIE5	AT1A2_MOUSE	1020	0.001343575	7	8
Q6PIJ4	NFRKB_MOUSE	1296	0.0000718	1	1
Q6PIP5	NUDC1_MOUSE	582	0.000121321	1	1
Q6PR54	RIF1_MOUSE	2419	0.000100789	2	2
Q6Q473	CLA4A_MOUSE	924	0.0000448	1	1
Q6Q477	AT2B4_MOUSE	1205	0.0000775	1	1
Q6QIY3	SCNAA_MOUSE	1958	0.0000122	1	1
Q6R0H7	GNAS1_MOUSE	1133	0.000133764	1	1
Q6R5N8	TLR13_MOUSE	991	0.0000698	1	1
Q6R891	NEB2_MOUSE	817	0.0000627	1	1
Q6RHR9	MAGI1_MOUSE	1471	0.0000769	2	2
Q6RKD8	FLRT1_MOUSE	646	0.0000992	1	1
Q6RT24	CENPE_MOUSE	2474	0.000230281	3	3
Q6RUT8	CC154_MOUSE	664	0.0000363	1	1
Q6S5G4	CXA6_MOUSE	283	0.00049108	1	1
Q6S7F2	E2F7_MOUSE	904	0.000131895	2	2
Q6TCG2	PAQR9_MOUSE	375	0.0000814	2	2
Q6TDP3	KLH17_MOUSE	640	0.000373511	1	1
Q6TDU8	CASC1_MOUSE	730	0.000101828	1	1
Q6TEK5	VKORL_MOUSE	176	0.000216092	1	2
Q6U7H8	PI5L1_MOUSE	395	0.000355676	1	1
Q6UQ17	AT8B3_MOUSE	1335	0.0000167	1	1
Q6URW6	MYH14_MOUSE	2000	0.0000913	2	2
Q6V3W6	DRC7_MOUSE	876	0.000409312	3	3
Q6V4S5	SDK2_MOUSE	2176	0.0000421	1	1
Q6VGS5	DAPLE_MOUSE	2009	0.000307507	2	2
Q6VNB8	WDFY3_MOUSE	3508	0.0000796	1	1
Q6VNS1	NTRK3_MOUSE	825	0.0000721	1	1
Q6W3F0	P4HA3_MOUSE	542	0.000187087	2	2
Q6WKZ8	UBR2_MOUSE	1755	0.0000453	1	1
Q6WQJ1	DGLA_MOUSE	1044	0.000353519	5	5
Q6WVG3	KCD12_MOUSE	327	0.000210526	2	2
Q6X786	ZPBP2_MOUSE	326	0.00016575	1	1
Q6Y5D8	RHG10_MOUSE	786	0.00000439	1	1
Q6Y7W8	GGYF2_MOUSE	1291	0.000598755	4	4
Q6YCH2	TDPZ4_MOUSE	370	0.002427111	1	1
Q6ZPF4	FMNL3_MOUSE	1028	0.0000665	1	1
Q6ZPG2	WDR90_MOUSE	1874	0.000117516	1	1
Q6ZPL9	DDX55_MOUSE	600	0.0000689	1	1
Q6ZPQ6	PITM2_MOUSE	1335	0.0000857	2	2
Q6ZPR4	KCNT1_MOUSE	1224	0.0000504	1	1
Q6ZPV2	INO80_MOUSE	1559	0.0000131	1	1
Q6ZPY2	SMG5_MOUSE	1017	0.0000812	1	1
Q6ZPY5	ZN507_MOUSE	941	0.00000573	1	1
Q6ZQ03	FNBP4_MOUSE	1031	0.000014	1	1
Q6ZQ06	CE162_MOUSE	1403	0.000503597	2	2
Q6ZQ08	CNOT1_MOUSE	2375	0.000764257	2	2
Q6ZQ12	NINL_MOUSE	1394	0.00026863	3	3
Q6ZQ38	CAND1_MOUSE	1230	0.000046	1	1
Q6ZQ58	LARP1_MOUSE	1072	0.000249741	2	2
Q6ZQ73	CAND2_MOUSE	1235	0.00000343	1	1
Q6ZQ82	RHG26_MOUSE	814	0.0000379	1	1
Q6ZQA6	IGSF3_MOUSE	1194	0.000122441	1	1
Q6ZQB6	VIP2_MOUSE	1129	0.000177718	1	2
Q6ZQE4	NEMP1_MOUSE	437	0.0000997	1	1
Q6ZQF0	TOPB1_MOUSE	1515	0.0000344	1	1
Q6ZQH8	NU188_MOUSE	1759	0.0000343	1	1
Q6ZQJ5	DNA2_MOUSE	1062	0.0000356	1	1
Q6ZQK0	CNDD3_MOUSE	1506	0.0000907	1	1
Q6ZQM0	RFFL_MOUSE	377	0.000114975	1	1
Q6ZWN5	RS9_MOUSE	194	0.0000243	1	1
Q6ZWQ0	SYNE2_MOUSE	6874	0.000406557	4	4
Q6ZWR6	SYNE1_MOUSE	8799	0.000237727	5	5
Q6ZWV7	RL35_MOUSE	123	0.0000693	1	1
Q6ZWX6	IF2A_MOUSE	315	0.0000108	1	1
Q70E20	SNED1_MOUSE	1403	0.000150678	3	3
Q70FJ1	AKAP9_MOUSE	3797	0.0000266	1	1
Q70UZ7	VWA2_MOUSE	791	0.000169311	1	1
Q711T7	NADE_MOUSE	725	0.00012441	2	2
Q71FD7	FBLI1_MOUSE	375	0.000200585	2	2
Q71M36	CSPG5_MOUSE	566	0.0000856	1	1
Q75NR7	RECQ4_MOUSE	1216	0.0000205	1	1
Q766D5	B4GN4_MOUSE	1034	0.0000637	1	1
Q76EC5	CHST9_MOUSE	413	0.000119277	1	1
Q76KF0	SEM6D_MOUSE	1073	0.000044	1	1
Q76LW6	DAND5_MOUSE	185	0.000146542	1	1
Q76MZ3	2AAA_MOUSE	589	0.0000368	1	1
Q78DX7	ROS1_MOUSE	2340	0.000127358	1	1
Q78IK2	ATPMD_MOUSE	58	0.0000699	1	1
Q78PY7	SND1_MOUSE	910	0.00009	1	1
Q78TU8	F107A_MOUSE	144	0.0000491	1	2
Q791V5	MTCH2_MOUSE	303	0.00014513	2	3
Q794H2	NP1L3_MOUSE	544	0.0000756	1	1
Q7M6U3	TEX14_MOUSE	1450	0.000211068	2	2
Q7M6Y3	PICAL_MOUSE	660	0.000168788	2	2
Q7M6Y5	DEUP1_MOUSE	601	0.0000633	1	1
Q7M6Y6	MRO2B_MOUSE	1581	0.0000714	1	1
Q7M6Z4	KIF27_MOUSE	1394	0.0000795	1	1
Q7M707	TR109_MOUSE	316	0.000272846	1	1
Q7M757	BRC3L_MOUSE	291	0.000101681	1	1
Q7M759	AB17B_MOUSE	288	0.000365127	1	1
Q7TMB8	CYFP1_MOUSE	1253	0.000525009	5	5
Q7TMC8	FCSK_MOUSE	1090	0.0000401	1	1
Q7TME0	PLPR4_MOUSE	766	0.000401221	3	3
Q7TMF5	SPA12_MOUSE	413	0.0000109	1	1
Q7TMI3	UHRF2_MOUSE	803	0.0000391	1	1
Q7TMK9	HNRPQ_MOUSE	623	0.0000138	1	1
Q7TMM8	PAR16_MOUSE	322	0.0000284	1	1
Q7TMY8	HUWE1_MOUSE	4377	0.0000381	1	1
Q7TN12	INAVA_MOUSE	663	0.0000379	1	1
Q7TN16	HHIP_MOUSE	700	0.0000929	1	1
Q7TN22	TXD16_MOUSE	820	0.000524612	1	1
Q7TN29	SMAP2_MOUSE	428	0.00016201	1	1
Q7TN31	AGGF1_MOUSE	711	0.0000643	1	1
Q7TN99	CPEB3_MOUSE	716	0.000114639	1	1
Q7TNC6	KI26B_MOUSE	2112	0.0000412	1	1
Q7TNF8	RIMB1_MOUSE	1846	0.000253127	2	2
Q7TNH6	NPHP3_MOUSE	1325	0.0000159	1	1
Q7TNK1	RFX4_MOUSE	735	0.00000478	1	1
Q7TNV8	DFB34_MOUSE	81	0.000189362	1	1
Q7TPB0	PLPR3_MOUSE	716	0.0000473	1	1
Q7TPE5	S7A6O_MOUSE	306	0.000344846	2	2
Q7TPH6	MYCB2_MOUSE	4749	0.0000539	3	3
Q7TPQ3	SHPRH_MOUSE	1674	0.000167822	1	1
Q7TPR4	ACTN1_MOUSE	892	0.000329284	4	4
Q7TPV4	MBB1A_MOUSE	1344	0.000343866	2	2
Q7TQ40	ZIC5_MOUSE	622	0.0000193	1	1
Q7TQ62	PODN_MOUSE	611	0.000196556	1	1
Q7TQ65	TMC4_MOUSE	694	0.000300249	1	1
Q7TQ69	TMC3_MOUSE	1130	0.00193944	1	1
Q7TQA1	IGSF1_MOUSE	1317	0.0000436	2	2
Q7TQB0	TR134_MOUSE	298	0.000242651	1	1
Q7TQD2	TPPP_MOUSE	218	0.00036556	3	3
Q7TQF2	FBX10_MOUSE	950	0.0000461	1	1
Q7TQI8	TSYL2_MOUSE	677	0.000487399	3	3
Q7TQP2	GP135_MOUSE	457	0.0000162	1	1
Q7TQP4	RL3R2_MOUSE	414	0.000993119	1	1
Q7TS55	TNF18_MOUSE	173	0.000207996	1	1
Q7TS75	AMER1_MOUSE	1132	0.0000154	1	1
Q7TSA6	PRSR3_MOUSE	634	0.000115825	1	1
Q7TSC1	PRC2A_MOUSE	2158	0.000140004	3	3
Q7TSF4	LR75A_MOUSE	339	0.000124432	1	2
Q7TSG5	SH321_MOUSE	549	0.000175741	1	1
Q7TSH2	KPBB_MOUSE	1085	0.002830265	1	2
Q7TSH3	ZN516_MOUSE	1157	0.0000248	2	2
Q7TSH4	CP110_MOUSE	1004	0.000390591	3	3
Q7TSH8	TMM94_MOUSE	1360	0.00000997	1	1
Q7TSJ2	MAP6_MOUSE	906	0.000582909	6	8
Q7TSN7	IGSF5_MOUSE	370	0.000106535	1	1
Q7TSQ1	CL18A_MOUSE	534	0.0000725	1	1
Q7TSQ8	PDPR_MOUSE	878	0.0000134	1	1
Q7TST0	BTNL1_MOUSE	509	0.0000212	1	1
Q7TT00	SP20H_MOUSE	530	0.0000179	1	1
Q7TT18	MCAF1_MOUSE	1306	0.000155829	1	1
Q7TT28	REXO1_MOUSE	1213	0.0000795	2	2
Q7TT50	MRCKB_MOUSE	1713	0.0000474	1	1
Q80SS6	GPBAR_MOUSE	329	0.00000694	1	1
Q80SU7	GVIN1_MOUSE	2427	0.000119715	2	2
Q80SY5	PR38B_MOUSE	542	0.0000991	2	2
Q80T14	FRAS1_MOUSE	4010	0.0000733	2	2
Q80T21	ATL4_MOUSE	1036	0.000211476	1	1
Q80T23	SYTL5_MOUSE	753	0.0000917	1	1
Q80T41	GABR2_MOUSE	940	0.000773839	5	5
Q80T62	GP101_MOUSE	511	0.0000208	1	1
Q80T74	KLH29_MOUSE	875	0.0000883	1	1
Q80T79	CSMD3_MOUSE	3707	0.0000822	2	2
Q80T85	DCAF5_MOUSE	946	0.00000821	1	1
Q80TE4	SI1L2_MOUSE	1722	0.00019905	1	1
Q80TF6	STAR9_MOUSE	4561	0.0001618	2	2
Q80TH2	ERBIN_MOUSE	1402	0.0000979	1	1
Q80TJ7	PHF8_MOUSE	1023	0.0000197	1	1
Q80TK0	K1107_MOUSE	1239	0.0000391	1	1
Q80TL0	PPM1E_MOUSE	749	0.000119685	1	1
Q80TL7	MON2_MOUSE	1715	0.00037072	2	3
Q80TN5	ZDH17_MOUSE	632	0.0000112	1	1
Q80TN7	NAV3_MOUSE	2359	0.000178533	1	1
Q80TR1	AGRL1_MOUSE	1466	0.0000925	2	2
Q80TR8	DCAF1_MOUSE	1506	0.000135429	1	1
Q80TS5	ZN423_MOUSE	1292	0.000345993	4	4
Q80TT8	CUL9_MOUSE	1865	0.000152031	2	3
Q80TV8	CLAP1_MOUSE	1535	0.000289477	1	1
Q80TY0	FNBP1_MOUSE	616	0.000188059	1	1
Q80TZ3	AUXI_MOUSE	938	0.0000511	2	2
Q80TZ9	RERE_MOUSE	1558	0.000576516	1	1
Q80U04	PJA2_MOUSE	707	0.0000284	1	1
Q80U19	DAAM2_MOUSE	1115	0.000181284	2	2
Q80U28	MADD_MOUSE	1577	0.0000212	1	1
Q80U35	ARHGH_MOUSE	2057	0.000179682	1	1
Q80U44	ZFY16_MOUSE	1528	0.000113975	1	1
Q80U49	C170B_MOUSE	1574	0.000531437	2	3
Q80U63	MFN2_MOUSE	757	0.00000864	1	1
Q80U70	SUZ12_MOUSE	741	0.000122141	1	1
Q80U87	UBP8_MOUSE	1080	0.000158974	2	2
Q80U95	UBE3C_MOUSE	1083	0.0000884	1	1
[truncated: 2,336 more rows]
