# Supplementary material for: Isolation and Characterization of Multi-Protein Complexes Enriched in the K-Cl Co-transporter 2 From Brain Plasma Membranes
Source: Front Mol Neurosci. 2020 Oct 22;13:563091. doi: 10.3389/fnmol.2020.563091 (PMC7643010; doi:10.3389/fnmol.2020.563091)
Supplement: Supplementary file 9 [file Data_Sheet_7.CSV]

Accession Number	Protein Name	Molecular Weight	Spectral Index	Unique Peptides	Number of Spectra
A0A087WPF7	AUTS2_MOUSE	1261	0.0000246	1	1
A0A0A6YY25	BTBDI_MOUSE	723	0.0000577	1	1
A0A0B4J1L0	CEA15_MOUSE	234	0.000197179	1	1
A0A0U1RPR8	GUC2D_MOUSE	1117	0.000229004	1	1
A0A140LI88	ANR31_MOUSE	1857	0.0000271	1	1
A0JLY1	CC173_MOUSE	547	0.0000701	1	1
A0JP43	EFCB5_MOUSE	1406	0.0000561	1	1
A1A535	MELT_MOUSE	833	0.000374222	1	1
A1L317	K1C24_MOUSE	512	0.0000335	1	1
A2A4P0	DHX8_MOUSE	1244	0.000342255	5	5
A2A5I3	CRSPL_MOUSE	253	0.00000484	1	1
A2A5R2	BIG2_MOUSE	1792	0.000170343	2	2
A2A5X5	KR161_MOUSE	502	0.0000408	1	1
A2A690	TANC2_MOUSE	1994	0.000305641	1	1
A2A699	F1712_MOUSE	822	0.000171285	1	1
A2A6M5	CACO2_MOUSE	331	0.000053	1	1
A2A791	ZMYM4_MOUSE	1549	0.000112073	2	2
A2A7S8	K1522_MOUSE	1013	0.000751444	1	1
A2A884	ZEP3_MOUSE	2348	0.000516398	2	2
A2A891	CMTA1_MOUSE	1682	0.000062	1	1
A2A8L1	CHD5_MOUSE	1946	0.0000436	1	1
A2A8L5	PTPRF_MOUSE	1898	0.000127053	1	1
A2A9C3	SZT2_MOUSE	3431	0.000206173	2	2
A2A9T0	TBKB1_MOUSE	611	0.000366658	1	1
A2AAE1	K1109_MOUSE	5005	0.000320601	2	2
A2AAJ9	OBSCN_MOUSE	8886	0.000722143	3	3
A2AAY5	SPD2B_MOUSE	908	0.00000995	1	1
A2AB59	RHG27_MOUSE	869	0.00000694	1	1
A2ADU8	DG2L6_MOUSE	337	0.00000732	1	1
A2AG58	BCLA3_MOUSE	752	0.000071	1	1
A2AGH6	MED12_MOUSE	2190	0.0000568	1	1
A2AGL3	RYR3_MOUSE	4863	0.000151984	3	3
A2AGT5	CKAP5_MOUSE	2032	0.000196541	2	2
A2AGX3	PRD11_MOUSE	565	0.0000674	1	1
A2AH22	AMRA1_MOUSE	1300	0.0000555	1	1
A2AHJ4	BRWD3_MOUSE	1799	0.000013	1	1
A2AI08	TPRN_MOUSE	749	0.000317585	1	1
A2AIG8	1A1L1_MOUSE	502	0.00000989	1	1
A2AIV8	CARD9_MOUSE	536	0.0000971	1	1
A2AJ76	HMCN2_MOUSE	5100	0.000115306	1	1
A2AJ77	PRD12_MOUSE	365	0.0000432	1	1
A2AJ88	PLPL7_MOUSE	1352	0.00000812	1	1
A2AJA9	AJM1_MOUSE	974	0.0000173	1	1
A2AJK6	CHD7_MOUSE	2986	0.0000229	1	1
A2AJT4	PNISR_MOUSE	805	0.0000946	1	1
A2AJX4	MALR1_MOUSE	2123	0.0000101	1	1
A2AKX3	SETX_MOUSE	2646	0.0000521	2	2
A2AKY4	Z804A_MOUSE	1200	0.0000744	1	1
A2ALK8	PTN3_MOUSE	913	0.000229005	1	1
A2AM05	CNTLN_MOUSE	1397	0.000231227	1	1
A2AM29	AF9_MOUSE	569	0.000266665	1	1
A2AMT1	BFSP1_MOUSE	669	0.0000386	1	1
A2AN08	UBR4_MOUSE	5180	0.0000796	1	1
A2APT9	KLD7A_MOUSE	773	0.0000467	2	2
A2APV2	FMNL2_MOUSE	1086	0.000320489	3	3
A2APX8	SCN1A_MOUSE	2009	0.000147801	2	2
A2AQ19	RTF1_MOUSE	715	0.0000749	1	1
A2AQ25	SKT_MOUSE	1946	0.000320409	2	2
A2AQH4	BCORL_MOUSE	1781	0.000170723	2	2
A2AQP0	MYH7B_MOUSE	1941	0.0000848	2	2
A2ARV4	LRP2_MOUSE	4660	0.0000755	2	2
A2ARZ3	FSIP2_MOUSE	6995	0.000163242	1	2
A2ASI5	SCN3A_MOUSE	1947	0.0000834	1	1
A2ASS6	TITIN_MOUSE	35213	0.014146527	17	21
A2AT37	RENT2_MOUSE	1269	0.000274363	2	2
A2AUC9	KLH41_MOUSE	606	0.0000641	1	1
A2AV25	FBCD1_MOUSE	459	0.000029	1	1
A2AVA0	SVEP1_MOUSE	3567	0.0000722	1	1
A2AWA9	RBGP1_MOUSE	1064	0.0000283	2	2
A2AWL7	MGAP_MOUSE	3003	0.0000088	1	1
A2CE44	ZXDB_MOUSE	873	0.000175603	1	1
A2CG49	KALRN_MOUSE	2964	0.000413193	2	2
A2CG63	ARI4B_MOUSE	1314	0.0000779	2	2
A2RSQ0	DEN5B_MOUSE	1274	0.0000379	1	1
A2RSY1	KANL3_MOUSE	903	0.0000469	1	1
A2RTF1	CTSRB_MOUSE	1109	0.000145848	2	2
A2RTL5	RSRC2_MOUSE	376	0.00014373	1	1
A2VDH3	LRC38_MOUSE	298	0.00000308	1	1
A3FIN4	AT8B5_MOUSE	1183	0.00012095	1	1
A3KFM7	CHD6_MOUSE	2711	0.0000635	1	1
A3KGF7	PLCB2_MOUSE	1181	0.000150135	1	1
A3KGF9	CCD9B_MOUSE	545	0.0000515	1	1
A3KGK3	FR1L4_MOUSE	1992	0.00016872	2	2
A3KGS3	RGPA2_MOUSE	1872	0.0000665	2	2
A6H5Y3	METH_MOUSE	1253	0.000202908	1	1
A6H611	MIPEP_MOUSE	711	0.000189147	1	1
A6H619	PHRF1_MOUSE	1682	0.006049308	6	6
A6H684	MGT4E_MOUSE	439	0.000102805	1	1
A6H687	SAC31_MOUSE	427	0.000126219	1	1
A6H690	IQCAL_MOUSE	825	0.000173377	2	2
A6H694	LRC63_MOUSE	637	0.0000386	1	1
A6H6A9	RBG1L_MOUSE	815	0.0000199	1	1
A6H8H2	DEN4C_MOUSE	1906	0.000159755	1	1
A6PWD2	FHAD1_MOUSE	1420	0.000166933	1	1
A6PWV5	ARI3C_MOUSE	409	0.0000749	1	1
A6PWY4	WDR76_MOUSE	622	0.000178369	1	1
A6X8Z5	RHG31_MOUSE	1425	0.000253634	1	1
A6X8Z9	TEX55_MOUSE	381	0.000108527	1	1
A6X919	D19L1_MOUSE	746	0.000016	1	1
A6X942	SH24B_MOUSE	431	0.000112598	1	1
A7L9Z8	AT2C2_MOUSE	944	0.000227943	1	1
A7M7C7	SKOR2_MOUSE	1008	0.0000583	2	2
A9JSM3	TM238_MOUSE	176	0.000271073	1	1
B0V2N1	PTPRS_MOUSE	1907	0.0000492	1	1
B1AQJ2	UBP36_MOUSE	1098	0.000339716	2	2
B1ARD6	SLFN9_MOUSE	910	0.0000159	1	1
B1AS29	GRIK3_MOUSE	919	0.0000423	1	1
B1AT66	MOT7_MOUSE	607	0.000351769	2	2
B1AVH7	TBD2A_MOUSE	922	0.0000501	1	1
B1AVY7	KI16B_MOUSE	1312	0.0000664	1	1
B1AWJ5	TMM8B_MOUSE	472	0.0000142	1	1
B1AWN6	SCN2A_MOUSE	2006	0.000741325	7	7
B1AY13	UBP24_MOUSE	2617	0.000638903	4	4
B1AYB6	MBD5_MOUSE	1498	0.0000515	1	1
B1AZI6	THOC2_MOUSE	1594	0.0000877	1	1
B1B1A0	LMBL4_MOUSE	621	0.0000195	1	1
B2KF05	BRPF3_MOUSE	1204	0.0000291	1	1
B2KFW1	ZSC20_MOUSE	1030	0.00000566	1	1
B2RQC2	UBP42_MOUSE	1324	0.000378045	2	2
B2RRD7	BRPF1_MOUSE	1212	0.0000837	2	2
B2RRE7	OTUD4_MOUSE	1107	0.000135743	2	2
B2RSH2	GNAI1_MOUSE	354	0.000463313	3	3
B2RU80	PTPRB_MOUSE	1998	0.000404049	3	3
B2RUP2	UN13D_MOUSE	1085	0.000174305	1	1
B2RUR4	KPRP_MOUSE	657	0.00000508	1	1
B2RWJ3	TM240_MOUSE	173	0.000426983	1	1
B2RWS6	EP300_MOUSE	2412	0.000150934	3	3
B2RY04	DOCK5_MOUSE	1868	0.000151785	2	2
B2RY56	RBM25_MOUSE	838	0.000347424	4	4
B2RY83	HPSE2_MOUSE	592	0.0000876	1	2
B5X0E4	ABCB5_MOUSE	1255	0.0000535	1	2
B7ZNG0	KIF7_MOUSE	1348	0.00000744	1	1
B8JK39	ITA9_MOUSE	1036	0.0000142	1	1
B9EJ86	OSBL8_MOUSE	889	0.0000103	1	1
B9EJV3	GRB1L_MOUSE	1913	0.0000819	1	1
B9EKR1	PTPRZ_MOUSE	2312	0.000136305	1	1
C0LLJ0	IMA8_MOUSE	499	0.0000198	1	1
C4P6S0	SHTAP_MOUSE	806	0.0000252	1	1
C8YR32	LOXH1_MOUSE	2068	0.0000578	2	2
D2EAC2	ZBED6_MOUSE	980	0.0000311	1	1
D2J0Y4	CJ090_MOUSE	644	0.0000256	1	1
D3YU32	T13C1_MOUSE	604	0.0000142	1	1
D3YVF0	AKAP5_MOUSE	745	0.001088932	5	6
D3YWJ0	SLIP_MOUSE	796	0.00015076	3	3
D3YX43	VSI10_MOUSE	558	0.0000556	1	1
D3YY23	LONF1_MOUSE	762	0.000258946	1	1
D3YYI7	RN217_MOUSE	515	0.000161261	1	1
D3YYU8	OBSL1_MOUSE	1804	0.000219193	1	1
D3YZP9	CCDC6_MOUSE	469	0.00033749	2	3
D3Z1D3	CEFIP_MOUSE	1412	0.000258605	2	2
D3Z4R1	HFM1_MOUSE	1434	0.000091	1	1
D3Z6Q9	BIN2_MOUSE	489	0.000534189	1	1
D3Z750	MRO2A_MOUSE	1679	0.000300722	1	1
D3Z7H8	CILP2_MOUSE	1162	0.00013046	1	1
E1U8D0	SOGA1_MOUSE	1418	0.0000174	1	1
E5FYH1	TOPZ1_MOUSE	1653	0.000315464	3	3
E9PUL5	PRRT2_MOUSE	346	0.0000874	1	1
E9PV24	FIBA_MOUSE	789	0.0000266	1	1
E9PVA8	GCN1_MOUSE	2671	0.0000113	1	1
E9PVB3	CC175_MOUSE	822	0.0000287	1	1
E9PW05	ZFP54_MOUSE	585	0.00013827	2	2
E9PXF8	MTMRD_MOUSE	1872	0.000081	1	1
E9PYI1	ZN568_MOUSE	671	0.0000423	1	1
E9PYK3	PARP4_MOUSE	1969	0.000110111	2	2
E9PYL2	PRR12_MOUSE	2035	0.00000532	1	1
E9PZM4	CHD2_MOUSE	1827	0.000195731	3	3
E9PZQ0	RYR1_MOUSE	5035	0.0000837	3	3
E9Q0N2	PTPRH_MOUSE	971	0.0000737	1	2
E9Q1U1	CC171_MOUSE	1324	0.000124405	2	2
E9Q286	ICE1_MOUSE	2241	0.001924217	2	2
E9Q2M9	WDFY4_MOUSE	3183	0.0000303	1	1
E9Q2Z1	CECR2_MOUSE	1453	0.000104122	1	1
E9Q309	CE350_MOUSE	3095	0.000116787	2	2
E9Q394	AKP13_MOUSE	2776	0.000960025	5	5
E9Q3L2	PI4KA_MOUSE	2105	0.000325512	5	5
E9Q3S4	M3K19_MOUSE	1311	0.000141989	1	1
E9Q401	RYR2_MOUSE	4966	0.000161904	2	2
E9Q414	APOB_MOUSE	4505	0.000135963	2	2
E9Q4F7	ANR11_MOUSE	2643	0.000191018	4	4
E9Q4J9	AGRF2_MOUSE	644	0.0000802	2	2
E9Q4N7	ARI1B_MOUSE	2244	0.00011616	2	2
E9Q4S1	PDE8B_MOUSE	865	0.0000192	2	2
E9Q555	RN213_MOUSE	5152	0.001814315	4	4
E9Q557	DESP_MOUSE	2883	0.002660551	22	23
E9Q5F9	SETD2_MOUSE	2537	0.000284592	2	2
E9Q5M6	CFA44_MOUSE	1843	0.00000617	1	1
E9Q5R7	NAL12_MOUSE	1054	0.0000213	1	1
E9Q634	MYO1E_MOUSE	1107	0.000054	1	1
E9Q6B2	CC85C_MOUSE	420	0.000241303	2	2
E9Q6C8	XKR6_MOUSE	638	0.0000401	1	1
E9Q6I0	V2116_MOUSE	856	0.00035669	1	1
E9Q6J5	BD1L1_MOUSE	3032	0.000818113	3	3
E9Q6W4	ZN296_MOUSE	445	0.001940909	1	1
E9Q6Z5	AUNIP_MOUSE	340	0.0000321	1	1
E9Q735	UBE4A_MOUSE	1028	0.000141515	2	2
E9Q784	ZC3HD_MOUSE	1729	0.000325535	7	7
E9Q7D5	ARHG5_MOUSE	1581	0.000109659	1	1
E9Q7E2	ARID2_MOUSE	1828	0.00000572	1	1
E9Q7G0	NUMA1_MOUSE	2094	0.000179578	2	2
E9Q7R9	CFA43_MOUSE	1682	0.00036473	3	3
E9Q8D0	DJC21_MOUSE	531	0.0000196	1	1
E9Q8T2	PRD15_MOUSE	1174	0.0000971	1	1
E9Q8T7	DYH1_MOUSE	4250	0.000479539	3	7
E9Q956	MCMD2_MOUSE	681	0.0000449	1	1
E9Q9D5	RBL2A_MOUSE	223	0.000322847	1	2
E9Q9R9	DLG5_MOUSE	1921	0.000249125	4	4
E9Q9W7	PDZD7_MOUSE	1021	0.000159614	1	1
E9QAF0	SPT31_MOUSE	1014	0.000208285	2	2
E9QAM5	HELZ2_MOUSE	2947	0.0000519	2	2
E9QAT4	SC16A_MOUSE	2357	0.0000722	1	1
E9QMW4	CP096_MOUSE	1145	0.0000083	1	1
F6SEU4	SYGP1_MOUSE	1340	0.000238428	1	1
F6ULY1	WFC6B_MOUSE	148	0.000101089	1	1
F6ZDS4	TPR_MOUSE	2431	0.000210153	3	3
F7A4A7	OTOGL_MOUSE	2325	0.000237194	1	1
F8VPQ2	ARI4A_MOUSE	1261	0.0000689	1	1
F8VPU2	FARP1_MOUSE	1048	0.0000992	1	1
G3X982	AOXC_MOUSE	1335	0.000207839	1	2
G3X9G7	ZN809_MOUSE	402	0.00032415	2	2
G3X9K3	BIG1_MOUSE	1846	0.0000117	1	1
G3XA57	RFIP2_MOUSE	512	0.000154885	5	5
G5E829	AT2B1_MOUSE	1220	0.000864347	6	7
G5E861	SCLT1_MOUSE	688	0.0000109	1	1
G5E870	TRIPC_MOUSE	2025	0.000203365	2	2
G5E8K5	ANK3_MOUSE	1961	0.000534223	9	9
G5E8P1	BRD1_MOUSE	1058	0.000476254	3	3
L0N7N1	KIF14_MOUSE	1674	0.00000511	1	1
O08528	HXK2_MOUSE	917	0.000116693	2	2
O08529	CAN2_MOUSE	700	0.00000211	1	1
O08530	S1PR1_MOUSE	382	0.0000399	1	1
O08532	CA2D1_MOUSE	1103	0.000402136	5	5
O08539	BIN1_MOUSE	588	0.000218014	2	2
O08547	SC22B_MOUSE	215	0.000233083	2	2
O08553	DPYL2_MOUSE	572	0.000069	2	2
O08576	RUN3A_MOUSE	446	0.0000633	2	9
O08582	GTPB1_MOUSE	668	0.00000379	1	1
O08586	PTEN_MOUSE	403	0.0000168	1	1
O08599	STXB1_MOUSE	594	0.000102062	2	2
O08638	MYH11_MOUSE	1972	0.000163414	1	1
O08648	M3K4_MOUSE	1597	0.000323128	2	2
O08663	MAP2_MOUSE	478	0.0000207	1	1
O08665	SEM3A_MOUSE	772	0.000158336	2	3
O08686	BARX2_MOUSE	283	0.0000104	1	1
O08691	ARGI2_MOUSE	354	0.00000371	1	1
O08692	NGP_MOUSE	167	0.0000218	1	1
O08715	AKAP1_MOUSE	857	0.0000346	1	1
O08736	CASPC_MOUSE	419	0.0000148	1	1
O08738	CASP6_MOUSE	276	0.000222945	1	1
O08750	NFIL3_MOUSE	462	0.0000879	1	1
O08759	UBE3A_MOUSE	870	0.000264779	1	1
O08789	MNT_MOUSE	591	0.0000424	1	1
O08807	PRDX4_MOUSE	274	0.000313492	1	1
O08808	DIAP1_MOUSE	1255	0.0000426	1	1
O08810	U5S1_MOUSE	971	0.0000142	1	1
O08811	ERCC2_MOUSE	760	0.0000413	2	2
O08852	PKD1_MOUSE	4293	0.000158788	1	1
O08900	IKZF3_MOUSE	507	0.000161573	1	1
O08901	BUB1_MOUSE	1058	0.0000025	1	1
O08908	P85B_MOUSE	722	0.00003	1	1
O08917	FLOT1_MOUSE	428	0.0000503	1	1
O08919	NUMBL_MOUSE	604	0.000433172	4	4
O08970	TUFT1_MOUSE	390	0.000145919	1	1
O08983	HPS1_MOUSE	704	0.0000202	1	1
O08992	SDCB1_MOUSE	299	0.000117864	2	2
O08999	LTBP2_MOUSE	1813	0.000124093	2	2
O09000	NCOA3_MOUSE	1398	0.0000284	1	1
O09047	C3AR_MOUSE	477	0.000337908	1	1
O09053	WRN_MOUSE	1401	0.0000302	1	1
O09159	MA2B1_MOUSE	1013	0.000138799	2	2
O09167	RL21_MOUSE	160	0.000198114	1	1
O35047	HOP2_MOUSE	217	0.0000252	1	1
O35099	M3K5_MOUSE	1380	0.000129417	1	1
O35126	ATN1_MOUSE	1175	0.0000194	1	1
O35129	PHB2_MOUSE	299	0.0000151	1	1
O35134	RPA1_MOUSE	1717	0.0000424	2	2
O35182	SMAD6_MOUSE	495	0.00000428	1	1
O35185	BHE40_MOUSE	411	0.0000298	1	1
O35219	KCNH2_MOUSE	1162	0.0000219	1	2
O35227	ADAM7_MOUSE	789	0.0000381	1	1
O35228	IL27B_MOUSE	228	0.0000265	1	1
O35284	BATF_MOUSE	125	0.0000355	1	1
O35290	ECP3_MOUSE	156	0.0000864	1	1
O35295	PURB_MOUSE	324	0.000142775	2	2
O35309	NMI_MOUSE	314	0.00000749	1	1
O35324	SH21B_MOUSE	132	0.0000239	1	1
O35326	SRSF5_MOUSE	269	0.00000776	1	1
O35345	IMA7_MOUSE	536	0.000107815	1	1
O35347	DGCR6_MOUSE	198	0.000015	1	1
O35350	CAN1_MOUSE	713	0.0000763	1	1
O35386	PAHX_MOUSE	338	0.0000652	1	1
O35435	PYRD_MOUSE	395	0.000889583	1	1
O35449	PRRT1_MOUSE	306	0.0000883	1	1
O35454	CLCN6_MOUSE	870	0.000823942	5	5
O35464	SEM6A_MOUSE	1031	0.00000623	1	1
O35465	FKBP8_MOUSE	402	0.000309598	2	2
O35468	WNT9B_MOUSE	359	0.00000339	1	1
O35488	S27A2_MOUSE	620	0.0000361	1	1
O35491	CLK2_MOUSE	499	0.0000996	1	1
O35492	CLK3_MOUSE	638	0.0000437	1	1
O35526	STX1A_MOUSE	288	0.000719282	3	3
O35551	RABE1_MOUSE	862	0.000104274	1	1
O35593	PSDE_MOUSE	310	0.0000421	1	1
O35594	IFT81_MOUSE	676	0.000631302	1	1
O35604	NPC1_MOUSE	1277	0.000290749	2	3
O35618	MDM4_MOUSE	489	0.0000343	1	1
O35622	FGF15_MOUSE	218	0.000138715	2	2
O35625	AXIN1_MOUSE	863	0.00013907	2	2
O35633	VIAAT_MOUSE	525	0.000284235	2	2
O35638	STAG2_MOUSE	1231	0.000111861	1	1
O35639	ANXA3_MOUSE	323	0.000356029	1	1
O35640	ANXA8_MOUSE	327	0.000190225	1	1
O35643	AP1B1_MOUSE	943	0.000175737	1	1
O35655	PPE1_MOUSE	650	0.0000164	1	1
O35682	MYADM_MOUSE	320	0.0000267	1	1
O35685	NUDC_MOUSE	332	0.000279692	2	2
O35691	PININ_MOUSE	725	0.0000377	1	1
O35701	MATN3_MOUSE	481	0.000210508	1	1
O35714	TNR18_MOUSE	228	0.000255099	1	1
O35738	KLF12_MOUSE	402	0.000187605	1	1
O35739	KLF9_MOUSE	244	0.00019052	2	2
O35740	CITE2_MOUSE	269	0.00010566	1	1
O35874	SATT_MOUSE	532	0.0000473	1	1
O35887	CALU_MOUSE	315	0.0000488	1	1
O35904	PK3CD_MOUSE	1043	0.0000546	1	1
O35927	CTND2_MOUSE	1247	0.000257247	4	4
O35929	REM1_MOUSE	297	0.000099	1	1
O54689	CCR6_MOUSE	367	0.000136174	1	1
O54692	ZW10_MOUSE	779	0.000314571	2	2
O54693	EDA_MOUSE	391	0.00000654	1	1
O54734	OST48_MOUSE	441	0.0000248	1	1
O54774	AP3D1_MOUSE	1199	0.000240753	1	1
O54784	DAPK3_MOUSE	448	0.0000833	1	1
O54790	MAFG_MOUSE	162	0.000221372	1	1
O54798	BRS3_MOUSE	399	0.00000564	1	1
O54799	NMBR_MOUSE	390	0.000199803	1	1
O54827	AT10A_MOUSE	1508	0.0000624	1	1
O54828	RGS9_MOUSE	675	0.0000196	1	1
O54829	RGS7_MOUSE	469	0.000185455	2	2
O54864	SUV91_MOUSE	412	0.0000128	1	2
O54905	B3GT2_MOUSE	422	0.000801639	2	2
O54915	NR1I2_MOUSE	431	0.0000145	1	1
O54916	REPS1_MOUSE	795	0.0000513	1	1
O54931	AKAP2_MOUSE	893	0.000125418	2	2
O54956	DPOE2_MOUSE	527	0.000253743	1	1
O54967	ACK1_MOUSE	1055	0.000171608	1	1
O54972	MTG16_MOUSE	620	0.000121065	1	1
O54988	SLK_MOUSE	1233	0.000066	1	1
O54991	CNTP1_MOUSE	1385	0.001389625	11	11
O55017	CAC1B_MOUSE	2327	0.000109735	1	1
O55022	PGRC1_MOUSE	195	0.000114697	2	2
O55029	COPB2_MOUSE	905	0.000138484	1	1
O55087	MEF2B_MOUSE	349	0.000236314	1	1
O55098	STK10_MOUSE	966	0.0000305	1	1
O55100	SNG1_MOUSE	234	0.0000558	1	1
O55102	BL1S1_MOUSE	125	0.0000251	1	1
O55131	SEPT7_MOUSE	436	0.0000876	1	1
O55143	AT2A2_MOUSE	1044	0.000655588	5	5
O55176	PJA1_MOUSE	578	0.0000752	1	1
O55187	CBX4_MOUSE	551	0.0000293	1	1
O55192	SC6A2_MOUSE	617	0.0000188	1	1
O55201	SPT5H_MOUSE	1082	0.000135606	3	3
O55222	ILK_MOUSE	452	0.000212604	1	1
O70138	MMP8_MOUSE	465	0.00011647	1	1
O70161	PI51C_MOUSE	661	0.000389733	1	1
O70165	FCN1_MOUSE	334	0.0000937	1	1
O70194	EIF3D_MOUSE	548	0.000119432	2	2
O70200	AIF1_MOUSE	147	0.0000308	1	1
O70201	BIRC5_MOUSE	140	0.000102159	1	1
O70220	FOXQ1_MOUSE	400	0.000107763	1	1
O70228	ATP9A_MOUSE	1047	0.001218375	10	12
O70237	GFI1B_MOUSE	330	0.0000158	1	1
O70283	WNT2B_MOUSE	389	0.00000862	1	1
O70305	ATX2_MOUSE	1285	0.000184333	2	2
O70310	NMT1_MOUSE	496	0.0000214	1	1
O70318	E41L2_MOUSE	988	0.000153012	1	1
O70325	GPX4_MOUSE	197	0.000302254	3	3
O70338	RNH1_MOUSE	285	0.0000244	1	1
O70340	NPTX2_MOUSE	429	0.0000142	1	1
O70343	PRGC1_MOUSE	797	0.0000637	1	1
O70361	PER3_MOUSE	1113	0.00011188	1	1
O70362	PHLD_MOUSE	837	0.000222308	1	1
O70374	MTG8R_MOUSE	594	0.0000258	1	1
O70378	EMC8_MOUSE	207	0.000138998	1	1
O70400	PDLI1_MOUSE	327	0.0000529	1	1
O70422	TF2H4_MOUSE	463	0.000063	1	1
O70439	STX7_MOUSE	261	0.000218309	2	2
O70443	GNAZ_MOUSE	355	0.000418539	4	5
O70445	BARD1_MOUSE	765	0.00018927	2	2
O70468	MYPC3_MOUSE	1270	0.000371459	3	3
O70472	TM131_MOUSE	1877	0.000131529	1	1
O70480	VAMP4_MOUSE	141	0.0000671	2	2
O70503	DHB12_MOUSE	312	0.0000432	1	1
O70507	HCN4_MOUSE	1186	0.0000439	2	2
O70514	FGFP1_MOUSE	251	0.000000868	1	1
O70551	SRPK1_MOUSE	648	0.000249986	2	2
O70566	DIAP2_MOUSE	1098	0.0000385	2	2
O70570	PIGR_MOUSE	771	0.00000873	1	1
O70589	CSKP_MOUSE	926	0.00025494	3	3
O70591	PFD2_MOUSE	154	0.0000145	1	1
O70624	MYOC_MOUSE	490	0.000147221	1	1
O88174	MCP_MOUSE	365	0.00000606	1	1
O88196	TTC3_MOUSE	1979	0.000226772	2	2
O88199	CHST3_MOUSE	472	0.000534686	3	3
O88286	WIZ_MOUSE	1684	0.0000901	1	1
O88307	SORL_MOUSE	2215	0.000868669	10	11
O88322	NID2_MOUSE	1403	0.000181308	1	1
O88324	CD83_MOUSE	196	0.0000439	1	1
O88327	CTNL1_MOUSE	731	0.000244142	1	1
O88329	MYO1A_MOUSE	1043	0.000286392	3	3
O88343	S4A4_MOUSE	1079	0.006827842	13	16
O88351	IKKB_MOUSE	757	0.00000501	1	1
O88379	BAZ1A_MOUSE	1555	0.000167347	3	3
O88384	VTI1B_MOUSE	232	0.000469507	4	4
O88398	AVIL_MOUSE	819	0.000337398	1	4
O88427	CAC1H_MOUSE	2365	0.0000506	1	1
O88428	PAPS2_MOUSE	621	0.0000831	1	1
O88430	CCL22_MOUSE	92	0.0000695	2	2
O88444	ADCY1_MOUSE	1118	0.000088	2	2
O88466	ZN106_MOUSE	1888	0.001191453	3	3
O88491	NSD1_MOUSE	2588	0.000255391	2	2
O88495	MTR1L_MOUSE	591	0.0000204	1	1
O88566	AXIN2_MOUSE	840	0.0000565	1	1
O88572	LRP6_MOUSE	1613	0.00000727	1	1
O88573	AFF1_MOUSE	1216	0.00031934	3	3
O88602	CCG2_MOUSE	323	0.0000176	1	1
O88609	LMX1B_MOUSE	395	0.00000859	1	1
O88622	PARG_MOUSE	969	0.0000435	1	1
O88662	EMP2_MOUSE	172	0.0000618	1	1
O88685	PRS6A_MOUSE	442	0.0000825	2	2
O88696	CLPP_MOUSE	272	0.000028	1	1
O88704	HCN1_MOUSE	910	0.0000224	1	1
O88738	BIRC6_MOUSE	4882	0.000648683	4	4
O88746	TOM1_MOUSE	492	0.0000643	1	1
O88783	FA5_MOUSE	2183	0.000277672	4	4
O88799	ZAN_MOUSE	5376	0.0000546	1	1
O88829	SIAT9_MOUSE	414	0.000199778	1	1
O88834	SHD_MOUSE	343	0.000819381	1	1
O88848	ARL6_MOUSE	186	0.0000207	1	1
O88855	LT4R1_MOUSE	351	0.000129117	1	1
O88856	TPST2_MOUSE	376	0.0000843	1	1
O88876	DHRS3_MOUSE	302	0.000278014	1	1
O88898	P63_MOUSE	680	0.0000715	2	2
O88932	KCJ15_MOUSE	375	0.0000119	1	1
O88935	SYN1_MOUSE	706	0.000282874	2	2
O88962	CP8B1_MOUSE	500	0.00033864	1	1
O88974	SETB1_MOUSE	1307	0.000221994	1	1
O88978	TILB_MOUSE	473	0.0000493	1	1
O88983	STX8_MOUSE	236	0.000116609	2	2
O88990	ACTN3_MOUSE	900	0.000113032	1	1
O88995	IKBL1_MOUSE	381	0.00000533	1	1
O88998	NOE1_MOUSE	485	0.000791916	3	3
O89001	CBPD_MOUSE	1377	0.000207039	2	2
O89019	INVS_MOUSE	1062	0.0000208	1	1
O89026	ROBO1_MOUSE	1612	0.000349127	3	3
O89033	CDC6_MOUSE	562	0.000222429	1	1
O89051	ITM2B_MOUSE	266	0.002007662	3	3
O89090	SP1_MOUSE	784	0.0000269	1	1
O89094	CASPE_MOUSE	257	0.0000502	1	1
P00329	ADH1_MOUSE	375	0.00000678	1	1
P00405	COX2_MOUSE	227	0.000206077	1	1
P00536	MOS_MOUSE	343	0.000116559	2	2
P00756	K1KB3_MOUSE	261	0.0000668	1	1
P00796	RENI2_MOUSE	401	0.0000674	1	1
P01027	CO3_MOUSE	1663	0.000200596	2	2
P01108	MYC_MOUSE	439	0.000063	1	1
P01132	EGF_MOUSE	1217	0.001678925	2	2
P01139	NGF_MOUSE	241	0.000128713	1	1
P01193	COLI_MOUSE	235	0.0000278	2	2
P01592	IGJ_MOUSE	159	0.0000289	1	1
P01629	KV2A4_MOUSE	112	0.00022224	1	1
P01831	THY1_MOUSE	162	0.000139789	1	1
P01867	IGG2B_MOUSE	404	0.0000619	1	2
P01869	IGH1M_MOUSE	393	0.0000971	1	1
P01921	HB2D_MOUSE	265	0.00000795	1	1
P01942	HBA_MOUSE	142	0.000109025	1	1
P02468	LAMC1_MOUSE	1607	0.0000693	1	1
P02469	LAMB1_MOUSE	1786	0.0000515	1	1
P02535	K1C10_MOUSE	570	0.000174352	1	1
P02664	CS2LB_MOUSE	143	0.0000694	1	1
P02798	MT2_MOUSE	61	0.0000349	1	1
P03921	NU5M_MOUSE	607	0.0000802	1	1
P03958	ADA_MOUSE	352	0.0000406	1	1
P03995	GFAP_MOUSE	430	0.000113793	1	1
P04104	K2C1_MOUSE	637	0.000130071	1	4
P04186	CFAB_MOUSE	761	0.0000446	1	1
P04187	GRAB_MOUSE	247	0.000123483	1	1
P04370	MBP_MOUSE	250	0.000155915	1	1
P04760	ACHG_MOUSE	519	0.000012	1	1
P04945	KV6AB_MOUSE	108	0.0000124	1	1
P05202	AATM_MOUSE	430	0.000435207	1	1
P05366	SAA1_MOUSE	122	0.0000402	1	1
P05480	SRC_MOUSE	541	0.00010273	2	2
P06323	TVA3_MOUSE	132	0.0000403	1	1
P06344	HB2U_MOUSE	263	0.000134339	1	1
P06684	CO5_MOUSE	1680	0.000155878	1	1
P06795	MDR1B_MOUSE	1276	0.0000923	1	1
P06837	NEUM_MOUSE	227	0.000533965	3	3
P06869	UROK_MOUSE	433	0.0000295	2	2
P06876	MYB_MOUSE	636	0.000104809	1	1
P07356	ANXA2_MOUSE	339	0.000602259	5	5
P07724	ALBU_MOUSE	608	0.00019068	1	5
P07901	HS90A_MOUSE	733	0.000114891	3	3
P08032	SPTA1_MOUSE	2415	0.000280634	2	2
P08071	TRFL_MOUSE	707	0.000015	1	1
P08103	HCK_MOUSE	524	0.00000944	1	1
P08113	ENPL_MOUSE	802	0.000044	2	2
P08122	CO4A2_MOUSE	1707	0.0000828	1	1
P08508	FCGR3_MOUSE	261	0.000115477	1	1
P08553	NFM_MOUSE	848	0.0000314	2	2
P08556	RASN_MOUSE	189	0.0000795	1	1
P08730	K1C13_MOUSE	437	0.000504113	1	2
P08752	GNAI2_MOUSE	355	0.000371415	3	3
P08775	RPB1_MOUSE	1970	0.0000517	1	1
P09022	HXA1_MOUSE	331	0.0000524	1	1
P09055	ITB1_MOUSE	798	0.0000601	1	1
P09242	PPBT_MOUSE	524	0.0000376	1	1
P09470	ACE_MOUSE	1312	0.0000175	1	1
P09528	FRIH_MOUSE	182	0.0000902	1	1
P09542	MYL3_MOUSE	204	0.000285317	1	1
P09581	CSF1R_MOUSE	977	0.0000707	1	1
P09632	HXB8_MOUSE	243	0.00021752	1	1
P09813	APOA2_MOUSE	102	0.0000253	1	1
P09922	MX1_MOUSE	631	0.000142699	1	1
P0C5E4	PTPRQ_MOUSE	2300	0.0000241	1	1
P0C6F1	DYH2_MOUSE	4456	0.000256681	4	4
P0C871	PA24B_MOUSE	782	0.0000123	1	1
P0C8B4	GON7_MOUSE	98	0.0000609	1	1
P0CW70	D19L2_MOUSE	773	0.0000419	1	1
P0DOV2	IFI4_MOUSE	619	0.0000269	1	1
P10076	ZFP26_MOUSE	861	0.000258221	2	2
P10077	ZFP27_MOUSE	819	0.0000437	1	1
P10078	ZFP28_MOUSE	825	0.000113052	1	1
P10085	MYOD1_MOUSE	318	0.00000464	1	1
P10126	EF1A1_MOUSE	462	0.000372867	2	2
P10493	NID1_MOUSE	1245	0.000190977	1	1
P10630	IF4A2_MOUSE	407	0.0000279	1	1
P10637	TAU_MOUSE	733	0.0000995	1	1
P10639	THIO_MOUSE	105	0.000292993	1	1
P10649	GSTM1_MOUSE	218	0.0000138	1	1
P10751	ZFP11_MOUSE	647	0.000140959	1	1
P10755	ZFP14_MOUSE	501	0.0000295	2	2
P10820	PERF_MOUSE	554	0.000371179	1	1
P10833	RRAS_MOUSE	218	0.000141097	1	1
P10852	4F2_MOUSE	526	0.00095411	6	7
P11032	GRAA_MOUSE	260	0.0000199	2	2
P11087	CO1A1_MOUSE	1453	0.000181415	1	1
P11103	PARP1_MOUSE	1013	0.000084	1	1
P11531	DMD_MOUSE	3678	0.0000248	2	2
P11627	L1CAM_MOUSE	1260	0.0000136	1	1
P11679	K2C8_MOUSE	490	0.0000122	1	1
P11798	KCC2A_MOUSE	478	0.00000667	1	1
P11881	ITPR1_MOUSE	2749	0.001542127	16	16
P11930	NUD19_MOUSE	357	0.000077	1	1
P11985	TC1D3_MOUSE	191	0.0000167	1	1
P12382	PFKAL_MOUSE	780	0.00074885	1	1
P12400	CTL2B_MOUSE	113	0.003724614	1	13
P12657	ACM1_MOUSE	460	0.000580386	2	3
P12787	COX5A_MOUSE	146	0.000147498	1	1
P12815	PDCD6_MOUSE	191	0.0000602	1	1
P12960	CNTN1_MOUSE	1020	0.00280397	15	15
P13373	VPRE2_MOUSE	142	0.00021844	1	1
P13541	MYH3_MOUSE	1940	0.000184484	2	2
P13595	NCAM1_MOUSE	1115	0.00018996	2	2
P13808	B3A2_MOUSE	1237	0.000112367	1	1
P14094	AT1B1_MOUSE	304	0.0000963	1	1
P14106	C1QB_MOUSE	253	0.000278428	1	2
P14115	RL27A_MOUSE	148	0.000104392	2	2
P14131	RS16_MOUSE	146	0.000109702	2	2
P14404	MECOM_MOUSE	1232	0.0000293	1	1
P14602	HSPB1_MOUSE	209	0.000175791	1	1
P14873	MAP1B_MOUSE	2464	0.000275325	4	4
P14901	HMOX1_MOUSE	289	0.00000848	1	1
P15105	GLNA_MOUSE	373	0.0000609	1	1
P15208	INSR_MOUSE	1372	0.000078	2	2
P15307	REL_MOUSE	587	0.000114369	1	3
P15331	PERI_MOUSE	475	0.000287596	2	2
P15508	SPTB1_MOUSE	2128	0.000185929	3	3
P15539	C11B2_MOUSE	500	0.0000838	1	1
P15702	LEUK_MOUSE	395	0.000051	1	1
P15920	VPP2_MOUSE	856	0.00025244	3	3
P15975	UBP53_MOUSE	1069	0.000149928	3	3
P16014	SCG1_MOUSE	677	0.0000208	1	1
P16043	SLIB_MOUSE	103	0.000138218	1	1
P16283	B3A3_MOUSE	1227	0.000723911	7	7
P16330	CN37_MOUSE	420	0.005810841	11	14
P16332	MUTA_MOUSE	748	0.000227729	2	2
P16372	ZFP58_MOUSE	489	0.000606167	1	32
P16374	ZFP60_MOUSE	707	0.000105601	1	1
P16381	DDX3L_MOUSE	660	0.0000492	1	1
P16382	IL4RA_MOUSE	810	0.000344388	2	2
P16546	SPTN1_MOUSE	2472	0.005692594	3	3
P16675	PPGB_MOUSE	474	0.0000146	1	1
P16879	FES_MOUSE	822	0.000126875	2	2
P16882	GHR_MOUSE	650	0.000305506	1	1
P17182	ENOA_MOUSE	434	0.0000182	1	1
P17426	AP2A1_MOUSE	977	0.000012	1	1
P17427	AP2A2_MOUSE	938	0.000355325	5	5
P17532	TPH1_MOUSE	447	0.0000949	1	1
P17710	HXK1_MOUSE	974	0.0000339	2	2
P17751	TPIS_MOUSE	299	0.000131379	1	2
P17809	GTR1_MOUSE	492	0.000121807	2	2
P17897	LYZ1_MOUSE	148	0.000193031	1	1
P18337	LYAM1_MOUSE	372	0.0000178	1	1
P18654	KS6A3_MOUSE	740	0.000195704	1	1
P18872	GNAO_MOUSE	354	0.004905091	7	9
P19123	TNNC1_MOUSE	161	0.0000568	1	1
P19137	LAMA1_MOUSE	3083	0.0000484	3	3
P19246	NFH_MOUSE	1090	0.0000468	1	1
P19253	RL13A_MOUSE	203	0.000135312	1	1
P19536	COX5B_MOUSE	128	0.0000944	1	1
P19785	ESR1_MOUSE	599	0.00004	1	1
P20029	BIP_MOUSE	655	0.0000132	1	1
P20033	PDGFA_MOUSE	211	0.0000158	1	1
P20040	HB24_MOUSE	264	0.000127824	1	1
P20152	VIME_MOUSE	466	0.0000568	1	1
P20263	PO5F1_MOUSE	352	0.0000629	1	1
P20293	TBXT_MOUSE	436	0.000140358	1	1
P20357	MTAP2_MOUSE	1828	0.000656984	5	5
P20664	PRI1_MOUSE	417	0.00000883	1	1
P20782	ACHE_MOUSE	493	0.0000812	1	1
P21271	MYO5B_MOUSE	1818	0.00028997	2	2
P21275	BMP4_MOUSE	408	0.000311122	1	1
P21279	GNAQ_MOUSE	359	0.0000331	1	1
P21440	MDR3_MOUSE	1276	0.0000126	1	1
P21803	FGFR2_MOUSE	821	0.000103315	1	2
P21812	MCPT4_MOUSE	246	0.0000279	1	1
P21855	CD72_MOUSE	354	0.0000134	1	1
P21981	TGM2_MOUSE	686	0.0000116	1	1
P22005	PENK_MOUSE	268	0.000155371	2	2
P22227	ZFP42_MOUSE	288	0.0000306	1	1
P22387	EDN1_MOUSE	202	0.000391825	2	2
P22561	WT1_MOUSE	449	0.000174312	3	3
P22723	GBRG2_MOUSE	474	0.000300326	4	4
P22727	WNT6_MOUSE	364	0.000283491	2	2
P23116	EIF3A_MOUSE	1344	0.000408082	3	3
P23242	CXA1_MOUSE	382	0.000753222	4	4
P23336	GGTA1_MOUSE	394	0.0000925	1	1
P23359	BMP7_MOUSE	430	0.000320657	1	1
P23440	PDE6B_MOUSE	856	0.0000548	1	1
P23607	ZFA_MOUSE	742	0.0000105	1	1
P23738	DCHS_MOUSE	662	0.000247062	1	1
P23818	GRIA1_MOUSE	907	0.000590637	5	6
P23819	GRIA2_MOUSE	883	0.000793174	10	10
P23881	TCEA3_MOUSE	347	0.000227232	1	1
P23949	TISD_MOUSE	484	0.00000987	1	1
P24270	CATA_MOUSE	527	0.00020035	2	2
P24383	WNT7A_MOUSE	349	0.00012518	2	2
P24529	TY3H_MOUSE	498	0.000148791	1	1
P24604	TEC_MOUSE	630	0.000121119	1	1
P24622	CRYAA_MOUSE	196	0.000214017	1	1
P24788	CD11B_MOUSE	784	0.0000282	1	1
P24860	CCNB1_MOUSE	430	0.0000693	1	1
P25118	TNR1A_MOUSE	454	0.0000943	2	2
P25206	MCM3_MOUSE	812	0.0000313	1	1
P25444	RS2_MOUSE	293	0.000300267	3	3
P25785	TIMP2_MOUSE	220	0.0000387	1	1
P25799	NFKB1_MOUSE	971	0.0000432	1	1
P25976	UBF1_MOUSE	765	0.0000153	1	1
P26011	ITB7_MOUSE	806	0.00000929	1	1
P26039	TLN1_MOUSE	2541	0.000175552	2	2
P26041	MOES_MOUSE	577	0.000116494	1	1
P26043	RADI_MOUSE	583	0.00026063	1	1
P26151	FCGR1_MOUSE	404	0.000984489	7	8
P26361	CFTR_MOUSE	1476	0.0000222	1	1
P26369	U2AF2_MOUSE	475	0.0000639	1	1
P26618	PGFRA_MOUSE	1089	0.000039	1	1
P26638	SYSC_MOUSE	512	0.0000625	2	2
P26645	MARCS_MOUSE	309	0.0000343	1	1
P27046	MA2A1_MOUSE	1150	0.000038	1	1
P27546	MAP4_MOUSE	1125	0.0001589	2	2
P27601	GNA13_MOUSE	377	0.0002343	3	3
P27659	RL3_MOUSE	403	0.000888894	5	6
P27664	PDE6A_MOUSE	859	0.0000317	1	1
P27699	CREM_MOUSE	357	0.0000851	1	1
P27931	IL1R2_MOUSE	410	0.000307898	2	2
P28033	CEBPB_MOUSE	296	0.0000869	1	1
P28235	CXA4_MOUSE	333	0.000126604	1	1
P28236	CXA8_MOUSE	440	0.000247191	1	1
P28301	LYOX_MOUSE	411	0.000149585	1	1
P28574	MAX_MOUSE	160	0.0000033	1	1
P28575	IPP_MOUSE	584	0.000204358	1	1
P28652	KCC2B_MOUSE	542	0.0000246	1	1
P28660	NCKP1_MOUSE	1128	0.0000672	4	4
P28667	MRP_MOUSE	200	0.0000672	1	1
P28740	KIF2A_MOUSE	705	0.000470797	5	6
P28825	MEP1A_MOUSE	747	0.000312319	1	1
P28867	KPCD_MOUSE	674	0.00000832	1	1
P29268	CCN2_MOUSE	348	0.0000564	1	1
P29319	EPHA3_MOUSE	983	0.001139714	2	2
P29452	CASP1_MOUSE	402	0.000121992	1	1
P29477	NOS2_MOUSE	1144	0.00000113	1	1
P29533	VCAM1_MOUSE	739	0.00000689	1	1
P29812	TYRP2_MOUSE	517	0.0000335	1	1
P30275	KCRU_MOUSE	418	0.000112749	1	1
P30276	CCNB2_MOUSE	398	0.0000259	1	1
P30285	CDK4_MOUSE	303	0.0000242	1	1
P30415	NKTR_MOUSE	1453	0.000508078	3	3
P31254	UBA1Y_MOUSE	1058	0.0000244	1	1
P31316	GSX2_MOUSE	305	0.0000216	1	1
P31648	SC6A1_MOUSE	599	0.000297677	2	3
P31650	S6A11_MOUSE	627	0.00109699	5	5
P31651	S6A12_MOUSE	614	0.00000964	1	1
P31955	AREG_MOUSE	248	0.0000196	1	1
P32507	NECT2_MOUSE	530	0.000216349	1	1
P33173	KIF1A_MOUSE	1695	0.0000538	1	1
P33174	KIF4_MOUSE	1231	0.0000795	2	2
P33267	CP2F2_MOUSE	491	0.0000585	1	1
P33609	DPOLA_MOUSE	1465	0.0000117	1	1
P33610	PRI2_MOUSE	505	0.000325801	2	2
P33611	DPOA2_MOUSE	600	0.00000676	1	1
P34022	RANG_MOUSE	203	0.0000307	1	1
P34152	FAK1_MOUSE	1052	0.000115551	2	2
P34985	OL143_MOUSE	313	0.0000122	1	1
P35235	PTN11_MOUSE	593	0.0000225	1	1
P35278	RAB5C_MOUSE	216	0.000227663	1	1
P35282	RAB21_MOUSE	222	0.0000978	1	1
P35293	RAB18_MOUSE	206	0.000096	2	2
P35375	PE2R1_MOUSE	405	0.000217895	1	1
P35396	PPARD_MOUSE	440	0.000386358	2	2
P35436	NMDE1_MOUSE	1464	0.000105949	1	1
P35438	NMDZ1_MOUSE	938	0.000055	2	2
P35441	TSP1_MOUSE	1170	0.000163241	2	2
P35492	HUTH_MOUSE	657	0.000235165	3	3
P35546	RET_MOUSE	1115	0.00010749	1	1
P35564	CALX_MOUSE	591	0.000146824	2	2
P35601	RFC1_MOUSE	1131	0.000217005	1	1
P35639	DDIT3_MOUSE	168	0.000315736	1	1
P35700	PRDX1_MOUSE	199	0.00041108	4	4
P35710	SOX5_MOUSE	763	0.0000549	1	1
P35761	TTK_MOUSE	856	0.0000113	1	1
P35802	GPM6A_MOUSE	278	0.000527841	1	2
P35803	GPM6B_MOUSE	328	0.0000372	1	1
P35821	PTN1_MOUSE	432	0.0000834	2	2
P35917	VGFR3_MOUSE	1363	0.000116417	1	1
P35951	LDLR_MOUSE	862	0.0000128	1	1
P35969	VGFR1_MOUSE	1333	0.00013336	2	2
P35980	RL18_MOUSE	188	0.0000184	2	2
P36371	TAP2_MOUSE	702	0.0000401	2	2
P36552	HEM6_MOUSE	443	0.00000941	1	1
P37237	FGF8_MOUSE	268	0.0000693	1	1
P37238	PPARG_MOUSE	505	0.0000108	1	1
P37913	DNLI1_MOUSE	916	0.0000272	1	1
P38532	HSF1_MOUSE	525	0.0000234	1	1
P38647	GRP75_MOUSE	679	0.000527782	5	6
P38649	BGAT_MOUSE	332	0.000155025	1	1
P39053	DYN1_MOUSE	867	0.000299595	3	3
P39087	GRIK2_MOUSE	908	0.0000261	1	1
P39098	MA1A2_MOUSE	641	0.000331742	2	2
P39429	TRAF2_MOUSE	501	0.000184416	1	1
P39447	ZO1_MOUSE	1745	0.000525475	8	8
P39655	LOX12_MOUSE	663	0.0000417	1	1
P39689	CDN1A_MOUSE	159	0.000160288	1	1
P40223	CSF3R_MOUSE	837	0.000383595	1	1
P40749	SYT4_MOUSE	425	0.000156306	2	2
P41105	RL28_MOUSE	137	0.0000972	1	1
P41155	TNFC_MOUSE	306	0.00000245	1	1
P41164	ETV1_MOUSE	477	0.000166844	1	1
P41216	ACSL1_MOUSE	699	0.0000299	1	1
P41233	ABCA1_MOUSE	2261	0.000560463	1	1
P41234	ABCA2_MOUSE	2434	0.000234463	1	1
P41242	MATK_MOUSE	505	0.000201059	1	1
P41971	ELK3_MOUSE	409	0.0000141	1	1
P42209	SEPT1_MOUSE	366	0.000159269	1	1
P42225	STAT1_MOUSE	749	0.000149794	1	1
P42669	PURA_MOUSE	321	0.000178122	1	1
P42703	LIFR_MOUSE	1092	0.0000127	1	1
P43006	EAA2_MOUSE	572	0.010046619	8	8
P43028	GDF6_MOUSE	454	0.000134648	2	2
P43120	HHEX_MOUSE	271	0.0000229	1	1
P43136	NR2F6_MOUSE	390	0.00000302	1	1
P43352	RAD52_MOUSE	420	0.0000532	1	1
P43432	IL12B_MOUSE	335	0.000039	1	1
P43883	PLIN2_MOUSE	425	0.0000443	1	1
P45481	CBP_MOUSE	2441	0.000122157	1	1
P45700	MA1A1_MOUSE	655	0.000384453	1	2
P46096	SYT1_MOUSE	421	0.0000642	2	2
P46460	NSF_MOUSE	744	0.002035864	12	12
P46660	AINX_MOUSE	501	0.000177763	2	2
P46662	MERL_MOUSE	596	0.0000117	1	1
P46684	ZIC1_MOUSE	447	0.0000795	1	1
P46737	BRCC3_MOUSE	291	0.0000749	1	1
P46978	STT3A_MOUSE	705	0.0000473	1	1
P47708	RP3A_MOUSE	681	0.000635495	3	3
P47743	GRM8_MOUSE	908	0.000173934	1	1
P47746	CNR1_MOUSE	473	0.0000322	1	1
P47857	PFKAM_MOUSE	780	0.000264038	3	3
P47878	IBP3_MOUSE	292	0.00000707	1	1
P47879	IBP4_MOUSE	254	0.0000876	1	1
P47911	RL6_MOUSE	296	0.000772445	6	6
P47934	CACP_MOUSE	626	0.0000294	1	1
P47962	RL5_MOUSE	297	0.0000275	1	1
P47963	RL13_MOUSE	211	0.000278843	2	2
P48025	KSYK_MOUSE	629	0.000128371	1	1
P48168	GLRB_MOUSE	496	0.0000559	1	1
P48193	41_MOUSE	858	0.000220085	1	1
P48281	VDR_MOUSE	422	0.000253033	2	2
P48356	LEPR_MOUSE	1162	0.00000691	1	1
P48441	IDUA_MOUSE	634	0.0000275	1	1
P48455	PP2BC_MOUSE	513	0.0000935	1	1
P48614	WN10B_MOUSE	389	0.00000441	1	1
P48678	LMNA_MOUSE	665	0.0000339	2	2
P48725	PCNT_MOUSE	2898	0.000460387	3	3
P48754	BRCA1_MOUSE	1812	0.000038	1	1
P48962	ADT1_MOUSE	298	0.000866116	5	5
P48986	NDF6_MOUSE	337	0.000097	1	1
P49025	CTRO_MOUSE	2055	0.000740145	3	3
P49300	CLC10_MOUSE	304	0.00001	1	1
P49429	HPPD_MOUSE	393	0.0000368	1	1
P49443	PPM1A_MOUSE	382	0.0000333	1	1
P49446	PTPRE_MOUSE	699	0.000197197	2	3
P49452	CENPC_MOUSE	906	0.0000171	1	1
P49582	ACHA7_MOUSE	502	0.0000441	1	1
P49718	MCM5_MOUSE	734	0.000118277	2	2
P50284	TNR3_MOUSE	415	0.0000938	1	1
P50296	ARY3_MOUSE	290	0.00000558	1	1
P50396	GDIA_MOUSE	447	0.0000153	1	1
P50431	GLYC_MOUSE	478	0.0000489	1	1
P50516	VATA_MOUSE	617	0.000943418	5	5
P50544	ACADV_MOUSE	656	0.0000561	2	2
P50592	TNF10_MOUSE	291	0.000115	1	1
P50752	TNNT2_MOUSE	301	0.0000105	1	1
P51125	ICAL_MOUSE	788	0.0000105	1	1
P51141	DVL1_MOUSE	695	0.0000938	2	2
P51150	RAB7A_MOUSE	207	0.00000974	1	1
P51432	PLCB3_MOUSE	1234	0.00000509	1	1
P51612	XPC_MOUSE	930	0.000144009	1	1
P51791	CLCN3_MOUSE	818	0.000228266	4	4
P51807	DYLT1_MOUSE	113	0.0000201	1	1
P51827	AFF3_MOUSE	1254	0.000171845	1	1
P51829	ADCY7_MOUSE	1099	0.000057	1	1
P51830	ADCY9_MOUSE	1353	0.000101968	2	2
P51860	NP1L2_MOUSE	460	0.0000703	1	1
P51863	VA0D1_MOUSE	351	0.0000577	1	1
P51881	ADT2_MOUSE	298	0.000386836	3	3
P51906	EAA3_MOUSE	523	0.0000656	2	2
P52187	KCJ12_MOUSE	427	0.000224225	1	2
P52430	PON1_MOUSE	355	0.0000465	1	1
P52431	DPOD1_MOUSE	1105	0.0000382	1	1
P52479	UBP10_MOUSE	792	0.000321586	2	2
P52480	KPYM_MOUSE	531	0.0000992	1	1
P52651	RHOX5_MOUSE	210	0.000160687	1	1
P52785	GUC2E_MOUSE	1108	0.000411695	1	2
P52792	HXK4_MOUSE	465	0.0000562	1	1
P52850	NDST2_MOUSE	883	0.000339687	1	1
P52946	PDX1_MOUSE	284	0.0000315	1	1
P52963	E41LA_MOUSE	686	0.0000351	2	2
P53349	M3K1_MOUSE	1493	0.0000271	1	1
P53368	8ODP_MOUSE	156	0.0000684	1	1
P53564	CUX1_MOUSE	1515	0.000011	1	1
P53566	CEBPA_MOUSE	359	0.000108267	1	1
P53612	PGTB2_MOUSE	339	0.00016515	1	1
P53657	KPYR_MOUSE	574	0.0000652	1	1
P53762	ARNT_MOUSE	791	0.0000681	1	1
P53798	FDFT_MOUSE	416	0.0000172	1	1
P54071	IDHP_MOUSE	452	0.000043	1	1
P54276	MSH6_MOUSE	1358	0.00000452	1	1
P54310	LIPS_MOUSE	759	0.000035	1	1
P54731	FAF1_MOUSE	649	0.000287823	1	1
P54751	SIA4A_MOUSE	337	0.0000154	1	1
P54754	EPHB3_MOUSE	993	0.0000862	1	1
P54761	EPHB4_MOUSE	987	0.000184998	1	1
P54763	EPHB2_MOUSE	986	0.000154545	1	1
P54830	PTN5_MOUSE	541	0.000306744	1	2
P54841	MAFB_MOUSE	323	0.00000924	1	1
P55012	S12A2_MOUSE	1205	0.001009607	7	8
P55066	NCAN_MOUSE	1268	0.000141189	3	3
P55088	AQP4_MOUSE	323	0.000651743	4	4
P55096	ABCD3_MOUSE	659	0.000191203	4	4
P55249	LX12E_MOUSE	662	0.0000555	1	1
P55850	DSC3_MOUSE	896	0.000144055	1	1
P55937	GOGA3_MOUSE	1487	0.0000777	2	2
P56203	CATW_MOUSE	371	0.0000916	1	1
P56213	ALR_MOUSE	198	0.000015	1	1
P56390	CKS2_MOUSE	79	0.0000722	1	1
P56656	CP239_MOUSE	490	0.0000205	1	1
P56695	WFS1_MOUSE	890	0.000592168	3	4
P56716	RP1_MOUSE	2095	0.0000228	2	2
P56726	SMO_MOUSE	793	0.0000402	1	1
P56857	CLD18_MOUSE	264	0.000189297	1	1
P56942	MCH_MOUSE	165	0.0000604	1	1
P56959	FUS_MOUSE	518	0.001100499	1	6
P57746	VATD_MOUSE	247	0.0000273	1	1
P57776	EF1D_MOUSE	281	0.00052385	3	3
P57780	ACTN4_MOUSE	912	0.000115383	3	3
P58006	SESN1_MOUSE	492	0.0000191	1	1
P58019	CD59B_MOUSE	129	0.00000621	1	1
P58069	RASA2_MOUSE	847	0.0000666	1	1
P58196	PLS4_MOUSE	326	0.000118917	1	1
P58242	ASM3B_MOUSE	456	0.0000126	1	1
P58281	OPA1_MOUSE	960	0.001749822	10	10
P58283	RN216_MOUSE	853	0.001167962	3	3
P58390	KCNN2_MOUSE	839	0.000253689	1	1
P58463	FOXP2_MOUSE	714	0.0000106	1	1
P58501	PAXB1_MOUSE	919	0.0000627	1	1
P58660	CAR10_MOUSE	1021	0.000100457	1	1
P58801	RIPK2_MOUSE	539	0.0000198	1	1
P58802	TB10A_MOUSE	500	0.001949193	1	1
P58871	TB182_MOUSE	1720	0.000175137	2	2
P59016	VP33B_MOUSE	617	0.0000471	1	1
P59055	CSRN3_MOUSE	597	0.0000348	1	1
P59111	KCNH8_MOUSE	1102	0.000138581	1	1
P59158	S12A3_MOUSE	1002	0.000100607	1	1
P59270	B3GA2_MOUSE	324	0.000221584	2	2
P59281	RHG39_MOUSE	1107	0.000235686	2	2
P59325	IF5_MOUSE	429	0.0000946	1	1
P59384	ATS15_MOUSE	950	0.000569028	1	1
P59438	HPS5_MOUSE	1126	0.000360285	1	1
P59470	RPC2_MOUSE	1133	0.0000651	1	1
P59481	LMA2L_MOUSE	347	0.0000454	1	1
P59511	ATS20_MOUSE	1906	0.000419685	3	3
P59598	ASXL1_MOUSE	1514	0.0000425	1	1
P59672	ANS1A_MOUSE	1150	0.0000227	1	1
P59764	DOCK4_MOUSE	1978	0.000413083	3	3
P59808	SASH1_MOUSE	1230	0.0000874	1	1
P59941	SIR6_MOUSE	334	0.0000954	2	2
P59997	KDM2A_MOUSE	1161	0.0000728	1	1
P60202	MYPR_MOUSE	277	0.000929825	3	3
P60670	NPL4_MOUSE	608	0.00000438	1	1
P60710	ACTB_MOUSE	375	0.000201059	1	1
P60764	RAC3_MOUSE	192	0.00013437	1	1
P60840	ENSA_MOUSE	121	0.0000112	1	1
P60867	RS20_MOUSE	119	0.000118286	2	2
P60879	SNP25_MOUSE	206	0.000385053	5	5
P60882	MEGF8_MOUSE	2789	0.000110064	1	1
P60954	NOL4_MOUSE	483	0.0000369	1	1
P61021	RAB5B_MOUSE	215	0.000245969	2	2
P61079	UB2D3_MOUSE	147	0.000194956	1	1
P61226	RAP2B_MOUSE	183	0.0000089	1	1
P61264	STX1B_MOUSE	288	0.002501986	9	10
P61290	PSME3_MOUSE	254	0.0000765	1	1
P61315	G3ST3_MOUSE	431	0.0000596	1	1
P61329	FGF12_MOUSE	243	0.0000445	1	1
P61372	ISL1_MOUSE	349	0.0000511	1	1
P61406	EST1A_MOUSE	1418	0.000314734	4	4
P61407	TDRD6_MOUSE	2134	0.000279324	1	1
P61460	DEPD5_MOUSE	1591	0.0000384	1	1
P61620	S61A1_MOUSE	476	0.000261277	2	2
P61922	GABT_MOUSE	500	0.0000178	1	1
P62071	RRAS2_MOUSE	204	0.000229716	1	1
P62077	TIM8B_MOUSE	83	0.0000438	1	1
P62242	RS8_MOUSE	208	0.0000726	2	2
P62254	UB2G1_MOUSE	170	0.000127327	1	1
P62264	RS14_MOUSE	151	0.000272803	2	2
P62267	RS23_MOUSE	143	0.00000559	1	1
P62309	RUXG_MOUSE	76	0.000119268	1	1
P62334	PRS10_MOUSE	389	0.000385051	2	2
P62342	SELT_MOUSE	195	0.0000206	1	1
P62500	T22D1_MOUSE	1077	0.000016	1	1
P62748	HPCL1_MOUSE	193	0.00000856	1	1
P62754	RS6_MOUSE	249	0.000146453	2	2
P62806	H4_MOUSE	103	0.0000398	1	1
P62814	VATB2_MOUSE	511	0.000111985	2	3
P62830	RL23_MOUSE	140	0.000230195	1	1
P62843	RS15_MOUSE	145	0.0000804	1	1
P62852	RS25_MOUSE	125	0.000221222	3	3
P62858	RS28_MOUSE	69	0.0000244	1	1
P62874	GBB1_MOUSE	340	0.000252233	1	1
P62908	RS3_MOUSE	243	0.000119029	3	3
P62918	RL8_MOUSE	257	0.000479292	3	3
P62956	CCG7_MOUSE	275	0.000102941	1	1
P62996	TRA2B_MOUSE	288	0.0000991	1	1
P63001	RAC1_MOUSE	192	0.000148373	1	1
P63015	PAX6_MOUSE	422	0.00000962	1	1
P63017	HSP7C_MOUSE	646	0.000101857	2	2
P63028	TCTP_MOUSE	172	0.000153833	1	1
P63038	CH60_MOUSE	573	0.000445177	4	5
P63044	VAMP2_MOUSE	116	0.00000323	1	1
P63046	ST4A1_MOUSE	284	0.0000802	1	1
P63080	GBRB3_MOUSE	473	0.0000245	1	1
P63101	1433Z_MOUSE	245	0.0000705	1	1
P63115	AAA1_MOUSE	530	0.000197409	1	1
P63154	CRNL1_MOUSE	690	0.0000275	1	1
P63260	ACTG_MOUSE	375	0.000286381	1	1
P63318	KPCG_MOUSE	697	0.000188504	1	1
P68368	TBA4A_MOUSE	448	0.0000972	1	1
P68510	1433F_MOUSE	246	0.0000199	1	1
P69525	TMPS9_MOUSE	1065	0.0000563	1	1
P70121	ZHX1_MOUSE	873	0.0000479	1	1
P70124	SPB5_MOUSE	375	0.0000232	1	1
P70174	HRH1_MOUSE	488	0.000055	1	1
P70175	DLG3_MOUSE	849	0.000139295	4	4
P70178	SIX5_MOUSE	719	0.000344012	1	1
P70181	PI51B_MOUSE	539	0.000107031	1	1
P70205	PACR_MOUSE	496	0.000543575	1	1
P70208	PLXA3_MOUSE	1872	0.0000495	2	2
P70211	DCC_MOUSE	1447	0.0000258	2	2
P70224	GIMA1_MOUSE	277	0.0000368	1	1
P70227	ITPR3_MOUSE	2670	0.000182093	3	4
P70232	NCHL1_MOUSE	1209	0.000494607	1	2
P70255	NFIC_MOUSE	439	0.000218832	1	1
P70263	PD2R_MOUSE	357	0.000122052	1	1
P70265	F262_MOUSE	519	0.0000106	1	1
P70275	SEM3E_MOUSE	775	0.0000977	1	1
P70278	STRA8_MOUSE	393	0.00000776	1	1
P70284	TGIF1_MOUSE	272	0.000126126	1	1
P70298	CUX2_MOUSE	1426	0.0000449	1	1
P70302	STIM1_MOUSE	685	0.00000971	1	1
P70313	NOS3_MOUSE	1202	0.0000404	1	1
P70314	PITX1_MOUSE	315	0.0000498	1	1
P70335	ROCK1_MOUSE	1354	0.0000657	1	1
P70336	ROCK2_MOUSE	1388	0.0000823	1	1
P70343	CASP4_MOUSE	373	0.0000716	1	1
P70365	NCOA1_MOUSE	1447	0.0000663	1	1
P70371	TERF1_MOUSE	421	0.000304456	1	1
P70378	FGF11_MOUSE	225	0.0000422	1	1
P70399	TP53B_MOUSE	1969	0.0000412	1	1
P70404	IDHG1_MOUSE	393	0.0000669	1	1
P70407	CADH9_MOUSE	786	0.00000599	1	1
P70412	CUZD1_MOUSE	606	0.0000626	1	1
P70414	NAC1_MOUSE	970	0.000265887	3	3
P70423	CTR3_MOUSE	618	0.00000761	1	1
P70441	NHRF1_MOUSE	355	0.000188522	2	2
P70451	FER_MOUSE	823	0.0000654	1	1
P70663	SPRL1_MOUSE	650	0.000129344	1	1
P70701	WN10A_MOUSE	417	0.00000795	1	1
P70704	AT8A1_MOUSE	1164	0.000537704	9	9
P79457	UTY_MOUSE	1212	0.000274851	1	1
P80206	OTX2_MOUSE	289	0.0000556	1	1
P80316	TCPE_MOUSE	541	0.0000733	1	1
P80318	TCPG_MOUSE	545	0.0000887	1	1
P81067	IRX3_MOUSE	507	0.000024	1	1
P81117	NUCB2_MOUSE	420	0.0000797	1	1
P81122	IRS2_MOUSE	1321	0.000148832	1	1
P81615	UCN1_MOUSE	122	0.00000394	1	1
P82198	BGH3_MOUSE	683	0.00025484	2	2
P82343	RENBP_MOUSE	430	0.000199771	1	1
P82976	GBX1_MOUSE	418	0.000027	1	1
P83093	STIM2_MOUSE	746	0.0000375	1	1
P83510	TNIK_MOUSE	1323	0.000009	1	1
P83882	RL36A_MOUSE	106	0.0000196	1	1
P84086	CPLX2_MOUSE	134	0.0000415	1	1
P84091	AP2M1_MOUSE	435	0.000260541	1	1
P84099	RL19_MOUSE	196	0.000224574	1	1
P84309	ADCY5_MOUSE	1262	0.000113473	1	1
P86049	RBM46_MOUSE	533	0.000241094	1	1
P86174	BEND4_MOUSE	541	0.0000126	1	1
P97291	CADH8_MOUSE	799	0.0000239	1	1
P97300	NPTN_MOUSE	397	0.000697745	4	4
P97303	BACH2_MOUSE	839	0.000230601	2	2
P97313	PRKDC_MOUSE	4128	0.000532968	4	4
P97315	CSRP1_MOUSE	193	0.0000222	1	1
P97324	G6PD2_MOUSE	513	0.0000551	1	1
P97329	KI20A_MOUSE	887	0.000333301	1	1
P97347	RPTN_MOUSE	1118	0.0000998	1	1
P97350	PKP1_MOUSE	728	0.000240634	4	4
P97357	TAF1A_MOUSE	453	0.000063	1	1
P97368	MEIS3_MOUSE	378	0.000741521	1	1
P97372	PSME2_MOUSE	239	0.000113479	1	1
P97386	DNLI3_MOUSE	1015	0.0000243	1	1
P97393	RHG05_MOUSE	1501	0.000133777	2	2
P97412	LYST_MOUSE	3788	0.00000884	1	1
P97414	KCNQ1_MOUSE	668	0.000102824	1	1
P97433	ARG28_MOUSE	1693	0.000238392	4	5
P97434	MPRIP_MOUSE	1024	0.000137838	2	2
P97445	CAC1A_MOUSE	2368	0.0000199	1	1
P97464	EXT1_MOUSE	746	0.0000681	1	1
P97479	MYO7A_MOUSE	2215	0.00100342	1	1
P97484	LIRB3_MOUSE	841	0.000121196	1	1
P97501	FMO3_MOUSE	534	0.0000734	2	2
P97718	ADA1A_MOUSE	466	0.000144114	1	1
P97737	GDF10_MOUSE	476	0.000120802	1	1
P97762	RP9_MOUSE	213	0.00000492	1	1
P97772	GRM1_MOUSE	1199	0.0000187	1	1
P97789	XRN1_MOUSE	1719	0.000145974	1	1
P97794	KCNJ8_MOUSE	424	0.0000381	1	1
P97813	PLD2_MOUSE	933	0.000118315	2	2
P97823	LYPA1_MOUSE	230	0.00000895	1	1
P97863	NFIB_MOUSE	570	0.0000333	1	1
P97868	RBBP6_MOUSE	1790	0.0000294	2	2
P97927	LAMA4_MOUSE	1816	0.000175525	1	1
P97929	BRCA2_MOUSE	3329	0.000186405	3	4
P97952	SCN1B_MOUSE	218	0.000111409	1	1
P98063	BMP1_MOUSE	991	0.0000832	2	2
P98064	MASP1_MOUSE	704	0.0000211	1	1
P98084	APBA2_MOUSE	750	0.003048136	1	4
P98086	C1QA_MOUSE	245	0.000274895	2	2
P98197	AT11A_MOUSE	1187	0.0000754	2	2
P98199	AT8B2_MOUSE	1209	0.000118751	1	1
P98200	AT8A2_MOUSE	1148	0.000223721	4	4
P99024	TBB5_MOUSE	444	0.000119817	1	1
P99026	PSB4_MOUSE	264	0.0000898	2	2
Q00519	XDH_MOUSE	1335	0.0000998	1	1
Q00558	HAP40_MOUSE	380	0.00030032	1	1
Q00690	LYAM2_MOUSE	612	0.0000135	1	1
Q00899	TYY1_MOUSE	414	0.000284949	1	1
Q00977	CXB2_MOUSE	226	0.000120721	1	1
Q01065	PDE1B_MOUSE	535	0.0000409	1	1
Q01114	IL9R_MOUSE	468	0.000100764	2	2
Q01147	CREB1_MOUSE	341	0.000122528	1	1
Q01320	TOP2A_MOUSE	1528	0.000315197	2	2
Q01514	GBP1_MOUSE	589	0.0000534	1	1
Q01705	NOTC1_MOUSE	2531	0.000126	2	2
Q01815	CAC1C_MOUSE	2139	0.0000632	1	1
Q02105	C1QC_MOUSE	246	0.000549968	3	4
Q02248	CTNB1_MOUSE	781	0.000450126	3	3
Q02257	PLAK_MOUSE	745	0.001126806	7	7
Q02591	GSC_MOUSE	256	0.0000406	1	2
Q02780	NFIA_MOUSE	532	0.00011608	1	1
Q02788	CO6A2_MOUSE	1034	0.0000971	1	1
Q02789	CAC1S_MOUSE	1880	0.000124538	2	3
Q02956	KPCZ_MOUSE	592	0.00000703	1	1
Q03137	EPHA4_MOUSE	986	0.00015018	3	3
Q03141	MARK3_MOUSE	753	0.000247713	2	2
Q03146	DDR1_MOUSE	911	0.000150758	1	1
Q03157	APLP1_MOUSE	653	0.000407046	1	1
Q03160	GRB7_MOUSE	535	0.0000506	1	1
Q03265	ATPA_MOUSE	553	0.0006086	7	7
Q03347	RUNX1_MOUSE	451	0.0000196	2	2
Q03366	CCL7_MOUSE	97	0.00000598	1	1
Q03385	GNDS_MOUSE	852	0.0000791	1	2
Q03526	ITK_MOUSE	625	0.000281173	1	1
Q03717	KCNB1_MOUSE	857	0.001080123	8	8
Q03719	KCND1_MOUSE	651	0.0000439	1	1
Q03963	E2AK2_MOUSE	515	0.0000325	1	1
Q04207	TF65_MOUSE	549	0.000212586	2	2
Q04211	BTG2_MOUSE	158	0.0000655	1	1
Q04447	KCRB_MOUSE	381	0.000117547	2	2
Q04592	PCSK5_MOUSE	1877	0.0000792	2	2
Q04646	ATNG_MOUSE	70	0.00009	1	1
Q04750	TOP1_MOUSE	767	0.000386217	3	3
Q04841	3MG_MOUSE	333	0.0000299	1	1
Q04857	CO6A1_MOUSE	1025	0.000254139	2	2
Q04886	SOX8_MOUSE	464	0.0000134	1	1
Q05685	FOLR2_MOUSE	251	0.0000832	1	1
Q05920	PYC_MOUSE	1178	0.0000749	1	1
Q05928	BTC_MOUSE	177	0.000262212	1	1
Q05CL8	LARP7_MOUSE	570	0.0000371	2	2
Q05D44	IF2P_MOUSE	1216	0.000116669	1	1
Q06180	PTN2_MOUSE	406	0.0000889	2	2
Q06194	FA8_MOUSE	2319	0.000115075	2	2
Q06335	APLP2_MOUSE	707	0.0000298	1	1
Q06649	3BP2_MOUSE	559	0.00000662	1	1
Q06806	TIE1_MOUSE	1134	0.0000429	1	1
Q07113	MPRI_MOUSE	2483	0.000198387	4	4
Q07231	ZSC21_MOUSE	555	0.0000503	1	1
Q07243	MTF1_MOUSE	675	0.0000819	1	1
Q07832	PLK1_MOUSE	603	0.0000985	1	1
Q08024	PEBB_MOUSE	187	0.00000834	1	1
Q08048	HGF_MOUSE	728	0.0000189	1	1
Q08093	CNN2_MOUSE	305	0.000116001	1	1
Q08288	LYAR_MOUSE	388	0.0000614	1	1
Q08351	TPOR_MOUSE	625	0.000222241	1	1
Q08509	EPS8_MOUSE	821	0.000173404	1	1
Q08761	PROS_MOUSE	675	0.0000586	1	1
Q08874	MITF_MOUSE	526	0.000152913	1	1
Q09163	DLK1_MOUSE	385	0.00000257	1	1
Q09199	B4GN2_MOUSE	510	0.000153884	1	1
Q09200	B4GN1_MOUSE	533	0.0000132	1	1
Q09M05	CBPC4_MOUSE	1122	0.000116594	1	1
Q09TK9	ISK8_MOUSE	105	0.0000982	1	1
Q0GGX2	ZN541_MOUSE	1363	0.0000323	2	2
Q0GNC1	INF2_MOUSE	1273	0.0000914	1	1
Q0HA38	TT21B_MOUSE	1315	0.000113109	1	1
Q0KK55	KNDC1_MOUSE	1742	0.0000387	1	1
Q0KK56	F184B_MOUSE	942	0.0000124	2	2
Q0KK59	UNC79_MOUSE	2596	0.000309282	1	1
Q0KL01	UBX2B_MOUSE	331	0.0000751	1	1
Q0KL02	TRIO_MOUSE	3102	0.0000482	1	1
Q0P5W1	VPS8_MOUSE	1427	0.000066	1	1
Q0P5X1	LRIQ1_MOUSE	1673	0.000404201	2	2
Q0P678	ZCH18_MOUSE	948	0.000390139	2	2
Q0QWG9	GRD2I_MOUSE	1203	0.000055	1	1
Q0V8T9	CTP5A_MOUSE	1304	0.0000343	1	1
Q0VAV2	EXPH5_MOUSE	1960	0.0000577	1	1
Q0VBF8	STUM_MOUSE	141	0.000188145	2	2
Q0VBK2	K2C80_MOUSE	452	0.000230092	2	2
Q0VBL1	TIGD2_MOUSE	525	0.0000639	1	1
Q0VBL3	RBM15_MOUSE	962	0.0000709	1	1
Q0VBL6	HIF3A_MOUSE	662	0.00018012	2	2
Q0VE29	SAM12_MOUSE	161	0.000059	1	1
Q0VEE6	ZN800_MOUSE	662	0.000072	1	1
Q0VEJ0	CEP76_MOUSE	659	0.0000955	1	1
Q0VGT2	GLI2_MOUSE	1544	0.000233528	1	1
Q0VGU4	VGF_MOUSE	617	0.00000215	1	1
Q0ZCJ7	MASTR_MOUSE	421	0.00000769	1	1
Q10470	MGAT3_MOUSE	538	0.00000194	1	1
Q11131	FUT7_MOUSE	389	0.000121696	2	2
Q11204	SIA4B_MOUSE	350	0.000157333	1	1
Q148W8	DUS27_MOUSE	1138	0.000122174	2	2
Q149C2	MIPT3_MOUSE	625	0.0010296	3	3
Q149F1	RUSD2_MOUSE	553	0.0000103	1	1
Q149F3	ERF3B_MOUSE	632	0.000111702	1	1
Q149R9	LPAR5_MOUSE	372	0.00012016	1	1
Q14AI6	RUSD3_MOUSE	344	0.0000648	1	1
Q14AM7	CP072_MOUSE	275	0.000259524	2	2
Q14AT2	TEX11_MOUSE	947	0.000194991	1	1
Q14AT5	ANO7_MOUSE	859	0.00000916	1	1
Q14AX6	CDK12_MOUSE	1484	0.000150479	1	1
Q14B46	RTKN2_MOUSE	604	0.000201582	1	1
Q14B62	PTHD1_MOUSE	888	0.00026063	1	1
Q14B98	SESQ2_MOUSE	259	0.000150632	2	2
Q14BI2	GRM2_MOUSE	872	0.000743221	4	4
Q14BI7	TDRD9_MOUSE	1383	0.0000202	1	1
Q14BK3	TEX35_MOUSE	207	0.00000965	1	1
Q14C59	TM11B_MOUSE	416	0.000223402	1	1
Q14DK5	HIPL1_MOUSE	791	0.000137494	2	2
Q14DL3	LRIQ3_MOUSE	633	0.00061757	2	2
Q1HFZ0	NSUN2_MOUSE	757	0.0000215	1	1
Q1HKZ5	M3K13_MOUSE	959	0.0000103	1	2
Q1W617	SHRM4_MOUSE	1475	0.000189135	1	1
Q2EY15	PRTG_MOUSE	1191	0.000094	1	1
Q2KN98	CYTSA_MOUSE	1118	0.000660295	1	1
Q2LKU9	NLR1A_MOUSE	1182	0.00013439	1	1
Q2M2N2	SPOPL_MOUSE	392	0.0000242	1	1
Q2MV57	TECT2_MOUSE	700	0.0000383	1	1
Q2NKH9	GL6D1_MOUSE	311	0.0000507	1	1
Q2PZL6	FAT4_MOUSE	4981	0.000116907	1	1
Q2QI47	USH2A_MOUSE	5193	0.0000249	1	1
Q2TL60	ZN667_MOUSE	609	0.000403313	1	1
Q2TV84	TRPM1_MOUSE	1622	0.0000174	1	1
Q2VPA6	HELQ_MOUSE	1069	0.0000998	2	2
Q2VPQ9	EAF6_MOUSE	191	0.000201233	1	1
Q2VPU4	MLXIP_MOUSE	917	0.000246982	1	2
Q2VWQ2	NELL1_MOUSE	810	0.00000707	1	1
Q307W7	KNCN_MOUSE	124	0.0000719	1	1
Q32KG4	RTL9_MOUSE	1339	0.000205439	2	2
Q32M26	CK087_MOUSE	199	0.00000675	1	1
Q3HNM7	INSC_MOUSE	579	0.00028739	2	2
Q3KNM2	MARH5_MOUSE	278	0.000114328	1	1
Q3KNY0	IGFN1_MOUSE	2849	0.00020645	1	1
Q3LAC4	PREX2_MOUSE	1598	0.0000218	1	1
Q3T9Z9	ZUP1_MOUSE	577	0.000101591	1	1
Q3TBD2	HMHA1_MOUSE	1116	0.0000883	2	2
Q3TBT3	STING_MOUSE	378	0.000177638	1	1
Q3TC33	CC127_MOUSE	260	0.0000261	1	1
Q3TC93	H1BP3_MOUSE	395	0.0000919	1	1
Q3TCV3	GSAP_MOUSE	858	0.00001	1	1
Q3TDN0	DISP1_MOUSE	1521	0.0000365	1	1
Q3TDQ1	STT3B_MOUSE	823	0.000210361	3	3
Q3TDX8	NB5R4_MOUSE	528	0.0000704	1	1
Q3TEI4	CO039_MOUSE	1023	0.000373728	1	1
Q3TIV5	ZC3HF_MOUSE	426	0.0000333	1	1
Q3TKT4	SMCA4_MOUSE	1613	0.0000862	1	1
Q3TKY6	CWC27_MOUSE	469	0.0000268	1	1
Q3TLH4	PRC2C_MOUSE	2846	0.000102209	1	1
Q3TMH2	SCRN3_MOUSE	418	0.0000884	1	1
Q3TNA1	XYLB_MOUSE	551	0.0000211	1	1
Q3TNU4	YD021_MOUSE	584	0.000031	1	1
Q3TPR7	T184C_MOUSE	525	0.0000364	1	1
Q3TPX4	EXOC5_MOUSE	708	0.000086	1	1
Q3TQB2	FXRD1_MOUSE	487	0.00010631	1	1
Q3TQI7	TLS1_MOUSE	289	0.0000622	1	1
Q3TRJ4	K1C26_MOUSE	462	0.0000443	1	1
Q3TSG4	ALKB5_MOUSE	395	0.000102821	1	1
Q3TTA7	CBLB_MOUSE	982	0.000123585	2	2
Q3TTC2	TYY2_MOUSE	378	0.0000117	1	1
Q3TTE0	ADAM5_MOUSE	751	0.000121519	1	1
Q3TTI8	TEX52_MOUSE	308	0.0000106	1	1
Q3TTL0	CC038_MOUSE	348	0.0000133	1	1
Q3TTP0	SHP1L_MOUSE	639	0.0000831	1	1
Q3TTY5	K22E_MOUSE	707	0.000205429	3	3
Q3TUF7	YETS2_MOUSE	1407	0.0000558	1	1
Q3TVA9	CC136_MOUSE	1136	0.000381912	2	2
Q3TVI8	PBIP1_MOUSE	727	0.000106562	1	1
Q3TW96	UAP1L_MOUSE	507	0.0000514	1	2
Q3TWI9	CSCL2_MOUSE	832	0.000905175	6	7
Q3TWL2	PP4P1_MOUSE	284	0.0000168	1	1
Q3TWN3	CNNM2_MOUSE	875	0.000967666	2	4
Q3TX08	TRM1_MOUSE	663	0.0000474	1	1
Q3TXU5	DHYS_MOUSE	369	0.0000815	1	1
Q3TXX3	ZFY27_MOUSE	415	0.000584277	1	1
Q3TXX4	VGLU1_MOUSE	560	0.000175564	2	2
Q3TY86	AIFM3_MOUSE	605	0.000120932	1	1
Q3TYD6	LMTK2_MOUSE	1471	0.000510747	5	5
Q3TYQ9	AOXD_MOUSE	1336	0.000235304	1	1
Q3TYU2	AT135_MOUSE	1216	0.0000782	2	2
Q3TYX2	LRN4L_MOUSE	239	0.0000796	1	1
Q3TYX8	RUFY4_MOUSE	563	0.00000699	1	1
Q3TZM9	ALG11_MOUSE	492	0.0000182	1	1
Q3TZX3	S2533_MOUSE	320	0.0000968	1	1
Q3TZZ7	ESYT2_MOUSE	845	0.00000844	1	1
Q3U0J8	TBD2B_MOUSE	965	0.00000329	1	1
Q3U0L2	AN33B_MOUSE	486	0.0000713	1	1
Q3U0P1	PALB2_MOUSE	1104	0.000133381	1	1
Q3U0V2	TRADD_MOUSE	310	0.0000154	1	1
Q3U128	APCD1_MOUSE	514	0.000329187	3	3
Q3U155	CC174_MOUSE	467	0.0000368	1	1
Q3U186	SYRM_MOUSE	578	0.0000727	2	2
Q3U1F9	PHAG1_MOUSE	429	0.0000347	3	3
Q3U1J1	TFPT_MOUSE	259	0.0000211	1	1
Q3U1J4	DDB1_MOUSE	1140	0.000126089	1	1
Q3U1T9	DEN1B_MOUSE	766	0.000145786	1	1
Q3U1Y4	DEN4B_MOUSE	1499	0.0000368	1	1
Q3U214	MAST3_MOUSE	1321	0.0000995	2	2
Q3U288	ZN710_MOUSE	666	0.00000518	1	1
Q3U2A8	SYVM_MOUSE	1060	0.0000137	1	1
Q3U3C9	GSE1_MOUSE	1213	0.000136031	1	1
Q3U3D7	T131L_MOUSE	1597	0.00000994	1	1
Q3U3R4	LMF1_MOUSE	574	0.000037	1	1
Q3U3V8	XRRA1_MOUSE	786	0.000011	1	1
Q3U3W5	ANM9_MOUSE	846	0.000118069	1	1
Q3U435	MMP25_MOUSE	615	0.000267352	1	1
Q3U487	HECD3_MOUSE	861	0.0000135	1	1
Q3U4I7	PYRD2_MOUSE	581	0.00000571	1	1
Q3U6K5	SPAT6_MOUSE	488	0.0000443	1	1
Q3U6N9	CH033_MOUSE	222	0.00077938	1	1
Q3U7U3	FBX7_MOUSE	523	0.0000189	1	1
Q3U962	CO5A2_MOUSE	1497	0.000156287	1	1
Q3U9F6	RN166_MOUSE	237	0.0000234	1	1
Q3U9G9	LBR_MOUSE	626	0.0000682	2	2
Q3UBG2	PCLI1_MOUSE	217	0.0000431	1	1
Q3UCV8	OTUL_MOUSE	352	0.00000828	1	1
Q3UD82	PARP8_MOUSE	852	0.000110694	1	1
Q3UDW8	HGNAT_MOUSE	656	0.000140726	2	2
Q3UEI1	PDE4C_MOUSE	686	0.0000305	1	1
Q3UF64	RNFT2_MOUSE	445	0.0000805	1	1
Q3UFB2	BCD1_MOUSE	460	0.00000882	1	1
Q3UFY7	5NT3B_MOUSE	300	0.0000258	1	1
Q3UG20	KMT2E_MOUSE	1868	0.0000271	1	1
Q3UGF1	WDR19_MOUSE	1341	0.001088262	1	1
Q3UGP8	AG10B_MOUSE	474	0.0000206	1	1
Q3UGY8	BIG3_MOUSE	2170	0.000204774	2	3
Q3UH06	RREB1_MOUSE	1700	0.00000731	1	1
Q3UH60	DIP2B_MOUSE	1574	0.0000834	2	2
Q3UH66	WNK2_MOUSE	2149	0.000129353	2	2
Q3UH68	LIMC1_MOUSE	1057	0.0000766	2	2
Q3UHA3	SPTCS_MOUSE	2430	0.0000302	1	1
Q3UHB8	CC177_MOUSE	706	0.00016346	2	2
Q3UHC7	DAB2P_MOUSE	1189	0.000043	1	1
Q3UHD1	AGRB1_MOUSE	1582	0.0000607	2	3
Q3UHD3	MTUS2_MOUSE	1353	0.0000356	2	3
Q3UHD6	SNX27_MOUSE	539	0.000194006	3	3
Q3UHD9	AGAP2_MOUSE	1186	0.000123005	2	2
Q3UHE1	PITM3_MOUSE	974	0.0000175	1	1
Q3UHF7	ZEP2_MOUSE	2430	0.00017536	1	1
Q3UHG7	DEN11_MOUSE	455	0.0000113	1	1
Q3UHH1	ZSWM8_MOUSE	1832	0.0000833	1	1
Q3UHH8	GXLT1_MOUSE	404	0.0000117	1	1
Q3UHI0	CCSE2_MOUSE	833	0.000118516	1	1
Q3UHJ0	AAK1_MOUSE	959	0.000117282	4	4
Q3UHK1	MYCT_MOUSE	637	0.0000282	1	1
Q3UHK3	GREB1_MOUSE	1954	0.0000227	2	2
Q3UHK6	TEN4_MOUSE	2771	0.00000417	1	1
Q3UHK8	TNR6A_MOUSE	1896	0.0000331	1	1
Q3UHL1	CAMKV_MOUSE	512	0.00039877	5	5
Q3UHQ6	DOP2_MOUSE	2295	0.0000407	2	2
Q3UHU5	MTCL1_MOUSE	1945	0.000177176	2	2
Q3UHX0	NOL8_MOUSE	1147	0.0000541	1	1
Q3UI43	BABA1_MOUSE	333	0.000386909	1	1
Q3UI66	CCD34_MOUSE	367	0.000307078	2	2
Q3UIL6	PKHA7_MOUSE	1118	0.0000641	1	1
Q3UIZ8	MYLK3_MOUSE	795	0.0000119	1	1
Q3UJB9	EDC4_MOUSE	1406	0.00000447	1	1
Q3UJU9	RMD3_MOUSE	470	0.000270016	5	5
Q3UKC1	TAXB1_MOUSE	814	0.000114139	2	2
Q3UKJ7	SMU1_MOUSE	513	0.0000359	1	1
Q3UL97	MCAF2_MOUSE	452	0.000214082	1	1
Q3ULA2	FBW1A_MOUSE	605	0.000536305	1	1
Q3ULW6	CCD33_MOUSE	985	0.000552425	1	1
Q3UM18	LSG1_MOUSE	644	0.000768026	4	4
Q3UM29	COG7_MOUSE	770	0.0000429	1	1
Q3UM45	PP1R7_MOUSE	361	0.0000766	1	1
Q3UM83	KLRG2_MOUSE	387	0.00000978	1	1
Q3UMB9	WASC4_MOUSE	1173	0.000156271	1	1
Q3UMF0	COBL1_MOUSE	1273	0.0000867	1	1
Q3UMR5	MCU_MOUSE	350	0.000191415	2	2
Q3UN04	UBP30_MOUSE	517	0.000014	1	1
Q3UN70	MRFL_MOUSE	904	0.0000114	1	1
Q3UND0	SKAP2_MOUSE	358	0.0000733	1	1
Q3UNH4	GRIN1_MOUSE	932	0.000691856	7	8
Q3UNN8	PLD5_MOUSE	536	0.0000731	1	1
Q3UP24	NLRC4_MOUSE	1024	0.000457847	1	1
Q3UP38	EFC4B_MOUSE	310	0.0000896	1	1
Q3UPI1	GAK1B_MOUSE	517	0.0000436	2	2
Q3UPR9	SBSPO_MOUSE	264	0.000348959	1	1
Q3UQ44	IQGA2_MOUSE	1575	0.000103942	1	1
Q3UQU0	BRD9_MOUSE	596	0.0000138	1	1
Q3URD3	SLMAP_MOUSE	845	0.000231442	3	3
Q3URK3	TET1_MOUSE	2007	0.0000652	2	2
Q3URR7	ZSC10_MOUSE	782	0.00012732	1	1
Q3URS9	MITOK_MOUSE	406	0.000317389	2	2
Q3URU2	PEG3_MOUSE	1571	0.0000144	1	1
Q3URV1	BROMI_MOUSE	1296	0.000127725	1	1
Q3USS3	DRC1_MOUSE	753	0.0000114	1	1
Q3USZ2	UBFL1_MOUSE	394	0.000400754	2	2
Q3UTJ2	SRBS2_MOUSE	1180	0.000151636	3	3
Q3UTQ8	CDKL5_MOUSE	938	0.000245454	1	1
Q3UTZ3	MA11_MOUSE	580	0.000120373	2	2
Q3UU35	OVOS_MOUSE	1456	0.0000302	1	1
Q3UUF8	AN34B_MOUSE	508	0.0000441	1	1
Q3UUG6	TBC24_MOUSE	561	0.0000214	1	1
Q3UUI3	THEM4_MOUSE	230	0.000120954	1	1
Q3UUQ7	PGAP1_MOUSE	922	0.000641599	5	6
Q3UV70	PDP1_MOUSE	538	0.000111976	1	1
Q3UVC0	KSR2_MOUSE	959	0.0000339	1	1
Q3UVG3	F91A1_MOUSE	837	0.0000545	2	2
Q3UVR3	TTBK2_MOUSE	1243	0.000281578	1	1
Q3UVX5	GRM5_MOUSE	1203	0.000196494	2	2
Q3UVY1	GP149_MOUSE	732	0.0000108	1	1
Q3UWA6	GUC2C_MOUSE	1072	0.0000103	1	1
Q3UX62	CC114_MOUSE	658	0.000805638	2	2
Q3UXL4	KIZ_MOUSE	695	0.00000299	1	1
Q3UXZ9	KDM5A_MOUSE	1690	0.0000444	1	1
Q3UY96	CFA74_MOUSE	1578	0.000654747	5	6
Q3UYR4	ESPNL_MOUSE	1005	0.0000244	1	1
Q3UYV9	NCBP1_MOUSE	790	0.000118346	1	1
Q3UZ18	ICE2_MOUSE	988	0.000116744	2	2
Q3UZ45	MCIN_MOUSE	379	0.000166386	1	1
Q3UZY0	SFI1_MOUSE	1216	0.000101817	2	2
Q3UZZ6	ST1D1_MOUSE	295	0.0000164	1	1
Q3V037	CF163_MOUSE	328	0.000116844	1	1
Q3V089	RBM44_MOUSE	1013	0.000113699	1	1
Q3V096	ANR42_MOUSE	527	0.000064	1	2
Q3V0A6	CB078_MOUSE	857	0.000100315	1	1
Q3V0C1	ZMAT1_MOUSE	714	0.000225854	2	2
Q3V0C5	UBP48_MOUSE	1052	0.0000795	1	2
Q3V0J4	ANR53_MOUSE	497	0.0000405	1	1
Q3V0K9	PLSI_MOUSE	630	0.000226704	1	1
Q3V0Q1	DYH12_MOUSE	3086	0.000394474	3	4
Q3V125	CC110_MOUSE	848	0.0000194	1	1
Q3V129	ULK4_MOUSE	1303	0.0000837	2	2
Q3V140	ACRBP_MOUSE	540	0.00000649	1	1
Q3V1H3	HPHL1_MOUSE	1159	0.0000329	1	1
Q3V1M1	IGS10_MOUSE	2594	0.000205642	3	3
Q3V1T4	P3H1_MOUSE	739	0.000150825	1	1
Q3V1U8	ELMD1_MOUSE	326	0.000116236	1	1
Q3V1V3	ESF1_MOUSE	845	0.000141699	3	3
Q3V2A7	QRIC2_MOUSE	592	0.0000629	2	2
Q3V2G4	SIM31_MOUSE	71	0.000015	1	1
Q3V3E1	UBS3A_MOUSE	624	0.0000215	1	1
Q3V3R1	C1TM_MOUSE	977	0.000198158	2	2
Q3V3R4	ITA1_MOUSE	1179	0.0000276	1	1
Q3ZRW6	CLUL1_MOUSE	464	0.000235184	1	1
Q3ZT31	SNX25_MOUSE	840	0.00000604	1	1
Q45HK4	SH21C_MOUSE	132	0.000171828	1	1
Q45VK7	DYHC2_MOUSE	4306	0.00045959	2	2
Q497H0	ZFAN3_MOUSE	227	0.0000795	1	1
Q497K5	ARRD5_MOUSE	325	0.0000519	1	2
Q497N6	C295L_MOUSE	533	0.0000509	1	1
Q497V6	BAHD1_MOUSE	772	0.0000872	1	1
Q499E4	DZI1L_MOUSE	774	0.00000537	1	1
Q499E5	STOX2_MOUSE	926	0.0000728	1	1
Q499M4	TIGD5_MOUSE	642	0.0000118	1	1
Q4ACU6	SHAN3_MOUSE	1730	0.0000106	1	1
Q4FZC9	SYNE3_MOUSE	975	0.00000845	1	1
Q4FZG8	OOSP2_MOUSE	168	0.00000606	1	2
Q4FZH1	F1892_MOUSE	290	0.00010984	1	1
Q4G0F8	UBN1_MOUSE	1135	0.0000131	1	1
Q4KL25	LHPL5_MOUSE	219	0.0000522	1	1
Q4KML4	ABRAL_MOUSE	81	0.0000348	1	1
Q4KUS2	UN13A_MOUSE	1712	0.0000727	2	2
Q4KWH5	PLCH1_MOUSE	1682	0.0000681	1	1
Q4LDD4	ARAP1_MOUSE	1452	0.000182817	1	1
Q4LDG0	S27A5_MOUSE	689	0.0000314	1	1
Q4PJX1	ODR4_MOUSE	447	0.0000351	1	1
Q4PZA2	ECE1_MOUSE	769	0.0000795	1	1
Q4QRL3	CC88B_MOUSE	1481	0.000767691	1	1
Q4U2R1	HERC2_MOUSE	4836	0.000296455	2	3
Q4U4S6	XIRP2_MOUSE	3784	0.000101763	2	2
Q4VA45	CK095_MOUSE	678	0.001940987	1	1
Q4VA53	PDS5B_MOUSE	1446	0.0000957	1	1
Q4VA55	PWP3B_MOUSE	681	0.00010844	1	1
Q4VBD9	GZF1_MOUSE	706	0.0000491	1	1
Q504N7	IFIXL_MOUSE	393	0.000281458	1	1
Q505D9	TRI67_MOUSE	768	0.0000318	2	2
Q50L42	PA24E_MOUSE	875	0.000907207	1	1
Q50L43	PA24D_MOUSE	825	0.000106839	1	1
Q52KB6	C2CD3_MOUSE	2323	0.0000176	2	2
Q52KI8	SRRM1_MOUSE	946	0.0000127	1	1
Q52KR2	LRIG2_MOUSE	1054	0.000142205	1	1
Q569E7	ZN697_MOUSE	569	0.0000192	1	1
Q569Z5	DDX46_MOUSE	1032	0.000241161	2	2
Q56A06	TMTC2_MOUSE	836	0.0000348	1	1
Q56A07	SCN2B_MOUSE	215	0.000348461	2	2
Q571C7	BDP1_MOUSE	2467	0.0000027	1	1
Q571H0	NPA1P_MOUSE	2274	0.0000358	1	1
Q571K4	TAB3_MOUSE	716	0.00000825	1	1
Q587J6	LITD1_MOUSE	782	0.000120777	2	2
Q58Y74	TRCG1_MOUSE	825	0.000379525	1	1
Q5BJ29	FBXL7_MOUSE	491	0.0000387	1	1
Q5BKR2	SL9B2_MOUSE	547	0.0000203	1	2
Q5BKS4	ERI2_MOUSE	688	0.000269055	1	1
Q5BL07	PEX1_MOUSE	1284	0.000119604	1	1
Q5BLK4	TUT7_MOUSE	1491	0.0000187	1	1
Q5BU09	EAPP_MOUSE	281	0.000266947	1	1
Q5DID3	UROL1_MOUSE	1319	0.000324121	1	1
Q5DQR4	STB5L_MOUSE	1185	0.0000455	1	1
Q5DTI6	KAL1L_MOUSE	991	0.000378186	2	2
Q5DTI8	ESYT3_MOUSE	891	0.0000657	2	2
Q5DTJ9	MYPN_MOUSE	1315	0.0000502	1	1
Q5DTL9	S4A10_MOUSE	1118	0.002184201	7	7
Q5DTM8	BRE1A_MOUSE	973	0.00000488	1	1
Q5DTN8	JKIP3_MOUSE	844	0.00025045	4	4
Q5DTT2	PSD1_MOUSE	1024	0.000152881	2	2
Q5DTT3	TASO2_MOUSE	2382	0.0000452	1	1
Q5DTT4	RTL5_MOUSE	599	0.000130768	1	1
Q5DTT8	PNMA5_MOUSE	618	0.00000315	1	1
Q5DTU0	AF1L2_MOUSE	825	0.0000101	1	1
Q5DTV4	ZC12C_MOUSE	884	0.0000374	1	1
Q5DTW2	SMBT2_MOUSE	938	0.0000463	2	2
Q5DTW7	RESF1_MOUSE	1521	0.0000152	1	1
Q5DTX6	JCAD_MOUSE	1320	0.000125291	1	1
Q5DTY9	KCD16_MOUSE	427	0.0000947	1	1
Q5DTZ0	NYNRI_MOUSE	1840	0.0000943	1	1
Q5DU05	CE164_MOUSE	1446	0.000119857	2	2
Q5DU37	ZFY26_MOUSE	2529	0.000552778	3	3
Q5DU56	NLRC3_MOUSE	1064	0.0000325	1	1
Q5EBJ4	ERMIN_MOUSE	281	0.0000102	1	1
Q5F201	CFA52_MOUSE	620	0.0000585	1	1
Q5F204	MDH1B_MOUSE	500	0.0000644	1	1
Q5F226	FAT2_MOUSE	4351	0.0000769	1	1
Q5F285	TM256_MOUSE	113	0.0000702	1	1
Q5F289	SPEM1_MOUSE	310	0.0000123	2	2
Q5F2F2	ABH15_MOUSE	459	0.0000155	1	1
Q5FWH2	UNKL_MOUSE	727	0.00020194	1	1
Q5FWH7	S39AC_MOUSE	689	0.000269412	1	1
Q5H8A1	NMS_MOUSE	153	0.0000119	1	1
Q5H8B9	FREM3_MOUSE	2123	0.000176266	1	1
Q5H8C4	VP13A_MOUSE	3166	0.0000958	4	4
Q5HZG4	TAF3_MOUSE	932	0.00000495	1	1
Q5HZI1	MTUS1_MOUSE	1210	0.000128388	2	2
Q5HZJ0	RNC_MOUSE	1373	0.00000193	1	1
Q5HZK1	CEP44_MOUSE	386	0.000051	1	1
Q5I043	UBP28_MOUSE	1051	0.000396629	3	3
Q5IBH7	SPDYA_MOUSE	310	0.0000475	1	2
Q5IR70	CAGE1_MOUSE	849	0.000156543	2	2
Q5K6N0	TM232_MOUSE	675	0.000127142	1	1
Q5KU39	VPS41_MOUSE	853	0.000148971	1	1
Q5M8N0	CNRP1_MOUSE	164	0.0000487	1	1
Q5M956	KCTD1_MOUSE	257	0.0000885	1	1
Q5NBX1	COBL_MOUSE	1337	0.0000559	1	1
Q5NCH9	GRM6_MOUSE	871	0.0000601	1	1
Q5NCR9	NSRP1_MOUSE	542	0.000188533	3	3
Q5NCX5	NEUL4_MOUSE	1563	0.0000176	2	2
Q5NCY3	CB5D1_MOUSE	228	0.000211201	1	1
Q5ND52	MRM3_MOUSE	418	0.000124355	3	3
Q5PR68	CE112_MOUSE	954	0.0000679	3	3
Q5PR73	DIRA2_MOUSE	199	0.000054	1	1
Q5PRF0	HTR5A_MOUSE	2038	0.0000265	1	1
Q5QD12	TAA7A_MOUSE	358	0.00000478	1	1
Q5QD13	TAAR6_MOUSE	345	0.0000621	1	1
Q5QNQ6	OSBP2_MOUSE	908	0.00000384	1	1
Q5QR91	CQ078_MOUSE	290	0.000235002	1	1
Q5RJ54	ZSC26_MOUSE	466	0.000132385	1	1
Q5RJF7	CA2D4_MOUSE	1116	0.000101315	1	1
Q5S003	SPG17_MOUSE	2320	0.000135424	1	1
Q5S248	TM11E_MOUSE	423	0.000186651	2	2
Q5SFM8	RBM27_MOUSE	1060	0.0000239	1	1
Q5SNZ0	GRDN_MOUSE	1873	0.000104983	1	1
Q5SPW0	VPS54_MOUSE	977	0.0000439	1	1
Q5SQM0	EMAL6_MOUSE	1958	0.0000863	1	1
Q5SQX6	CYFP2_MOUSE	1253	0.00023052	3	3
Q5SS00	ZDBF2_MOUSE	2493	0.000410821	3	3
Q5SS91	SUN3_MOUSE	320	0.00000535	1	1
Q5SSE9	ABCAD_MOUSE	5034	0.0000595	2	2
Q5SSK3	TEFM_MOUSE	364	0.0000411	1	1
Q5SSW2	PSME4_MOUSE	1843	0.00018012	1	1
Q5SSZ7	ZNRF3_MOUSE	913	0.000324101	1	1
Q5SU73	COIL_MOUSE	570	0.0000429	1	1
Q5SUD9	BBS12_MOUSE	708	0.0000249	1	1
Q5SUF2	LC7L3_MOUSE	432	0.000309039	5	6
Q5SUS0	FBW10_MOUSE	1030	0.0000196	1	1
Q5SV06	SPT22_MOUSE	358	0.0000183	1	1
Q5SV85	SYNRG_MOUSE	1306	0.000190218	1	4
Q5SVR0	TBC9B_MOUSE	1263	0.000069	1	6
Q5SVT3	ETAA1_MOUSE	877	0.00013887	1	1
Q5SW28	PI3R5_MOUSE	871	0.000309643	1	1
Q5SW45	MKS1_MOUSE	561	0.0000275	1	1
Q5SW75	SSH2_MOUSE	1423	0.0000326	1	1
Q5SWU9	ACACA_MOUSE	2345	0.00000995	1	1
Q5SWZ9	PLD6_MOUSE	221	0.0000479	1	1
Q5SX39	MYH4_MOUSE	1939	0.00126778	2	2
Q5SX40	MYH1_MOUSE	1942	0.0000406	1	1
Q5SX79	SHRM1_MOUSE	823	0.000244094	2	2
Q5SXA9	KIBRA_MOUSE	1104	0.0000477	1	1
Q5SXJ3	FANCJ_MOUSE	1174	0.0000402	2	2
Q5SYL3	K0100_MOUSE	2234	0.000280254	3	4
Q5U465	CC125_MOUSE	500	0.000163595	1	1
Q5U4C1	GASP1_MOUSE	1347	0.00024667	1	1
Q5U4C9	DYRK2_MOUSE	599	0.0000378	1	1
Q5U4F6	WDR34_MOUSE	535	0.0000827	1	1
Q5U5Q9	UIMC1_MOUSE	727	0.000025	1	1
Q5VCS6	TDRD5_MOUSE	1040	0.000161464	1	1
Q5XF89	AT133_MOUSE	1219	0.0000852	1	1
Q5XF90	AT134_MOUSE	1193	0.00000688	1	1
Q5XFR0	EPAB2_MOUSE	273	0.000169522	1	1
Q5XG69	F169A_MOUSE	665	0.000424013	2	2
Q5XG71	UTP20_MOUSE	2788	0.0000459	1	1
Q5XG73	ACBD5_MOUSE	508	0.000350666	4	4
Q5XJV6	LMTK3_MOUSE	1424	0.000804229	8	8
Q5XJV7	SETD5_MOUSE	1441	0.0000164	1	1
Q5XJY4	PARL_MOUSE	377	0.0000576	2	2
Q5XJY5	COPD_MOUSE	511	0.00011573	1	1
Q5XKE0	MYPC2_MOUSE	1136	0.000176458	3	3
Q5XPI3	RN123_MOUSE	1314	0.000130792	2	2
Q5Y5T1	ZDH20_MOUSE	380	0.000077	1	1
Q60520	SIN3A_MOUSE	1274	0.000688077	1	1
Q60575	KIF1B_MOUSE	1816	0.0000388	1	1
Q60596	XRCC1_MOUSE	631	0.000169355	1	1
Q60598	SRC8_MOUSE	546	0.001093863	2	2
Q60629	EPHA5_MOUSE	876	0.0000217	1	1
Q60631	GRB2_MOUSE	217	0.0000309	1	1
Q60649	CLPB_MOUSE	677	0.000137221	1	1
Q60654	KLRA7_MOUSE	280	0.000054	1	1
Q60662	AKAP4_MOUSE	849	0.0000464	1	1
Q60673	PTPRN_MOUSE	979	0.0000579	1	1
Q60675	LAMA2_MOUSE	3118	0.00031776	1	1
Q60692	PSB6_MOUSE	238	0.0000249	1	1
Q60698	SKI_MOUSE	725	0.000429239	2	2
Q60700	M3K12_MOUSE	888	0.00000798	1	1
Q60707	TBX2_MOUSE	711	0.00000782	1	1
Q60710	SAMH1_MOUSE	658	0.0000218	1	1
Q60714	S27A1_MOUSE	646	0.0000877	2	2
Q60715	P4HA1_MOUSE	534	0.0000877	1	1
Q60722	ITF2_MOUSE	670	0.00000808	1	1
Q60738	ZNT1_MOUSE	503	0.000145704	1	1
Q60739	BAG1_MOUSE	355	0.0000148	1	1
Q60749	KHDR1_MOUSE	443	0.0000211	1	1
Q60767	LY75_MOUSE	1723	0.000147377	2	2
Q60770	STXB3_MOUSE	592	0.000042	1	1
Q60779	DRC4_MOUSE	478	0.00030052	1	2
Q60803	TRAF3_MOUSE	567	0.0000164	1	1
Q60806	PLK3_MOUSE	631	0.000180334	1	1
Q60809	CNOT7_MOUSE	285	0.000147533	1	1
Q60838	DVL2_MOUSE	736	0.0000241	1	2
Q60848	HELLS_MOUSE	821	0.00000975	1	1
Q60860	LTC4S_MOUSE	150	0.0000311	1	1
Q60875	ARHG2_MOUSE	985	0.0000539	1	1
Q60878	OL140_MOUSE	302	0.0000801	1	1
Q60902	EP15R_MOUSE	907	0.000127749	3	3
Q60930	VDAC2_MOUSE	295	0.004195395	8	12
Q60931	VDAC3_MOUSE	283	0.000856688	6	9
Q60932	VDAC1_MOUSE	296	0.000252772	2	2
Q60936	COQ8A_MOUSE	645	0.0000212	1	1
Q60949	TBCD1_MOUSE	1255	0.0000547	3	3
Q60952	CP250_MOUSE	2414	0.0000427	1	1
Q60974	NCOR1_MOUSE	2453	0.0000632	2	2
Q60976	JERKY_MOUSE	557	0.0000237	2	2
Q60988	STIL_MOUSE	1262	0.000279705	1	1
Q60991	CP7B1_MOUSE	507	0.0000226	1	1
Q61001	LAMA5_MOUSE	3718	0.00011198	2	2
Q61003	CD6_MOUSE	665	0.000107526	1	1
Q61016	GBG7_MOUSE	68	0.00018029	2	2
Q61026	NCOA2_MOUSE	1462	0.0000121	1	1
Q61035	HARS1_MOUSE	509	0.000166484	1	1
Q61036	PAK3_MOUSE	559	0.000125703	1	1
Q61037	TSC2_MOUSE	1814	0.000132322	1	1
Q61043	NIN_MOUSE	2113	0.0000188	2	2
Q61048	WBP4_MOUSE	376	0.000309537	1	1
Q61074	PPM1G_MOUSE	542	0.0000667	1	1
Q61081	CDC37_MOUSE	379	0.0000381	1	1
Q61089	FZD6_MOUSE	709	0.000073	1	1
Q61098	IL18R_MOUSE	537	0.0000647	1	1
Q61102	ABCB7_MOUSE	752	0.000345874	1	1
Q61115	PTC1_MOUSE	1434	0.0000809	2	2
Q61129	CFAI_MOUSE	603	0.000184784	1	1
Q61136	PRP4B_MOUSE	1007	0.001415378	2	2
Q61137	ASTN1_MOUSE	1302	0.0000308	2	2
Q61143	TRPC6_MOUSE	930	0.00036204	3	3
Q61152	PTN18_MOUSE	453	0.0000584	1	1
Q61164	CTCF_MOUSE	736	0.0000458	1	1
Q61165	SL9A1_MOUSE	820	0.000100183	2	2
Q61168	LAPM5_MOUSE	261	0.000015	1	1
Q61171	PRDX2_MOUSE	198	0.000703201	4	5
Q61176	ARGI1_MOUSE	323	0.0000739	1	1
Q61187	TS101_MOUSE	391	0.000149398	1	1
Q61188	EZH2_MOUSE	746	0.00000522	1	1
Q61214	DYR1A_MOUSE	763	0.0000223	1	1
Q61216	MRE11_MOUSE	706	0.000411775	2	2
Q61239	FNTA_MOUSE	377	0.000296942	1	1
Q61245	COBA1_MOUSE	1804	0.0000297	1	1
Q61263	SOAT1_MOUSE	540	0.0000107	1	1
Q61285	ABCD2_MOUSE	741	0.000228301	4	4
Q61288	ACVL1_MOUSE	502	0.0000552	1	1
Q61290	CAC1E_MOUSE	2272	0.001037309	10	10
Q61301	CTNA2_MOUSE	953	0.000188527	2	2
Q61315	APC_MOUSE	2845	0.0000287	1	1
Q61333	TNAP2_MOUSE	691	0.0000318	1	1
Q61335	BAP31_MOUSE	245	0.0000179	1	1
Q61361	PGCB_MOUSE	883	0.000328011	1	1
Q61391	NEP_MOUSE	750	0.001848036	1	1
Q61400	CEAMA_MOUSE	265	0.000136481	1	1
Q61409	PDE3B_MOUSE	1100	0.0000677	1	1
Q61412	VSX2_MOUSE	361	0.000078	1	1
Q61469	PLPP1_MOUSE	283	0.0000109	1	1
Q61474	MSI1H_MOUSE	362	0.000657514	1	1
Q61493	REV3L_MOUSE	3122	0.00000339	1	1
Q61496	DDX4_MOUSE	702	0.0000158	1	1
Q61508	ECM1_MOUSE	559	0.0000793	1	1
Q61510	TRI25_MOUSE	634	0.0000203	1	2
Q61526	ERBB3_MOUSE	1339	0.000271797	1	1
Q61527	ERBB4_MOUSE	1308	0.0000272	1	1
Q61543	GSLG1_MOUSE	1175	0.000252262	2	2
Q61545	EWS_MOUSE	655	0.0000404	1	1
Q61548	AP180_MOUSE	901	0.000233404	3	3
Q61553	FSCN1_MOUSE	493	0.00000934	1	1
Q61554	FBN1_MOUSE	2873	0.0000113	1	1
Q61555	FBN2_MOUSE	2907	0.000401633	3	3
Q61559	FCGRN_MOUSE	365	0.000231338	2	2
Q61572	FOXC1_MOUSE	553	0.0000395	1	1
Q61574	FOXS1_MOUSE	329	0.00000946	1	1
Q61578	ADRO_MOUSE	494	0.0000214	1	1
Q61586	GPAT1_MOUSE	827	0.0000415	1	1
Q61595	KTN1_MOUSE	1327	0.0000934	3	3
Q61602	GLI3_MOUSE	1583	0.0000842	1	1
Q61609	S20A1_MOUSE	681	0.00000962	1	1
Q61624	ZN148_MOUSE	794	0.000044	1	1
Q61626	GRIK5_MOUSE	979	0.000108279	1	1
Q61645	HAIR_MOUSE	1182	0.0000212	1	2
Q61647	HYAS1_MOUSE	583	0.0000406	1	1
Q61656	DDX5_MOUSE	614	0.000116361	1	1
Q61660	FOXJ1_MOUSE	421	0.0000157	1	1
Q61670	HLX_MOUSE	476	0.0000945	2	2
Q61687	ATRX_MOUSE	2476	0.000107376	1	2
Q61694	3BHS5_MOUSE	373	0.00000666	1	1
Q61696	HS71A_MOUSE	641	0.0000263	1	1
Q61702	ITIH1_MOUSE	907	0.000337973	1	1
Q61704	ITIH3_MOUSE	889	0.000108755	2	2
Q61730	IL1AP_MOUSE	570	0.0000837	1	2
Q61739	ITA6_MOUSE	1091	0.000101518	1	1
Q61743	KCJ11_MOUSE	390	0.0000161	1	1
Q61749	EI2BD_MOUSE	524	0.000263886	2	2
Q61751	Z354A_MOUSE	572	0.00000311	1	1
Q61753	SERA_MOUSE	533	0.0000392	1	1
Q61762	KCNA5_MOUSE	602	0.0000238	1	1
Q61772	EPHA7_MOUSE	998	0.0000638	1	1
Q61806	XL3C_MOUSE	226	0.00000538	1	1
Q61818	RAI1_MOUSE	1889	0.000112781	2	2
Q61830	MRC1_MOUSE	1456	0.000122063	1	1
Q61845	MEIG1_MOUSE	88	0.000109089	1	2
Q61879	MYH10_MOUSE	1976	0.0000358	3	3
Q61881	MCM7_MOUSE	719	0.0000987	1	1
Q61884	MNS1_MOUSE	491	0.000690769	2	2
Q61885	MOG_MOUSE	246	0.0000437	1	1
Q61909	MTG8_MOUSE	577	0.000131013	2	2
Q61967	ZFP90_MOUSE	636	0.0000299	1	1
Q62009	POSTN_MOUSE	838	0.0000925	1	1
Q62018	CTR9_MOUSE	1173	0.000215482	1	1
Q62028	PLA2R_MOUSE	1487	0.0000901	1	1
Q62036	CP131_MOUSE	1060	0.0000447	1	1
Q62053	PE2R2_MOUSE	362	0.0000745	1	1
Q62073	M3K7_MOUSE	579	0.0000124	1	1
Q62077	PLCG1_MOUSE	1302	0.0000698	1	1
Q62083	PICK1_MOUSE	416	0.000110709	2	2
Q62084	PP14B_MOUSE	147	0.0000934	1	1
Q62093	SRSF2_MOUSE	221	0.00019586	1	1
Q62108	DLG4_MOUSE	724	0.0000899	3	3
Q62120	JAK2_MOUSE	1129	0.000384439	1	1
Q62137	JAK3_MOUSE	1100	0.000054	1	1
Q62141	SIN3B_MOUSE	1098	0.0000714	1	1
Q62172	RBP1_MOUSE	648	0.0000334	1	1
Q62181	SEM3C_MOUSE	751	0.00000186	1	1
Q62186	SSRD_MOUSE	172	0.0000158	1	1
Q62187	TTF1_MOUSE	859	0.00000809	1	1
Q62190	RON_MOUSE	1378	0.00000719	1	1
Q62193	RFA2_MOUSE	270	0.000270907	1	1
Q62205	SCN9A_MOUSE	1984	0.000270392	2	2
Q62209	SYCP1_MOUSE	993	0.000118031	2	2
Q62217	SEM5A_MOUSE	1077	0.0000938	1	1
Q62225	CISH_MOUSE	257	0.0000902	1	1
Q62230	SN_MOUSE	1695	0.0000342	1	1
Q62240	KDM5D_MOUSE	1548	0.00000536	1	1
Q62252	SP17_MOUSE	149	0.0000669	1	1
Q62261	SPTB2_MOUSE	2363	0.002503774	20	20
Q62288	TICN1_MOUSE	442	0.00000992	1	1
Q62296	TEAD4_MOUSE	427	0.000346512	1	1
Q62311	TAF6_MOUSE	678	0.0000825	1	1
Q62315	JARD2_MOUSE	1234	0.0000163	1	1
Q62351	TFR1_MOUSE	763	0.0000624	2	2
Q62381	TLL1_MOUSE	1013	0.00019203	1	1
Q62383	SPT6H_MOUSE	1726	0.000170659	2	2
Q62388	ATM_MOUSE	3066	0.000043	1	1
Q62394	ZN185_MOUSE	352	0.0000355	1	1
Q62396	ZFP92_MOUSE	488	0.0000236	1	1
Q62401	CCL12_MOUSE	104	0.0000129	1	1
Q62407	SPEG_MOUSE	3262	0.000405409	4	4
Q62417	SRBS1_MOUSE	1290	0.000214646	3	3
Q62418	DBNL_MOUSE	436	0.0000889	1	1
Q62421	SH3G3_MOUSE	347	0.0000203	1	1
Q62425	NDUA4_MOUSE	82	0.000129854	2	2
Q62468	VILI_MOUSE	827	0.000333066	1	1
Q62469	ITA2_MOUSE	1178	0.0000113	1	1
Q62470	ITA3_MOUSE	1053	0.00000447	1	1
Q62472	VNS2_MOUSE	185	0.0000364	1	1
Q62511	ZFP91_MOUSE	572	0.000285624	2	2
Q62513	ZN260_MOUSE	407	0.0000516	1	1
Q62556	BT1A1_MOUSE	524	0.0000204	1	1
Q62559	IFT52_MOUSE	426	0.0000377	1	1
Q63805	A1AG3_MOUSE	206	0.000143687	1	1
Q63912	OMGP_MOUSE	440	0.000151379	1	1
Q63918	CAVN2_MOUSE	418	0.00041179	2	2
Q63994	CD33_MOUSE	403	0.000215082	3	3
Q640N1	AEBP1_MOUSE	1128	0.000197408	2	2
Q64124	SCX_MOUSE	207	0.00015718	1	1
Q64127	TIF1A_MOUSE	1051	0.000026	1	1
Q64151	SEM4C_MOUSE	834	0.000618367	2	2
Q64267	XPA_MOUSE	272	0.0000549	1	1
Q64287	IRF4_MOUSE	450	0.000383994	1	1
Q64291	K1C12_MOUSE	487	0.0000498	1	1
Q64317	DLX1_MOUSE	255	0.0000656	1	1
Q64318	ZEB1_MOUSE	1117	0.000115767	1	1
Q64321	ZBT7B_MOUSE	544	0.0000056	1	1
Q64322	NPDC1_MOUSE	332	0.000142049	1	1
Q64323	PIGA_MOUSE	485	0.00000808	1	1
Q64331	MYO6_MOUSE	1265	0.000551866	6	6
Q64332	SYN2_MOUSE	586	0.0000456	1	1
Q64347	CLCN1_MOUSE	994	0.0000237	1	1
Q64362	AKTIP_MOUSE	292	0.0000185	1	1
Q64373	B2CL1_MOUSE	233	0.000169195	1	1
Q64378	FKBP5_MOUSE	456	0.0000755	1	1
Q64436	ATP4A_MOUSE	1033	0.0000421	1	1
Q64442	DHSO_MOUSE	357	0.00000979	1	1
Q64444	CAH4_MOUSE	305	0.000120334	1	1
Q64446	ATP7B_MOUSE	1462	0.000184977	1	1
Q64516	GLPK_MOUSE	559	0.000308305	5	5
Q64519	SDC3_MOUSE	442	0.0000408	1	1
Q64521	GPDM_MOUSE	727	0.000468535	2	2
Q64685	SIAT1_MOUSE	403	0.0000654	1	1
Q64691	CAN3_MOUSE	821	0.00000869	1	1
Q64692	SIA8D_MOUSE	359	0.000200881	1	1
Q64704	STX3_MOUSE	289	0.00016813	1	1
Q64707	U2AFL_MOUSE	428	0.000100514	1	1
Q64737	PUR2_MOUSE	1010	0.0000331	1	1
Q64G17	AN32C_MOUSE	123	0.0000541	1	1
Q64GA5	PA24C_MOUSE	597	0.000164487	1	1
Q65CL1	CTNA3_MOUSE	895	0.000130896	1	1
Q66JQ7	KNL1_MOUSE	1612	0.0000531	2	2
Q66JX5	CEP43_MOUSE	399	0.0000882	1	1
Q66K08	CILP1_MOUSE	1184	0.0000953	2	10
Q66PY1	SCUB3_MOUSE	993	0.00006	1	1
Q66X03	NLR9A_MOUSE	949	0.0000233	1	1
Q66X05	NAL4F_MOUSE	959	0.0000641	2	2
Q66X19	NAL4E_MOUSE	978	0.000641081	1	1
Q66X22	NLR9B_MOUSE	1003	0.0000827	1	1
Q67BT3	S13A5_MOUSE	572	0.0000548	1	1
Q689Z5	SBNO1_MOUSE	1390	0.001629832	1	2
Q68ED2	GRM7_MOUSE	915	0.000282686	3	3
Q68ED3	PAPD5_MOUSE	633	0.000129723	1	1
Q68EF4	GRM4_MOUSE	912	0.0000311	1	1
Q68FD5	CLH1_MOUSE	1675	0.000749359	9	10
Q68FD9	K1549_MOUSE	1940	0.000264727	5	5
Q68FE7	T151B_MOUSE	561	0.000185146	1	1
Q68FE9	TSH2_MOUSE	1030	0.00000903	1	1
Q68FF0	K1841_MOUSE	718	0.0000313	1	1
Q68FF6	GIT1_MOUSE	770	0.0000487	1	1
Q68FG3	SPT2_MOUSE	682	0.000203146	2	2
Q68FL4	SAHH3_MOUSE	613	0.000102084	1	1
Q68FL6	SYMC_MOUSE	902	0.0000673	1	1
Q68FM6	PPR29_MOUSE	823	0.00013221	2	2
Q68SA9	ATS7_MOUSE	1657	0.0000297	1	1
Q68SN8	FCRL5_MOUSE	596	0.000194352	1	1
Q69AB2	TXND8_MOUSE	127	0.000195118	2	2
Q69Z23	DYH17_MOUSE	4481	0.000255502	2	2
Q69Z37	SAM9L_MOUSE	1561	0.0000362	1	1
Q69Z69	ESCO1_MOUSE	843	0.000173868	1	1
Q69Z98	BRSK2_MOUSE	735	0.000233306	1	1
Q69ZA1	CDK13_MOUSE	1511	0.0000636	1	1
Q69ZB0	LRCC1_MOUSE	1026	0.000645675	2	2
Q69ZF7	CNNM4_MOUSE	771	0.00000368	1	1
Q69ZH9	RHG23_MOUSE	1483	0.000467609	1	1
Q69ZJ7	RIC1_MOUSE	1422	0.0000283	1	1
Q69ZK0	PREX1_MOUSE	1650	0.0000934	1	1
Q69ZK5	KLH14_MOUSE	630	0.00000382	1	1
Q69ZK6	JHD2C_MOUSE	2350	0.0000677	1	1
Q69ZK9	NLGN2_MOUSE	836	0.000322171	3	3
Q69ZL1	FGD6_MOUSE	1399	0.000012	1	2
Q69ZN6	GNPTA_MOUSE	1235	0.000096	3	3
Q69ZN7	MYOF_MOUSE	2048	0.000134334	3	3
Q69ZQ1	MYORG_MOUSE	716	0.0000377	1	1
Q69ZR2	HECD1_MOUSE	2618	0.0000175	1	1
Q69ZR9	TASOR_MOUSE	1610	0.0000773	3	3
Q69ZS0	PZRN3_MOUSE	1063	0.0000628	2	2
Q69ZS6	SV2C_MOUSE	727	0.0000882	1	1
Q69ZT1	FAN1_MOUSE	1020	0.000146508	1	1
Q69ZU6	THS7A_MOUSE	1645	0.000156581	3	4
Q69ZW3	EHBP1_MOUSE	1231	0.0000923	1	1
Q6A000	MOONR_MOUSE	959	0.000267723	3	3
Q6A026	PDS5A_MOUSE	1332	0.000120869	1	1
Q6A028	SWP70_MOUSE	585	0.0000528	2	2
Q6A051	ATRN1_MOUSE	1378	0.000014	1	1
Q6A065	CE170_MOUSE	1588	0.0000573	2	2
Q6A070	TGRM1_MOUSE	1776	0.000243929	3	3
Q6A078	CE290_MOUSE	2472	0.0000247	2	2
Q6A0A9	F120A_MOUSE	1112	0.00000856	1	1
Q6AW69	CGNL1_MOUSE	1298	0.00000573	1	1
Q6AZB0	BOC_MOUSE	1110	0.0000104	1	1
Q6B966	NAL14_MOUSE	993	0.0000102	1	1
Q6BCL1	PRAM_MOUSE	675	0.000323154	2	2
Q6DFV5	HELZ_MOUSE	1964	0.0000895	2	2
Q6DI86	FAKD1_MOUSE	829	0.000173087	1	1
Q6DIA2	EX3L4_MOUSE	721	0.000180779	1	1
Q6DIC0	SMCA2_MOUSE	1577	0.0000104	1	1
Q6DID3	SCAF8_MOUSE	1268	0.000555843	4	4
Q6DTY7	F264_MOUSE	469	0.000244682	1	1
Q6DVA0	LEMD2_MOUSE	511	0.000183284	2	2
Q6E1M8	AWAT2_MOUSE	333	0.0000577	1	1
Q6F3F9	AGRG6_MOUSE	1165	0.000311453	1	1
Q6GQT0	CC14A_MOUSE	603	0.000051	1	1
Q6GQT9	NOMO1_MOUSE	1214	0.0000114	1	1
Q6GQU2	KLH23_MOUSE	558	0.0000201	1	1
Q6GYP7	RGPA1_MOUSE	2035	0.000366559	6	6
Q6H1V1	BEST3_MOUSE	669	0.0000395	1	1
Q6I6G8	HECW2_MOUSE	1578	0.00000894	1	1
Q6IFT4	RHG20_MOUSE	1182	0.002566365	1	1
Q6IFZ6	K2C1B_MOUSE	572	0.000319954	5	6
Q6IME9	K2C72_MOUSE	520	0.000351354	1	1
Q6IQX7	CHSS2_MOUSE	774	0.0000653	1	1
Q6IQY5	CEP70_MOUSE	616	0.000193216	2	2
Q6IR34	GPSM1_MOUSE	673	0.000428239	1	1
Q6IR42	ZCPW1_MOUSE	630	0.0000146	1	1
Q6IRU5	CLCB_MOUSE	229	0.0000019	1	1
Q6J756	CAN11_MOUSE	714	0.0000118	1	1
Q6J9G1	STYK1_MOUSE	429	0.0000917	1	1
Q6KAQ7	ZZZ3_MOUSE	910	0.0000194	1	1
Q6KAU8	A16L2_MOUSE	623	0.0000276	1	1
Q6KCD5	NIPBL_MOUSE	2798	0.0000312	1	1
Q6NS52	DGKB_MOUSE	802	0.00000866	1	1
Q6NS59	F135A_MOUSE	1506	0.000203052	2	2
Q6NS60	FBX41_MOUSE	873	0.000187908	1	1
Q6NS69	AMER3_MOUSE	780	0.0000403	1	1
Q6NSU3	GL8D1_MOUSE	371	0.000767233	1	1
Q6NSW3	SPKAP_MOUSE	1687	0.0000539	1	1
Q6NV66	ZN646_MOUSE	1788	0.000176667	2	2
Q6NV83	SR140_MOUSE	1029	0.000150164	1	1
Q6NVD0	FREM2_MOUSE	3160	0.000450009	2	2
Q6NVD9	BFSP2_MOUSE	416	0.000925451	2	2
Q6NVG7	GT252_MOUSE	625	0.000166643	2	2
Q6NWW5	KIF24_MOUSE	1356	0.00000813	1	1
Q6NWW9	FND3B_MOUSE	1207	0.000441176	3	3
Q6NXH2	MANEA_MOUSE	462	0.000111813	1	1
Q6NXH9	K2C73_MOUSE	539	0.000008	1	1
Q6NXJ0	WWC2_MOUSE	1187	0.0000871	1	1
Q6NXK7	DPP10_MOUSE	797	0.000181156	3	3
Q6NXL6	SENP5_MOUSE	749	0.0000054	1	2
Q6NXY1	TBC31_MOUSE	996	0.0000534	1	1
Q6NY15	TSG10_MOUSE	697	0.0000129	1	1
Q6NZC7	S23IP_MOUSE	998	0.0000556	1	1
Q6NZF1	ZC11A_MOUSE	792	0.0000668	1	1
Q6NZJ6	IF4G1_MOUSE	1600	0.0000034	1	1
Q6NZK8	PTPC1_MOUSE	747	0.0000465	1	1
Q6NZL0	SOGA3_MOUSE	945	0.000691997	6	6
Q6NZL6	TONSL_MOUSE	1363	0.0000548	1	1
Q6NZN0	RBM26_MOUSE	1012	0.00072686	7	7
Q6NZP1	ZRAB3_MOUSE	1069	0.000117477	1	1
Q6NZR2	MSD2_MOUSE	559	0.000132138	1	2
Q6P069	SORCN_MOUSE	198	0.0000575	1	1
Q6P1B1	XPP1_MOUSE	623	0.0000495	1	1
Q6P1D5	SE6L1_MOUSE	963	0.000121076	3	3
Q6P1D7	SLX4_MOUSE	1565	0.0000664	1	2
Q6P1E1	ZMIZ1_MOUSE	1072	0.000219329	1	1
Q6P1E8	EFCB6_MOUSE	1516	0.000606465	4	4
Q6P1F6	2ABA_MOUSE	447	0.0000515	1	1
Q6P1G2	KDM2B_MOUSE	1309	0.0000159	1	1
Q6P1I6	PSD2_MOUSE	770	0.0000149	1	1
Q6P2L6	NSD3_MOUSE	1439	0.00000653	1	1
Q6P2L7	GOLM2_MOUSE	435	0.001298355	6	6
Q6P3D0	NUD16_MOUSE	195	0.0000053	1	1
Q6P3D7	SPIC_MOUSE	242	0.0000181	1	1
Q6P3Y5	Z280C_MOUSE	742	0.000151543	1	1
Q6P3Z3	THAP4_MOUSE	569	0.000660491	1	1
Q6P4S6	SIK3_MOUSE	1311	0.0000394	1	1
Q6P4S8	INT1_MOUSE	2195	0.000347269	2	2
Q6P4T2	U520_MOUSE	2136	0.0000463	2	2
Q6P4U0	THS7B_MOUSE	1607	0.000530393	3	3
Q6P549	SHIP2_MOUSE	1257	0.000302106	1	1
Q6P5B0	RRP12_MOUSE	1295	0.000124233	1	1
Q6P5D4	CP135_MOUSE	1140	0.000163465	1	1
Q6P5D8	SMHD1_MOUSE	2007	0.0000314	2	2
Q6P5E4	UGGG1_MOUSE	1551	0.0000303	1	4
Q6P5F6	S39AA_MOUSE	833	0.0000236	1	1
Q6P5G0	MK04_MOUSE	583	0.0000015	1	1
Q6P5G6	UBXN7_MOUSE	467	0.0000234	1	1
Q6P5H6	FRMD5_MOUSE	517	0.0000748	1	1
Q6P5U7	NWD2_MOUSE	1742	0.0000285	1	1
Q6P5U8	CC148_MOUSE	527	0.0000185	1	1
Q6P6L0	FIL1L_MOUSE	1131	0.00026451	2	2
Q6P6M5	PX11C_MOUSE	241	0.0000779	1	1
Q6P6M7	SPCS_MOUSE	504	0.0000549	1	1
Q6P7W0	SENP6_MOUSE	1132	0.000083	1	1
Q6P7W5	SEN2_MOUSE	460	0.000298281	2	2
Q6P8I6	COX11_MOUSE	275	0.00039261	3	3
Q6P8W9	HMGB4_MOUSE	181	0.000304565	1	1
Q6P8X1	SNX6_MOUSE	406	0.000307193	1	1
Q6P8Y0	CF161_MOUSE	303	0.000759698	1	1
Q6P9J5	KANK4_MOUSE	1016	0.0000493	1	1
Q6P9J9	ANO6_MOUSE	911	0.000280933	1	1
Q6P9K8	CSKI1_MOUSE	1431	0.000250264	4	5
Q6P9K9	NRX3A_MOUSE	1571	0.000377998	2	2
Q6P9L6	KIF15_MOUSE	1387	0.000024	1	1
Q6P9P0	SLF2_MOUSE	1278	0.000054	1	1
Q6P9P6	KIF11_MOUSE	1052	0.0000904	2	2
Q6P9P8	DEN2C_MOUSE	914	0.000118581	2	2
Q6P9Q4	FHOD1_MOUSE	1197	0.0000624	1	1
Q6PAJ1	BCR_MOUSE	1270	0.0000464	1	1
Q6PAL0	BEND3_MOUSE	825	0.0000219	1	1
Q6PAN7	PRR18_MOUSE	307	0.000105998	1	1
Q6PAQ4	REXO4_MOUSE	432	0.0000988	1	1
Q6PAR5	GAPD1_MOUSE	1458	0.0000329	1	1
Q6PAV2	HERC4_MOUSE	1057	0.0000117	1	1
Q6PB66	LPPRC_MOUSE	1392	0.000014	1	1
Q6PB70	ANO8_MOUSE	1060	0.0000586	1	1
Q6PB93	GALT2_MOUSE	570	0.000033	1	1
Q6PB97	FXL19_MOUSE	674	0.000932548	2	2
Q6PCM1	KDM3A_MOUSE	1323	0.0000347	1	1
Q6PCN3	TTBK1_MOUSE	1308	0.000187048	2	2
Q6PCN7	HLTF_MOUSE	1003	0.0000084	1	1
Q6PCQ0	IQCE_MOUSE	778	0.000102123	1	1
Q6PD10	IP6K1_MOUSE	433	0.0000274	1	1
Q6PD21	SHB_MOUSE	503	0.000212558	1	1
[truncated: 2,683 more rows]
