# Supplementary material for: Isolation and Characterization of Multi-Protein Complexes Enriched in the K-Cl Co-transporter 2 From Brain Plasma Membranes
Source: Front Mol Neurosci. 2020 Oct 22;13:563091. doi: 10.3389/fnmol.2020.563091 (PMC7643010; doi:10.3389/fnmol.2020.563091)
Supplement: Supplementary file 10 [file Data_Sheet_8.CSV]

Accession Number	Protein Name	Molecular Weight	Spectral Index	Unique Peptides	Number of Spectra
A0A087WPF7	AUTS2_MOUSE	1261	0.000086	1	1
A0A0A6YY25	BTBDI_MOUSE	723	0.00015775	1	1
A0A140LIT1	CC194_MOUSE	234	0.000136109	1	1
A0JP43	EFCB5_MOUSE	1406	0.000267697	2	2
A1A535	MELT_MOUSE	833	0.0000323	1	1
A1L317	K1C24_MOUSE	512	0.0000407	1	1
A1Z198	NL1B2_MOUSE	1177	0.0000315	1	1
A2A5R2	BIG2_MOUSE	1792	0.000106314	1	1
A2A5Z6	SMUF2_MOUSE	748	0.0000277	1	1
A2A825	CPLN2_MOUSE	258	0.0000221	1	1
A2A884	ZEP3_MOUSE	2348	0.0000446	1	1
A2A8L1	CHD5_MOUSE	1946	0.000022	2	2
A2A995	FYB2_MOUSE	729	0.00015166	1	2
A2A9Q0	FND10_MOUSE	223	0.000099	1	1
A2AAJ9	OBSCN_MOUSE	8886	0.0000666	2	2
A2AD83	FRMD7_MOUSE	703	0.00000127	1	1
A2AEY4	MA7D3_MOUSE	876	0.00000322	1	1
A2AFR3	FRPD4_MOUSE	1320	0.000029	1	1
A2AG50	MA7D2_MOUSE	781	0.000138696	1	1
A2AGA4	RHBL2_MOUSE	302	0.0000594	1	1
A2AGL3	RYR3_MOUSE	4863	0.0000185	1	1
A2AHC3	CAMP1_MOUSE	1581	0.000261644	2	2
A2AI08	TPRN_MOUSE	749	0.000182421	1	1
A2AJ77	PRD12_MOUSE	365	0.000161215	1	1
A2AJB1	CC183_MOUSE	534	0.0000605	1	1
A2AJK6	CHD7_MOUSE	2986	0.0000193	1	1
A2AJL3	FGGY_MOUSE	552	0.000192669	1	1
A2AKB9	DCA10_MOUSE	566	0.000155139	2	2
A2AKG8	FOCAD_MOUSE	1798	0.000301855	1	1
A2AKX3	SETX_MOUSE	2646	0.000012	1	1
A2AKY4	Z804A_MOUSE	1200	0.000194649	1	1
A2AM05	CNTLN_MOUSE	1397	0.000266924	2	2
A2APB8	TPX2_MOUSE	745	0.000310915	1	1
A2APX8	SCN1A_MOUSE	2009	0.000038	1	1
A2AQ25	SKT_MOUSE	1946	0.000296324	1	1
A2AQP0	MYH7B_MOUSE	1941	0.000107578	1	1
A2AR02	PPIG_MOUSE	752	0.0000277	1	1
A2ARP1	VIP1_MOUSE	1436	0.000169883	2	2
A2ARS0	ANR63_MOUSE	390	0.0000584	1	1
A2ARV4	LRP2_MOUSE	4660	0.0000126	1	1
A2ARZ3	FSIP2_MOUSE	6995	0.000201674	3	3
A2ASI5	SCN3A_MOUSE	1947	0.000427869	1	1
A2ASS6	TITIN_MOUSE	35213	0.001078118	12	12
A2AT37	RENT2_MOUSE	1269	0.0000359	2	2
A2AUM9	CE152_MOUSE	1736	0.000358	2	2
A2AWA9	RBGP1_MOUSE	1064	0.000346126	1	1
A2AWL7	MGAP_MOUSE	3003	0.000220951	2	2
A2AWP8	ARGAL_MOUSE	1280	0.0000732	1	1
A2AWT3	AT7L3_MOUSE	347	0.000166941	1	1
A2AX52	CO6A4_MOUSE	2309	0.00000953	1	1
A2BE28	LAS1L_MOUSE	776	0.0000199	1	1
A2CG63	ARI4B_MOUSE	1314	0.000134524	1	1
A2CI98	DYTN_MOUSE	653	0.0000385	1	1
A2RSQ0	DEN5B_MOUSE	1274	0.000142435	1	1
A2RSY1	KANL3_MOUSE	903	0.0000588	1	1
A2RT91	ANKAR_MOUSE	1465	0.000317887	1	1
A2RTL5	RSRC2_MOUSE	376	0.0000578	1	1
A3FIN4	AT8B5_MOUSE	1183	0.0000955	1	1
A3KFM7	CHD6_MOUSE	2711	0.000813772	4	5
A3KFU9	DISP3_MOUSE	1347	0.00000976	1	1
A4Q9E5	TTLL3_MOUSE	927	0.000260681	1	1
A6H5Y3	METH_MOUSE	1253	0.000168632	1	1
A6H5Z3	EXC6B_MOUSE	810	0.00000919	1	1
A6H611	MIPEP_MOUSE	711	0.000141322	1	1
A6H619	PHRF1_MOUSE	1682	0.000681269	1	6
A6H639	DRC5_MOUSE	498	0.0000083	1	1
A6PWD2	FHAD1_MOUSE	1420	0.000125758	1	1
A6X935	ITIH4_MOUSE	942	0.00006	1	1
A7XUY5	SKIT5_MOUSE	1461	0.0000608	1	1
A8VU90	ANKL1_MOUSE	534	0.001046649	1	1
B0QZF7	PRCA1_MOUSE	307	0.0000453	1	1
B0V2N1	PTPRS_MOUSE	1907	0.0000796	2	2
B1AQJ2	UBP36_MOUSE	1098	0.00000291	1	1
B1AVH7	TBD2A_MOUSE	922	0.0000219	1	1
B1AWL2	ZN462_MOUSE	2495	0.000083	2	2
B1AWN6	SCN2A_MOUSE	2006	0.001045695	7	8
B1AXV0	FRS1L_MOUSE	293	0.000316534	1	1
B1AY13	UBP24_MOUSE	2617	0.00015611	2	2
B1AY15	UBP51_MOUSE	661	0.0000326	1	1
B1AYB6	MBD5_MOUSE	1498	0.0000141	1	1
B2KFW1	ZSC20_MOUSE	1030	0.00000937	1	1
B2RPV6	MMRN1_MOUSE	1210	0.0000336	1	1
B2RQC2	UBP42_MOUSE	1324	0.0000116	1	1
B2RQC6	PYR1_MOUSE	2225	0.0000919	1	1
B2RQL2	STOX1_MOUSE	990	0.000151201	1	1
B2RR83	YTDC2_MOUSE	1445	0.0000423	1	1
B2RRD7	BRPF1_MOUSE	1212	0.00000386	1	1
B2RSH2	GNAI1_MOUSE	354	0.000333272	2	2
B2RU80	PTPRB_MOUSE	1998	0.00155869	3	3
B2RVL6	ZCH24_MOUSE	241	0.00000347	1	1
B2RWJ3	TM240_MOUSE	173	0.000248055	1	1
B2RWS6	EP300_MOUSE	2412	0.0000404	1	1
B2RX14	TUT4_MOUSE	1644	0.000142976	1	1
B2RX88	CSPP1_MOUSE	1205	0.0000174	1	1
B2RXC1	TPC11_MOUSE	1133	0.0000277	1	1
B2RXS4	PLXB2_MOUSE	1842	0.000144545	1	1
B2RY56	RBM25_MOUSE	838	0.0000221	1	1
B7ZNG0	KIF7_MOUSE	1348	0.0000133	1	1
B7ZNG4	TROAP_MOUSE	668	0.0000434	1	1
B8JK39	ITA9_MOUSE	1036	0.0000241	1	1
B9EJ80	PDZD8_MOUSE	1147	0.000218002	1	1
B9EJ86	OSBL8_MOUSE	889	0.0000906	3	3
B9EJR8	DAAF5_MOUSE	853	0.0000175	1	1
B9EJV3	GRB1L_MOUSE	1913	0.00000401	1	1
B9EKR1	PTPRZ_MOUSE	2312	0.000154443	1	1
C4P6S0	SHTAP_MOUSE	806	0.0000525	1	1
C8YR32	LOXH1_MOUSE	2068	0.000106309	2	2
D0QMC3	MNDAL_MOUSE	538	0.0000534	1	1
D2EAC2	ZBED6_MOUSE	980	0.0000271	1	1
D3YVF0	AKAP5_MOUSE	745	0.001534862	8	8
D3YWJ0	SLIP_MOUSE	796	0.0000381	1	1
D3YXG0	HMCN1_MOUSE	5634	0.0000625	1	1
D3YZG8	MTD2L_MOUSE	338	0.000988973	1	1
D3YZI9	PGBD5_MOUSE	523	0.0000364	1	1
D3Z7H4	GSG1L_MOUSE	322	0.000689898	1	1
D3Z7H8	CILP2_MOUSE	1162	0.000338743	1	1
D3Z7P3	GLSK_MOUSE	674	0.000157202	1	1
D4PHA7	WSCD2_MOUSE	571	0.000143913	1	1
E0CZ16	KLHL3_MOUSE	587	0.0000165	1	1
E1U8D0	SOGA1_MOUSE	1418	0.000101194	1	1
E5FYH1	TOPZ1_MOUSE	1653	0.00000753	1	1
E9PUL5	PRRT2_MOUSE	346	0.0000516	1	1
E9PV24	FIBA_MOUSE	789	0.0000593	1	1
E9PV82	FA53A_MOUSE	402	0.00000289	1	1
E9PV86	MCTP1_MOUSE	951	0.0000834	1	1
E9PVB3	CC175_MOUSE	822	0.0000896	2	2
E9PVX6	KI67_MOUSE	3177	0.00074197	3	4
E9PW05	ZFP54_MOUSE	585	0.0000404	1	1
E9PXT9	F170B_MOUSE	378	0.000056	1	1
E9PY46	IF140_MOUSE	1464	0.0000522	1	1
E9PYQ0	RS10B_MOUSE	876	0.0000235	1	1
E9PZJ8	ASCC3_MOUSE	2198	0.000287376	2	2
E9PZQ0	RYR1_MOUSE	5035	0.0000953	2	2
E9Q0N2	PTPRH_MOUSE	971	0.0000164	1	1
E9Q1P8	I2BP2_MOUSE	570	0.0000233	1	1
E9Q1U1	CC171_MOUSE	1324	0.000134685	1	1
E9Q2M9	WDFY4_MOUSE	3183	0.0000095	1	1
E9Q309	CE350_MOUSE	3095	0.00099906	7	7
E9Q394	AKP13_MOUSE	2776	0.000104397	2	2
E9Q3C1	C2CD2_MOUSE	696	0.0000963	1	1
E9Q3L2	PI4KA_MOUSE	2105	0.0000545	1	1
E9Q3S4	M3K19_MOUSE	1311	0.000243326	2	2
E9Q401	RYR2_MOUSE	4966	0.000998285	2	2
E9Q4F7	ANR11_MOUSE	2643	0.0000578	1	1
E9Q4S1	PDE8B_MOUSE	865	0.000106142	1	1
E9Q4Z2	ACACB_MOUSE	2448	0.001523049	1	1
E9Q555	RN213_MOUSE	5152	0.000435346	2	3
E9Q557	DESP_MOUSE	2883	0.001816653	12	12
E9Q5F9	SETD2_MOUSE	2537	0.002728018	2	2
E9Q5K4	CP2CN_MOUSE	494	0.00000807	1	1
E9Q5M6	CFA44_MOUSE	1843	0.00023456	2	2
E9Q612	PTPRO_MOUSE	1226	0.0000782	1	1
E9Q6J5	BD1L1_MOUSE	3032	0.001040874	1	3
E9Q6X9	RHG40_MOUSE	672	0.004711741	1	1
E9Q735	UBE4A_MOUSE	1028	0.000255985	1	1
E9Q743	CF251_MOUSE	1299	0.000152594	1	1
E9Q784	ZC3HD_MOUSE	1729	0.000173387	2	2
E9Q7G0	NUMA1_MOUSE	2094	0.0000101	1	1
E9Q7R9	CFA43_MOUSE	1682	0.000269699	2	2
E9Q7X7	NRX2A_MOUSE	1710	0.0000686	1	1
E9Q8D0	DJC21_MOUSE	531	0.000034	1	1
E9Q9F6	CTSRD_MOUSE	805	0.000013	1	1
E9Q9K5	TRDN_MOUSE	693	0.000447559	1	1
E9Q9R9	DLG5_MOUSE	1921	0.0000143	1	1
E9Q9W7	PDZD7_MOUSE	1021	0.0000367	1	1
E9QAM5	HELZ2_MOUSE	2947	0.0000387	2	2
E9QAT4	SC16A_MOUSE	2357	0.0000308	1	1
E9QMW4	CP096_MOUSE	1145	0.0000528	1	1
F2YMG0	PRS56_MOUSE	604	0.0000194	1	1
F6SEU4	SYGP1_MOUSE	1340	0.0000118	1	1
F6XZJ7	SAM15_MOUSE	620	0.000127004	1	1
F6YCR7	RHX13_MOUSE	232	0.000262863	1	1
F7A4A7	OTOGL_MOUSE	2325	0.00000864	1	1
F8VPN2	TEX15_MOUSE	2785	0.0000224	1	1
F8VPQ2	ARI4A_MOUSE	1261	0.000163657	2	2
F8VPU2	FARP1_MOUSE	1048	0.000178307	2	2
F8VPZ5	ERCC6_MOUSE	1481	0.000154095	3	3
F8VQ03	ADAM3_MOUSE	822	0.0000882	1	1
F8VQB6	MYO10_MOUSE	2062	0.0000296	1	1
G3UYX5	RGS22_MOUSE	1258	0.0000139	1	1
G3X9K3	BIG1_MOUSE	1846	0.0000351	1	1
G3XA57	RFIP2_MOUSE	512	0.00013394	3	4
G5E829	AT2B1_MOUSE	1220	0.001496767	10	11
G5E8K5	ANK3_MOUSE	1961	0.000416497	6	6
G5E8P1	BRD1_MOUSE	1058	0.00000443	1	1
L0N7N1	KIF14_MOUSE	1674	0.000053	2	2
L7N1X6	FBW15_MOUSE	466	0.000112837	1	1
O08528	HXK2_MOUSE	917	0.000144271	1	1
O08532	CA2D1_MOUSE	1103	0.00060348	4	4
O08539	BIN1_MOUSE	588	0.000164235	2	2
O08550	KMT2B_MOUSE	2713	0.000122857	1	1
O08553	DPYL2_MOUSE	572	0.000339582	2	2
O08574	MESP2_MOUSE	370	0.0000212	1	1
O08599	STXB1_MOUSE	594	0.000435631	4	4
O08638	MYH11_MOUSE	1972	0.0000404	1	1
O08648	M3K4_MOUSE	1597	0.000127223	1	1
O08692	NGP_MOUSE	167	0.0000536	1	1
O08746	MATN2_MOUSE	956	0.000266358	2	2
O08750	NFIL3_MOUSE	462	0.0000825	1	1
O08759	UBE3A_MOUSE	870	0.0000363	2	2
O08785	CLOCK_MOUSE	855	0.000148375	2	2
O08808	DIAP1_MOUSE	1255	0.0000126	1	1
O08810	U5S1_MOUSE	971	0.000276513	1	1
O08811	ERCC2_MOUSE	760	0.00036726	1	1
O08842	GFRA2_MOUSE	464	0.0000154	1	1
O08848	RO60_MOUSE	538	0.000018	1	1
O08852	PKD1_MOUSE	4293	0.0000418	1	1
O08901	BUB1_MOUSE	1058	0.0000463	1	1
O08917	FLOT1_MOUSE	428	0.000132072	1	1
O08919	NUMBL_MOUSE	604	0.0000405	1	1
O09039	SH2B3_MOUSE	548	0.00000838	1	1
O09046	OXLA_MOUSE	630	0.00000256	1	1
O09053	WRN_MOUSE	1401	0.000550577	2	2
O09106	HDAC1_MOUSE	482	0.000155909	1	1
O09158	CP3AP_MOUSE	503	0.000111139	1	1
O35066	KIF3C_MOUSE	796	0.0000915	2	2
O35074	PTGIS_MOUSE	501	0.000172415	2	2
O35083	PLCA_MOUSE	285	0.000301532	2	2
O35129	PHB2_MOUSE	299	0.0000289	1	1
O35136	NCAM2_MOUSE	837	0.00000698	1	1
O35143	ATIF1_MOUSE	106	0.001552218	1	1
O35182	SMAD6_MOUSE	495	0.00063386	1	2
O35218	CPSF2_MOUSE	782	0.000219458	1	1
O35219	KCNH2_MOUSE	1162	0.0000409	1	1
O35227	ADAM7_MOUSE	789	0.0000204	1	1
O35231	KIFC3_MOUSE	824	0.000123879	1	1
O35239	PTN9_MOUSE	593	0.0000911	1	1
O35280	CHK1_MOUSE	476	0.00020988	1	1
O35298	AOAH_MOUSE	574	0.00000781	1	1
O35316	SC6A6_MOUSE	621	0.000105098	1	1
O35344	IMA4_MOUSE	521	0.00023273	1	1
O35350	CAN1_MOUSE	713	0.0000116	1	1
O35379	MRP1_MOUSE	1528	0.000265736	1	1
O35393	EFNB3_MOUSE	340	0.000084	1	1
O35449	PRRT1_MOUSE	306	0.0000601	1	1
O35454	CLCN6_MOUSE	870	0.00112561	8	8
O35457	CCRL2_MOUSE	360	0.000111298	1	1
O35465	FKBP8_MOUSE	402	0.000456303	5	5
O35491	CLK2_MOUSE	499	0.000098	1	2
O35492	CLK3_MOUSE	638	0.000170381	2	2
O35493	CLK4_MOUSE	481	0.000202052	1	1
O35516	NOTC2_MOUSE	2473	0.000421631	1	2
O35526	STX1A_MOUSE	288	0.00010747	1	1
O35551	RABE1_MOUSE	862	0.00014462	1	1
O35594	IFT81_MOUSE	676	0.000252238	1	1
O35598	ADA10_MOUSE	749	0.000039	1	1
O35600	ABCA4_MOUSE	2310	0.0000245	1	1
O35601	FYB1_MOUSE	819	0.00010573	1	1
O35608	ANGP2_MOUSE	496	0.000475515	2	2
O35613	DAXX_MOUSE	739	0.00018214	1	1
O35615	FOG1_MOUSE	995	0.0000852	1	1
O35625	AXIN1_MOUSE	863	0.000289185	1	1
O35633	VIAAT_MOUSE	525	0.00004	1	1
O35643	AP1B1_MOUSE	943	0.000226315	1	1
O35668	HAP1_MOUSE	628	0.000128538	1	1
O35678	MGLL_MOUSE	303	0.0000166	1	1
O35682	MYADM_MOUSE	320	0.0000269	1	1
O35685	NUDC_MOUSE	332	0.0000111	1	1
O35711	LIPB2_MOUSE	882	0.000115173	1	1
O35730	RING1_MOUSE	406	0.0000571	1	1
O35744	CHIL3_MOUSE	398	0.0000295	1	1
O35857	TIM44_MOUSE	452	0.0000201	1	1
O35927	CTND2_MOUSE	1247	0.000364493	4	4
O35942	NEK2_MOUSE	443	0.000106374	1	1
O35954	PITM1_MOUSE	1243	0.0000181	1	1
O35988	SDC4_MOUSE	198	0.000183886	1	1
O54692	ZW10_MOUSE	779	0.000147952	1	1
O54732	MMP15_MOUSE	657	0.0000238	1	1
O54734	OST48_MOUSE	441	0.000221217	2	2
O54774	AP3D1_MOUSE	1199	0.00000351	1	1
O54784	DAPK3_MOUSE	448	0.000105649	1	1
O54829	RGS7_MOUSE	469	0.000227088	2	2
O54834	RHG06_MOUSE	987	0.000116956	1	1
O54864	SUV91_MOUSE	412	0.000345199	2	2
O54905	B3GT2_MOUSE	422	0.00000421	1	1
O54907	TNF12_MOUSE	249	0.000012	1	1
O54917	E2F6_MOUSE	272	0.0000305	1	1
O54931	AKAP2_MOUSE	893	0.000685817	1	1
O54982	KCNU1_MOUSE	1121	0.0000128	1	1
O54991	CNTP1_MOUSE	1385	0.001254464	10	11
O55013	TPPC3_MOUSE	180	0.00000594	1	1
O55017	CAC1B_MOUSE	2327	0.0000664	1	1
O55022	PGRC1_MOUSE	195	0.0000694	1	1
O55040	NMUR1_MOUSE	428	0.00000904	1	1
O55100	SNG1_MOUSE	234	0.000168634	2	2
O55106	STRN_MOUSE	780	0.000126688	2	2
O55125	NIPS1_MOUSE	284	0.000207295	1	1
O55126	NIPS2_MOUSE	281	0.0000628	1	1
O55131	SEPT7_MOUSE	436	0.000109572	1	1
O55143	AT2A2_MOUSE	1044	0.000650763	4	4
O55222	ILK_MOUSE	452	0.000540654	1	1
O70133	DHX9_MOUSE	1380	0.0000897	1	1
O70138	MMP8_MOUSE	465	0.0000385	1	1
O70139	IPKG_MOUSE	76	0.0000863	1	1
O70166	STMN3_MOUSE	180	0.0000283	1	1
O70172	PI42A_MOUSE	405	0.0000077	1	1
O70200	AIF1_MOUSE	147	0.0000628	1	1
O70201	BIRC5_MOUSE	140	0.000177934	1	1
O70228	ATP9A_MOUSE	1047	0.001255306	11	13
O70237	GFI1B_MOUSE	330	0.000145356	1	1
O70291	GRK4_MOUSE	574	0.0000662	1	1
O70299	MB211_MOUSE	359	0.0000154	1	1
O70305	ATX2_MOUSE	1285	0.000106299	2	2
O70324	MOT8_MOUSE	545	0.0000181	1	1
O70325	GPX4_MOUSE	197	0.0000632	1	1
O70342	NPY5R_MOUSE	466	0.000219902	2	2
O70361	PER3_MOUSE	1113	0.000113494	1	1
O70373	XIRP1_MOUSE	1129	0.000495464	1	1
O70374	MTG8R_MOUSE	594	0.0000212	1	1
O70439	STX7_MOUSE	261	0.000248454	3	3
O70443	GNAZ_MOUSE	355	0.0000343	3	3
O70445	BARD1_MOUSE	765	0.0000221	1	1
O70458	OSMR_MOUSE	971	0.000017	1	1
O70472	TM131_MOUSE	1877	0.000147451	1	1
O70503	DHB12_MOUSE	312	0.0000254	1	1
O70551	SRPK1_MOUSE	648	0.00103327	1	1
O70566	DIAP2_MOUSE	1098	0.000135583	1	1
O70584	NKX28_MOUSE	235	0.0000142	1	1
O70589	CSKP_MOUSE	926	0.000049	2	2
O70624	MYOC_MOUSE	490	0.0000174	1	1
O88196	TTC3_MOUSE	1979	0.000171333	1	1
O88286	WIZ_MOUSE	1684	0.000391944	1	1
O88307	SORL_MOUSE	2215	0.000617917	9	9
O88329	MYO1A_MOUSE	1043	0.0000233	1	1
O88343	S4A4_MOUSE	1079	0.011094423	21	35
O88351	IKKB_MOUSE	757	0.0000479	1	1
O88384	VTI1B_MOUSE	232	0.0002733	2	2
O88398	AVIL_MOUSE	819	0.0001144	1	1
O88427	CAC1H_MOUSE	2365	0.000148286	1	1
O88444	ADCY1_MOUSE	1118	0.000241646	5	5
O88447	KLC1_MOUSE	541	0.000081	1	1
O88466	ZN106_MOUSE	1888	0.000183073	2	2
O88491	NSD1_MOUSE	2588	0.0000141	1	1
O88492	PLIN4_MOUSE	1403	0.000156783	1	1
O88495	MTR1L_MOUSE	591	0.000418474	1	2
O88508	DNM3A_MOUSE	908	0.000290777	1	1
O88509	DNM3B_MOUSE	859	0.0000789	1	1
O88520	SHOC2_MOUSE	582	0.000464802	2	2
O88531	PPT1_MOUSE	306	0.00000941	1	1
O88602	CCG2_MOUSE	323	0.0000574	1	1
O88630	GOSR1_MOUSE	250	0.000064	1	1
O88632	SEM3F_MOUSE	785	0.0000122	1	1
O88665	BRD7_MOUSE	651	0.0000251	1	1
O88705	HCN3_MOUSE	779	0.0000102	1	1
O88735	MAP7_MOUSE	730	0.000100361	1	1
O88737	BSN_MOUSE	3942	0.000246338	4	4
O88738	BIRC6_MOUSE	4882	0.000258049	3	3
O88783	FA5_MOUSE	2183	0.00022765	1	1
O88838	SPSB2_MOUSE	264	0.0000858	1	1
O88855	LT4R1_MOUSE	351	0.000078	1	1
O88879	APAF_MOUSE	1249	0.000110372	1	1
O88892	SERF1_MOUSE	62	0.0000396	1	1
O88898	P63_MOUSE	680	0.0000173	1	1
O88907	PIAS1_MOUSE	651	0.000112939	1	1
O88910	MPP3_MOUSE	568	0.0000114	1	1
O88935	SYN1_MOUSE	706	0.0000202	1	1
O88983	STX8_MOUSE	236	0.0000511	1	1
O88987	AKAP3_MOUSE	864	0.000184924	1	1
O88998	NOE1_MOUSE	485	0.001133924	3	3
O89050	MKLN1_MOUSE	735	0.000302453	2	2
O89094	CASPE_MOUSE	257	0.00000847	1	1
O89110	CASP8_MOUSE	480	0.00031731	2	2
O89116	VTI1A_MOUSE	217	0.00000477	1	1
P00184	CP1A1_MOUSE	524	0.000228876	1	1
P00342	LDHC_MOUSE	332	0.0000677	1	1
P00405	COX2_MOUSE	227	0.0000109	1	1
P00687	AMY1_MOUSE	511	0.0000515	1	1
P01867	IGG2B_MOUSE	404	0.00000915	1	1
P01869	IGH1M_MOUSE	393	0.00009	1	1
P01898	HA10_MOUSE	325	0.0000777	1	1
P01921	HB2D_MOUSE	265	0.0000278	1	1
P02340	P53_MOUSE	390	0.000190703	1	1
P02535	K1C10_MOUSE	570	0.0000634	1	1
P03911	NU4M_MOUSE	459	0.0000184	1	1
P03921	NU5M_MOUSE	607	0.0000871	1	1
P03975	IGEB_MOUSE	557	0.00000368	1	1
P04071	K1B16_MOUSE	261	0.00000995	1	1
P04104	K2C1_MOUSE	637	0.0000198	1	1
P04370	MBP_MOUSE	250	0.002803957	6	8
P05201	AATC_MOUSE	413	0.000196868	1	1
P05480	SRC_MOUSE	541	0.0000852	1	1
P06240	LCK_MOUSE	509	0.000595413	1	1
P06339	HA15_MOUSE	357	0.000151428	2	2
P06467	HBAZ_MOUSE	142	0.0000825	1	1
P06728	APOA4_MOUSE	395	0.000145522	1	1
P06795	MDR1B_MOUSE	1276	0.000184568	1	1
P06796	CASK_MOUSE	181	0.0000102	1	1
P06800	PTPRC_MOUSE	1293	0.0000256	1	1
P06837	NEUM_MOUSE	227	0.000625551	2	2
P06909	CFAH_MOUSE	1234	0.000152493	1	1
P07146	TRY2_MOUSE	246	0.0000759	1	1
P07356	ANXA2_MOUSE	339	0.000666892	5	5
P07742	RIR1_MOUSE	792	0.00000288	1	1
P08032	SPTA1_MOUSE	2415	0.0000702	1	1
P08113	ENPL_MOUSE	802	0.000257095	2	2
P08553	NFM_MOUSE	848	0.0000837	1	1
P08905	LYZ2_MOUSE	148	0.000143914	1	1
P09025	HXC8_MOUSE	242	0.000186811	1	1
P09838	TDT_MOUSE	510	0.000176448	1	1
P0C6F1	DYH2_MOUSE	4456	0.0000198	1	1
P0C872	JMJD7_MOUSE	316	0.0000612	1	1
P10077	ZFP27_MOUSE	819	0.0000837	1	1
P10637	TAU_MOUSE	733	0.000254898	3	3
P10649	GSTM1_MOUSE	218	0.0000126	1	1
P10751	ZFP11_MOUSE	647	0.012874211	1	1
P10755	ZFP14_MOUSE	501	0.0000187	1	1
P10852	4F2_MOUSE	526	0.000789441	5	5
P11032	GRAA_MOUSE	260	0.000172424	1	1
P11103	PARP1_MOUSE	1013	0.0000375	2	2
P11247	PERM_MOUSE	718	0.000224018	2	2
P11260	LORF1_MOUSE	357	0.0000118	1	1
P11276	FINC_MOUSE	2477	0.0000715	1	1
P11369	LORF2_MOUSE	1281	0.000496606	2	2
P11499	HS90B_MOUSE	724	0.0000454	1	1
P11531	DMD_MOUSE	3678	0.000138074	2	2
P11627	L1CAM_MOUSE	1260	0.0000329	1	1
P11881	ITPR1_MOUSE	2749	0.001450179	12	13
P12023	A4_MOUSE	770	0.00000877	1	1
P12025	MK_MOUSE	140	0.000170503	1	1
P12382	PFKAL_MOUSE	780	0.000128145	1	1
P12400	CTL2B_MOUSE	113	0.00029294	1	2
P12657	ACM1_MOUSE	460	0.000151464	1	1
P12790	CP2B9_MOUSE	491	0.00000772	1	1
P12960	CNTN1_MOUSE	1020	0.004603221	21	22
P12961	7B2_MOUSE	212	0.0000464	1	1
P13504	IL1R1_MOUSE	576	0.00000312	1	1
P13595	NCAM1_MOUSE	1115	0.000566028	2	2
P14094	AT1B1_MOUSE	304	0.000364203	4	4
P14106	C1QB_MOUSE	253	0.0000505	1	1
P14115	RL27A_MOUSE	148	0.0000501	1	1
P14131	RS16_MOUSE	146	0.000177431	3	4
P14148	RL7_MOUSE	270	0.000207595	1	1
P14432	HA1T_MOUSE	384	0.0000542	1	1
P14873	MAP1B_MOUSE	2464	0.000012	1	1
P15089	CBPA3_MOUSE	417	0.0000123	1	1
P15105	GLNA_MOUSE	373	0.0000872	1	1
P15208	INSR_MOUSE	1372	0.0000151	1	1
P15261	INGR1_MOUSE	477	0.000101395	1	1
P15508	SPTB1_MOUSE	2128	0.0000564	3	4
P15539	C11B2_MOUSE	500	0.0000683	1	1
P15620	ZN271_MOUSE	580	0.0000154	1	1
P15920	VPP2_MOUSE	856	0.000312247	3	3
P15975	UBP53_MOUSE	1069	0.0000312	1	1
P16014	SCG1_MOUSE	677	0.0000157	1	1
P16283	B3A3_MOUSE	1227	0.000163693	2	2
P16330	CN37_MOUSE	420	0.003611501	13	15
P16332	MUTA_MOUSE	748	0.000138295	1	1
P16372	ZFP58_MOUSE	489	0.0000242	1	1
P16546	SPTN1_MOUSE	2472	0.01172822	14	14
P16675	PPGB_MOUSE	474	0.000509012	2	3
P16882	GHR_MOUSE	650	0.000810239	1	1
P17156	HSP72_MOUSE	633	0.0000547	1	1
P17182	ENOA_MOUSE	434	0.000247069	2	2
P17426	AP2A1_MOUSE	977	0.000188407	3	3
P17427	AP2A2_MOUSE	938	0.0000701	2	2
P17710	HXK1_MOUSE	974	0.001545143	2	2
P17751	TPIS_MOUSE	299	0.00000898	1	1
P17809	GTR1_MOUSE	492	0.0000997	2	2
P17892	LIPR2_MOUSE	482	0.000114634	2	2
P18052	PTPRA_MOUSE	829	0.000370669	4	5
P18532	HVM61_MOUSE	116	0.0000853	1	1
P18654	KS6A3_MOUSE	740	0.000180378	1	1
P18872	GNAO_MOUSE	354	0.004752355	8	14
P19070	CR2_MOUSE	1025	0.0000207	1	1
P19096	FAS_MOUSE	2504	0.0000135	1	1
P19137	LAMA1_MOUSE	3083	0.000176773	1	1
P19253	RL13A_MOUSE	203	0.000106595	1	1
P19536	COX5B_MOUSE	128	0.0000729	1	1
P20029	BIP_MOUSE	655	0.0000973	2	2
P20239	ZP2_MOUSE	713	0.0000185	1	1
P20293	TBXT_MOUSE	436	0.000052	1	1
P20357	MTAP2_MOUSE	1828	0.000232332	3	3
P20863	GDF1_MOUSE	357	0.00000712	1	1
P21271	MYO5B_MOUSE	1818	0.000025	1	1
P21447	MDR1A_MOUSE	1276	0.0000749	1	1
P21619	LMNB2_MOUSE	596	0.000178917	1	1
P21661	NEC2_MOUSE	637	0.0000536	1	1
P21784	RAG2_MOUSE	527	0.0000274	1	1
P21855	CD72_MOUSE	354	0.0000122	1	1
P21981	TGM2_MOUSE	686	0.000237373	1	1
P22387	EDN1_MOUSE	202	0.000578933	1	1
P22518	CLK1_MOUSE	483	0.001071132	1	1
P22605	RARB_MOUSE	482	0.0000422	1	1
P22682	CBL_MOUSE	913	0.0000113	1	1
P22892	AP1G1_MOUSE	822	0.0000573	1	1
P23116	EIF3A_MOUSE	1344	0.000241813	2	2
P23242	CXA1_MOUSE	382	0.0001722	1	1
P23298	KPCL_MOUSE	683	0.0000366	1	1
P23475	XRCC6_MOUSE	608	0.0000919	2	2
P23818	GRIA1_MOUSE	907	0.000396847	3	4
P23819	GRIA2_MOUSE	883	0.00081721	10	10
P23927	CRYAB_MOUSE	175	0.0000934	1	1
P24270	CATA_MOUSE	527	0.0000864	1	1
P24604	TEC_MOUSE	630	0.000134307	1	1
P24622	CRYAA_MOUSE	196	0.0000113	1	1
P25118	TNR1A_MOUSE	454	0.000221093	1	1
P25444	RS2_MOUSE	293	0.000242215	2	2
P25688	URIC_MOUSE	303	0.000510748	1	1
P25976	UBF1_MOUSE	765	0.000006	1	1
P26151	FCGR1_MOUSE	404	0.002435009	11	12
P26231	CTNA1_MOUSE	906	0.0000633	1	1
P26262	KLKB1_MOUSE	638	0.000102122	1	1
P26361	CFTR_MOUSE	1476	0.0000507	2	2
P26450	P85A_MOUSE	724	0.000217991	1	1
P26645	MARCS_MOUSE	309	0.0000622	1	1
P26928	HGFL_MOUSE	716	0.0048697	1	1
P27106	MIS_MOUSE	555	0.0000855	1	1
P27546	MAP4_MOUSE	1125	0.000166665	2	2
P27577	ETS1_MOUSE	440	0.0000134	1	1
P27601	GNA13_MOUSE	377	0.00023951	4	4
P27612	PLAP_MOUSE	794	0.000105995	1	1
P27659	RL3_MOUSE	403	0.000274662	3	3
P27681	GBRG3_MOUSE	467	0.0000711	1	1
P27786	CP17A_MOUSE	507	0.000307812	1	1
P28230	CXB1_MOUSE	283	0.0000755	1	1
P28652	KCC2B_MOUSE	542	0.000014	1	1
P28656	NP1L1_MOUSE	391	0.000138183	1	1
P28660	NCKP1_MOUSE	1128	0.0000467	1	1
P28663	SNAB_MOUSE	298	0.0000828	1	1
P28705	RXRG_MOUSE	463	0.0000608	2	2
P28740	KIF2A_MOUSE	705	0.000314082	3	5
P28828	PTPRM_MOUSE	1452	0.0000575	1	1
P29352	PTN22_MOUSE	802	0.000057	1	1
P29416	HEXA_MOUSE	528	0.000145759	1	1
P29533	VCAM1_MOUSE	739	0.0000668	1	1
P29754	AGTRA_MOUSE	359	0.0000301	1	1
P30275	KCRU_MOUSE	418	0.0000658	1	1
P30415	NKTR_MOUSE	1453	0.000175542	2	2
P30416	FKBP4_MOUSE	458	0.0000291	1	1
P30678	GNA15_MOUSE	374	0.000152047	1	1
P30999	CTND1_MOUSE	938	0.0000328	2	3
P31482	PA2GA_MOUSE	146	0.00000821	1	1
P31532	SAA4_MOUSE	130	0.000118831	1	1
P31648	SC6A1_MOUSE	599	0.000923342	1	1
P31650	S6A11_MOUSE	627	0.001697734	5	19
P32020	NLTP_MOUSE	547	0.001243362	1	1
P32240	PE2R4_MOUSE	513	0.0000148	1	1
P32261	ANT3_MOUSE	465	0.0000896	1	1
P32299	BKRB2_MOUSE	392	0.000109016	1	1
P32442	MEOX1_MOUSE	253	0.000111468	1	1
P32958	ROM1_MOUSE	351	0.0000322	1	1
P33175	KIF5A_MOUSE	1027	0.000345055	1	1
P33434	MMP2_MOUSE	662	0.000131811	1	1
P33609	DPOLA_MOUSE	1465	0.0000488	1	1
P34152	FAK1_MOUSE	1052	0.000170774	1	1
P35173	CYT3_MOUSE	103	0.0000581	1	1
P35278	RAB5C_MOUSE	216	0.000246628	3	3
P35285	RB22A_MOUSE	194	0.0000207	1	1
P35293	RAB18_MOUSE	206	0.0000745	1	1
P35375	PE2R1_MOUSE	405	0.0000653	1	1
P35438	NMDZ1_MOUSE	938	0.000515732	3	3
P35441	TSP1_MOUSE	1170	0.000164952	1	1
P35546	RET_MOUSE	1115	0.000113417	1	1
P35550	FBRL_MOUSE	327	0.000125755	1	1
P35569	IRS1_MOUSE	1233	0.000120436	2	2
P35689	ERCC5_MOUSE	1170	0.0000453	1	1
P35700	PRDX1_MOUSE	199	0.000403709	2	3
P35802	GPM6A_MOUSE	278	0.00034369	2	2
P35803	GPM6B_MOUSE	328	0.000294542	1	1
P35917	VGFR3_MOUSE	1363	0.0000295	1	1
P35980	RL18_MOUSE	188	0.000187039	2	3
P36916	GNL1_MOUSE	607	0.0000247	1	1
P38647	GRP75_MOUSE	679	0.000134737	4	5
P39054	DYN2_MOUSE	870	0.00000427	1	1
P39098	MA1A2_MOUSE	641	0.0000177	1	1
P39447	ZO1_MOUSE	1745	0.000511167	4	4
P40201	CHD1_MOUSE	1711	0.000165968	1	1
P40630	TFAM_MOUSE	243	0.0000453	2	2
P40749	SYT4_MOUSE	425	0.00010814	1	1
P40935	PNMT_MOUSE	295	0.00010799	1	1
P41230	KDM5C_MOUSE	1554	0.00018504	1	1
P41233	ABCA1_MOUSE	2261	0.0000121	1	1
P41593	PTH1R_MOUSE	591	0.0000793	1	1
P41731	CD63_MOUSE	238	0.0000204	1	1
P42228	STAT4_MOUSE	749	0.0000789	1	1
P42703	LIFR_MOUSE	1092	0.0000415	1	1
P42859	HD_MOUSE	3119	0.000120519	1	1
P43006	EAA2_MOUSE	572	0.001785251	7	8
P43021	NODAL_MOUSE	354	0.0000199	1	1
P43081	GUC1A_MOUSE	202	0.0000231	1	1
P43241	CDX2_MOUSE	311	0.0000168	1	1
P43277	H13_MOUSE	221	0.000203789	1	1
P43404	ZAP70_MOUSE	618	0.000149261	1	2
P43406	ITAV_MOUSE	1044	0.0000134	1	1
P43432	IL12B_MOUSE	335	0.000611571	1	1
P45377	ALD2_MOUSE	316	0.0000283	1	1
P46062	SIPA1_MOUSE	1037	0.0000211	1	1
P46096	SYT1_MOUSE	421	0.000293483	3	3
P46460	NSF_MOUSE	744	0.000768778	6	7
P46735	MYO1B_MOUSE	1107	0.000197207	2	2
P46938	YAP1_MOUSE	488	0.0000326	1	1
P46978	STT3A_MOUSE	705	0.0000243	1	1
P47708	RP3A_MOUSE	681	0.0000926	1	1
P47750	TSHR_MOUSE	764	0.0000113	1	1
P47857	PFKAM_MOUSE	780	0.000263267	3	3
P47877	IBP2_MOUSE	305	0.0000139	1	1
P47911	RL6_MOUSE	296	0.000540859	5	5
P47941	CRKL_MOUSE	303	0.000191364	1	1
P47963	RL13_MOUSE	211	0.0000766	1	1
P48301	TEAD2_MOUSE	445	0.0000199	1	1
P48455	PP2BC_MOUSE	513	0.000256045	2	2
P48543	KCNJ9_MOUSE	393	0.000024	1	1
P48725	PCNT_MOUSE	2898	0.000420615	3	3
P48754	BRCA1_MOUSE	1812	0.000340259	1	1
P48760	FOLC_MOUSE	587	0.0000476	1	1
P48794	HYALP_MOUSE	512	0.0000856	3	3
P48962	ADT1_MOUSE	298	0.002718795	8	8
P48964	MPIP1_MOUSE	514	0.0000877	2	2
P48986	NDF6_MOUSE	337	0.0000251	1	1
P49117	NR2C2_MOUSE	596	0.000193037	1	1
P49138	MAPK2_MOUSE	386	0.0000179	1	1
P49443	PPM1A_MOUSE	382	0.003666719	1	2
P49446	PTPRE_MOUSE	699	0.0000343	2	3
P49452	CENPC_MOUSE	906	0.0000161	1	1
P49717	MCM4_MOUSE	862	0.0000379	2	2
P50153	GBG4_MOUSE	75	0.0000133	1	1
P50172	DHI1_MOUSE	292	0.000159326	1	1
P50427	STS_MOUSE	624	0.000114197	1	1
P50462	CSRP3_MOUSE	194	0.000129948	1	1
P50516	VATA_MOUSE	617	0.001690688	9	9
P50540	MXI1_MOUSE	228	0.0000383	1	1
P50544	ACADV_MOUSE	656	0.000156513	2	2
P50637	TSPO_MOUSE	169	0.0000251	1	1
P50752	TNNT2_MOUSE	301	0.0000193	1	1
P50992	ATP4B_MOUSE	294	0.000517937	1	2
P51125	ICAL_MOUSE	788	0.0000782	1	1
P51180	MIP_MOUSE	263	0.000374755	1	1
P51432	PLCB3_MOUSE	1234	0.000170841	1	1
P51576	P2RX1_MOUSE	399	0.0000858	1	1
P51791	CLCN3_MOUSE	818	0.00015674	2	2
P51827	AFF3_MOUSE	1254	0.0000437	1	1
P51829	ADCY7_MOUSE	1099	0.000568622	1	1
P51830	ADCY9_MOUSE	1353	0.000160558	2	2
P51863	VA0D1_MOUSE	351	0.000210791	3	3
P51881	ADT2_MOUSE	298	0.000595495	4	4
P51943	CCNA2_MOUSE	422	0.0000169	1	1
P51954	NEK1_MOUSE	1203	0.00002	1	1
P52293	IMA1_MOUSE	529	0.0000546	1	1
P52332	JAK1_MOUSE	1153	0.000100912	1	1
P52432	RPAC1_MOUSE	346	0.00000929	1	1
P52480	KPYM_MOUSE	531	0.000182468	2	2
P52734	FGD1_MOUSE	960	0.0000177	1	1
P52785	GUC2E_MOUSE	1108	0.0000768	2	2
P52850	NDST2_MOUSE	883	0.000230858	1	1
P52946	PDX1_MOUSE	284	0.00000281	1	1
P52963	E41LA_MOUSE	686	0.00019916	1	1
P53347	ONCM_MOUSE	263	0.0000243	2	2
P53564	CUX1_MOUSE	1515	0.0000961	1	1
P53569	CEBPZ_MOUSE	1052	0.000321121	1	1
P53612	PGTB2_MOUSE	339	0.000235849	1	1
P53996	CNBP_MOUSE	178	0.0000885	1	1
P54823	DDX6_MOUSE	483	0.0000113	1	1
P54830	PTN5_MOUSE	541	0.000344186	2	3
P55012	S12A2_MOUSE	1205	0.001795669	7	7
P55066	NCAN_MOUSE	1268	0.000185269	2	2
P55088	AQP4_MOUSE	323	0.000369595	2	2
P55096	ABCD3_MOUSE	659	0.000284174	2	2
P55098	PEX2_MOUSE	305	0.0000903	2	2
P55200	KMT2A_MOUSE	3966	0.000141522	2	2
P55937	GOGA3_MOUSE	1487	0.0000294	1	1
P56198	CIDEC_MOUSE	239	0.0003565	1	1
P56203	CATW_MOUSE	371	0.000017	1	1
P56399	UBP5_MOUSE	858	0.000420947	1	1
P56480	ATPB_MOUSE	529	0.000111062	3	3
P56671	MAZ_MOUSE	477	0.0000515	1	1
P56695	WFS1_MOUSE	890	0.0000303	1	1
P57016	LAD1_MOUSE	528	0.0000182	1	1
P57746	VATD_MOUSE	247	0.000187153	1	1
P57776	EF1D_MOUSE	281	0.0000259	1	1
P58006	SESN1_MOUSE	492	0.000107677	1	1
P58281	OPA1_MOUSE	960	0.001613181	9	9
P58283	RN216_MOUSE	853	0.000154883	1	1
P58390	KCNN2_MOUSE	839	0.000247459	1	1
P58406	HRH3_MOUSE	445	0.0000164	1	1
P58459	ATS10_MOUSE	1104	0.000394838	1	1
P58660	CAR10_MOUSE	1021	0.000031	1	1
P58681	TLR7_MOUSE	1050	0.000107898	1	1
P58710	GGLO_MOUSE	440	0.0000838	1	1
P59016	VP33B_MOUSE	617	0.0000259	1	1
P59048	PDRG1_MOUSE	133	0.00000971	1	1
P59055	CSRN3_MOUSE	597	0.0000116	1	1
P59111	KCNH8_MOUSE	1102	0.0000538	1	1
P59158	S12A3_MOUSE	1002	0.0000231	2	2
P59242	CING_MOUSE	1191	0.000183733	1	1
P59267	ZDHC2_MOUSE	366	0.000054	1	1
P59280	KLHL8_MOUSE	629	0.00000783	1	1
P59281	RHG39_MOUSE	1107	0.0000128	1	1
P59384	ATS15_MOUSE	950	0.001070512	1	1
P59438	HPS5_MOUSE	1126	0.000116962	1	1
P59764	DOCK4_MOUSE	1978	0.000301365	1	1
P59808	SASH1_MOUSE	1230	0.0000278	1	1
P59913	PCMD1_MOUSE	357	0.000233951	1	1
P59999	ARPC4_MOUSE	168	0.0000144	1	1
P60202	MYPR_MOUSE	277	0.000651532	3	3
P60670	NPL4_MOUSE	608	0.000169401	1	1
P60843	IF4A1_MOUSE	406	0.0000388	1	1
P60853	LZTS1_MOUSE	599	0.000144664	1	1
P60879	SNP25_MOUSE	206	0.000486944	3	4
P60954	NOL4_MOUSE	483	0.0000457	1	1
P61226	RAP2B_MOUSE	183	0.00000483	1	1
P61264	STX1B_MOUSE	288	0.001209104	7	7
P61315	G3ST3_MOUSE	431	0.00000617	1	1
P61358	RL27_MOUSE	136	0.0000209	1	1
P61406	EST1A_MOUSE	1418	0.000178161	1	1
P61922	GABT_MOUSE	500	0.0000282	1	1
P61963	DCAF7_MOUSE	342	0.0000259	1	1
P61965	WDR5_MOUSE	334	0.000302282	1	1
P62071	RRAS2_MOUSE	204	0.0000682	1	1
P62082	RS7_MOUSE	194	0.000119935	1	1
P62245	RS15A_MOUSE	130	0.00031347	1	1
P62267	RS23_MOUSE	143	0.0000308	1	1
P62311	LSM3_MOUSE	102	0.0000492	1	1
P62320	SMD3_MOUSE	126	0.000109623	1	1
P62492	RB11A_MOUSE	216	0.000129427	1	1
P62631	EF1A2_MOUSE	463	0.000144176	1	1
P62700	YPEL5_MOUSE	121	0.0000392	1	1
P62743	AP2S1_MOUSE	142	0.0000896	1	1
P62754	RS6_MOUSE	249	0.0000415	1	1
P62806	H4_MOUSE	103	0.00014233	2	2
P62814	VATB2_MOUSE	511	0.000285718	4	4
P62852	RS25_MOUSE	125	0.0000933	1	1
P62855	RS26_MOUSE	115	0.000150879	2	2
P62858	RS28_MOUSE	69	0.0000135	1	1
P62908	RS3_MOUSE	243	0.0000767	1	1
P62918	RL8_MOUSE	257	0.000423899	2	2
P62960	YBOX1_MOUSE	322	0.00016013	2	2
P62996	TRA2B_MOUSE	288	0.000053	1	1
P63001	RAC1_MOUSE	192	0.000933027	2	2
P63017	HSP7C_MOUSE	646	0.00019458	3	4
P63038	CH60_MOUSE	573	0.000195672	3	3
P63080	GBRB3_MOUSE	473	0.0000326	1	1
P63101	1433Z_MOUSE	245	0.0000539	1	1
P63137	GBRB2_MOUSE	512	0.000114797	1	1
P63154	CRNL1_MOUSE	690	0.0000257	2	2
P63158	HMGB1_MOUSE	215	0.000185438	1	1
P63239	NEC1_MOUSE	753	0.0000677	1	1
P63318	KPCG_MOUSE	697	0.0000881	1	1
P67778	PHB_MOUSE	272	0.0000375	1	2
P68254	1433T_MOUSE	245	0.0000627	1	1
P68368	TBA4A_MOUSE	448	0.0000934	1	1
P68372	TBB4B_MOUSE	445	0.000158325	1	1
P68500	CNTN5_MOUSE	1098	0.000962605	1	1
P69744	TRPV5_MOUSE	723	0.0000184	1	1
P70158	ASM3A_MOUSE	445	0.002214414	1	1
P70180	ANPRC_MOUSE	536	0.000141411	1	1
P70181	PI51B_MOUSE	539	0.0000106	1	1
P70182	PI51A_MOUSE	546	0.0000302	1	1
P70206	PLXA1_MOUSE	1894	0.000073	1	1
P70211	DCC_MOUSE	1447	0.0000186	1	1
P70218	M4K1_MOUSE	827	0.0000905	1	1
P70263	PD2R_MOUSE	357	0.0000212	1	1
P70265	F262_MOUSE	519	0.000100982	2	2
P70279	SURF6_MOUSE	355	0.0000162	1	1
P70280	VAMP7_MOUSE	220	0.0000403	2	2
P70290	EM55_MOUSE	466	0.0000207	1	2
P70302	STIM1_MOUSE	685	0.0000475	2	2
P70325	TBX4_MOUSE	552	0.0000761	1	1
P70327	TBX6_MOUSE	436	0.000412707	1	1
P70335	ROCK1_MOUSE	1354	0.000832775	3	3
P70388	RAD50_MOUSE	1312	0.0000523	2	2
P70392	RGRF2_MOUSE	1189	0.00000418	1	1
P70399	TP53B_MOUSE	1969	0.000217039	1	1
P70414	NAC1_MOUSE	970	0.000483592	4	4
P70451	FER_MOUSE	823	0.000245524	3	3
P70663	SPRL1_MOUSE	650	0.0000108	1	1
P70704	AT8A1_MOUSE	1164	0.000878161	8	9
P79457	UTY_MOUSE	1212	0.000251436	1	1
P80560	PTPR2_MOUSE	1001	0.0000175	1	1
P81122	IRS2_MOUSE	1321	0.000840155	1	1
P82198	BGH3_MOUSE	683	0.0000263	1	1
P83503	NYX_MOUSE	476	0.0000301	1	1
P83510	TNIK_MOUSE	1323	0.000207308	2	2
P83917	CBX1_MOUSE	185	0.000119852	1	1
P84091	AP2M1_MOUSE	435	0.0000483	2	2
P84099	RL19_MOUSE	196	0.000247469	1	1
P84104	SRSF3_MOUSE	164	0.000221512	1	1
P84309	ADCY5_MOUSE	1262	0.000420765	3	3
P86046	KCJ13_MOUSE	360	0.0000677	1	1
P86048	RL10L_MOUSE	214	0.00000449	1	1
P86049	RBM46_MOUSE	533	0.0000842	1	1
P97300	NPTN_MOUSE	397	0.001052159	5	6
P97303	BACH2_MOUSE	839	0.0000993	1	1
P97313	PRKDC_MOUSE	4128	0.00000281	1	1
P97321	SEPR_MOUSE	761	0.0000527	1	1
P97329	KI20A_MOUSE	887	0.0000231	1	1
P97333	NRP1_MOUSE	923	0.0000754	1	1
P97347	RPTN_MOUSE	1118	0.0000274	1	1
P97350	PKP1_MOUSE	728	0.000407208	3	3
P97351	RS3A_MOUSE	264	0.001181238	1	1
P97360	ETV6_MOUSE	485	0.0000165	1	1
P97366	EVI5_MOUSE	809	0.006789877	1	1
P97376	FRG1_MOUSE	258	0.0000178	1	1
P97411	ICA69_MOUSE	478	0.0000788	1	1
P97412	LYST_MOUSE	3788	0.00025378	1	1
P97427	DPYL1_MOUSE	572	0.0000303	1	1
P97432	NBR1_MOUSE	988	0.000124099	2	2
P97433	ARG28_MOUSE	1693	0.000568605	3	3
P97445	CAC1A_MOUSE	2368	0.000119178	4	4
P97459	NPAS1_MOUSE	594	0.0000808	1	1
P97465	DOK1_MOUSE	482	0.000117545	1	1
P97470	PP4C_MOUSE	307	0.0000118	1	1
P97477	AURKA_MOUSE	395	0.0000624	1	1
P97501	FMO3_MOUSE	534	0.00000449	1	1
P97762	RP9_MOUSE	213	0.00000606	1	1
P97772	GRM1_MOUSE	1199	0.000316664	3	3
P97783	AF1Q_MOUSE	90	0.000219722	1	1
P97784	CRY1_MOUSE	606	0.000088	1	1
P97789	XRN1_MOUSE	1719	0.0000551	1	1
P97792	CXAR_MOUSE	365	0.00017136	1	1
P97798	NEO1_MOUSE	1493	0.000229973	1	1
P97807	FUMH_MOUSE	507	0.000165848	1	1
P97813	PLD2_MOUSE	933	0.0000477	1	1
P97817	CDR2_MOUSE	455	0.000102323	1	1
P97820	M4K4_MOUSE	1233	0.0000757	2	2
P97868	RBBP6_MOUSE	1790	0.00000595	1	1
P97927	LAMA4_MOUSE	1816	0.0000569	1	1
P97929	BRCA2_MOUSE	3329	0.000258382	1	1
P98064	MASP1_MOUSE	704	0.0000994	2	2
P98084	APBA2_MOUSE	750	0.000205935	1	1
P98197	AT11A_MOUSE	1187	0.0000508	1	1
P98200	AT8A2_MOUSE	1148	0.000086	4	4
P98203	ARVC_MOUSE	962	0.000136667	1	1
P99024	TBB5_MOUSE	444	0.000148794	2	2
P99029	PRDX5_MOUSE	210	0.0000213	1	1
Q00322	CEBPD_MOUSE	268	0.0000219	1	1
Q00342	FLT3_MOUSE	1000	0.0000165	1	1
Q00417	TCF7_MOUSE	419	0.0000114	1	1
Q00422	GABPA_MOUSE	454	0.0000346	1	1
Q00547	HMMR_MOUSE	794	0.0000671	1	1
Q01063	PDE4D_MOUSE	747	0.000128887	2	2
Q01097	NMDE2_MOUSE	1482	0.0000756	1	1
Q01320	TOP2A_MOUSE	1528	0.000144308	1	1
Q01339	APOH_MOUSE	345	0.0000365	1	1
Q01341	ADCY6_MOUSE	1165	0.000048	1	1
Q01405	SC23A_MOUSE	765	0.0000628	1	1
Q01755	TCP11_MOUSE	566	0.000437279	1	1
Q01768	NDKB_MOUSE	152	0.0000691	1	1
Q01815	CAC1C_MOUSE	2139	0.000204389	2	2
Q01965	LY9_MOUSE	654	0.0000429	1	1
Q02013	AQP1_MOUSE	269	0.0000279	1	1
Q02248	CTNB1_MOUSE	781	0.000232113	3	3
Q02257	PLAK_MOUSE	745	0.00065306	6	6
Q02357	ANK1_MOUSE	1862	0.0000619	3	3
Q02738	CXB4_MOUSE	266	0.000140936	1	1
Q02780	NFIA_MOUSE	532	0.0000745	1	1
Q02788	CO6A2_MOUSE	1034	0.0000661	1	1
Q02789	CAC1S_MOUSE	1880	0.0000258	1	1
Q03059	CLAT_MOUSE	641	0.0000869	2	2
Q03137	EPHA4_MOUSE	986	0.000206512	4	6
Q03265	ATPA_MOUSE	553	0.001059543	7	8
Q03717	KCNB1_MOUSE	857	0.000989488	4	4
Q03734	SPA3M_MOUSE	418	0.0000282	1	1
Q03740	CRGE_MOUSE	174	0.0000247	1	2
Q03963	E2AK2_MOUSE	515	0.0000656	1	1
Q04750	TOP1_MOUSE	767	0.0000915	1	1
Q04857	CO6A1_MOUSE	1025	0.00013473	1	1
Q04899	CDK18_MOUSE	451	0.000128395	1	1
Q04998	INHBA_MOUSE	424	0.000266445	1	1
Q05421	CP2E1_MOUSE	493	0.000491257	1	1
Q05793	PGBM_MOUSE	3707	0.0000126	1	1
Q05816	FABP5_MOUSE	135	0.000296828	1	1
Q05928	BTC_MOUSE	177	0.000123317	1	1
Q05AA6	DRP2_MOUSE	957	0.00000801	1	1
Q06219	NR4A2_MOUSE	598	0.000108066	1	1
Q06507	ATF4_MOUSE	349	0.000055	1	1
Q07113	MPRI_MOUSE	2483	0.000171638	2	2
Q07139	ECT2_MOUSE	913	0.0000102	1	1
Q07174	M3K8_MOUSE	467	0.0000271	1	1
Q07832	PLK1_MOUSE	603	0.000115746	1	1
Q08297	RAD51_MOUSE	339	0.000552781	1	2
Q08501	PRLR_MOUSE	608	0.000155	1	1
Q08642	PADI2_MOUSE	673	0.0000156	1	1
Q08874	MITF_MOUSE	526	0.000301482	1	1
Q08943	SSRP1_MOUSE	708	0.0000916	1	1
Q09XV5	CHD8_MOUSE	2582	0.000129562	2	2
Q0GGX2	ZN541_MOUSE	1363	0.0000136	1	1
Q0GNC1	INF2_MOUSE	1273	0.000433973	2	2
Q0HA38	TT21B_MOUSE	1315	0.001200241	2	2
Q0KK55	KNDC1_MOUSE	1742	0.000109761	2	2
Q0KK56	F184B_MOUSE	942	0.000187574	1	1
Q0KK59	UNC79_MOUSE	2596	0.000267152	1	1
Q0P5X1	LRIQ1_MOUSE	1673	0.00023378	2	2
Q0P678	ZCH18_MOUSE	948	0.000561589	5	5
Q0VBF8	STUM_MOUSE	141	0.0000934	1	1
Q0VBK2	K2C80_MOUSE	452	0.0000919	2	2
Q0VBL1	TIGD2_MOUSE	525	0.0000864	1	1
Q0VBL3	RBM15_MOUSE	962	0.000171002	2	2
Q0VBM2	FA83B_MOUSE	1012	0.000098	1	1
Q0VEE6	ZN800_MOUSE	662	0.0000164	1	1
Q0VEJ0	CEP76_MOUSE	659	0.000285856	2	2
Q0VF22	CC138_MOUSE	680	0.000121651	1	1
Q0VG85	CC162_MOUSE	912	0.0000567	1	1
Q0VGM9	RTEL1_MOUSE	1203	0.000144252	1	1
Q0VGT4	ZGRF1_MOUSE	1863	0.000165214	2	2
Q11011	PSA_MOUSE	920	0.0000139	1	1
Q148W8	DUS27_MOUSE	1138	0.00012783	1	1
Q149C2	MIPT3_MOUSE	625	0.000102829	3	3
Q149F5	TMM71_MOUSE	287	0.0000241	1	1
Q149L7	CRTAM_MOUSE	393	0.0000746	1	1
Q14AK4	ZDH11_MOUSE	347	0.000104243	1	1
Q14AM7	CP072_MOUSE	275	0.000376754	1	1
Q14BI2	GRM2_MOUSE	872	0.001093373	5	6
Q14BI7	TDRD9_MOUSE	1383	0.0000751	2	2
Q14CH0	F171B_MOUSE	825	0.0000836	1	1
Q14DH7	ACSS3_MOUSE	682	0.0000752	1	1
Q14DN9	AKD1B_MOUSE	521	0.00000488	1	1
Q1A3B0	CERS3_MOUSE	383	0.000106685	1	1
Q1EG27	MYO3B_MOUSE	1305	0.000212954	1	1
Q1ERP8	CLM9_MOUSE	331	0.000139959	1	1
Q1XH17	TRI72_MOUSE	477	0.0000291	1	1
Q2KHI9	MCM9_MOUSE	1134	0.0000567	1	1
Q2PZL6	FAT4_MOUSE	4981	0.000124283	1	1
Q2QI47	USH2A_MOUSE	5193	0.0000647	1	1
Q2TB54	FCAMR_MOUSE	535	0.0000813	1	1
Q2TV84	TRPM1_MOUSE	1622	0.000328084	2	2
Q2VIS4	FILA2_MOUSE	2362	0.000112522	1	1
Q2VPA6	HELQ_MOUSE	1069	0.000105712	1	1
Q2VPQ9	EAF6_MOUSE	191	0.0000997	1	1
Q2VPU4	MLXIP_MOUSE	917	0.000201279	2	2
Q2YFS1	PILB2_MOUSE	225	0.00000451	1	1
Q307W7	KNCN_MOUSE	124	0.0000114	1	1
Q30KP3	DFB20_MOUSE	96	0.0000921	1	1
Q32MD9	CDON_MOUSE	1250	0.0000587	1	1
Q33DR2	DPS1_MOUSE	409	0.000397234	1	1
Q3KNM2	MARH5_MOUSE	278	0.000102786	1	1
Q3TB48	TM104_MOUSE	496	0.000349146	2	2
Q3TBD2	HMHA1_MOUSE	1116	0.0000137	2	2
Q3TCH7	CUL4A_MOUSE	759	0.000460542	1	1
Q3TDD9	PPR21_MOUSE	780	0.0000363	1	1
Q3TDE8	ZN691_MOUSE	283	0.000267722	1	1
Q3TFK5	GPTC4_MOUSE	415	0.0000136	1	1
Q3TGF2	F107B_MOUSE	131	0.002674676	1	1
Q3THE2	ML12B_MOUSE	172	0.0000456	1	1
Q3TIW9	ENPP7_MOUSE	439	0.0000866	1	1
Q3TIX9	SNUT2_MOUSE	564	0.0000738	1	1
Q3TJM4	CENPT_MOUSE	515	0.0000221	1	1
Q3TL44	NLRX1_MOUSE	975	0.0000326	1	1
Q3TLH4	PRC2C_MOUSE	2846	0.000227699	1	1
Q3TMW1	C102A_MOUSE	549	0.000039	1	1
Q3TNA1	XYLB_MOUSE	551	0.0000236	1	1
Q3TNU4	YD021_MOUSE	584	0.000244847	1	1
Q3TPJ7	MIDN_MOUSE	465	0.00000377	1	1
Q3TRJ4	K1C26_MOUSE	462	0.000124592	2	2
Q3TRM4	PLPL6_MOUSE	1355	0.0000131	1	1
Q3TRR0	MAP9_MOUSE	646	0.000150528	2	2
Q3TT99	GDPD4_MOUSE	632	0.0000173	1	1
Q3TTA7	CBLB_MOUSE	982	0.000187193	1	1
Q3TTJ4	CH048_MOUSE	293	0.00000632	1	1
Q3TTY0	PLB1_MOUSE	1478	0.000154962	1	1
Q3TVA9	CC136_MOUSE	1136	0.000101351	2	2
Q3TVI4	HEXI2_MOUSE	313	0.00018018	2	2
Q3TVI8	PBIP1_MOUSE	727	0.0000493	1	1
Q3TWI9	CSCL2_MOUSE	832	0.000537661	6	6
Q3TWL2	PP4P1_MOUSE	284	0.0000243	1	2
Q3TYA6	MPP8_MOUSE	858	0.000142704	1	1
Q3TYD6	LMTK2_MOUSE	1471	0.0000993	2	2
Q3TYX8	RUFY4_MOUSE	563	0.000224815	1	1
Q3TZX3	S2533_MOUSE	320	0.00000531	1	1
Q3U0V2	TRADD_MOUSE	310	0.000125158	1	1
Q3U0X8	TACT_MOUSE	602	0.00000975	1	1
Q3U155	CC174_MOUSE	467	0.000147413	1	1
Q3U186	SYRM_MOUSE	578	0.047576677	1	1
Q3U1F9	PHAG1_MOUSE	429	0.0000269	1	1
Q3U1T3	BRM1L_MOUSE	323	0.0000325	1	1
Q3U1Y4	DEN4B_MOUSE	1499	0.0000405	2	2
Q3U1Z5	GPSM3_MOUSE	159	0.0000217	1	1
Q3U214	MAST3_MOUSE	1321	0.0000437	1	1
Q3U269	TSTD2_MOUSE	495	0.0000438	1	1
Q3U285	LCORL_MOUSE	600	0.000385534	2	2
Q3U2C5	RN149_MOUSE	394	0.000207042	1	1
Q3U2E2	ZMYM5_MOUSE	627	0.0000757	1	1
Q3U319	BRE1B_MOUSE	1001	0.000549054	1	1
Q3U3C9	GSE1_MOUSE	1213	0.0000066	1	1
Q3U3D7	T131L_MOUSE	1597	0.000257116	1	1
Q3U3I9	ZN865_MOUSE	1058	0.000199767	1	1
Q3U3Q1	ULK3_MOUSE	472	0.000460956	1	1
Q3U3R4	LMF1_MOUSE	574	0.0000474	2	2
Q3U487	HECD3_MOUSE	861	0.0000982	1	1
Q3U507	GP174_MOUSE	335	0.000275891	2	2
Q3U5Q7	CMPK2_MOUSE	447	0.000303162	1	1
Q3U827	RN180_MOUSE	592	0.00002	1	1
Q3U8K7	KMT5B_MOUSE	883	0.0000615	1	1
Q3UAW9	BRF2_MOUSE	420	0.000402724	1	1
Q3UC65	RSRP1_MOUSE	298	0.000225273	1	1
Q3UD01	A7L3B_MOUSE	97	0.000174947	1	1
Q3UDF0	GTR6_MOUSE	497	0.000149256	1	1
Q3UF25	STIMA_MOUSE	288	0.00000915	1	1
Q3UFB2	BCD1_MOUSE	460	0.000526492	1	1
Q3UFM5	NOM1_MOUSE	854	0.0000034	1	1
Q3UFQ8	CARL3_MOUSE	1375	0.00020534	1	1
Q3UFY8	TM10C_MOUSE	414	0.0000292	1	1
Q3UGF1	WDR19_MOUSE	1341	0.00047851	1	1
Q3UGM2	NEK10_MOUSE	1111	0.00000262	1	1
Q3UGP8	AG10B_MOUSE	474	0.000015	1	1
Q3UGY8	BIG3_MOUSE	2170	0.000876303	1	1
Q3UH06	RREB1_MOUSE	1700	0.000180809	2	2
Q3UH93	PLXD1_MOUSE	1925	0.0000207	1	1
Q3UHD1	AGRB1_MOUSE	1582	0.002110803	1	1
Q3UHD3	MTUS2_MOUSE	1353	0.0000316	1	1
Q3UHD6	SNX27_MOUSE	539	0.0000946	1	1
Q3UHD9	AGAP2_MOUSE	1186	0.0000399	1	1
Q3UHH1	ZSWM8_MOUSE	1832	0.000109859	1	1
Q3UHI4	TMED8_MOUSE	326	0.0000371	2	2
Q3UHJ0	AAK1_MOUSE	959	0.00000798	1	1
Q3UHK6	TEN4_MOUSE	2771	0.000055	1	1
Q3UHK8	TNR6A_MOUSE	1896	0.00000487	1	1
Q3UHL1	CAMKV_MOUSE	512	0.000856948	4	5
Q3UHN9	NDST1_MOUSE	882	0.0000408	1	1
Q3UHQ6	DOP2_MOUSE	2295	0.0000393	1	1
Q3UHR0	BAHC1_MOUSE	2643	0.000307683	2	2
Q3UHU5	MTCL1_MOUSE	1945	0.000126112	2	2
Q3UHX0	NOL8_MOUSE	1147	0.0000378	1	1
Q3UJD6	UBP19_MOUSE	1360	0.000148932	2	2
Q3UJF0	GPR55_MOUSE	327	0.0000707	1	1
Q3UJU9	RMD3_MOUSE	470	0.0000442	2	2
Q3UJV1	CCD61_MOUSE	511	0.0000189	1	1
Q3UJZ3	ARMC7_MOUSE	198	0.000224549	1	2
Q3UKC1	TAXB1_MOUSE	814	0.000144048	1	1
Q3UKU1	ELL2_MOUSE	639	0.0000686	1	1
Q3ULM0	CC106_MOUSE	279	0.0000072	1	1
Q3ULZ2	FHDC1_MOUSE	1149	0.000113659	1	1
Q3UM18	LSG1_MOUSE	644	0.00000588	1	1
Q3UM89	FOXR2_MOUSE	302	0.000166988	1	1
Q3UMB9	WASC4_MOUSE	1173	0.0000766	1	1
Q3UMF9	FAXC_MOUSE	409	0.000176679	1	1
Q3UMM4	CDK10_MOUSE	360	0.0000196	1	1
Q3UMQ8	NAF1_MOUSE	489	0.000157018	1	1
Q3UMR0	ANR27_MOUSE	1048	0.000784053	2	2
Q3UMR5	MCU_MOUSE	350	0.000210505	1	1
Q3UMT1	PP12C_MOUSE	782	0.000191583	1	1
Q3UMY5	EMAL4_MOUSE	988	0.0000453	1	1
Q3UN70	MRFL_MOUSE	904	0.0000408	1	1
Q3UNH4	GRIN1_MOUSE	932	0.00076539	5	5
Q3UQ44	IQGA2_MOUSE	1575	0.0000112	1	1
Q3UQ84	SYTM_MOUSE	723	0.000140613	2	2
Q3UQA7	SELH_MOUSE	116	0.0000178	1	1
Q3UQS8	RBM20_MOUSE	1199	0.0000855	1	1
Q3URD3	SLMAP_MOUSE	845	0.00000725	1	1
Q3URE9	LIGO2_MOUSE	606	0.001279275	3	3
Q3URU2	PEG3_MOUSE	1571	0.0000162	1	1
Q3URV1	BROMI_MOUSE	1296	0.000018	1	1
Q3USZ2	UBFL1_MOUSE	394	0.0000883	1	1
Q3UTQ7	PRD10_MOUSE	1184	0.000103491	1	1
Q3UU96	MRCKA_MOUSE	1719	0.0000158	1	1
Q3UUF8	AN34B_MOUSE	508	0.0000155	1	1
Q3UUG6	TBC24_MOUSE	561	0.0000206	1	1
Q3UUQ7	PGAP1_MOUSE	922	0.000133437	3	4
Q3UVR3	TTBK2_MOUSE	1243	0.000321204	2	2
Q3UVX5	GRM5_MOUSE	1203	0.000249289	2	2
Q3UW53	NIBA1_MOUSE	926	0.0000747	1	1
Q3UXZ9	KDM5A_MOUSE	1690	0.000181714	3	3
Q3UYG1	CC160_MOUSE	323	0.000209069	1	1
Q3UYR4	ESPNL_MOUSE	1005	0.00000901	1	1
Q3UZ18	ICE2_MOUSE	988	0.0000673	1	1
Q3UZP0	MALD2_MOUSE	555	0.00001	1	1
Q3UZY0	SFI1_MOUSE	1216	0.000107787	2	3
Q3V036	CCD27_MOUSE	639	0.0000779	1	1
Q3V038	TTC9A_MOUSE	219	0.000144702	1	1
Q3V0C1	ZMAT1_MOUSE	714	0.00000615	1	1
Q3V0F0	RIMB3_MOUSE	1606	0.000157894	1	1
Q3V0J4	ANR53_MOUSE	497	0.0000309	2	2
Q3V0K9	PLSI_MOUSE	630	0.000322885	1	1
Q3V0L5	LRC43_MOUSE	667	0.000181494	1	1
Q3V0Q1	DYH12_MOUSE	3086	0.000393019	2	3
Q3V0Q7	TMPSC_MOUSE	336	0.0000384	1	1
Q3V0X1	SMIM9_MOUSE	137	0.0000117	1	1
Q3V125	CC110_MOUSE	848	0.00000829	1	1
Q3V1H1	CKAP2_MOUSE	664	0.0000477	1	1
Q3V1T4	P3H1_MOUSE	739	0.0000121	1	1
Q3V1U8	ELMD1_MOUSE	326	0.000131581	1	1
Q3V1V3	ESF1_MOUSE	845	0.000362228	2	2
Q3V3A1	CDK15_MOUSE	433	0.0000249	1	1
Q3V3E1	UBS3A_MOUSE	624	0.000707317	1	1
Q3V3Q7	PACS2_MOUSE	862	0.000151958	1	1
Q3V3R1	C1TM_MOUSE	977	0.000125948	1	1
Q3ZRW6	CLUL1_MOUSE	464	0.0000785	1	1
Q45HK4	SH21C_MOUSE	132	0.0000255	1	1
Q497P3	NUPR2_MOUSE	102	0.000246199	1	1
Q499X9	SYMM_MOUSE	586	0.0000471	1	1
Q4ACU6	SHAN3_MOUSE	1730	0.0002896	5	5
Q4FZC9	SYNE3_MOUSE	975	0.00011727	1	1
Q4G0F8	UBN1_MOUSE	1135	0.000107392	1	1
Q4LDD4	ARAP1_MOUSE	1452	0.0000265	1	1
Q4LFA9	SEM3G_MOUSE	780	0.000013	1	1
Q4PJX1	ODR4_MOUSE	447	0.0000453	1	1
Q4QRL3	CC88B_MOUSE	1481	0.0000406	1	1
Q4U2R1	HERC2_MOUSE	4836	0.0000988	2	2
Q4U4S6	XIRP2_MOUSE	3784	0.0000689	2	2
Q4VA36	CCD84_MOUSE	332	0.000434994	3	3
Q4VA45	CK095_MOUSE	678	0.0000533	1	1
Q4VA53	PDS5B_MOUSE	1446	0.000220195	1	1
Q4VAC9	PKHG3_MOUSE	1341	0.0000331	1	1
Q4VBD2	TAPT1_MOUSE	564	0.0000799	1	1
Q4VC17	ATS18_MOUSE	1219	0.0000166	1	1
Q4ZJM9	C1QL4_MOUSE	238	0.0000931	1	1
Q501J7	PHAR4_MOUSE	694	0.0000474	1	1
Q501P1	FBLN7_MOUSE	440	0.000167589	1	1
Q505D7	OPA3_MOUSE	179	0.0000164	1	1
Q505G4	RTL6_MOUSE	243	0.0000602	1	1
Q50H33	KCTD8_MOUSE	476	0.0000195	1	2
Q50L41	PA24F_MOUSE	855	0.000487308	3	3
Q50L42	PA24E_MOUSE	875	0.0000938	1	1
Q52KE7	CCNL1_MOUSE	532	0.000179964	1	1
Q52KR2	LRIG2_MOUSE	1054	0.0000452	1	1
Q52KR3	PRUN2_MOUSE	3084	0.0000037	1	1
Q569L8	CENPJ_MOUSE	1344	0.0000173	1	1
Q569Z5	DDX46_MOUSE	1032	0.0000249	2	2
Q56A07	SCN2B_MOUSE	215	0.000219291	1	1
Q571B6	WHAMM_MOUSE	793	0.000161178	1	1
Q571C7	BDP1_MOUSE	2467	0.000196062	2	2
Q571E4	GALNS_MOUSE	520	0.0000607	1	1
Q571I4	PRAG1_MOUSE	1373	0.000130784	1	1
Q571J5	Z354C_MOUSE	560	0.000101234	1	1
Q571K4	TAB3_MOUSE	716	0.0000325	1	1
Q587J6	LITD1_MOUSE	782	0.000321444	1	1
Q58A65	JIP4_MOUSE	1321	0.00000203	1	1
Q5BKQ4	LIPR1_MOUSE	473	0.0000105	1	1
Q5DQR4	STB5L_MOUSE	1185	0.000336404	3	4
Q5DTI8	ESYT3_MOUSE	891	0.0000534	1	1
Q5DTJ9	MYPN_MOUSE	1315	0.0000948	1	1
Q5DTL9	S4A10_MOUSE	1118	0.008093986	12	15
Q5DTT3	TASO2_MOUSE	2382	0.000408079	2	2
Q5DTW2	SMBT2_MOUSE	938	0.0000159	1	1
Q5DTX6	JCAD_MOUSE	1320	0.000187672	2	2
Q5DTZ0	NYNRI_MOUSE	1840	0.0000409	1	1
Q5DU02	UBP22_MOUSE	525	0.000118057	2	2
Q5DU05	CE164_MOUSE	1446	0.000137007	1	1
Q5DU14	MYO16_MOUSE	1919	0.000116088	1	1
Q5DU25	IQEC2_MOUSE	1478	0.0000626	1	1
Q5DU37	ZFY26_MOUSE	2529	0.000119965	2	2
Q5DU57	SPT13_MOUSE	656	0.0000672	1	1
Q5EBH1	RASF5_MOUSE	413	0.000145398	1	1
Q5F201	CFA52_MOUSE	620	0.0000328	2	2
Q5F293	ZBTB4_MOUSE	982	0.000232566	2	2
Q5F2E8	TAOK1_MOUSE	1001	0.003347741	3	3
Q5FWH3	GRHL3_MOUSE	603	0.00012456	1	1
Q5FWH6	ARHGF_MOUSE	849	0.000163426	1	1
Q5H8B9	FREM3_MOUSE	2123	0.000094	1	1
Q5HZG9	ZN488_MOUSE	337	0.0000152	1	1
Q5I012	S38AA_MOUSE	1090	0.000115979	1	1
Q5I043	UBP28_MOUSE	1051	0.00000809	1	1
Q5IR70	CAGE1_MOUSE	849	0.000727854	1	1
Q5IRJ6	ZNT9_MOUSE	567	0.000638128	1	1
Q5K6N0	TM232_MOUSE	675	0.000161029	1	1
Q5M8N0	CNRP1_MOUSE	164	0.0000254	1	1
Q5M956	KCTD1_MOUSE	257	0.0000762	1	1
Q5NCH9	GRM6_MOUSE	871	0.0000451	1	1
Q5ND28	SREC_MOUSE	820	0.000146137	1	1
Q5PR68	CE112_MOUSE	954	0.0000515	1	1
Q5PRF0	HTR5A_MOUSE	2038	0.000035	1	1
Q5QNQ9	CORA1_MOUSE	1845	0.0000805	1	1
Q5RJI2	CTL5_MOUSE	710	0.0000026	1	1
Q5RKR3	ISLR2_MOUSE	745	0.000207098	1	1
Q5S003	SPG17_MOUSE	2320	0.000272015	2	2
Q5S006	LRRK2_MOUSE	2527	0.0000488	1	1
Q5SFM8	RBM27_MOUSE	1060	0.000111106	1	1
Q5SP85	CC85A_MOUSE	500	0.00003	1	1
Q5SPL2	PHF12_MOUSE	1003	0.0000149	1	1
Q5SQM0	EMAL6_MOUSE	1958	0.0000408	2	2
Q5SQX6	CYFP2_MOUSE	1253	0.000153749	1	1
Q5SS00	ZDBF2_MOUSE	2493	0.000133298	1	1
Q5SSE9	ABCAD_MOUSE	5034	0.0000783	1	1
Q5SSH7	ZZEF1_MOUSE	2924	0.000148688	1	1
Q5SSZ7	ZNRF3_MOUSE	913	0.000671077	1	1
Q5STE3	FSTL4_MOUSE	841	0.0000342	1	1
Q5SUA5	MYO1G_MOUSE	1024	0.0000936	1	1
Q5SUD9	BBS12_MOUSE	708	0.0000535	2	2
Q5SUF2	LC7L3_MOUSE	432	0.0000834	3	3
Q5SV06	SPT22_MOUSE	358	0.00024596	1	1
Q5SV85	SYNRG_MOUSE	1306	0.00018641	1	1
Q5SW28	PI3R5_MOUSE	871	0.0000256	1	1
Q5SWU9	ACACA_MOUSE	2345	0.000164413	1	2
Q5SXI5	ZN496_MOUSE	585	0.000177237	2	2
Q5SXJ3	FANCJ_MOUSE	1174	0.000172226	2	2
Q5SXY1	CYTSB_MOUSE	1067	0.00000971	1	1
Q5SYL3	K0100_MOUSE	2234	0.000138637	1	1
Q5U458	DJC11_MOUSE	559	0.0000168	1	1
Q5U4C3	SFR19_MOUSE	1256	0.0000153	1	1
Q5U5Q9	UIMC1_MOUSE	727	0.00000725	1	1
Q5U901	CBPA6_MOUSE	438	0.003041709	1	1
Q5UAK0	MIER1_MOUSE	511	0.0000526	2	2
Q5UW37	CXL17_MOUSE	119	0.00000327	1	1
Q5VCS6	TDRD5_MOUSE	1040	0.0000389	1	1
Q5XG69	F169A_MOUSE	665	0.000475427	2	2
Q5XG71	UTP20_MOUSE	2788	0.000165093	1	1
Q5XG73	ACBD5_MOUSE	508	0.00047355	2	2
Q5XJE5	LEO1_MOUSE	667	0.00000768	1	1
Q5XJV6	LMTK3_MOUSE	1424	0.001099634	8	9
Q5XPT3	LARG2_MOUSE	690	0.0000114	1	1
Q5Y5T1	ZDH20_MOUSE	380	0.000295441	1	1
Q60575	KIF1B_MOUSE	1816	0.000251571	1	1
Q60591	NFAC2_MOUSE	927	0.00029005	1	1
Q60598	SRC8_MOUSE	546	0.0000244	1	1
Q60610	TIAM1_MOUSE	1591	0.000269064	1	1
Q60625	ICAM5_MOUSE	917	0.0000227	1	1
Q60654	KLRA7_MOUSE	280	0.000157341	1	1
Q60660	KLRA2_MOUSE	288	0.000192608	1	1
Q60665	SKIL_MOUSE	675	0.0000247	1	1
Q60698	SKI_MOUSE	725	0.0000223	1	1
Q60714	S27A1_MOUSE	646	0.0000737	1	1
Q60736	ZP3R_MOUSE	579	0.000190068	1	1
Q60738	ZNT1_MOUSE	503	0.0000251	1	1
Q60767	LY75_MOUSE	1723	0.000712297	2	2
Q60779	DRC4_MOUSE	478	0.000141354	3	3
Q60848	HELLS_MOUSE	821	0.000152785	1	1
Q60875	ARHG2_MOUSE	985	0.0000342	1	1
Q60898	SLAP1_MOUSE	281	0.000022	1	1
Q60925	DBP_MOUSE	325	0.000174534	1	1
Q60930	VDAC2_MOUSE	295	0.004246198	6	18
Q60931	VDAC3_MOUSE	283	0.000971784	5	7
Q60932	VDAC1_MOUSE	296	0.000109415	1	1
Q60934	GRIK1_MOUSE	836	0.0000982	1	1
Q60936	COQ8A_MOUSE	645	0.0000385	1	1
Q60963	PAFA_MOUSE	440	0.000126267	1	1
Q60988	STIL_MOUSE	1262	0.00000636	1	1
Q60991	CP7B1_MOUSE	507	0.000351184	1	1
Q60992	VAV2_MOUSE	868	0.000041	1	1
Q60997	DMBT1_MOUSE	2085	0.0000103	1	1
Q61003	CD6_MOUSE	665	0.000112259	1	1
Q61033	LAP2A_MOUSE	693	0.0000759	1	1
Q61036	PAK3_MOUSE	559	0.000053	1	1
Q61038	PSYR_MOUSE	337	0.0000536	1	1
Q61043	NIN_MOUSE	2113	0.000185856	1	1
Q61066	NR0B1_MOUSE	472	0.0000115	1	1
Q61086	FZD3_MOUSE	666	0.0000453	1	1
Q61087	LAMB3_MOUSE	1168	0.000584644	4	5
Q61089	FZD6_MOUSE	709	0.000100619	1	1
Q61092	LAMC2_MOUSE	1191	0.0000919	1	1
Q61116	ZN235_MOUSE	645	0.000126603	1	1
Q61136	PRP4B_MOUSE	1007	0.0000644	1	1
Q61137	ASTN1_MOUSE	1302	0.000732976	6	7
Q61143	TRPC6_MOUSE	930	0.000134951	1	1
Q61146	OCLN_MOUSE	521	0.000101031	1	1
Q61165	SL9A1_MOUSE	820	0.000213453	1	1
Q61171	PRDX2_MOUSE	198	0.000272907	3	3
Q61188	EZH2_MOUSE	746	0.000201092	1	1
Q61233	PLSL_MOUSE	627	0.000086	1	1
Q61241	TSSK1_MOUSE	365	0.000193076	1	1
Q61249	IGBP1_MOUSE	340	0.000169532	1	1
Q61285	ABCD2_MOUSE	741	0.000149988	2	2
Q61288	ACVL1_MOUSE	502	0.000135473	2	2
Q61290	CAC1E_MOUSE	2272	0.000758514	5	6
Q61292	LAMB2_MOUSE	1799	0.0000249	1	1
Q61301	CTNA2_MOUSE	953	0.000348818	2	2
Q61313	AP2B_MOUSE	459	0.000296508	1	1
Q61327	SC6A3_MOUSE	619	0.000274109	2	2
Q61371	IFT88_MOUSE	824	0.000073	1	1
Q61410	KGP2_MOUSE	762	0.000183643	1	1
Q61411	RASH_MOUSE	189	0.0000112	1	1
Q61418	CLCN4_MOUSE	747	0.0000682	1	1
Q61419	CMAH_MOUSE	577	0.000337091	2	2
Q61464	ZN638_MOUSE	1960	0.000193535	2	2
Q61467	ZIC4_MOUSE	341	0.000147245	1	1
Q61476	DAF2_MOUSE	407	0.0000164	1	1
Q61481	PDE1A_MOUSE	545	0.000106721	3	3
Q61483	DLL1_MOUSE	722	0.00000678	1	1
Q61490	CD166_MOUSE	583	0.000141528	1	1
Q61548	AP180_MOUSE	901	0.000154909	2	2
Q61549	AGRE1_MOUSE	931	0.00008	1	1
Q61575	FOXN1_MOUSE	648	0.000016	1	1
Q61578	ADRO_MOUSE	494	0.00026326	1	1
Q61602	GLI3_MOUSE	1583	0.000131566	1	1
Q61618	AA3R_MOUSE	319	0.0000116	1	1
Q61624	ZN148_MOUSE	794	0.00000447	1	1
Q61625	GRID2_MOUSE	1007	0.000065	2	2
Q61658	HESX1_MOUSE	185	0.0000595	1	1
Q61687	ATRX_MOUSE	2476	0.0000626	1	1
Q61699	HS105_MOUSE	858	0.0000168	1	1
Q61702	ITIH1_MOUSE	907	0.000095	1	1
Q61727	I10R1_MOUSE	575	0.00022736	1	1
Q61768	KINH_MOUSE	963	0.0000458	2	2
Q61772	EPHA7_MOUSE	998	0.000268394	1	2
Q61781	K1C14_MOUSE	484	0.000228237	1	1
Q61810	LTBP3_MOUSE	1253	0.000137964	1	1
Q61823	PDCD4_MOUSE	469	0.000389858	1	1
Q61830	MRC1_MOUSE	1456	0.000687539	1	1
Q61845	MEIG1_MOUSE	88	0.000755955	1	1
Q61858	GPAN1_MOUSE	372	0.000251422	2	2
Q61879	MYH10_MOUSE	1976	0.000190058	5	5
Q61881	MCM7_MOUSE	719	0.000180044	1	1
Q61900	SMR3A_MOUSE	147	0.0000225	1	1
Q61999	ODFP1_MOUSE	247	0.000340997	1	1
Q62010	OVGP1_MOUSE	721	0.000217972	2	2
Q62036	CP131_MOUSE	1060	0.000731219	4	4
Q62059	CSPG2_MOUSE	3357	0.000145321	2	2
Q62083	PICK1_MOUSE	416	0.0000103	1	1
Q62130	PTN14_MOUSE	1189	0.0000584	1	1
Q62137	JAK3_MOUSE	1100	0.0000109	1	1
Q62165	DAG1_MOUSE	893	0.000120563	1	1
Q62187	TTF1_MOUSE	859	0.0000218	1	1
Q62190	RON_MOUSE	1378	0.00000539	1	1
Q62191	RO52_MOUSE	470	0.000038	1	1
Q62205	SCN9A_MOUSE	1984	0.000255483	1	1
Q62209	SYCP1_MOUSE	993	0.000282039	2	2
Q62230	SN_MOUSE	1695	0.0000151	1	1
Q62232	SIX2_MOUSE	296	0.0000359	1	1
Q62240	KDM5D_MOUSE	1548	0.0000204	1	1
Q62252	SP17_MOUSE	149	0.0000582	1	1
Q62261	SPTB2_MOUSE	2363	0.006156117	21	22
Q62288	TICN1_MOUSE	442	0.0000152	1	1
Q62376	RU17_MOUSE	448	0.0000218	1	1
Q62383	SPT6H_MOUSE	1726	0.000147835	3	3
Q62388	ATM_MOUSE	3066	0.0000885	1	1
Q62407	SPEG_MOUSE	3262	0.0000317	1	1
Q62415	ASPP1_MOUSE	1087	0.0000392	1	1
Q62418	DBNL_MOUSE	436	0.000184138	1	1
Q62425	NDUA4_MOUSE	82	0.000180632	2	2
Q62469	ITA2_MOUSE	1178	0.0000769	1	1
Q62472	VNS2_MOUSE	185	0.0000406	1	1
Q62481	VPS72_MOUSE	368	0.0000803	1	1
Q62504	MINT_MOUSE	3644	0.000697973	7	7
Q62507	COCH_MOUSE	552	0.00000348	1	1
Q62513	ZN260_MOUSE	407	0.000216418	1	1
Q63880	EST3A_MOUSE	571	0.0000155	1	1
Q63912	OMGP_MOUSE	440	0.000149385	2	2
Q63943	MEF2D_MOUSE	514	0.00000921	1	1
Q63994	CD33_MOUSE	403	0.000165842	1	1
Q63ZW7	INADL_MOUSE	1834	0.000019	1	1
Q640L5	CCD18_MOUSE	1455	0.000162806	2	2
Q640M1	UT14A_MOUSE	767	0.000179927	2	2
Q640N1	AEBP1_MOUSE	1128	0.0000335	1	1
Q640N2	AR13B_MOUSE	427	0.000011	1	1
Q640N3	RHG30_MOUSE	1101	0.0000297	1	1
Q64151	SEM4C_MOUSE	834	0.000224774	1	1
Q64163	TFDP2_MOUSE	446	0.0000636	2	2
Q64176	EST1E_MOUSE	562	0.000180325	1	1
Q641K1	CBPC1_MOUSE	1218	0.0000228	1	1
Q64261	CDK6_MOUSE	326	0.000219938	1	1
Q64281	LIRB4_MOUSE	335	0.000158865	1	1
Q64285	CEL_MOUSE	599	0.0000103	1	1
Q64288	OMP_MOUSE	163	0.0000146	1	1
Q64324	STXB2_MOUSE	593	0.00000663	1	1
Q64331	MYO6_MOUSE	1265	0.000805109	2	2
Q64332	SYN2_MOUSE	586	0.0000439	1	1
Q64364	ARF_MOUSE	169	0.0000276	1	1
Q64378	FKBP5_MOUSE	456	0.0000816	1	1
Q64455	PTPRJ_MOUSE	1238	0.000102366	2	2
Q64459	CP3AB_MOUSE	504	0.00000706	1	1
Q64464	CP3AD_MOUSE	503	0.000134396	1	1
Q64512	PTN13_MOUSE	2453	0.000130957	2	2
Q64514	TPP2_MOUSE	1262	0.0000122	1	1
Q64516	GLPK_MOUSE	559	0.000161262	3	3
Q64518	AT2A3_MOUSE	1038	0.00000993	1	1
Q64519	SDC3_MOUSE	442	0.0000304	1	1
Q64521	GPDM_MOUSE	727	0.000091	3	3
Q64700	RBL2_MOUSE	1135	0.0000231	1	1
Q64G17	AN32C_MOUSE	123	0.000134758	1	1
Q66JQ7	KNL1_MOUSE	1612	0.0000103	1	1
Q66K08	CILP1_MOUSE	1184	0.000066	1	1
Q66L42	M3K10_MOUSE	940	0.000111421	1	1
Q66L44	CBARP_MOUSE	698	0.0000464	1	1
Q68ED2	GRM7_MOUSE	915	0.000106903	2	2
Q68ED3	PAPD5_MOUSE	633	0.0000185	1	1
Q68EF4	GRM4_MOUSE	912	0.0000264	2	2
Q68FD5	CLH1_MOUSE	1675	0.001539008	13	14
Q68FD9	K1549_MOUSE	1940	0.000237459	3	3
Q68FF0	K1841_MOUSE	718	0.0000181	1	1
Q68FG3	SPT2_MOUSE	682	0.000013	1	1
Q68FL4	SAHH3_MOUSE	613	0.0000735	1	1
Q68FL6	SYMC_MOUSE	902	0.000118173	1	2
Q692V3	TTC41_MOUSE	1318	0.0000155	1	1
Q69Z23	DYH17_MOUSE	4481	0.000163498	3	3
Q69Z28	ATS16_MOUSE	1222	0.0000339	1	1
Q69Z61	PWP2A_MOUSE	730	0.00037257	1	1
Q69Z69	ESCO1_MOUSE	843	0.000134585	1	1
Q69Z89	RADIL_MOUSE	1099	0.000116199	1	1
Q69ZA1	CDK13_MOUSE	1511	0.000399775	2	2
Q69ZB0	LRCC1_MOUSE	1026	0.0000304	1	1
Q69ZC8	GPAM1_MOUSE	346	0.0000915	2	2
Q69ZH9	RHG23_MOUSE	1483	0.0000685	2	2
Q69ZJ7	RIC1_MOUSE	1422	0.000014	1	1
Q69ZK0	PREX1_MOUSE	1650	0.0000363	1	1
Q69ZK6	JHD2C_MOUSE	2350	0.000438683	1	1
Q69ZK9	NLGN2_MOUSE	836	0.0000185	1	1
Q69ZN6	GNPTA_MOUSE	1235	0.0000304	1	1
Q69ZR9	TASOR_MOUSE	1610	0.0000264	1	1
Q69ZU6	THS7A_MOUSE	1645	0.0000977	1	1
Q69ZU8	ANKR6_MOUSE	712	0.00000369	1	1
Q69ZW3	EHBP1_MOUSE	1231	0.000167146	1	1
Q69ZX6	MOR2A_MOUSE	1030	0.0000149	1	1
Q6A000	MOONR_MOUSE	959	0.000107598	1	1
Q6A009	LTN1_MOUSE	1767	0.0000159	1	1
Q6A078	CE290_MOUSE	2472	0.0000909	2	2
Q6A085	ZN629_MOUSE	867	0.00000365	1	1
Q6A098	SBP2L_MOUSE	1086	0.000021	1	1
Q6A0A2	LAR4B_MOUSE	741	0.0000229	1	1
Q6A0D4	RFTN1_MOUSE	554	0.0000991	1	1
Q6AW69	CGNL1_MOUSE	1298	0.00028882	3	3
Q6AXF6	SIDT1_MOUSE	827	0.0000218	1	1
Q6BCL1	PRAM_MOUSE	675	0.000754531	1	2
Q6DFV1	CNDG2_MOUSE	1138	0.0000564	1	1
Q6DFV3	RHG21_MOUSE	1944	0.000314174	1	1
Q6DFV8	VWDE_MOUSE	926	0.000154578	1	1
Q6DIA2	EX3L4_MOUSE	721	0.001891582	2	2
Q6DID5	PWP3A_MOUSE	682	0.0000126	1	1
Q6DVA0	LEMD2_MOUSE	511	0.000011	1	1
Q6F3F9	AGRG6_MOUSE	1165	0.000566188	2	2
Q6GQS1	SCMC3_MOUSE	467	0.0000206	1	1
Q6GQT1	A2MG_MOUSE	1474	0.000296087	1	1
Q6GQT9	NOMO1_MOUSE	1214	0.0000435	2	2
Q6GQV7	EDRF1_MOUSE	1239	0.0000496	1	1
Q6GQW0	BTBDB_MOUSE	1109	0.000130452	1	1
Q6GYP7	RGPA1_MOUSE	2035	0.00018469	6	8
Q6H1V1	BEST3_MOUSE	669	0.000608672	2	2
Q6I6G8	HECW2_MOUSE	1578	0.00000668	1	1
Q6IFX3	K1C40_MOUSE	439	0.000105561	1	1
Q6IFZ6	K2C1B_MOUSE	572	0.000476905	3	3
Q6IME9	K2C72_MOUSE	520	0.000439457	1	4
Q6IRU7	CEP78_MOUSE	790	0.0001791	1	1
Q6IS41	S2547_MOUSE	310	0.0000201	1	1
Q6JPI3	MD13L_MOUSE	2207	0.00000519	1	1
Q6KAS7	ZN521_MOUSE	1311	0.0000427	1	1
Q6KCD5	NIPBL_MOUSE	2798	0.000810671	1	1
Q6NS45	CCD66_MOUSE	935	0.00000822	1	1
Q6NSQ7	LTV1_MOUSE	470	0.000198098	3	3
Q6NVD0	FREM2_MOUSE	3160	0.0000197	1	1
Q6NVD9	BFSP2_MOUSE	416	0.000279049	1	1
Q6NVF0	OCRL_MOUSE	900	0.000192758	1	1
Q6NVF4	HELB_MOUSE	1074	0.0000174	1	1
Q6NXH2	MANEA_MOUSE	462	0.012719588	1	2
Q6NXI6	RPRD2_MOUSE	1469	0.000236271	1	1
Q6NXK2	ZN532_MOUSE	1036	0.000302145	1	1
Q6NXK7	DPP10_MOUSE	797	0.0000658	1	1
Q6NXY1	TBC31_MOUSE	996	0.000269547	1	1
Q6NY15	TSG10_MOUSE	697	0.0000812	1	1
Q6NZL0	SOGA3_MOUSE	945	0.000613254	6	6
Q6NZL6	TONSL_MOUSE	1363	0.000113815	1	1
Q6NZL8	SCUB1_MOUSE	1018	0.0000171	1	1
Q6NZN0	RBM26_MOUSE	1012	0.000357148	2	2
Q6NZQ4	PAXI1_MOUSE	1056	0.000226941	1	1
Q6NZQ8	MARH1_MOUSE	289	0.000153864	1	1
Q6P1D5	SE6L1_MOUSE	963	0.000121654	2	3
Q6P1E8	EFCB6_MOUSE	1516	0.0000807	1	1
Q6P1G0	HEAT6_MOUSE	1184	0.0000106	1	1
Q6P1G2	KDM2B_MOUSE	1309	0.000472568	2	2
Q6P2L7	GOLM2_MOUSE	435	0.00047775	3	3
Q6P3A4	VSIG8_MOUSE	417	0.00036775	1	1
Q6P3D0	NUD16_MOUSE	195	0.0000163	1	1
Q6P3Z3	THAP4_MOUSE	569	0.0000693	2	2
Q6P4T0	ATG2A_MOUSE	1914	0.000342502	1	1
Q6P4T2	U520_MOUSE	2136	0.000036	1	1
Q6P542	ABCF1_MOUSE	837	0.000286447	3	3
Q6P549	SHIP2_MOUSE	1257	0.0000903	2	2
Q6P560	ZN182_MOUSE	627	0.000103487	1	1
Q6P5D4	CP135_MOUSE	1140	0.000354791	4	4
Q6P5D8	SMHD1_MOUSE	2007	0.0000291	1	1
Q6P5E6	GGA2_MOUSE	603	0.0000272	1	1
Q6P5E8	DGKQ_MOUSE	934	0.0000341	1	1
Q6P5F6	S39AA_MOUSE	833	0.0000176	1	1
Q6P5F9	XPO1_MOUSE	1071	0.0000732	1	1
Q6P5H2	NEST_MOUSE	1864	0.000224492	1	1
Q6P5U7	NWD2_MOUSE	1742	0.0000634	1	1
Q6P7W0	SENP6_MOUSE	1132	0.000291791	1	1
Q6P8W9	HMGB4_MOUSE	181	0.00095685	1	1
Q6P8Y7	SNX31_MOUSE	439	0.000277119	2	2
Q6P9J9	ANO6_MOUSE	911	0.00000884	1	1
Q6P9K9	NRX3A_MOUSE	1571	0.0000586	1	1
Q6P9P0	SLF2_MOUSE	1278	0.0000717	1	1
Q6P9P6	KIF11_MOUSE	1052	0.000122654	1	3
Q6P9P8	DEN2C_MOUSE	914	0.0000317	2	2
Q6PAC3	DCA13_MOUSE	445	0.000124071	2	2
Q6PAQ4	REXO4_MOUSE	432	0.0000061	1	1
Q6PB60	BHLH9_MOUSE	539	0.000131607	1	1
Q6PB66	LPPRC_MOUSE	1392	0.0000312	1	1
Q6PB70	ANO8_MOUSE	1060	0.000198466	1	1
Q6PB75	PAPD7_MOUSE	542	0.0000125	1	1
Q6PCL9	PAPOG_MOUSE	739	0.0000676	1	1
Q6PCN3	TTBK1_MOUSE	1308	0.0000353	1	1
Q6PCP5	MFF_MOUSE	291	0.0000181	1	1
Q6PCQ0	IQCE_MOUSE	778	0.0000174	1	1
Q6PCX9	TRI37_MOUSE	961	0.000181805	1	1
Q6PCZ4	MAGE1_MOUSE	918	0.0000151	1	1
Q6PD31	TRAK1_MOUSE	939	0.000375454	2	2
Q6PDI5	ECM29_MOUSE	1840	0.00029497	2	2
Q6PDJ1	CAHD1_MOUSE	1288	0.000257435	3	3
Q6PDM1	MSL1_MOUSE	616	0.000215247	1	1
Q6PDM4	IHO1_MOUSE	574	0.000100524	1	1
Q6PDN3	MYLK_MOUSE	1941	0.000031	1	1
Q6PDX6	RN220_MOUSE	566	0.00000988	1	1
Q6PEM6	GRM2B_MOUSE	445	0.000194505	1	1
Q6PFD6	KI18B_MOUSE	834	0.0000534	1	1
Q6PFD7	NAIF1_MOUSE	327	0.000078	2	2
Q6PFD9	NUP98_MOUSE	1816	0.000145421	1	1
Q6PFE3	RA54B_MOUSE	886	0.0000108	1	1
Q6PFE7	TEFF1_MOUSE	372	0.0000674	2	2
Q6PFX6	CAD24_MOUSE	781	0.000127655	1	1
Q6PFY8	TRI45_MOUSE	580	0.000245667	1	1
Q6PGC1	DHX29_MOUSE	1365	0.000114917	2	2
Q6PGG6	GNL3L_MOUSE	577	0.000277699	1	1
Q6PGH0	UBTD2_MOUSE	234	0.0000123	1	1
Q6PH08	ERC2_MOUSE	957	0.000316524	3	3
Q6PHS6	SNX13_MOUSE	957	0.0000288	1	1
Q6PHZ8	KCIP4_MOUSE	250	0.000106156	1	1
Q6PIC6	AT1A3_MOUSE	1013	0.003030912	11	12
Q6PIE5	AT1A2_MOUSE	1020	0.001393752	6	6
Q6PIJ4	NFRKB_MOUSE	1296	0.0000171	1	1
Q6PIX5	RHDF1_MOUSE	856	0.000118379	1	1
Q6PNC0	DMXL1_MOUSE	3013	0.000206633	2	2
Q6PR54	RIF1_MOUSE	2419	0.00013521	3	3
Q6PZE0	MUC19_MOUSE	7524	0.000118106	1	1
Q6Q477	AT2B4_MOUSE	1205	0.000506151	4	4
Q6Q783	KMT5C_MOUSE	468	0.0000107	1	1
Q6QR59	TCAF3_MOUSE	914	0.000117209	1	1
Q6R0H7	GNAS1_MOUSE	1133	0.00000561	1	1
Q6R3M4	POLI_MOUSE	717	0.000169065	1	1
Q6R6I7	RXFP1_MOUSE	758	0.0000121	1	1
Q6RI63	F120B_MOUSE	786	0.0000112	1	1
Q6RT24	CENPE_MOUSE	2474	0.000190357	1	1
Q6TEK5	VKORL_MOUSE	176	0.0000649	1	1
Q6UJY2	SL9C1_MOUSE	1175	0.0000112	1	1
Q6URW6	MYH14_MOUSE	2000	0.0000255	1	1
Q6V3W6	DRC7_MOUSE	876	0.00000728	1	1
Q6VGS5	DAPLE_MOUSE	2009	0.000423408	1	1
Q6VNB8	WDFY3_MOUSE	3508	0.000458333	2	2
Q6VVW5	ANPRB_MOUSE	1047	0.000209976	1	1
Q6WKZ7	NOSTN_MOUSE	506	0.0000118	1	1
Q6WKZ8	UBR2_MOUSE	1755	0.000047	1	1
Q6WQJ1	DGLA_MOUSE	1044	0.000494568	7	8
Q6WVG3	KCD12_MOUSE	327	0.0000133	1	1
Q6X632	GPR75_MOUSE	540	0.000013	1	1
Q6Y685	TACC1_MOUSE	774	0.00000161	1	1
Q6ZPE2	MTMR5_MOUSE	1867	0.000341856	1	1
Q6ZPF3	TIAM2_MOUSE	1715	0.000152252	1	1
Q6ZPF4	FMNL3_MOUSE	1028	0.0000553	1	1
Q6ZPG2	WDR90_MOUSE	1874	0.00000654	1	1
Q6ZPJ0	TEX2_MOUSE	1128	0.000213401	2	2
Q6ZPR5	NSMA3_MOUSE	823	0.00000779	1	1
Q6ZPS6	AKIB1_MOUSE	1085	0.0000823	1	1
Q6ZPU9	KBP_MOUSE	617	0.000125769	1	1
Q6ZPY7	KDM3B_MOUSE	1562	0.000053	1	1
Q6ZQ06	CE162_MOUSE	1403	0.00010619	1	1
Q6ZQ29	TAOK2_MOUSE	1240	0.000190967	2	2
Q6ZQ58	LARP1_MOUSE	1072	0.0000903	1	1
Q6ZQ82	RHG26_MOUSE	814	0.0000302	1	1
Q6ZQH8	NU188_MOUSE	1759	0.0000168	1	1
Q6ZQI3	MLEC_MOUSE	291	0.0000551	1	1
Q6ZQM0	RFFL_MOUSE	377	0.0000276	1	1
Q6ZWN5	RS9_MOUSE	194	0.0000887	1	1
Q6ZWQ0	SYNE2_MOUSE	6874	0.000621718	7	7
Q6ZWR6	SYNE1_MOUSE	8799	0.000323029	6	6
Q6ZWS8	SPOP_MOUSE	374	0.000130295	1	1
Q70FJ1	AKAP9_MOUSE	3797	0.000153911	2	2
Q70KF4	CMYA5_MOUSE	3739	0.000366232	3	3
Q711T7	NADE_MOUSE	725	0.000140721	1	1
Q71FD7	FBLI1_MOUSE	375	0.000262093	1	5
Q75UR0	ANO5_MOUSE	904	0.000340669	1	1
Q76EC5	CHST9_MOUSE	413	0.000239029	1	1
Q76KF0	SEM6D_MOUSE	1073	0.00013602	1	1
Q76LL6	FHOD3_MOUSE	1578	0.0000569	2	2
Q76N33	STALP_MOUSE	436	0.00046135	2	2
Q78DX7	ROS1_MOUSE	2340	0.000198186	2	2
Q78IK2	ATPMD_MOUSE	58	0.0000424	1	1
Q78JE5	FBX22_MOUSE	402	0.0000113	1	1
Q78JW9	UBFD1_MOUSE	368	0.0000462	1	1
Q78KK3	S22AI_MOUSE	406	0.000534799	1	1
Q78PG9	CCD25_MOUSE	208	0.0000104	1	1
Q78Y63	PDCL2_MOUSE	240	0.0000175	1	1
Q791T5	MTCH1_MOUSE	389	0.000586843	4	4
Q791V5	MTCH2_MOUSE	303	0.000567156	5	6
Q7M6Y3	PICAL_MOUSE	660	0.000172584	3	3
Q7M6Y5	DEUP1_MOUSE	601	0.000163444	1	1
Q7M6Z4	KIF27_MOUSE	1394	0.000425729	1	1
Q7M710	TR125_MOUSE	311	0.0000189	1	1
Q7M721	TR120_MOUSE	295	0.000650191	1	2
Q7TMB3	PPR3C_MOUSE	317	0.000075	1	1
Q7TMB8	CYFP1_MOUSE	1253	0.0000178	1	1
Q7TMD2	DFB37_MOUSE	62	0.000242032	1	1
Q7TME0	PLPR4_MOUSE	766	0.001110255	6	6
Q7TMF5	SPA12_MOUSE	413	0.0000396	1	1
Q7TML3	S35F2_MOUSE	375	0.0000156	1	1
Q7TMM9	TBB2A_MOUSE	445	0.000223893	2	2
Q7TMS5	ABCG2_MOUSE	657	0.000167327	3	3
Q7TMY7	IPO8_MOUSE	1010	0.000607297	1	1
Q7TN12	INAVA_MOUSE	663	0.0000897	1	1
Q7TN37	TRPM4_MOUSE	1213	0.000448435	1	1
Q7TN73	CASD1_MOUSE	797	0.0000257	1	1
Q7TN83	SYT16_MOUSE	639	0.0000476	1	1
Q7TN99	CPEB3_MOUSE	716	0.00011642	1	1
Q7TNB8	SBNO2_MOUSE	1349	0.000137637	1	1
Q7TNC4	LC7L2_MOUSE	392	0.0000117	1	1
Q7TNC8	GLRA2_MOUSE	452	0.0000325	1	1
Q7TNF8	RIMB1_MOUSE	1846	0.0000451	3	3
Q7TNJ0	DCSTP_MOUSE	470	0.00000217	1	1
Q7TNV0	DEK_MOUSE	380	0.000055	1	1
Q7TPB0	PLPR3_MOUSE	716	0.000119139	1	1
Q7TPC1	CDSN_MOUSE	561	0.0000685	1	1
Q7TPD0	INT3_MOUSE	1041	0.000159528	1	1
Q7TPE5	S7A6O_MOUSE	306	0.0000109	1	1
Q7TPH6	MYCB2_MOUSE	4749	0.000103362	2	2
Q7TPM1	PRC2B_MOUSE	1486	0.0000155	1	1
Q7TPN3	PIGV_MOUSE	493	0.000184646	1	1
Q7TPN9	PRR14_MOUSE	612	0.0000466	1	1
Q7TPQ3	SHPRH_MOUSE	1674	0.000017	1	1
Q7TPR4	ACTN1_MOUSE	892	0.0000693	1	1
Q7TPS0	KS6A6_MOUSE	764	0.000013	1	1
Q7TPV2	DZIP3_MOUSE	1204	0.000109252	2	2
Q7TQ95	LNP_MOUSE	425	0.0000086	1	1
Q7TQA4	TR140_MOUSE	312	0.000135426	1	1
Q7TQB0	TR134_MOUSE	298	0.00011435	1	1
Q7TQD2	TPPP_MOUSE	218	0.000483064	3	4
Q7TQP0	GP141_MOUSE	305	0.0000928	1	1
Q7TS72	IP3KC_MOUSE	678	0.000298051	1	1
Q7TSC3	NEK5_MOUSE	627	0.00000442	1	1
Q7TSG2	CTDP1_MOUSE	960	0.00000724	1	1
Q7TSG3	FBX5_MOUSE	421	0.00021216	1	1
Q7TSH2	KPBB_MOUSE	1085	0.000351676	1	1
Q7TSH3	ZN516_MOUSE	1157	0.0000541	1	1
Q7TSH4	CP110_MOUSE	1004	0.0000285	1	1
Q7TSH6	SCAF4_MOUSE	1183	0.0000603	2	2
Q7TSI1	PKHM1_MOUSE	1074	0.000159545	1	1
Q7TSJ2	MAP6_MOUSE	906	0.00034196	4	4
Q7TSL0	IFNK_MOUSE	199	0.0000339	1	1
Q7TSQ8	PDPR_MOUSE	878	0.000240081	1	1
Q7TST5	LAMP3_MOUSE	411	0.0000492	1	1
Q7TT00	SP20H_MOUSE	530	0.0000797	1	1
Q7TT18	MCAF1_MOUSE	1306	0.0000254	1	1
Q7TT28	REXO1_MOUSE	1213	0.000118934	1	1
Q7TT36	AGRA3_MOUSE	1310	0.000229906	1	1
Q7TT37	ELP1_MOUSE	1333	0.0000687	2	2
Q7TT79	MCPH1_MOUSE	822	0.000436402	1	1
Q80SU3	ZAR1_MOUSE	361	0.005052067	2	2
Q80SW1	SAHH2_MOUSE	530	0.000435601	2	2
Q80SY6	ADAL_MOUSE	360	0.0000524	1	1
Q80T41	GABR2_MOUSE	940	0.001463201	9	9
Q80TA6	MTMRC_MOUSE	747	0.0000467	1	1
Q80TA9	EPG5_MOUSE	2572	0.000230297	1	1
Q80TD3	FNIP2_MOUSE	1108	0.000192067	2	2
Q80TE4	SI1L2_MOUSE	1722	0.0000574	1	1
Q80TF6	STAR9_MOUSE	4561	0.010163113	2	2
Q80TI0	ASTRB_MOUSE	738	0.000128176	1	1
Q80TJ7	PHF8_MOUSE	1023	0.0000242	1	1
Q80TL1	ADCY2_MOUSE	1090	0.0000859	2	2
Q80TL4	PHF24_MOUSE	400	0.0000452	1	1
Q80TN5	ZDH17_MOUSE	632	0.000422347	3	3
Q80TP3	UBR5_MOUSE	2792	0.00048328	3	4
Q80TQ2	CYLD_MOUSE	952	0.0000659	1	1
Q80TR1	AGRL1_MOUSE	1466	0.0000352	1	1
Q80TR8	DCAF1_MOUSE	1506	0.000013	1	1
Q80TT8	CUL9_MOUSE	1865	0.000363788	1	1
Q80TY5	VP13B_MOUSE	3993	0.0000429	1	1
Q80TZ9	RERE_MOUSE	1558	0.000168626	1	1
Q80U28	MADD_MOUSE	1577	0.0000769	1	1
Q80U35	ARHGH_MOUSE	2057	0.0000174	1	1
Q80U49	C170B_MOUSE	1574	0.000108934	1	1
Q80U72	SCRIB_MOUSE	1612	0.0000134	1	1
Q80U87	UBP8_MOUSE	1080	0.000195463	2	2
Q80UF4	SDCG8_MOUSE	717	0.00000171	1	1
Q80UG8	TTLL4_MOUSE	1193	0.000266869	2	2
Q80UM3	NAA15_MOUSE	865	0.0000572	1	1
Q80UP3	DGKZ_MOUSE	929	0.0000159	1	1
Q80UU1	ANKZ1_MOUSE	748	0.0000124	1	1
Q80UV9	TAF1_MOUSE	1891	0.000259091	2	2
Q80UW5	MRCKG_MOUSE	1551	0.0000967	1	1
Q80V24	VGLL4_MOUSE	287	0.000038	1	1
Q80V31	CE104_MOUSE	926	0.0000251	1	1
Q80V63	PRDM4_MOUSE	803	0.0000105	1	1
Q80V94	AP4E1_MOUSE	1122	0.0000406	1	1
Q80VG1	SCML4_MOUSE	408	0.0000532	1	1
Q80VL1	TDRKH_MOUSE	560	0.0000736	1	1
Q80VM8	PNM8A_MOUSE	430	0.0000301	1	1
Q80VP0	TCPR1_MOUSE	1166	0.000477052	2	2
Q80VQ0	AL3B1_MOUSE	468	0.000075	1	1
Q80VR2	ELL3_MOUSE	395	0.000197808	1	1
Q80W04	TMCC2_MOUSE	706	0.0000199	1	1
Q80W32	DRC9_MOUSE	419	0.0000187	1	1
Q80W49	CRBG3_MOUSE	1005	0.0000261	1	1
Q80W93	HYDIN_MOUSE	5154	0.000158765	2	2
Q80WC3	TNC18_MOUSE	2878	0.000152872	1	1
Q80WG5	LRC8A_MOUSE	810	0.000188723	1	2
Q80WJ7	LYRIC_MOUSE	579	0.000304471	4	4
Q80WQ8	M18BP_MOUSE	998	0.000168319	1	1
Q80WT0	JPH4_MOUSE	628	0.0000426	1	1
Q80WT5	AFTIN_MOUSE	931	0.000325226	1	1
Q80WV7	SRRM3_MOUSE	648	0.0000144	1	1
Q80X53	CC116_MOUSE	541	0.000311268	1	1
Q80X80	C2C2L_MOUSE	706	0.0000255	1	1
Q80X82	SYMPK_MOUSE	1288	0.000013	1	1
Q80X85	RT07_MOUSE	242	0.000158579	1	1
Q80XB4	NRAP_MOUSE	1728	0.000400308	3	3
Q80XJ2	RN168_MOUSE	565	0.0000371	1	1
Q80XN0	BDH_MOUSE	343	0.0000225	1	1
Q80Y24	PRIC2_MOUSE	845	0.000105493	1	1
Q80Y50	CMTA2_MOUSE	1208	0.0000809	1	1
Q80Y61	BI2L2_MOUSE	522	0.0000172	1	1
Q80Y81	RNZ2_MOUSE	831	0.000122399	1	1
Q80Y84	KDM5B_MOUSE	1544	0.0000532	1	1
Q80YA8	CRUM2_MOUSE	1282	0.000410723	1	1
Q80YC5	FA12_MOUSE	597	0.0000494	1	1
Q80YD1	SUV3_MOUSE	779	0.0000253	1	1
Q80YF9	RHG33_MOUSE	1305	0.0000738	1	1
Q80YR2	F16B2_MOUSE	744	0.0000527	1	1
Q80YR3	SKDA1_MOUSE	822	0.000834749	1	1
Q80YR5	SAFB2_MOUSE	991	0.0000156	1	1
Q80YR6	CTIP_MOUSE	893	0.000384148	1	1
Q80YR9	R12BA_MOUSE	836	0.0000807	2	2
Q80YT5	SPT20_MOUSE	790	0.0000537	1	1
Q80YT7	MYOME_MOUSE	2224	0.000250107	1	1
Q80YV3	TRRAP_MOUSE	2565	0.0000633	2	2
Q80YY7	ZN618_MOUSE	953	0.0000209	1	1
Q80Z10	ASTN2_MOUSE	1352	0.00034871	4	5
Q80Z24	NEGR1_MOUSE	348	0.0000154	1	1
Q80Z25	OFD1_MOUSE	1017	0.00000705	1	1
Q80Z37	TOPRS_MOUSE	1033	0.000814607	4	4
Q80Z38	SHAN2_MOUSE	1476	0.000506225	1	1
Q80Z71	TENN_MOUSE	1560	0.0000569	1	1
Q80ZD9	AMGO2_MOUSE	519	0.0000176	1	1
Q80ZJ6	ZER1_MOUSE	779	0.000148066	1	1
Q80ZJ7	SNX32_MOUSE	404	0.0000218	1	1
Q80ZN9	CX6B2_MOUSE	88	0.000220349	1	1
Q80ZU5	CC181_MOUSE	509	0.000100946	2	2
Q80ZW0	STK35_MOUSE	539	0.000421891	1	1
Q80ZX8	SPAG1_MOUSE	901	0.0000452	1	1
Q810A7	DDX42_MOUSE	929	0.000183577	1	1
Q810K9	GXLT2_MOUSE	444	0.0000974	1	1
Q810S1	MCUB_MOUSE	345	0.00047649	2	2
Q810U3	NFASC_MOUSE	1240	0.000408511	4	4
Q810V0	MPP10_MOUSE	681	0.00208571	2	5
Q810W6	CXCR1_MOUSE	351	0.0000231	1	1
Q811B1	XYLT1_MOUSE	953	0.00000476	1	1
Q811B3	ATS12_MOUSE	1600	0.0000617	2	2
Q811D0	DLG1_MOUSE	905	0.0000804	1	1
Q811F1	ZBT41_MOUSE	908	0.0000866	2	2
Q811I0	ATPF1_MOUSE	324	0.0000157	1	1
Q811Q4	ADA29_MOUSE	763	0.000115776	1	1
Q812F8	MGT4B_MOUSE	548	0.0000104	1	1
Q8BFR5	EFTU_MOUSE	452	0.0000316	1	1
Q8BFT9	SVOP_MOUSE	548	0.0000177	1	1
Q8BFU3	RN214_MOUSE	668	0.0000125	1	1
Q8BFX3	KCTD3_MOUSE	815	0.0000472	1	1
Q8BFZ4	FXL21_MOUSE	434	0.000106639	1	1
Q8BFZ9	ERLN2_MOUSE	340	0.000283851	3	3
Q8BG19	TMTC4_MOUSE	741	0.000138248	1	1
Q8BG28	B3GL2_MOUSE	504	0.0000118	1	1
Q8BG30	NELFA_MOUSE	530	0.000261739	1	1
Q8BG51	MIRO1_MOUSE	631	0.0000632	2	2
Q8BG58	P4HTM_MOUSE	503	0.000334863	2	2
Q8BG79	C19L2_MOUSE	887	0.001162834	2	2
Q8BG87	TET3_MOUSE	1803	0.0000252	1	1
Q8BGB5	LIMD2_MOUSE	128	0.000235248	1	1
Q8BGD5	CPT1C_MOUSE	798	0.000229995	1	1
Q8BGE7	TRIM6_MOUSE	488	0.00000944	1	1
Q8BGF7	PAN2_MOUSE	1200	0.00060657	1	1
Q8BGF9	S2544_MOUSE	314	0.00000843	1	1
Q8BGH2	SAM50_MOUSE	469	0.0000224	1	2
Q8BGI4	FA13A_MOUSE	693	0.0000126	1	1
Q8BGK2	ARHL1_MOUSE	353	0.000043	1	1
Q8BGN5	NPAL3_MOUSE	410	0.0000542	1	1
Q8BGR2	LRC8D_MOUSE	859	0.0000616	1	1
Q8BGS7	CEPT1_MOUSE	416	0.0000182	1	1
Q8BGT9	GLT12_MOUSE	576	0.00062398	1	1
Q8BGU5	CCNY_MOUSE	341	0.0000128	1	1
Q8BGW1	FTO_MOUSE	502	0.0000542	1	1
Q8BGY6	B3GN5_MOUSE	376	0.000125287	1	1
Q8BGZ1	HPCL4_MOUSE	191	0.0000662	1	1
Q8BGZ4	CDC23_MOUSE	597	0.000100941	2	2
Q8BH16	FBXL2_MOUSE	423	0.0000096	1	1
Q8BH18	TM117_MOUSE	514	0.0000416	2	2
Q8BH57	WDR48_MOUSE	676	0.0000812	1	1
Q8BH59	CMC1_MOUSE	677	0.000979261	10	10
Q8BH60	GOPC_MOUSE	463	0.00000605	1	1
Q8BH61	F13A_MOUSE	732	0.000044	1	1
Q8BH65	DEN6A_MOUSE	605	0.0000253	1	1
Q8BH73	QPCTL_MOUSE	383	0.000126149	1	1
Q8BHB0	NOD1_MOUSE	953	0.00013755	2	2
Q8BHB4	WDR3_MOUSE	942	0.0000192	1	1
Q8BHE0	PRR11_MOUSE	368	0.00000934	1	1
Q8BHE3	ATCAY_MOUSE	372	0.00000886	1	1
Q8BHE8	MAIP1_MOUSE	291	0.00000761	1	1
Q8BHJ9	SLU7_MOUSE	585	0.000410919	3	3
Q8BHK1	NIPA1_MOUSE	323	0.0000727	1	1
Q8BHL3	TB10B_MOUSE	798	0.0000309	1	1
Q8BHL6	FAP24_MOUSE	221	0.0000724	1	1
Q8BHR2	ENOX1_MOUSE	643	0.0000537	1	1
Q8BHS6	ARMX3_MOUSE	379	0.0000327	1	1
Q8BHY3	ANO1_MOUSE	960	0.000267733	3	3
Q8BI08	MAL2_MOUSE	175	0.0000292	1	1
Q8BI22	CE128_MOUSE	1102	0.000343776	2	2
Q8BI67	ZN473_MOUSE	892	0.000203787	1	1
Q8BI84	TGO1_MOUSE	1930	0.001541936	2	2
Q8BI99	ZN879_MOUSE	563	0.0000405	1	1
Q8BIG4	FBX28_MOUSE	368	0.00007	1	1
Q8BIJ6	SYIM_MOUSE	1012	0.000122921	1	1
Q8BIQ3	ZNF2_MOUSE	427	0.0000219	1	1
Q8BIV3	RNBP6_MOUSE	1105	0.00018882	1	1
Q8BIW1	PRUN1_MOUSE	454	0.0000251	1	1
Q8BIY1	GPTC3_MOUSE	525	0.000110399	1	1
Q8BJ05	ZC3HE_MOUSE	735	0.000101009	1	1
Q8BJ34	MARF1_MOUSE	1730	0.0000765	1	1
Q8BJ42	DLGP2_MOUSE	1059	0.0000383	1	1
Q8BJA3	HMBX1_MOUSE	419	0.0000213	1	1
Q8BJD1	ITIH5_MOUSE	952	0.000261254	1	1
Q8BJE2	BTNL9_MOUSE	536	0.0000697	1	1
Q8BJI1	S6A17_MOUSE	727	0.0000429	1	1
Q8BJL0	SMAL1_MOUSE	910	0.000104595	1	1
Q8BJQ9	CGAT1_MOUSE	530	0.0000223	1	1
Q8BK26	FBX44_MOUSE	255	0.0000257	1	1
Q8BK58	HBAP1_MOUSE	483	0.0000953	1	1
Q8BKC5	IPO5_MOUSE	1097	0.000141718	1	1
Q8BKC8	PI4KB_MOUSE	816	0.000267066	1	1
Q8BKF1	RPOM_MOUSE	1207	0.0000847	1	1
Q8BKT7	THOC5_MOUSE	683	0.000095	1	1
Q8BKT8	HAUS7_MOUSE	364	0.000073	1	1
Q8BL06	UBP54_MOUSE	1588	0.000686995	1	1
Q8BL43	RASFA_MOUSE	508	0.000100093	1	1
Q8BL66	EEA1_MOUSE	1411	0.000200774	2	2
Q8BL80	RHG22_MOUSE	702	0.0000104	1	1
Q8BL97	SRSF7_MOUSE	267	0.00000855	1	1
Q8BL99	DOP1_MOUSE	2399	0.00000523	1	1
Q8BLA8	TRPA1_MOUSE	1125	0.000104611	1	1
Q8BLE7	VGLU2_MOUSE	582	0.000138299	1	1
Q8BLG0	PHF20_MOUSE	1010	0.0000115	2	2
Q8BLH5	TSP50_MOUSE	439	0.0000442	1	1
Q8BLK3	LSAMP_MOUSE	341	0.000233269	1	1
Q8BLQ7	CTR4_MOUSE	635	0.0000247	1	1
Q8BLR2	CPNE4_MOUSE	557	0.0000154	1	1
Q8BLR9	HIF1N_MOUSE	349	0.000146891	1	1
Q8BLV3	SL9A7_MOUSE	726	0.000392438	3	3
Q8BLY1	SMOC1_MOUSE	463	0.000014	1	1
Q8BLY2	SYTC2_MOUSE	790	0.0000465	1	1
Q8BM47	PKHM3_MOUSE	761	0.0000243	1	1
Q8BM75	ARI5B_MOUSE	1188	0.00045349	2	2
Q8BM85	TBCK_MOUSE	762	0.000382449	1	1
Q8BM96	AGRG7_MOUSE	785	0.000143906	1	1
Q8BMA3	CNKR3_MOUSE	555	0.0000793	1	1
Q8BMA6	SRP68_MOUSE	625	0.000162441	1	1
Q8BMB0	EMSY_MOUSE	1264	0.0000979	1	1
Q8BMC3	SHC2_MOUSE	573	0.0000086	1	1
Q8BMD7	MORC4_MOUSE	928	0.0000325	2	2
Q8BME9	CBLN4_MOUSE	198	0.000187489	1	1
Q8BMG1	ATRIP_MOUSE	785	0.000869029	2	2
Q8BMJ2	SYLC_MOUSE	1178	0.0000597	1	1
Q8BMK4	CKAP4_MOUSE	575	0.002161835	13	16
Q8BMN3	ACHB3_MOUSE	464	0.000212197	1	1
Q8BMQ2	TF3C4_MOUSE	817	0.000219663	1	1
Q8BN21	VRK2_MOUSE	503	0.000480528	1	1
Q8BN58	RHG28_MOUSE	729	0.0000115	1	1
Q8BNA6	FAT3_MOUSE	4555	0.00000749	1	1
Q8BNE1	TCAF1_MOUSE	924	0.0000421	1	1
Q8BP00	IQCB1_MOUSE	598	0.000125343	1	1
Q8BP01	VMAC_MOUSE	174	0.000101	1	1
Q8BP22	FA92A_MOUSE	355	0.000069	1	1
Q8BP67	RL24_MOUSE	157	0.0000272	1	1
Q8BP86	SNPC4_MOUSE	1333	0.000133095	3	3
Q8BP92	RCN2_MOUSE	320	0.000266686	1	1
Q8BP99	CA216_MOUSE	230	0.0000915	1	1
Q8BPI1	KTU_MOUSE	814	0.000214397	1	1
Q8BPK2	ZCHC3_MOUSE	400	0.0000851	1	1
Q8BPM0	DAAM1_MOUSE	1077	0.0000276	2	2
Q8BPM2	M4K5_MOUSE	847	0.0000452	1	1
Q8BPM6	RIC3_MOUSE	367	0.00000801	1	1
Q8BPN8	DMXL2_MOUSE	3032	0.0000494	1	1
Q8BPP0	ZN436_MOUSE	452	0.0000185	1	1
Q8BPU7	ELMO1_MOUSE	727	0.0000989	1	1
Q8BPZ8	ABRX1_MOUSE	407	0.000191842	2	2
Q8BQ33	TICRR_MOUSE	1889	0.0000183	1	1
Q8BQ48	CE295_MOUSE	2412	0.000461193	1	1
Q8BQ89	LIX1L_MOUSE	337	0.0000108	1	1
Q8BQB4	FJX1_MOUSE	450	0.000154504	1	1
Q8BQM7	SMCO3_MOUSE	225	0.0000088	1	1
Q8BQM9	MD12L_MOUSE	2157	0.0000368	1	1
Q8BQR7	MAGBI_MOUSE	327	0.000107608	1	1
Q8BQS5	PAQR2_MOUSE	386	0.0000505	1	1
Q8BR07	BICD1_MOUSE	835	0.00036066	1	1
Q8BR92	PALM2_MOUSE	376	0.000274731	1	1
Q8BRC6	CFA91_MOUSE	783	0.0004589	1	2
Q8BRG6	KLH24_MOUSE	600	0.0000253	1	1
Q8BRH4	KMT2C_MOUSE	4903	0.000155055	1	1
Q8BRK9	MA2A2_MOUSE	1152	0.000343023	1	1
Q8BRM2	GORAB_MOUSE	368	0.0000527	1	1
Q8BS35	ALKMO_MOUSE	447	0.000225319	1	1
Q8BS95	GPHR_MOUSE	455	0.0000226	1	1
Q8BSN5	PHF23_MOUSE	401	0.0000223	1	1
Q8BSS9	LIPA2_MOUSE	1257	0.000155154	1	1
Q8BT07	CEP55_MOUSE	462	0.0000429	1	1
Q8BTF8	RALYL_MOUSE	293	0.0000345	1	1
Q8BTI8	SRRM2_MOUSE	2703	0.0000427	1	1
Q8BTI9	PK3CB_MOUSE	1064	0.000248848	1	1
Q8BTW8	CK5P1_MOUSE	588	0.0000114	1	1
Q8BTY2	S4A7_MOUSE	1034	0.002933365	3	3
Q8BU14	SEC62_MOUSE	398	0.0000915	1	1
Q8BU27	PPM1M_MOUSE	406	0.0000173	1	1
Q8BUH8	SENP7_MOUSE	1037	0.000114842	1	1
Q8BUL5	KLHL7_MOUSE	586	0.0000479	1	1
Q8BUM9	UBP43_MOUSE	1132	0.000038	1	1
Q8BUP8	FA43A_MOUSE	424	0.0000832	1	1
Q8BUV3	GEPH_MOUSE	769	0.0000212	2	2
Q8BUV6	LSM11_MOUSE	361	0.000272181	1	1
Q8BUY5	TIDC1_MOUSE	285	0.0000236	1	1
Q8BUY8	GASP2_MOUSE	826	0.000255966	2	2
Q8BUY9	PGTB1_MOUSE	377	0.0000358	1	1
Q8BUZ1	ABRA_MOUSE	375	0.00000637	1	1
Q8BV42	ZN786_MOUSE	777	0.000766816	3	5
Q8BV79	TRNK1_MOUSE	2999	0.000453182	3	4
Q8BVA4	LMOD1_MOUSE	595	0.00024519	2	2
Q8BVE8	NSD2_MOUSE	1365	0.001930728	2	2
Q8BVF4	CCD30_MOUSE	654	0.00020263	1	1
Q8BVG4	DPP9_MOUSE	862	0.00028096	1	1
Q8BVI5	STX16_MOUSE	326	0.000343832	3	4
Q8BVY0	RL1D1_MOUSE	452	0.0000761	1	1
Q8BW94	DYH3_MOUSE	4083	0.000193135	1	1
Q8BWA5	KLH31_MOUSE	634	0.0000111	1	1
Q8BWG9	CRCM1_MOUSE	304	0.000103892	1	1
Q8BWQ4	CMTR2_MOUSE	767	0.000202336	1	1
Q8BWR2	PITH1_MOUSE	211	0.0000825	1	1
Q8BWS5	GRIN3_MOUSE	763	0.000108683	1	1
Q8BWW9	PKN2_MOUSE	983	0.000197101	2	2
Q8BWY2	CLC1A_MOUSE	269	0.0000519	1	1
Q8BWY9	CIP2A_MOUSE	907	0.000134659	1	1
Q8BX13	UBE3D_MOUSE	368	0.000045	1	1
Q8BX22	SALL4_MOUSE	1067	0.000167389	1	1
Q8BX35	TNR27_MOUSE	297	0.000186357	1	1
Q8BX70	VP13C_MOUSE	3748	0.0000882	2	2
Q8BX80	ENASE_MOUSE	734	0.000306713	1	1
Q8BXA1	GOLI4_MOUSE	655	0.000047	1	1
Q8BXL9	IFFO1_MOUSE	562	0.0000172	1	1
Q8BXP5	PANKY_MOUSE	385	0.000188807	1	1
Q8BXR1	S7A14_MOUSE	771	0.000140799	1	1
Q8BY71	HAT1_MOUSE	416	0.00000539	1	1
Q8BYC6	TAOK3_MOUSE	898	0.000311875	2	2
Q8BYH0	DRGX_MOUSE	263	0.000269474	2	2
Q8BYH8	CHD9_MOUSE	2885	0.000251882	3	3
Q8BYI8	F234B_MOUSE	624	0.0000126	1	1
Q8BYI9	TENR_MOUSE	1358	0.0000104	1	1
Q8BYJ6	TBCD4_MOUSE	1307	0.0000168	1	1
Q8BYM5	NLGN3_MOUSE	825	0.000131706	2	2
Q8BYR5	CAPS2_MOUSE	1297	0.0000473	3	3
Q8BYY9	SPA3B_MOUSE	420	0.000025	1	1
Q8BYZ7	ELMO3_MOUSE	720	0.0000468	2	2
Q8BZ05	ARAP2_MOUSE	1703	0.001578542	2	2
Q8BZ10	TM11G_MOUSE	417	0.00032698	1	1
Q8BZ32	ASXL2_MOUSE	1370	0.000251394	1	1
Q8BZE1	DMBTL_MOUSE	841	0.0000117	1	1
Q8BZF8	PGM5_MOUSE	567	0.00000656	1	1
Q8BZG5	RRNAD_MOUSE	475	0.0000113	1	1
Q8BZH1	TGM4_MOUSE	670	0.000140362	1	1
Q8BZI0	AF1L1_MOUSE	768	0.0000426	1	1
Q8BZL4	GPR22_MOUSE	432	0.0000233	1	1
Q8BZN2	KCNV1_MOUSE	503	0.00000884	1	1
Q8BZN6	DOC10_MOUSE	2150	0.0000192	1	1
Q8BZQ7	ANC2_MOUSE	837	0.0000134	1	1
Q8BZR0	GPR82_MOUSE	328	0.000244836	1	1
Q8BZS9	DHX32_MOUSE	744	0.000012	1	1
Q8BZW4	ZN120_MOUSE	436	0.0000757	1	1
Q8BZX4	SREK1_MOUSE	494	0.000161223	3	3
Q8C013	TPBGL_MOUSE	384	0.0000091	1	1
Q8C078	KKCC2_MOUSE	588	0.00000768	1	1
Q8C088	EGFEM_MOUSE	590	0.000528376	2	2
Q8C0C0	ZHX2_MOUSE	836	0.000439593	1	1
Q8C0G2	T3JAM_MOUSE	513	0.000410803	1	1
Q8C0K5	GDC_MOUSE	332	0.0000375	1	1
Q8C0L8	COG5_MOUSE	829	0.000142805	1	1
Q8C0M0	WDR59_MOUSE	992	0.000333888	2	2
Q8C0S4	TT21A_MOUSE	1314	0.0000539	1	1
Q8C0T5	SI1L1_MOUSE	1782	0.0000199	1	1
Q8C0V7	SMKW_MOUSE	499	0.000137158	1	1
Q8C0W1	ANMY1_MOUSE	906	0.0000667	1	2
Q8C0Y0	PP4R4_MOUSE	875	0.000152937	2	2
Q8C102	GALT5_MOUSE	930	0.000135271	1	1
Q8C115	PKHH2_MOUSE	1491	0.000192002	3	3
Q8C129	LCAP_MOUSE	1025	0.0000909	2	2
Q8C147	DOCK8_MOUSE	2100	0.000131648	2	2
Q8C166	CPNE1_MOUSE	536	0.000037	1	1
Q8C170	MYO9A_MOUSE	2542	0.000128	1	1
Q8C190	VP9D1_MOUSE	649	0.0000137	1	1
Q8C1A9	ABD18_MOUSE	464	0.000193163	1	1
Q8C1B1	CAMP2_MOUSE	1461	0.000182776	2	2
Q8C1B7	SEP11_MOUSE	431	0.000125574	2	2
Q8C1C8	PNMA1_MOUSE	353	0.0000278	1	1
Q8C1D8	IWS1_MOUSE	766	0.0000296	1	1
Q8C1Z8	TM10A_MOUSE	328	0.001449362	1	1
Q8C255	DPEP2_MOUSE	478	0.0000195	1	1
Q8C2K5	RASL3_MOUSE	1041	0.001116679	2	2
Q8C2P3	DUS1L_MOUSE	475	0.000559225	2	2
Q8C2S5	FBXL5_MOUSE	690	0.001252386	1	1
Q8C310	ROBO4_MOUSE	1012	0.0000382	1	1
Q8C3J5	DOCK2_MOUSE	1828	0.000149291	2	2
Q8C3M9	CB080_MOUSE	231	0.00000927	1	1
Q8C3P7	MTA70_MOUSE	580	0.0000858	1	1
Q8C3Q5	SHSA7_MOUSE	558	0.000139605	2	2
Q8C419	GP158_MOUSE	1200	0.000434153	4	4
Q8C428	TMC7_MOUSE	726	0.000104522	3	3
Q8C456	FRITZ_MOUSE	722	0.0000516	1	1
Q8C4J0	CCD60_MOUSE	545	0.002562915	1	1
Q8C4U2	TM145_MOUSE	746	0.0000197	1	1
Q8C4U3	SFRP1_MOUSE	314	0.000147458	1	1
Q8C4V1	RHG24_MOUSE	747	0.0000312	1	1
Q8C4X2	KC1G3_MOUSE	424	0.0000121	1	1
Q8C4Y3	NELFB_MOUSE	580	0.00013294	1	1
Q8C522	ENDD1_MOUSE	501	0.000114008	2	2
Q8C551	R51A1_MOUSE	337	0.0000352	1	1
Q8C5D8	PIAS2_MOUSE	621	0.0000644	1	1
Q8C5L3	CNOT2_MOUSE	540	0.0000464	1	1
Q8C5N3	CWC22_MOUSE	908	0.0000765	2	2
Q8C5V5	WDR27_MOUSE	780	0.0000456	1	1
Q8C650	SEP10_MOUSE	452	0.000142446	1	1
Q8C6J9	NAL4B_MOUSE	863	0.0000117	1	1
Q8C6K9	CO6A6_MOUSE	2265	0.000559636	2	2
Q8C735	LIN9_MOUSE	542	0.00000441	1	1
Q8C753	K0556_MOUSE	1610	0.000170168	1	1
[truncated: 1,423 more rows]
