# Supplementary material for: Isolation and Characterization of Multi-Protein Complexes Enriched in the K-Cl Co-transporter 2 From Brain Plasma Membranes
Source: Front Mol Neurosci. 2020 Oct 22;13:563091. doi: 10.3389/fnmol.2020.563091 (PMC7643010; doi:10.3389/fnmol.2020.563091)
Supplement: Supplementary file 11 [file Data_Sheet_9.CSV]

Accession Number	Protein Name	Molecular Weight	Spectral Index	Unique Peptides	Number of Spectra
A0A0A6YXX9	CTSEL_MOUSE	775	0.00000409	1	1
A0A0M3U1B0	SYC2L_MOUSE	842	0.0000261	1	1
A0AUP1	CC112_MOUSE	442	0.000124715	1	1
A0JLY1	CC173_MOUSE	547	0.0000451	2	2
A0JP43	EFCB5_MOUSE	1406	0.000117427	1	1
A1L317	K1C24_MOUSE	512	0.000256343	1	1
A1L3T7	RIPR3_MOUSE	938	0.0000655	1	1
A2A432	CUL4B_MOUSE	970	0.000209623	1	1
A2A4P0	DHX8_MOUSE	1244	0.00000681	1	1
A2A5X5	KR161_MOUSE	502	0.0000752	1	1
A2A761	ZFP69_MOUSE	587	0.000272022	1	1
A2A891	CMTA1_MOUSE	1682	0.0000382	1	1
A2A8Z1	OSBL9_MOUSE	736	0.0000218	1	1
A2A995	FYB2_MOUSE	729	0.000273224	1	4
A2A9C3	SZT2_MOUSE	3431	0.0000533	1	1
A2A9T0	TBKB1_MOUSE	611	0.000190995	1	1
A2AAE1	K1109_MOUSE	5005	0.000179177	1	1
A2AAJ9	OBSCN_MOUSE	8886	0.000445512	2	2
A2AAY5	SPD2B_MOUSE	908	0.000160316	1	1
A2AB59	RHG27_MOUSE	869	0.000196684	1	1
A2AD83	FRMD7_MOUSE	703	0.0000195	1	1
A2AEY4	MA7D3_MOUSE	876	0.000257039	1	2
A2AG50	MA7D2_MOUSE	781	0.000284764	3	3
A2AG58	BCLA3_MOUSE	752	0.000300921	1	1
A2AGB2	CA087_MOUSE	545	0.000124883	2	2
A2AGH6	MED12_MOUSE	2190	0.0000444	1	1
A2AGL3	RYR3_MOUSE	4863	0.000104415	1	1
A2AGT5	CKAP5_MOUSE	2032	0.0000834	2	2
A2AHC3	CAMP1_MOUSE	1581	0.000201371	2	2
A2AHL1	ANO3_MOUSE	981	0.0000194	1	1
A2AIL4	NDUF6_MOUSE	333	0.0000632	1	1
A2AIP0	F166B_MOUSE	273	0.0000622	1	1
A2AJA7	AEGP_MOUSE	1228	0.000108749	1	1
A2AJB7	LCN5_MOUSE	192	0.0000246	1	1
A2AJI0	MA7D1_MOUSE	846	0.0000736	1	1
A2AJK6	CHD7_MOUSE	2986	0.00053622	4	4
A2AJT4	PNISR_MOUSE	805	0.0000414	1	1
A2AKG8	FOCAD_MOUSE	1798	0.0000984	1	1
A2ALV5	SHOC1_MOUSE	1481	0.0000191	1	1
A2AM05	CNTLN_MOUSE	1397	0.000225271	3	3
A2ANX9	ZN711_MOUSE	761	0.000129987	2	2
A2APC3	TTLL9_MOUSE	461	0.0000217	1	1
A2APV2	FMNL2_MOUSE	1086	0.0000466	1	1
A2AQ07	TBB1_MOUSE	451	0.000620323	1	1
A2AQ19	RTF1_MOUSE	715	0.0000216	2	2
A2AQH4	BCORL_MOUSE	1781	0.000267353	2	2
A2AR02	PPIG_MOUSE	752	0.000032	1	2
A2ARK0	FA83C_MOUSE	776	0.0000216	1	1
A2ARM1	PATL2_MOUSE	529	0.0000433	1	1
A2ARP1	VIP1_MOUSE	1436	0.000232018	1	1
A2ARS0	ANR63_MOUSE	390	0.0000773	1	1
A2ARZ3	FSIP2_MOUSE	6995	0.000270517	3	3
A2ASS6	TITIN_MOUSE	35213	0.004390156	15	26
A2ATD1	ISM1_MOUSE	454	0.000178221	1	1
A2ATU0	DHTK1_MOUSE	921	0.000332691	1	1
A2AU72	ARMC3_MOUSE	881	0.00016682	1	1
A2AUM9	CE152_MOUSE	1736	0.000179511	1	1
A2AVR2	MROH7_MOUSE	1279	0.0000213	1	1
A2AWA9	RBGP1_MOUSE	1064	0.000322293	2	2
A2AWL7	MGAP_MOUSE	3003	0.000222461	2	2
A2BDX4	KCNG1_MOUSE	514	0.000161861	1	1
A2CE44	ZXDB_MOUSE	873	0.000162669	1	1
A2CG63	ARI4B_MOUSE	1314	0.000029	1	1
A2CI98	DYTN_MOUSE	653	0.0000243	1	1
A2RSJ4	UH1BL_MOUSE	1457	0.0000429	1	1
A2RSX7	TYW5_MOUSE	315	0.0000479	1	1
A2RSY1	KANL3_MOUSE	903	0.000121738	1	1
A2RT91	ANKAR_MOUSE	1465	0.000120466	2	2
A2RTF1	CTSRB_MOUSE	1109	0.00026193	2	2
A2RTL5	RSRC2_MOUSE	376	0.0000441	1	1
A3FIN4	AT8B5_MOUSE	1183	0.000199908	1	1
A3KFM7	CHD6_MOUSE	2711	0.000955859	4	4
A3KGF7	PLCB2_MOUSE	1181	0.0000137	1	1
A3KGK3	FR1L4_MOUSE	1992	0.000146885	1	1
A3KGS3	RGPA2_MOUSE	1872	0.00000927	1	1
A4Q9F0	TTLL7_MOUSE	912	0.000122706	1	1
A4Q9F1	TTLL8_MOUSE	832	0.0002996	1	2
A6H5X4	PHF11_MOUSE	337	0.0000214	1	1
A6H5Y1	MPP9_MOUSE	991	0.000165884	2	2
A6H5Z3	EXC6B_MOUSE	810	0.000318864	2	2
A6H619	PHRF1_MOUSE	1682	0.0000522	1	1
A6H639	DRC5_MOUSE	498	0.000110941	1	1
A6H690	IQCAL_MOUSE	825	0.0000274	1	1
A6H694	LRC63_MOUSE	637	0.0000316	1	1
A6H6A9	RBG1L_MOUSE	815	0.0000557	1	1
A6H8H2	DEN4C_MOUSE	1906	0.0000517	1	1
A6PWD2	FHAD1_MOUSE	1420	0.000506591	2	3
A7DTG3	SRTD4_MOUSE	377	0.00009	2	2
A7M7C7	SKOR2_MOUSE	1008	0.000179612	1	1
A8R0V4	ESP22_MOUSE	111	0.0000193	1	1
A9Q751	PCDP1_MOUSE	836	0.0000344	1	1
B0QZF7	PRCA1_MOUSE	307	0.0000749	1	1
B0V2N1	PTPRS_MOUSE	1907	0.0000249	1	1
B1AQJ2	UBP36_MOUSE	1098	0.000355649	2	2
B1ARD8	SLFN8_MOUSE	910	0.0000508	1	1
B1AUH1	PTPRU_MOUSE	1446	0.000096	1	1
B1AWL2	ZN462_MOUSE	2495	0.000101058	1	1
B1AWN6	SCN2A_MOUSE	2006	0.000607645	4	4
B1AY13	UBP24_MOUSE	2617	0.000119982	2	2
B1AZP2	DLGP4_MOUSE	992	0.0000175	1	1
B2B9E1	TRIQK_MOUSE	86	0.0000332	1	1
B2KFW1	ZSC20_MOUSE	1030	0.0000462	1	1
B2KG20	KLRI1_MOUSE	248	0.000358705	1	1
B2RPV6	MMRN1_MOUSE	1210	0.000656419	1	2
B2RQC2	UBP42_MOUSE	1324	0.000160668	2	2
B2RRD7	BRPF1_MOUSE	1212	0.00000638	1	1
B2RRL2	JERKL_MOUSE	523	0.0000611	1	1
B2RS91	RRN3_MOUSE	656	0.000147441	1	2
B2RSH2	GNAI1_MOUSE	354	0.000529624	3	3
B2RU80	PTPRB_MOUSE	1998	0.000106961	2	2
B2RUJ5	APBA1_MOUSE	842	0.0000105	1	1
B2RV46	SPA6L_MOUSE	347	0.000119266	2	2
B2RVL6	ZCH24_MOUSE	241	0.0000211	1	1
B2RWS6	EP300_MOUSE	2412	0.0000159	1	1
B2RXC1	TPC11_MOUSE	1133	0.000102313	2	2
B2RXS4	PLXB2_MOUSE	1842	0.000132125	1	1
B2RY04	DOCK5_MOUSE	1868	0.000138892	1	1
B2RY56	RBM25_MOUSE	838	0.001865322	6	21
B5X0E4	ABCB5_MOUSE	1255	0.0000992	1	1
B7ZNG0	KIF7_MOUSE	1348	0.000254238	1	1
B9EHT4	CLIP3_MOUSE	547	0.0000409	1	1
B9EJ57	MTF1B_MOUSE	379	0.000027	1	1
B9EJ80	PDZD8_MOUSE	1147	0.00000849	1	1
B9EJ86	OSBL8_MOUSE	889	0.000319818	3	3
B9EJA2	CTTB2_MOUSE	1648	0.000626915	2	2
C0HKC9	SMK3B_MOUSE	504	0.000026	1	1
C0HKD8	MFA1A_MOUSE	439	0.0000611	1	1
D2EAC2	ZBED6_MOUSE	980	0.00000943	1	1
D3YVF0	AKAP5_MOUSE	745	0.00151437	6	6
D3YVL2	CFA70_MOUSE	1141	0.000129695	1	1
D3YWJ0	SLIP_MOUSE	796	0.0000438	1	1
D3YXG0	HMCN1_MOUSE	5634	0.000259842	1	1
D3YXK2	SAFB1_MOUSE	937	0.000276354	2	2
D3YY23	LONF1_MOUSE	762	0.0000804	1	1
D3YYM0	OVOL3_MOUSE	189	0.0000282	1	1
D3YZI9	PGBD5_MOUSE	523	0.000039	1	1
D3YZP9	CCDC6_MOUSE	469	0.000230397	1	2
D3YZU1	SHAN1_MOUSE	2167	0.000278668	2	2
D3YZV8	CCDC8_MOUSE	685	0.000259769	2	2
D3Z1D3	CEFIP_MOUSE	1412	0.000160722	2	2
D3Z4R1	HFM1_MOUSE	1434	0.0000199	1	1
D3Z690	IZUM4_MOUSE	227	0.0000589	1	1
D3Z6Q9	BIN2_MOUSE	489	0.000161808	1	1
D3Z7H8	CILP2_MOUSE	1162	0.000148854	1	1
E0CZ16	KLHL3_MOUSE	587	0.00175032	1	3
E1U8D0	SOGA1_MOUSE	1418	0.000218464	1	1
E9PVA8	GCN1_MOUSE	2671	0.000054	1	1
E9PVB3	CC175_MOUSE	822	0.0000304	2	2
E9PVB5	TTC17_MOUSE	1198	0.0000146	1	1
E9PVD3	PCD16_MOUSE	3291	0.00000786	1	1
E9PY46	IF140_MOUSE	1464	0.000032	1	1
E9PYI1	ZN568_MOUSE	671	0.000042	1	1
E9PYQ0	RS10B_MOUSE	876	0.0000173	1	1
E9PYY5	WDR78_MOUSE	807	0.0000662	1	1
E9PZJ8	ASCC3_MOUSE	2198	0.00013098	1	1
E9PZM4	CHD2_MOUSE	1827	0.000156104	3	3
E9PZQ0	RYR1_MOUSE	5035	0.000464354	2	2
E9Q1U1	CC171_MOUSE	1324	0.0000681	1	1
E9Q286	ICE1_MOUSE	2241	0.0000821	2	2
E9Q309	CE350_MOUSE	3095	0.000583175	2	2
E9Q394	AKP13_MOUSE	2776	0.0000919	1	1
E9Q3E1	AL3B2_MOUSE	479	0.0000918	1	1
E9Q3S4	M3K19_MOUSE	1311	0.0000241	1	1
E9Q401	RYR2_MOUSE	4966	0.0000586	2	2
E9Q414	APOB_MOUSE	4505	0.0000144	1	1
E9Q4F7	ANR11_MOUSE	2643	0.000438938	5	5
E9Q555	RN213_MOUSE	5152	0.000639524	1	3
E9Q557	DESP_MOUSE	2883	0.0013281	9	10
E9Q5F9	SETD2_MOUSE	2537	0.000204546	1	1
E9Q5K4	CP2CN_MOUSE	494	0.000107795	1	1
E9Q5K9	YTDC1_MOUSE	736	0.000300627	2	2
E9Q5L8	GLYL3_MOUSE	290	0.00006	1	1
E9Q5M6	CFA44_MOUSE	1843	0.000207444	2	2
E9Q634	MYO1E_MOUSE	1107	0.0000729	1	1
E9Q6J5	BD1L1_MOUSE	3032	0.000470983	2	2
E9Q6P5	TTC7B_MOUSE	843	0.000431377	1	1
E9Q743	CF251_MOUSE	1299	0.00000748	1	1
E9Q784	ZC3HD_MOUSE	1729	0.001417416	17	27
E9Q793	JHY_MOUSE	770	0.00081999	4	4
E9Q7D5	ARHG5_MOUSE	1581	0.0000493	1	1
E9Q7R9	CFA43_MOUSE	1682	0.000113383	1	1
E9Q8D0	DJC21_MOUSE	531	0.000504833	1	1
E9Q8I9	FRY_MOUSE	3020	0.000276878	2	2
E9Q8T2	PRD15_MOUSE	1174	0.000101892	2	2
E9Q8T7	DYH1_MOUSE	4250	0.000195696	1	1
E9Q9K5	TRDN_MOUSE	693	0.00005	1	1
E9Q9R9	DLG5_MOUSE	1921	0.000396757	3	6
E9Q9W4	S27A6_MOUSE	619	0.000232526	1	1
E9QAM5	HELZ2_MOUSE	2947	0.0000683	1	1
F6SEU4	SYGP1_MOUSE	1340	0.0000432	1	1
F6VAN0	ATF6A_MOUSE	656	0.0000702	1	1
F6ZDS4	TPR_MOUSE	2431	0.0000173	1	1
F8VPN2	TEX15_MOUSE	2785	0.000125587	2	2
F8VPQ2	ARI4A_MOUSE	1261	0.000145657	1	1
F8VPU2	FARP1_MOUSE	1048	0.000642472	6	6
F8VPZ5	ERCC6_MOUSE	1481	0.000167222	2	2
F8VQB6	MYO10_MOUSE	2062	0.0000215	2	2
G3UYX5	RGS22_MOUSE	1258	0.000233508	2	2
G3X912	SPRTN_MOUSE	497	0.0000907	1	1
G3XA57	RFIP2_MOUSE	512	0.000488949	4	4
G5E829	AT2B1_MOUSE	1220	0.000690572	5	5
G5E861	SCLT1_MOUSE	688	0.0000462	1	1
G5E869	ZN142_MOUSE	1843	0.000878788	1	1
G5E870	TRIPC_MOUSE	2025	0.000116969	2	2
G5E872	RNPL1_MOUSE	720	0.000154101	1	1
G5E897	PLGT3_MOUSE	503	0.000131736	1	1
G5E8K5	ANK3_MOUSE	1961	0.000331618	3	3
G5E8P0	GCP6_MOUSE	1769	0.0000523	1	1
G5E8Q8	AGRF5_MOUSE	1348	0.000459203	2	2
J3QMK6	AL3B3_MOUSE	479	0.000202633	1	1
J3QPZ5	CFA73_MOUSE	306	0.0000925	1	1
L0N7N1	KIF14_MOUSE	1674	0.000232264	1	1
O08532	CA2D1_MOUSE	1103	0.001527317	4	4
O08539	BIN1_MOUSE	588	0.00015892	1	1
O08550	KMT2B_MOUSE	2713	0.0000811	2	2
O08553	DPYL2_MOUSE	572	0.000480962	4	4
O08579	EMD_MOUSE	259	0.0000112	1	1
O08599	STXB1_MOUSE	594	0.000284569	4	4
O08638	MYH11_MOUSE	1972	0.000243193	3	3
O08648	M3K4_MOUSE	1597	0.0000767	1	1
O08663	MAP2_MOUSE	478	0.0000299	2	2
O08665	SEM3A_MOUSE	772	0.0000162	1	1
O08688	CAN5_MOUSE	640	0.000113991	2	2
O08696	FOXM1_MOUSE	760	0.00000901	1	1
O08746	MATN2_MOUSE	956	0.0000296	1	1
O08749	DLDH_MOUSE	509	0.00010659	1	1
O08755	HNF6_MOUSE	465	0.0000447	1	1
O08759	UBE3A_MOUSE	870	0.000249611	3	3
O08762	NETR_MOUSE	761	0.0000522	1	1
O08784	TCOF_MOUSE	1320	0.0000463	2	2
O08785	CLOCK_MOUSE	855	0.0000791	1	1
O08788	DCTN1_MOUSE	1281	0.0000229	1	1
O08808	DIAP1_MOUSE	1255	0.0000579	1	1
O08810	U5S1_MOUSE	971	0.0000478	1	1
O08901	BUB1_MOUSE	1058	0.000229197	2	2
O08908	P85B_MOUSE	722	0.000146394	1	1
O08911	MK12_MOUSE	367	0.000048	1	1
O08969	PHLA2_MOUSE	144	0.000162958	1	1
O09009	RFNG_MOUSE	332	0.000437024	2	2
O09039	SH2B3_MOUSE	548	0.0000523	1	1
O09100	GATA2_MOUSE	480	0.000161065	1	1
O09118	NET1_MOUSE	604	0.000044	1	1
O09127	EPHA8_MOUSE	1004	0.0000946	1	1
O09159	MA2B1_MOUSE	1013	0.000112079	1	1
O35047	HOP2_MOUSE	217	0.000128753	2	2
O35082	KLOT_MOUSE	1014	0.000163072	4	4
O35083	PLCA_MOUSE	285	0.0000545	1	1
O35126	ATN1_MOUSE	1175	0.0000369	1	1
O35206	COFA1_MOUSE	1367	0.000152412	1	1
O35226	PSMD4_MOUSE	376	0.0000223	1	1
O35227	ADAM7_MOUSE	789	0.0000488	1	1
O35291	RNAS2_MOUSE	155	0.0000458	1	1
O35295	PURB_MOUSE	324	0.000167907	1	1
O35379	MRP1_MOUSE	1528	0.0000544	2	2
O35382	EXOC4_MOUSE	975	0.000153704	1	1
O35385	PPE2_MOUSE	757	0.000314402	1	3
O35449	PRRT1_MOUSE	306	0.000186495	1	1
O35454	CLCN6_MOUSE	870	0.000300505	2	2
O35464	SEM6A_MOUSE	1031	0.0000619	1	1
O35465	FKBP8_MOUSE	402	0.000240124	2	2
O35490	BHMT1_MOUSE	407	0.000110398	1	2
O35491	CLK2_MOUSE	499	0.0000971	1	1
O35492	CLK3_MOUSE	638	0.000103502	1	1
O35493	CLK4_MOUSE	481	0.0000298	1	1
O35516	NOTC2_MOUSE	2473	0.000209043	1	1
O35526	STX1A_MOUSE	288	0.000194254	2	2
O35593	PSDE_MOUSE	310	0.000137914	1	4
O35594	IFT81_MOUSE	676	0.00016255	1	1
O35598	ADA10_MOUSE	749	0.0000739	1	1
O35601	FYB1_MOUSE	819	0.001375207	2	2
O35604	NPC1_MOUSE	1277	0.000114864	1	1
O35608	ANGP2_MOUSE	496	0.000140367	1	1
O35621	PMM1_MOUSE	262	0.0000455	1	1
O35626	RASD1_MOUSE	280	0.000175632	1	1
O35655	PPE1_MOUSE	650	0.000162449	2	2
O35668	HAP1_MOUSE	628	0.000189434	1	1
O35674	ADA19_MOUSE	920	0.0000478	1	1
O35685	NUDC_MOUSE	332	0.00000646	1	1
O35691	PININ_MOUSE	725	0.0000376	1	1
O35696	SIA8B_MOUSE	375	0.0000648	1	1
O35711	LIPB2_MOUSE	882	0.000308636	2	2
O35737	HNRH1_MOUSE	449	0.000135212	1	2
O35874	SATT_MOUSE	532	0.0000242	1	1
O35902	DSG3_MOUSE	993	0.001742917	1	2
O35930	GP1BA_MOUSE	734	0.0000817	1	1
O35954	PITM1_MOUSE	1243	0.0000821	1	1
O35963	RB33B_MOUSE	229	0.000115668	1	1
O35980	NTH_MOUSE	300	0.000130136	1	1
O54749	CP2J5_MOUSE	501	0.0000831	1	1
O54774	AP3D1_MOUSE	1199	0.0000382	1	1
O54804	CHKA_MOUSE	453	0.0000301	1	1
O54824	IL16_MOUSE	1322	0.0000397	1	1
O54828	RGS9_MOUSE	675	0.0000384	1	1
O54829	RGS7_MOUSE	469	0.0003953	3	3
O54834	RHG06_MOUSE	987	0.000100831	2	2
O54890	ITB3_MOUSE	787	0.0000485	2	2
O54918	B2L11_MOUSE	196	0.0000127	1	1
O54931	AKAP2_MOUSE	893	0.00008	3	3
O54951	SEM6B_MOUSE	886	0.000011	1	1
O54988	SLK_MOUSE	1233	0.000390955	2	2
O54991	CNTP1_MOUSE	1385	0.001542976	7	8
O54998	FKBP7_MOUSE	218	0.000149839	1	1
O55017	CAC1B_MOUSE	2327	0.000204348	3	3
O55022	PGRC1_MOUSE	195	0.000120194	1	1
O55023	IMPA1_MOUSE	277	0.000068	1	1
O55028	BCKD_MOUSE	412	0.0000459	1	1
O55047	TLK2_MOUSE	718	0.0000628	1	1
O55071	CP2BJ_MOUSE	492	0.000366381	1	1
O55100	SNG1_MOUSE	234	0.000112349	1	1
O55106	STRN_MOUSE	780	0.0000593	1	1
O55112	AFF2_MOUSE	1272	0.000103547	1	1
O55131	SEPT7_MOUSE	436	0.000132713	1	1
O55134	PCD12_MOUSE	1180	0.000168443	2	2
O55143	AT2A2_MOUSE	1044	0.00042536	2	2
O55188	DMP1_MOUSE	503	0.000190622	1	1
O55236	MCE1_MOUSE	597	0.0000377	1	1
O70138	MMP8_MOUSE	465	0.0000698	1	1
O70146	TESK1_MOUSE	627	0.0000514	1	1
O70166	STMN3_MOUSE	180	0.0000546	1	1
O70167	P3C2G_MOUSE	1506	0.0000185	1	1
O70200	AIF1_MOUSE	147	0.000608175	2	3
O70228	ATP9A_MOUSE	1047	0.000956819	6	6
O70291	GRK4_MOUSE	574	0.0000746	1	1
O70325	GPX4_MOUSE	197	0.000276373	2	2
O70343	PRGC1_MOUSE	797	0.0000634	1	1
O70362	PHLD_MOUSE	837	0.000031	1	1
O70373	XIRP1_MOUSE	1129	0.000255998	1	1
O70374	MTG8R_MOUSE	594	0.00013075	1	1
O70439	STX7_MOUSE	261	0.000131185	1	1
O70443	GNAZ_MOUSE	355	0.000185187	2	2
O70445	BARD1_MOUSE	765	0.0000493	1	1
O70475	UGDH_MOUSE	493	0.000143022	1	1
O70479	BACD2_MOUSE	316	0.0000665	1	1
O70480	VAMP4_MOUSE	141	0.0000166	1	1
O70481	UBR1_MOUSE	1757	0.00085583	1	1
O70503	DHB12_MOUSE	312	0.000437194	2	2
O70585	DTNB_MOUSE	659	0.000182457	1	1
O70628	PDE9A_MOUSE	534	0.0000212	1	1
O88199	CHST3_MOUSE	472	0.0000885	1	1
O88307	SORL_MOUSE	2215	0.000519763	6	6
O88329	MYO1A_MOUSE	1043	0.0000173	1	1
O88343	S4A4_MOUSE	1079	0.009146769	12	22
O88346	TNNT1_MOUSE	262	0.0000761	1	1
O88351	IKKB_MOUSE	757	0.0000936	1	1
O88379	BAZ1A_MOUSE	1555	0.0000279	1	1
O88384	VTI1B_MOUSE	232	0.000390553	2	2
O88398	AVIL_MOUSE	819	0.001229784	1	3
O88413	TULP3_MOUSE	460	0.0000942	1	1
O88427	CAC1H_MOUSE	2365	0.0000231	1	1
O88430	CCL22_MOUSE	92	0.000202021	1	1
O88444	ADCY1_MOUSE	1118	0.000161213	2	2
O88466	ZN106_MOUSE	1888	0.0000705	1	1
O88470	FOXL2_MOUSE	375	0.0000491	1	1
O88509	DNM3B_MOUSE	859	0.00023304	2	2
O88520	SHOC2_MOUSE	582	0.0000781	1	1
O88532	ZFR_MOUSE	1074	0.000215523	2	2
O88566	AXIN2_MOUSE	840	0.0000709	1	1
O88574	SAP30_MOUSE	220	0.00000734	1	1
O88597	BECN1_MOUSE	448	0.000111789	1	1
O88632	SEM3F_MOUSE	785	0.000203246	1	1
O88665	BRD7_MOUSE	651	0.000140155	1	1
O88673	DGKA_MOUSE	730	0.000361035	1	1
O88705	HCN3_MOUSE	779	0.0000606	1	1
O88735	MAP7_MOUSE	730	0.000139916	2	2
O88737	BSN_MOUSE	3942	0.0000127	1	1
O88824	JTB_MOUSE	146	0.000132108	1	1
O88833	CP4AA_MOUSE	509	0.0000733	1	1
O88842	FGD3_MOUSE	733	0.0000414	1	1
O88866	HUNK_MOUSE	714	0.000120674	2	2
O88939	ZBT7A_MOUSE	569	0.000140759	1	1
O88962	CP8B1_MOUSE	500	0.0000667	1	1
O88983	STX8_MOUSE	236	0.000331472	3	3
O88990	ACTN3_MOUSE	900	0.00000808	1	1
O88995	IKBL1_MOUSE	381	0.0000132	1	1
O89019	INVS_MOUSE	1062	0.000243884	2	3
O89032	SPD2A_MOUSE	1124	0.0000578	1	1
O89051	ITM2B_MOUSE	266	0.000201395	1	1
O89053	COR1A_MOUSE	461	0.0000316	1	1
O89086	RBM3_MOUSE	153	0.000135649	1	1
O89110	CASP8_MOUSE	480	0.0000805	2	2
O89114	DNJB5_MOUSE	348	0.000205154	1	1
P00342	LDHC_MOUSE	332	0.000275981	1	1
P00536	MOS_MOUSE	343	0.0000772	1	1
P01027	CO3_MOUSE	1663	0.000200619	1	1
P01029	CO4B_MOUSE	1738	0.0000433	1	1
P01580	IFNG_MOUSE	155	0.00024523	1	1
P01586	IL3_MOUSE	166	0.000128402	1	1
P01592	IGJ_MOUSE	159	0.0000654	1	1
P01740	TVC1_MOUSE	135	0.00032194	1	1
P01795	HVM26_MOUSE	144	0.000218946	1	1
P01831	THY1_MOUSE	162	0.001086589	4	4
P01867	IGG2B_MOUSE	404	0.000101309	1	1
P01898	HA10_MOUSE	325	0.0000481	1	1
P01921	HB2D_MOUSE	265	0.000230949	1	1
P02319	HSP1_MOUSE	51	0.0000734	1	1
P02468	LAMC1_MOUSE	1607	0.0000349	1	1
P02716	ACHD_MOUSE	520	0.000104069	1	1
P03953	CFAD_MOUSE	259	0.0000398	1	1
P04104	K2C1_MOUSE	637	0.000369006	2	6
P04370	MBP_MOUSE	250	0.000859969	3	4
P04441	HG2A_MOUSE	279	0.000113399	1	1
P04760	ACHG_MOUSE	519	0.0000694	1	1
P05480	SRC_MOUSE	541	0.0000913	1	1
P05524	FGF3_MOUSE	245	0.0000968	1	1
P06320	TVB7_MOUSE	134	0.000227867	1	1
P06336	IGHE_MOUSE	421	0.000162244	1	1
P06745	G6PI_MOUSE	558	0.000266754	1	1
P06799	IFNA7_MOUSE	190	0.0000897	1	1
P06800	PTPRC_MOUSE	1293	0.0000718	1	1
P06802	ENPP1_MOUSE	906	0.0000284	2	2
P06837	NEUM_MOUSE	227	0.000158603	1	1
P07141	CSF1_MOUSE	552	0.000022	1	1
P07147	TYRP1_MOUSE	537	0.000084	1	1
P07356	ANXA2_MOUSE	339	0.000205033	2	2
P08032	SPTA1_MOUSE	2415	0.000319418	2	2
P08071	TRFL_MOUSE	707	0.0000641	1	1
P08553	NFM_MOUSE	848	0.000111884	1	1
P08730	K1C13_MOUSE	437	0.000222406	2	2
P08752	GNAI2_MOUSE	355	0.000226257	1	1
P08884	GRAE_MOUSE	248	0.000201145	2	3
P09065	HME1_MOUSE	401	0.0000256	1	1
P09084	PAX1_MOUSE	446	0.000243364	1	1
P09405	NUCL_MOUSE	707	0.000460404	1	1
P09470	ACE_MOUSE	1312	0.0000215	1	1
P09793	CTLA4_MOUSE	223	0.0000533	1	1
P09803	CADH1_MOUSE	884	0.0000526	1	1
P09926	SURF2_MOUSE	257	0.0000749	1	1
P0C1Q2	PDE11_MOUSE	933	0.0000428	1	1
P0C1T1	HXB2_MOUSE	354	0.0000593	1	1
P0C5J4	GPR52_MOUSE	361	0.0000162	1	1
P0C6A2	MAMD1_MOUSE	803	0.0000227	1	1
P0C6F1	DYH2_MOUSE	4456	0.000331462	4	5
P0C7A3	MBOA4_MOUSE	435	0.000152702	1	1
P0DOV2	IFI4_MOUSE	619	0.000712472	2	2
P10077	ZFP27_MOUSE	819	0.0000277	1	1
P10852	4F2_MOUSE	526	0.000698797	4	4
P10856	STP1_MOUSE	55	0.0000312	1	1
P10922	H10_MOUSE	194	0.0000908	3	3
P11031	TCP4_MOUSE	127	0.0000478	1	1
P11103	PARP1_MOUSE	1013	0.000152939	1	1
P11276	FINC_MOUSE	2477	0.000112415	1	1
P11378	STP2_MOUSE	117	0.0000729	1	1
P11499	HS90B_MOUSE	724	0.0000915	1	1
P11531	DMD_MOUSE	3678	0.0000458	1	1
P11627	L1CAM_MOUSE	1260	0.000124255	1	1
P11798	KCC2A_MOUSE	478	0.00013055	1	1
P11881	ITPR1_MOUSE	2749	0.001013421	8	8
P12382	PFKAL_MOUSE	780	0.000104575	1	1
P12400	CTL2B_MOUSE	113	0.00076913	1	6
P12804	FGL2_MOUSE	432	0.000111912	1	1
P12960	CNTN1_MOUSE	1020	0.005118465	14	24
P12970	RL7A_MOUSE	266	0.000188964	1	1
P12979	MYOG_MOUSE	224	0.0000785	1	1
P13020	GELS_MOUSE	780	0.000038	1	1
P13439	UMPS_MOUSE	481	0.000226846	1	1
P13541	MYH3_MOUSE	1940	0.0000553	1	1
P13595	NCAM1_MOUSE	1115	0.0000722	2	2
P14069	S10A6_MOUSE	89	0.0000436	1	1
P14094	AT1B1_MOUSE	304	0.000503503	2	3
P14115	RL27A_MOUSE	148	0.000495657	2	2
P14131	RS16_MOUSE	146	0.000291747	3	3
P14148	RL7_MOUSE	270	0.000467234	4	4
P14246	GTR2_MOUSE	523	0.00013946	1	1
P14404	MECOM_MOUSE	1232	0.0000159	1	1
P14432	HA1T_MOUSE	384	0.0000413	1	1
P14685	PSMD3_MOUSE	530	0.000160344	1	1
P14873	MAP1B_MOUSE	2464	0.000171004	2	2
P15105	GLNA_MOUSE	373	0.000663276	2	2
P15307	REL_MOUSE	587	0.000346917	2	2
P15508	SPTB1_MOUSE	2128	0.000359746	3	5
P15533	TR30A_MOUSE	496	0.000116417	1	1
P15620	ZN271_MOUSE	580	0.0000265	1	1
P15626	GSTM2_MOUSE	218	0.00031171	1	1
P15702	LEUK_MOUSE	395	0.0000449	1	1
P15864	H12_MOUSE	212	0.0000534	1	1
P15919	RAG1_MOUSE	1040	0.0000542	1	1
P15920	VPP2_MOUSE	856	0.0000695	1	1
P16014	SCG1_MOUSE	677	0.0000174	1	1
P16092	FGFR1_MOUSE	822	0.000057	1	1
P16283	B3A3_MOUSE	1227	0.000118192	1	1
P16330	CN37_MOUSE	420	0.003047222	10	13
P16372	ZFP58_MOUSE	489	0.000709212	1	4
P16382	IL4RA_MOUSE	810	0.0000204	1	1
P16388	KCNA1_MOUSE	495	0.000144029	2	2
P16406	AMPE_MOUSE	945	0.000119209	1	1
P16546	SPTN1_MOUSE	2472	0.013203647	4	4
P17156	HSP72_MOUSE	633	0.000634727	1	1
P17182	ENOA_MOUSE	434	0.000183323	1	1
P17426	AP2A1_MOUSE	977	0.000356157	4	4
P17427	AP2A2_MOUSE	938	0.000507347	5	5
P17532	TPH1_MOUSE	447	0.000105023	1	1
P17710	HXK1_MOUSE	974	0.0000487	1	1
P17809	GTR1_MOUSE	492	0.000163399	1	1
P17919	HXB1_MOUSE	297	0.0001365	1	1
P18052	PTPRA_MOUSE	829	0.000180916	2	2
P18761	CAH6_MOUSE	317	0.000193227	1	1
P18872	GNAO_MOUSE	354	0.001669152	5	7
P19070	CR2_MOUSE	1025	0.0000744	1	1
P19137	LAMA1_MOUSE	3083	0.000250231	1	1
P19246	NFH_MOUSE	1090	0.00000618	1	1
P19253	RL13A_MOUSE	203	0.000180899	2	2
P19437	CD20_MOUSE	291	0.000335684	1	1
P19467	MUC13_MOUSE	573	0.000127952	2	2
P19536	COX5B_MOUSE	128	0.0000902	1	1
P20029	BIP_MOUSE	655	0.00045284	4	4
P20181	NTF3_MOUSE	258	0.000150591	1	1
P20357	MTAP2_MOUSE	1828	0.000712836	4	4
P20693	FCER2_MOUSE	331	0.000217021	1	1
P20918	PLMN_MOUSE	812	0.00000891	1	1
P21107	TPM3_MOUSE	285	0.0000653	1	1
P21237	BDNF_MOUSE	249	0.000041	1	1
P21279	GNAQ_MOUSE	359	0.0000582	1	1
P21619	LMNB2_MOUSE	596	0.000135148	1	1
P21661	NEC2_MOUSE	637	0.000207278	1	1
P21803	FGFR2_MOUSE	821	0.000869448	2	2
P21836	ACES_MOUSE	614	0.000233213	1	1
P21855	CD72_MOUSE	354	0.000127674	1	1
P22387	EDN1_MOUSE	202	0.00026211	1	2
P22518	CLK1_MOUSE	483	0.000210825	2	2
P22561	WT1_MOUSE	449	0.001034156	1	1
P22725	WNT5A_MOUSE	380	0.0000289	1	1
P22892	AP1G1_MOUSE	822	0.000302747	1	1
P23116	EIF3A_MOUSE	1344	0.000464977	3	3
P23242	CXA1_MOUSE	382	0.0000458	1	1
P23818	GRIA1_MOUSE	907	0.000347819	3	3
P23819	GRIA2_MOUSE	883	0.000234862	3	3
P24270	CATA_MOUSE	527	0.0000639	1	1
P24452	CAPG_MOUSE	352	0.0000503	1	1
P24604	TEC_MOUSE	630	0.000222873	3	3
P24610	PAX3_MOUSE	479	0.0000989	1	1
P24788	CD11B_MOUSE	784	0.000215553	1	2
P25444	RS2_MOUSE	293	0.000223017	1	1
P26151	FCGR1_MOUSE	404	0.001344664	4	4
P26231	CTNA1_MOUSE	906	0.000109576	1	1
P26361	CFTR_MOUSE	1476	0.000042	1	1
P26638	SYSC_MOUSE	512	0.000074	2	2
P27046	MA2A1_MOUSE	1150	0.0000177	1	1
P27546	MAP4_MOUSE	1125	0.000110768	1	1
P27601	GNA13_MOUSE	377	0.000161152	1	1
P27659	RL3_MOUSE	403	0.000479849	3	3
P27870	VAV_MOUSE	845	0.0000648	1	1
P28028	BRAF_MOUSE	804	0.000163661	1	1
P28271	ACOC_MOUSE	889	0.000151662	1	1
P28658	ATX10_MOUSE	475	0.00000678	1	1
P28660	NCKP1_MOUSE	1128	0.0000308	1	1
P28661	SEPT4_MOUSE	478	0.00000536	1	1
P28740	KIF2A_MOUSE	705	0.000515058	4	4
P28798	GRN_MOUSE	589	0.0000271	1	1
P28828	PTPRM_MOUSE	1452	0.0000192	1	1
P29788	VTNC_MOUSE	478	0.00000614	1	1
P30275	KCRU_MOUSE	418	0.0000701	1	1
P30280	CCND2_MOUSE	289	0.0000321	1	1
P30415	NKTR_MOUSE	1453	0.000033	1	1
P30545	ADA2B_MOUSE	450	0.000216181	1	1
P30999	CTND1_MOUSE	938	0.0000544	1	1
P31240	PDGFB_MOUSE	241	0.0000266	1	1
P31482	PA2GA_MOUSE	146	0.000195501	2	2
P31648	SC6A1_MOUSE	599	0.001413114	2	3
P31650	S6A11_MOUSE	627	0.002488579	6	12
P31750	AKT1_MOUSE	480	0.0000293	1	1
P32067	LA_MOUSE	415	0.000320716	2	2
P32114	PAX2_MOUSE	414	0.000138699	1	1
P32211	ACM4_MOUSE	479	0.000088	1	1
P32233	DRG1_MOUSE	367	0.000126799	1	1
P33174	KIF4_MOUSE	1231	0.000402462	4	4
P34056	AP2A_MOUSE	437	0.0000267	1	1
P34902	IL2RG_MOUSE	369	0.0002952	2	2
P34927	ASGR1_MOUSE	284	0.0000301	2	2
P35235	PTN11_MOUSE	593	0.00000803	1	1
P35278	RAB5C_MOUSE	216	0.000361428	2	3
P35293	RAB18_MOUSE	206	0.000229904	3	3
P35329	CD22_MOUSE	862	0.000223186	1	1
P35330	ICAM2_MOUSE	277	0.0000248	1	1
P35385	HSPB7_MOUSE	169	0.0000261	1	1
P35438	NMDZ1_MOUSE	938	0.0000827	1	1
P35546	RET_MOUSE	1115	0.00000482	1	1
P35569	IRS1_MOUSE	1233	0.000119688	2	2
P35601	RFC1_MOUSE	1131	0.0000838	1	1
P35689	ERCC5_MOUSE	1170	0.000273771	2	2
P35700	PRDX1_MOUSE	199	0.000649933	3	3
P35821	PTN1_MOUSE	432	0.0000622	1	1
P35917	VGFR3_MOUSE	1363	0.000131528	1	1
P35918	VGFR2_MOUSE	1367	0.000122009	1	1
P35951	LDLR_MOUSE	862	0.000159474	1	1
P35969	VGFR1_MOUSE	1333	0.0000264	1	1
P35980	RL18_MOUSE	188	0.000452576	2	2
P37217	CD69_MOUSE	199	0.00000954	1	1
P38585	TTL_MOUSE	377	0.000147152	1	1
P38647	GRP75_MOUSE	679	0.000204226	2	2
P39054	DYN2_MOUSE	870	0.000136954	1	1
P39087	GRIK2_MOUSE	908	0.000354242	1	1
P39447	ZO1_MOUSE	1745	0.000394683	4	4
P39688	FYN_MOUSE	537	0.0000789	1	1
P40223	CSF3R_MOUSE	837	0.000219615	1	1
P40630	TFAM_MOUSE	243	0.0000304	1	1
P41133	ID3_MOUSE	119	0.000315707	1	1
P41158	ELK4_MOUSE	430	0.0000724	1	1
P41164	ETV1_MOUSE	477	0.000041	1	1
P41183	BCL6_MOUSE	707	0.000108168	1	1
P41234	ABCA2_MOUSE	2434	0.00025038	1	1
P42208	SEPT2_MOUSE	361	0.000127763	1	1
P42227	STAT3_MOUSE	770	0.0000331	1	1
P42581	HMX3_MOUSE	356	0.0000365	1	1
P42669	PURA_MOUSE	321	0.000983792	2	4
P42859	HD_MOUSE	3119	0.0000797	1	1
P43006	EAA2_MOUSE	572	0.029500908	7	33
P43117	PF2R_MOUSE	366	0.0000805	1	1
P43137	LIT1_MOUSE	165	0.0000529	1	1
P43142	GP182_MOUSE	395	0.0000572	1	1
P43267	SOX15_MOUSE	231	0.00031904	1	1
P43346	DCK_MOUSE	260	0.000202161	1	1
P43352	RAD52_MOUSE	420	0.00102683	1	1
P43404	ZAP70_MOUSE	618	0.000095	1	1
P46096	SYT1_MOUSE	421	0.000274531	3	3
P46097	SYT2_MOUSE	422	0.0000868	1	1
P46460	NSF_MOUSE	744	0.001560406	6	6
P46660	AINX_MOUSE	501	0.001425647	2	2
P46735	MYO1B_MOUSE	1107	0.000394423	3	3
P46935	NEDD4_MOUSE	887	0.000198503	1	1
P47708	RP3A_MOUSE	681	0.000165033	1	1
P47740	AL3A2_MOUSE	484	0.0000536	1	1
P47743	GRM8_MOUSE	908	0.000122713	2	2
P47757	CAPZB_MOUSE	277	0.000140007	1	1
P47758	SRPRB_MOUSE	269	0.000112554	1	1
P47857	PFKAM_MOUSE	780	0.000174463	1	1
P47873	IL11_MOUSE	199	0.0000804	1	1
P47879	IBP4_MOUSE	254	0.000149459	1	1
P47911	RL6_MOUSE	296	0.000803049	3	3
P47963	RL13_MOUSE	211	0.000141964	1	1
P47964	RL36_MOUSE	105	0.0000149	1	1
P48076	PA2GC_MOUSE	150	0.000032	1	1
P48193	41_MOUSE	858	0.0000916	1	1
P48316	GA45A_MOUSE	165	0.000197687	1	1
P48437	PROX1_MOUSE	737	0.000151373	1	1
P48614	WN10B_MOUSE	389	0.000932056	1	1
P48725	PCNT_MOUSE	2898	0.0000191	1	1
P48758	CBR1_MOUSE	277	0.0000314	1	1
P48774	GSTM5_MOUSE	224	0.000113181	1	1
P48787	TNNI3_MOUSE	211	0.0000165	1	1
P48962	ADT1_MOUSE	298	0.001152938	4	4
P48972	MYBB_MOUSE	704	0.0000373	1	1
P48986	NDF6_MOUSE	337	0.000165526	1	1
P49025	CTRO_MOUSE	2055	0.0000651	1	1
P49182	HEP2_MOUSE	478	0.000183627	1	1
P49183	DNAS1_MOUSE	284	0.00019803	1	1
P49290	PERE_MOUSE	716	0.0000717	1	1
P49442	INPP_MOUSE	396	0.0000906	1	1
P49443	PPM1A_MOUSE	382	0.000539871	1	2
P49710	HCLS1_MOUSE	486	0.000151772	2	2
P49717	MCM4_MOUSE	862	0.0000396	1	1
P49718	MCM5_MOUSE	734	0.000135358	1	1
P49945	FRIL2_MOUSE	183	0.00017259	1	1
P49962	SRP09_MOUSE	86	0.0000127	1	1
P50136	ODBA_MOUSE	442	0.0000492	1	1
P50247	SAHH_MOUSE	432	0.0000915	1	1
P50296	ARY3_MOUSE	290	0.0000427	1	1
P50405	PSPB_MOUSE	377	0.0000487	1	1
P50481	LHX3_MOUSE	400	0.000390954	1	1
P50516	VATA_MOUSE	617	0.000784022	5	5
P50608	FMOD_MOUSE	376	0.000133545	1	1
P50636	RN19A_MOUSE	840	0.0000659	1	1
P50711	DFA13_MOUSE	93	0.00037512	1	1
P50992	ATP4B_MOUSE	294	0.000242964	1	1
P51162	FABP6_MOUSE	128	0.0000869	1	2
P51557	STAR_MOUSE	284	0.000198122	1	1
P51670	CCL9_MOUSE	122	0.000105848	1	1
P51830	ADCY9_MOUSE	1353	0.0000908	1	1
P51859	HDGF_MOUSE	237	0.000136143	1	1
P51860	NP1L2_MOUSE	460	0.000108957	1	1
P51863	VA0D1_MOUSE	351	0.000249014	2	2
P51881	ADT2_MOUSE	298	0.000599408	3	3
P51944	CCNF_MOUSE	777	0.000136609	1	1
P52187	KCJ12_MOUSE	427	0.001536259	1	10
P52194	CLGN_MOUSE	611	0.00000781	1	1
P52332	JAK1_MOUSE	1153	0.000230616	1	1
P52432	RPAC1_MOUSE	346	0.0000536	1	1
P52623	UCK1_MOUSE	277	0.0000821	1	1
P52734	FGD1_MOUSE	960	0.0000546	2	2
P52793	EFNA1_MOUSE	205	0.0000643	1	1
P52795	EFNB1_MOUSE	345	0.0000968	1	1
P52840	ST1A1_MOUSE	291	0.0000193	1	1
P52850	NDST2_MOUSE	883	0.00015251	1	1
P52875	TM165_MOUSE	323	0.0000895	1	1
P53351	PLK2_MOUSE	682	0.0000921	1	1
P53668	LIMK1_MOUSE	647	0.00011085	1	1
P53811	PIPNB_MOUSE	271	0.000132857	1	1
P54071	IDHP_MOUSE	452	0.0000104	1	1
P54103	DNJC2_MOUSE	621	0.0000104	1	1
P54729	NUB1_MOUSE	614	0.000408889	2	2
P54761	EPHB4_MOUSE	987	0.000219279	1	1
P54775	PRS6B_MOUSE	418	0.000111201	1	1
P54846	NRL_MOUSE	237	0.00000319	1	1
P54869	HMCS2_MOUSE	508	0.0000637	1	1
P55012	S12A2_MOUSE	1205	0.001815943	4	5
P55014	S12A1_MOUSE	1095	0.000137507	1	1
P55088	AQP4_MOUSE	323	0.000421592	1	1
P55096	ABCD3_MOUSE	659	0.0000687	1	1
P55144	TYRO3_MOUSE	880	0.0000445	1	1
P55194	3BP1_MOUSE	680	0.0000306	1	1
P55200	KMT2A_MOUSE	3966	0.00016865	3	3
P55292	DSC2_MOUSE	902	0.000207823	1	1
P55849	DSC1_MOUSE	886	0.000423199	1	1
P56212	ARP19_MOUSE	112	0.0000121	1	1
P56280	TCL1A_MOUSE	116	0.0000893	1	1
P56480	ATPB_MOUSE	529	0.000554005	4	4
P56564	EAA1_MOUSE	543	0.000883072	2	2
P56812	PDCD5_MOUSE	126	0.000275168	1	1
P56960	EXOSX_MOUSE	887	0.000110851	1	1
P56974	NRG2_MOUSE	756	0.000407576	1	1
P57680	EVC_MOUSE	1005	0.0000137	1	1
P57746	VATD_MOUSE	247	0.000116911	1	1
P57776	EF1D_MOUSE	281	0.000071	1	1
P57780	ACTN4_MOUSE	912	0.0000316	1	1
P58021	TM9S2_MOUSE	662	0.0000629	1	1
P58043	SESN2_MOUSE	480	0.000104402	1	1
P58069	RASA2_MOUSE	847	0.0000252	1	1
P58281	OPA1_MOUSE	960	0.000878274	3	3
P58459	ATS10_MOUSE	1104	0.000343163	2	2
P58468	F207A_MOUSE	219	0.0000151	1	1
P58501	PAXB1_MOUSE	919	0.000012	1	1
P58545	BTBD3_MOUSE	530	0.000231305	2	2
P58660	CAR10_MOUSE	1021	0.000284191	1	2
P58771	TPM1_MOUSE	284	0.0000776	1	1
P58854	GCP3_MOUSE	905	0.0000275	1	1
P58929	GMEB2_MOUSE	530	0.0000883	1	1
P59041	DJC30_MOUSE	219	0.0000296	1	1
P59053	KCNG3_MOUSE	433	0.0000289	1	1
P59222	SREC2_MOUSE	833	0.000199374	1	2
P59240	NPHP4_MOUSE	1425	0.000074	1	1
P59325	IF5_MOUSE	429	0.0000511	1	1
P59326	YTHD1_MOUSE	559	0.0000133	1	1
P59328	WDHD1_MOUSE	1117	0.00020905	2	2
P59511	ATS20_MOUSE	1906	0.000155354	2	2
P59672	ANS1A_MOUSE	1150	0.0000626	1	1
P59764	DOCK4_MOUSE	1978	0.0000104	1	1
P59823	IRPL1_MOUSE	695	0.00000707	1	1
P59913	PCMD1_MOUSE	357	0.0000125	1	1
P59997	KDM2A_MOUSE	1161	0.0000964	1	2
P60154	RNAS9_MOUSE	184	0.0000139	1	1
P60202	MYPR_MOUSE	277	0.00016416	1	1
P60330	ESPL1_MOUSE	2118	0.000185774	1	1
P60605	UB2G2_MOUSE	165	0.00000851	1	1
P60670	NPL4_MOUSE	608	0.000150926	1	1
P60710	ACTB_MOUSE	375	0.00022144	1	1
P60853	LZTS1_MOUSE	599	0.0000307	1	1
P60879	SNP25_MOUSE	206	0.000109116	1	1
P61021	RAB5B_MOUSE	215	0.000096	1	1
P61161	ARP2_MOUSE	394	0.0000544	1	1
P61264	STX1B_MOUSE	288	0.000913747	4	5
P61290	PSME3_MOUSE	254	0.0000317	1	1
P61315	G3ST3_MOUSE	431	0.000790297	1	2
P61406	EST1A_MOUSE	1418	0.000208078	1	1
P61407	TDRD6_MOUSE	2134	0.000361406	2	2
P61460	DEPD5_MOUSE	1591	0.000127615	2	2
P61979	HNRPK_MOUSE	463	0.0000167	1	1
P62082	RS7_MOUSE	194	0.0000228	1	1
P62192	PRS4_MOUSE	440	0.000175784	1	1
P62196	PRS8_MOUSE	406	0.0000468	1	1
P62242	RS8_MOUSE	208	0.000091	1	1
P62267	RS23_MOUSE	143	0.0000747	1	1
P62281	RS11_MOUSE	158	0.0000816	1	1
P62315	SMD1_MOUSE	119	0.00004	1	1
P62334	PRS10_MOUSE	389	0.000248618	1	1
P62715	PP2AB_MOUSE	309	0.0000466	1	1
P62737	ACTA_MOUSE	377	0.000102732	1	1
P62743	AP2S1_MOUSE	142	0.000317326	1	2
P62748	HPCL1_MOUSE	193	0.0000777	1	1
P62751	RL23A_MOUSE	156	0.0000199	1	1
P62754	RS6_MOUSE	249	0.000152356	2	2
P62761	VISL1_MOUSE	191	0.000122793	1	1
P62814	VATB2_MOUSE	511	0.000288688	3	3
P62818	S10A3_MOUSE	101	0.0000902	1	1
P62852	RS25_MOUSE	125	0.000424385	2	2
P62855	RS26_MOUSE	115	0.0000604	1	1
P62878	RBX1_MOUSE	108	0.000167913	1	1
P62881	GNB5_MOUSE	395	0.000138237	1	1
P62908	RS3_MOUSE	243	0.00027088	2	2
P62911	RL32_MOUSE	135	0.000105296	1	1
P62918	RL8_MOUSE	257	0.000449759	2	2
P62956	CCG7_MOUSE	275	0.0000147	1	1
P62960	YBOX1_MOUSE	322	0.0000673	2	2
P63002	TLE5_MOUSE	197	0.0000691	1	1
P63017	HSP7C_MOUSE	646	0.00045228	3	3
P63024	VAMP3_MOUSE	103	0.000183071	1	1
P63038	CH60_MOUSE	573	0.000260388	3	3
P63137	GBRB2_MOUSE	512	0.0000384	1	1
P63141	KCNA2_MOUSE	499	0.0000594	1	1
P63154	CRNL1_MOUSE	690	0.0000159	1	1
P63254	CRIP1_MOUSE	77	0.000193858	1	1
P63318	KPCG_MOUSE	697	0.000211777	2	2
P68254	1433T_MOUSE	245	0.0000323	1	1
P68368	TBA4A_MOUSE	448	0.000303369	1	1
P68369	TBA1A_MOUSE	451	0.000130296	1	1
P68372	TBB4B_MOUSE	445	0.000218093	1	1
P68404	KPCB_MOUSE	671	0.0000471	1	1
P68510	1433F_MOUSE	246	0.0000191	1	1
P70121	ZHX1_MOUSE	873	0.0000583	1	1
P70174	HRH1_MOUSE	488	0.0000755	1	1
P70182	PI51A_MOUSE	546	0.000167126	1	1
P70193	LRIG1_MOUSE	1091	0.0000464	1	1
P70194	CLC4F_MOUSE	548	0.0000138	1	1
P70207	PLXA2_MOUSE	1894	0.0000903	1	1
P70210	TEAD3_MOUSE	439	0.0000416	1	1
P70211	DCC_MOUSE	1447	0.0000774	1	1
P70227	ITPR3_MOUSE	2670	0.000419087	2	2
P70265	F262_MOUSE	519	0.000203437	1	1
P70277	SIA7B_MOUSE	373	0.0000595	1	1
P70279	SURF6_MOUSE	355	0.0000417	1	1
P70298	CUX2_MOUSE	1426	0.0001065	1	1
P70313	NOS3_MOUSE	1202	0.00011353	2	2
P70387	HFE_MOUSE	359	0.000252427	1	1
P70388	RAD50_MOUSE	1312	0.000174307	3	3
P70398	USP9X_MOUSE	2559	0.0000384	1	1
P70414	NAC1_MOUSE	970	0.000105778	2	2
P70451	FER_MOUSE	823	0.000063	1	1
P70460	VASP_MOUSE	375	0.000274208	1	1
P70662	LDB1_MOUSE	411	0.0000565	1	1
P70704	AT8A1_MOUSE	1164	0.000639627	5	5
P79457	UTY_MOUSE	1212	0.0000273	1	1
P80205	OTX1_MOUSE	355	0.000288344	1	1
P80316	TCPE_MOUSE	541	0.0000373	1	1
P80317	TCPZ_MOUSE	531	0.000131587	1	1
P81068	IRX1_MOUSE	480	0.0000323	1	1
P81117	NUCB2_MOUSE	420	0.000427388	3	3
P81122	IRS2_MOUSE	1321	0.000982862	2	2
P81270	ERG_MOUSE	486	0.0000393	1	1
P84086	CPLX2_MOUSE	134	0.000025	1	1
P84099	RL19_MOUSE	196	0.0000862	1	1
P84309	ADCY5_MOUSE	1262	0.0000823	1	1
P86048	RL10L_MOUSE	214	0.0000924	1	1
P97291	CADH8_MOUSE	799	0.0000713	1	1
P97300	NPTN_MOUSE	397	0.001737286	4	5
P97302	BACH1_MOUSE	739	0.0000865	1	1
P97303	BACH2_MOUSE	839	0.000553306	1	2
P97311	MCM6_MOUSE	821	0.0000292	1	1
P97313	PRKDC_MOUSE	4128	0.000144599	1	1
P97315	CSRP1_MOUSE	193	0.000120492	1	1
P97347	RPTN_MOUSE	1118	0.000234544	1	1
P97350	PKP1_MOUSE	728	0.000185729	1	1
P97366	EVI5_MOUSE	809	0.000125847	2	3
P97369	NCF4_MOUSE	339	0.000257335	1	1
P97372	PSME2_MOUSE	239	0.000057	1	1
P97376	FRG1_MOUSE	258	0.0000349	1	1
P97386	DNLI3_MOUSE	1015	0.0000971	1	1
P97411	ICA69_MOUSE	478	0.00000712	1	1
P97431	IRF6_MOUSE	467	0.0000254	1	1
P97445	CAC1A_MOUSE	2368	0.0000504	1	1
P97450	ATP5J_MOUSE	108	0.0000139	1	1
P97452	BOP1_MOUSE	732	0.000195316	1	1
P97460	NPAS2_MOUSE	816	0.0000748	1	1
P97466	NOGG_MOUSE	232	0.0000724	1	1
P97499	TEP1_MOUSE	2629	0.000339926	2	2
P97500	MYT1L_MOUSE	1187	0.0000254	1	1
P97762	RP9_MOUSE	213	0.0000392	4	4
P97765	WBP2_MOUSE	261	0.0000138	1	1
P97769	CITE1_MOUSE	203	0.0000771	1	1
P97770	THUM3_MOUSE	505	0.000373508	2	3
P97789	XRN1_MOUSE	1719	0.000177743	1	2
P97793	ALK_MOUSE	1621	0.000148532	1	1
P97794	KCNJ8_MOUSE	424	0.000145091	1	1
P97820	M4K4_MOUSE	1233	0.000404905	3	3
P97822	AN32E_MOUSE	260	0.000265619	1	1
P97863	NFIB_MOUSE	570	0.000159148	1	1
P97868	RBBP6_MOUSE	1790	0.000490956	3	3
P97927	LAMA4_MOUSE	1816	0.000058	1	1
P97929	BRCA2_MOUSE	3329	0.0000125	1	1
P97930	KTHY_MOUSE	212	0.0000602	1	1
P98063	BMP1_MOUSE	991	0.0000418	1	1
P98078	DAB2_MOUSE	766	0.0000275	1	1
P98084	APBA2_MOUSE	750	0.000776182	2	2
P98200	AT8A2_MOUSE	1148	0.00032016	2	2
P98203	ARVC_MOUSE	962	0.000115907	1	1
P99024	TBB5_MOUSE	444	0.0000397	1	1
P99029	PRDX5_MOUSE	210	0.000221044	1	1
Q00262	STX2_MOUSE	289	0.0000386	1	1
Q00288	PAX8_MOUSE	457	0.0000565	1	1
Q00612	G6PD1_MOUSE	515	0.0000336	1	1
Q00724	RET4_MOUSE	201	0.000108427	1	1
Q00977	CXB2_MOUSE	226	0.0000677	1	1
Q00PI9	HNRL2_MOUSE	745	0.0000735	1	1
Q01705	NOTC1_MOUSE	2531	0.0000894	1	1
Q01755	TCP11_MOUSE	566	0.0000212	1	1
Q02013	AQP1_MOUSE	269	0.0000592	1	1
Q02248	CTNB1_MOUSE	781	0.000347977	3	3
Q02257	PLAK_MOUSE	745	0.002291434	9	10
Q02395	MTF2_MOUSE	593	0.00000634	1	1
Q02525	ZFP39_MOUSE	718	0.000253553	1	3
Q02526	ZFP41_MOUSE	198	0.0000416	1	1
Q02566	MYH6_MOUSE	1938	0.000135259	1	1
Q02789	CAC1S_MOUSE	1880	0.000179095	2	2
Q03137	EPHA4_MOUSE	986	0.000228708	3	3
Q03146	DDR1_MOUSE	911	0.0000317	2	2
Q03157	APLP1_MOUSE	653	0.0000054	1	1
Q03172	ZEP1_MOUSE	2688	0.00010183	1	1
Q03173	ENAH_MOUSE	802	0.0000245	1	1
Q03265	ATPA_MOUSE	553	0.00182618	6	7
Q03347	RUNX1_MOUSE	451	0.0000179	1	1
Q03526	ITK_MOUSE	625	0.0000722	2	2
Q03717	KCNB1_MOUSE	857	0.000351731	2	2
Q03719	KCND1_MOUSE	651	0.0000531	1	1
Q03963	E2AK2_MOUSE	515	0.0000629	1	1
Q04592	PCSK5_MOUSE	1877	0.000137677	2	2
Q04692	SMRCD_MOUSE	1021	0.000179451	1	1
Q04736	YES_MOUSE	541	0.00000867	1	1
Q04750	TOP1_MOUSE	767	0.0000593	1	1
Q04859	MAK_MOUSE	622	0.0000459	1	1
Q04887	SOX9_MOUSE	507	0.00020578	1	1
Q04888	SOX10_MOUSE	466	0.0000949	1	1
Q05A80	CAPR2_MOUSE	1031	0.000019	1	1
Q05AA6	DRP2_MOUSE	957	0.0000374	1	1
Q05BC3	EMAL1_MOUSE	814	0.0000396	1	1
Q05CL8	LARP7_MOUSE	570	0.000411891	1	1
Q05D44	IF2P_MOUSE	1216	0.000124434	2	2
Q06180	PTN2_MOUSE	406	0.000108787	1	1
Q06194	FA8_MOUSE	2319	0.0000122	1	1
Q06335	APLP2_MOUSE	707	0.0000305	1	1
Q06666	T2_MOUSE	185	0.000239688	2	2
Q07409	CNTN3_MOUSE	1028	0.000238024	1	2
Q07832	PLK1_MOUSE	603	0.000152737	1	1
Q08093	CNN2_MOUSE	305	0.00019561	1	1
Q08288	LYAR_MOUSE	388	0.00000742	1	1
Q08331	CALB2_MOUSE	271	0.0000097	1	1
Q08460	KCMA1_MOUSE	1209	0.000417938	2	2
Q08509	EPS8_MOUSE	821	0.000287618	1	1
Q08943	SSRP1_MOUSE	708	0.0000351	1	1
Q08AT1	RASLC_MOUSE	266	0.0000423	1	1
Q08EC4	CASS4_MOUSE	804	0.000169807	1	1
Q09163	DLK1_MOUSE	385	0.0000759	1	1
Q09324	GCNT1_MOUSE	428	0.000203851	2	2
Q09LZ8	CBPC6_MOUSE	540	0.0000392	1	1
Q09XV5	CHD8_MOUSE	2582	0.000467568	3	3
Q0EEE2	PTHD3_MOUSE	906	0.00000508	1	1
Q0GA42	CNNM1_MOUSE	951	0.000101899	2	2
Q0GGX2	ZN541_MOUSE	1363	0.000249275	1	1
Q0GNC1	INF2_MOUSE	1273	0.0000117	1	1
Q0KK55	KNDC1_MOUSE	1742	0.000341923	2	2
Q0KK56	F184B_MOUSE	942	0.0000674	1	1
Q0P5X1	LRIQ1_MOUSE	1673	0.000406621	6	7
Q0P5X5	ZBBX_MOUSE	716	0.000101672	1	1
Q0P678	ZCH18_MOUSE	948	0.00144824	7	9
Q0VBM2	FA83B_MOUSE	1012	0.000525347	2	2
Q0VF22	CC138_MOUSE	680	0.000108769	1	1
Q0VG85	CC162_MOUSE	912	0.000125609	2	2
Q0VGM9	RTEL1_MOUSE	1203	0.0000971	1	1
Q0VGT4	ZGRF1_MOUSE	1863	0.000436233	2	2
Q0VGU4	VGF_MOUSE	617	0.000240691	2	2
Q0VGY8	TANC1_MOUSE	1856	0.000427656	1	1
Q11011	PSA_MOUSE	920	0.0000591	1	1
Q148W8	DUS27_MOUSE	1138	0.0000191	1	1
Q149C2	MIPT3_MOUSE	625	0.000133584	1	1
Q149L6	DJB14_MOUSE	379	0.0000922	1	1
Q14AK4	ZDH11_MOUSE	347	0.000156701	1	1
Q14AT2	TEX11_MOUSE	947	0.000143865	1	1
Q14AX6	CDK12_MOUSE	1484	0.000196323	2	2
Q14B46	RTKN2_MOUSE	604	0.000187629	1	1
Q14B62	PTHD1_MOUSE	888	0.0000307	1	1
Q14BB9	MA6D1_MOUSE	191	0.0000891	1	1
Q14BI2	GRM2_MOUSE	872	0.001154066	6	7
Q14BU0	UCMA_MOUSE	138	0.000228609	2	2
Q14CH0	F171B_MOUSE	825	0.000493268	1	4
Q14CH1	MOCOS_MOUSE	862	0.0000535	1	1
Q14DH7	ACSS3_MOUSE	682	0.0000894	1	1
Q14DL3	LRIQ3_MOUSE	633	0.000421648	2	2
Q18PI6	SLAF5_MOUSE	329	0.0000783	1	1
Q19A41	KLF14_MOUSE	325	0.0000648	1	2
Q1A3B0	CERS3_MOUSE	383	0.000184602	1	1
Q1EG27	MYO3B_MOUSE	1305	0.000273284	3	3
Q1RNF8	SAM11_MOUSE	542	0.000167119	1	1
Q1W617	SHRM4_MOUSE	1475	0.0000321	1	1
Q2EMV9	PAR14_MOUSE	1817	0.0000371	1	1
Q2KN98	CYTSA_MOUSE	1118	0.0000456	1	1
Q2M2N2	SPOPL_MOUSE	392	0.000481129	1	1
Q2M3X8	PHAR1_MOUSE	580	0.0000238	1	1
Q2MHE5	DOK6_MOUSE	331	0.000150385	1	1
Q2PFD7	PSD3_MOUSE	1037	0.000123607	2	2
Q2QI47	USH2A_MOUSE	5193	0.00054158	2	2
Q2TV84	TRPM1_MOUSE	1622	0.000276862	3	3
Q2UY11	COSA1_MOUSE	1141	0.000138146	1	1
Q2VPA6	HELQ_MOUSE	1069	0.000022	1	1
Q2VPU4	MLXIP_MOUSE	917	0.000261511	1	1
Q32MG2	CBY2_MOUSE	446	0.000219637	1	1
Q33DR3	DLP1_MOUSE	401	0.000133215	1	1
Q3B7Z2	OSBP1_MOUSE	805	0.0000814	1	1
Q3LAC4	PREX2_MOUSE	1598	0.000173215	1	1
Q3MI48	JSPR1_MOUSE	332	0.000278455	2	2
Q3SYK4	VRTN_MOUSE	740	0.000141844	2	2
Q3T9X0	GTR9_MOUSE	538	0.000145147	1	1
Q3TAA7	S11IP_MOUSE	1072	0.0000805	1	1
Q3TBD2	HMHA1_MOUSE	1116	0.000239573	1	1
Q3TCH7	CUL4A_MOUSE	759	0.0000274	1	1
Q3TDE8	ZN691_MOUSE	283	0.0000809	1	2
Q3TDN0	DISP1_MOUSE	1521	0.0000769	1	1
Q3TDN2	FAF2_MOUSE	445	0.000139273	1	1
Q3TH73	TTYH2_MOUSE	532	0.0000942	1	1
Q3THK3	T2FA_MOUSE	508	0.0000753	2	2
Q3THK7	GUAA_MOUSE	693	0.000301311	2	2
Q3TIV5	ZC3HF_MOUSE	426	0.0000386	1	1
Q3TKT4	SMCA4_MOUSE	1613	0.000208615	3	3
Q3TLH4	PRC2C_MOUSE	2846	0.000341947	2	2
Q3TLS3	GDPP1_MOUSE	386	0.00014541	1	1
Q3TMW1	C102A_MOUSE	549	0.000218478	1	1
Q3TN34	MILK2_MOUSE	1009	0.0000611	1	1
Q3TNA1	XYLB_MOUSE	551	0.0000731	1	1
Q3TRM4	PLPL6_MOUSE	1355	0.000148768	2	2
Q3TRR0	MAP9_MOUSE	646	0.000223793	1	1
Q3TSG4	ALKB5_MOUSE	395	0.000105735	2	2
Q3TTA7	CBLB_MOUSE	982	0.000083	1	1
Q3TTJ4	CH048_MOUSE	293	0.0000501	1	1
Q3TTY5	K22E_MOUSE	707	0.000224178	1	3
Q3TUA9	SG196_MOUSE	349	0.000301042	1	2
Q3TUF7	YETS2_MOUSE	1407	0.0000798	1	1
Q3TVA9	CC136_MOUSE	1136	0.000100247	1	1
Q3TVI4	HEXI2_MOUSE	313	0.000303923	1	1
Q3TVI8	PBIP1_MOUSE	727	0.0000795	1	1
Q3TWL2	PP4P1_MOUSE	284	0.0000729	1	1
Q3TXX3	ZFY27_MOUSE	415	0.000191992	1	1
Q3TYD6	LMTK2_MOUSE	1471	0.000153364	1	1
Q3TYE7	TLCD5_MOUSE	245	0.0000459	1	1
Q3TYQ9	AOXD_MOUSE	1336	0.0000129	1	1
Q3TYX8	RUFY4_MOUSE	563	0.000143536	1	1
Q3U0J8	TBD2B_MOUSE	965	0.000308406	1	2
Q3U0K8	OGFD1_MOUSE	545	0.000275797	1	1
Q3U0P1	PALB2_MOUSE	1104	0.000115908	1	1
Q3U108	ARI5A_MOUSE	590	0.000314203	1	1
Q3U155	CC174_MOUSE	467	0.000043	1	1
Q3U1D0	LINES_MOUSE	764	0.000180057	1	1
Q3U1J4	DDB1_MOUSE	1140	0.000188636	1	1
Q3U1V6	UEVLD_MOUSE	471	0.0000477	1	1
Q3U2A8	SYVM_MOUSE	1060	0.000133065	2	2
Q3U3D7	T131L_MOUSE	1597	0.000367956	2	3
Q3U3R4	LMF1_MOUSE	574	0.000058	1	1
Q3U507	GP174_MOUSE	335	0.000192884	1	1
Q3U564	DCP1B_MOUSE	578	0.0000105	1	1
Q3U595	CV039_MOUSE	105	0.0000991	1	1
Q3U8K7	KMT5B_MOUSE	883	0.00011463	1	1
Q3UC65	RSRP1_MOUSE	298	0.0000077	1	1
Q3UEN2	SHLD2_MOUSE	891	0.0000523	1	1
Q3UFM5	NOM1_MOUSE	854	0.000854352	3	3
Q3UFY0	RRP36_MOUSE	244	0.000122046	1	1
Q3UFY8	TM10C_MOUSE	414	0.000174611	1	1
Q3UG20	KMT2E_MOUSE	1868	0.0000743	2	2
Q3UGF1	WDR19_MOUSE	1341	0.0000693	1	1
Q3UGP8	AG10B_MOUSE	474	0.000115249	1	1
Q3UH53	SDK1_MOUSE	2193	0.000387146	1	1
Q3UH66	WNK2_MOUSE	2149	0.000151529	1	1
Q3UHA3	SPTCS_MOUSE	2430	0.000151094	1	3
Q3UHB8	CC177_MOUSE	706	0.000243353	1	1
Q3UHC0	TNR6C_MOUSE	1690	0.00021637	1	1
Q3UHC7	DAB2P_MOUSE	1189	0.000133275	1	1
Q3UHD1	AGRB1_MOUSE	1582	0.0000644	1	1
Q3UHD3	MTUS2_MOUSE	1353	0.000246163	3	3
Q3UHD6	SNX27_MOUSE	539	0.000203749	3	3
Q3UHD9	AGAP2_MOUSE	1186	0.000606782	5	5
Q3UHE1	PITM3_MOUSE	974	0.0000515	1	1
Q3UHH1	ZSWM8_MOUSE	1832	0.000193575	1	1
Q3UHH8	GXLT1_MOUSE	404	0.0000373	1	1
Q3UHJ0	AAK1_MOUSE	959	0.000366102	4	5
Q3UHK1	MYCT_MOUSE	637	0.0000651	1	1
Q3UHK6	TEN4_MOUSE	2771	0.000653757	2	2
Q3UHL1	CAMKV_MOUSE	512	0.000756896	4	4
Q3UHQ6	DOP2_MOUSE	2295	0.0000111	1	1
Q3UHU5	MTCL1_MOUSE	1945	0.0000347	1	1
Q3UHX0	NOL8_MOUSE	1147	0.000169789	1	1
Q3UHZ5	LMOD2_MOUSE	550	0.00000949	1	1
Q3UI43	BABA1_MOUSE	333	0.0000113	1	2
Q3UI66	CCD34_MOUSE	367	0.000064	1	1
Q3UIA2	RHG17_MOUSE	846	0.000238553	1	5
Q3UIJ9	MYZAP_MOUSE	466	0.000151099	1	1
Q3UJU9	RMD3_MOUSE	470	0.000110074	1	1
Q3UKC1	TAXB1_MOUSE	814	0.0000598	1	1
Q3UKU1	ELL2_MOUSE	639	0.00000921	1	1
Q3UL36	ARGL1_MOUSE	271	0.000204123	1	1
Q3ULM0	CC106_MOUSE	279	0.000393676	2	3
Q3ULM6	USPL1_MOUSE	1089	0.0000148	1	1
Q3ULZ2	FHDC1_MOUSE	1149	0.000180029	1	1
Q3UMC0	AFG2H_MOUSE	893	0.000825148	2	2
Q3UMM4	CDK10_MOUSE	360	0.0000887	1	1
Q3UMR5	MCU_MOUSE	350	0.000161454	1	1
Q3UMT1	PP12C_MOUSE	782	0.000286869	1	1
Q3UN90	LYRM9_MOUSE	78	0.0000543	1	1
Q3UNH4	GRIN1_MOUSE	932	0.000282373	2	3
Q3UPF5	ZCCHV_MOUSE	946	0.00021319	1	1
Q3UPW2	ELF3_MOUSE	391	0.0000104	1	1
Q3UQN2	FCHO2_MOUSE	809	0.0000193	1	1
Q3UQS8	RBM20_MOUSE	1199	0.00000923	1	1
Q3UR70	TGFA1_MOUSE	860	0.0000211	1	1
Q3UR85	MYRF_MOUSE	1138	0.0000829	1	1
Q3URD3	SLMAP_MOUSE	845	0.0000581	1	1
Q3URK3	TET1_MOUSE	2007	0.000481306	1	1
Q3USH5	SFSWA_MOUSE	945	0.000150971	1	1
Q3USJ8	FCSD2_MOUSE	740	0.0000521	1	1
Q3UTQ8	CDKL5_MOUSE	938	0.000165426	1	1
Q3UU96	MRCKA_MOUSE	1719	0.000123215	1	1
Q3UUJ4	STRAA_MOUSE	431	0.000215265	1	1
Q3UUQ7	PGAP1_MOUSE	922	0.000150499	1	1
Q3UV17	K22O_MOUSE	594	0.001626762	1	5
Q3UV70	PDP1_MOUSE	538	0.000053	1	1
Q3UVR3	TTBK2_MOUSE	1243	0.00000998	1	1
Q3UWA6	GUC2C_MOUSE	1072	0.0000461	2	2
Q3UWM4	KDM7A_MOUSE	940	0.000138278	2	2
Q3UX83	1A1L2_MOUSE	580	0.0000694	1	1
Q3UY96	CFA74_MOUSE	1578	0.0000415	1	1
Q3UYH7	ARBK2_MOUSE	688	0.00022581	2	2
Q3UYI5	RGL3_MOUSE	709	0.000300893	1	1
Q3UYK3	TBCD9_MOUSE	1264	0.0000568	1	1
Q3UYV9	NCBP1_MOUSE	790	0.000107715	1	1
Q3UZ01	RNPC3_MOUSE	514	0.0000442	1	1
Q3UZ57	AXDN1_MOUSE	424	0.0000166	1	1
Q3UZV7	ELAP2_MOUSE	1028	0.0000299	1	1
Q3V036	CCD27_MOUSE	639	0.0000117	1	1
Q3V038	TTC9A_MOUSE	219	0.000203403	1	1
Q3V079	BBOF1_MOUSE	533	0.0000034	1	1
Q3V0C1	ZMAT1_MOUSE	714	0.000167211	1	1
Q3V0F0	RIMB3_MOUSE	1606	0.000132786	1	1
Q3V0J4	ANR53_MOUSE	497	0.0000718	1	1
Q3V0Q7	TMPSC_MOUSE	336	0.000113858	1	1
Q3V0T4	ITAD_MOUSE	1168	0.0000242	1	1
Q3V0X1	SMIM9_MOUSE	137	0.000116584	1	1
Q3V1D5	PLPL1_MOUSE	599	0.0000547	1	1
Q3V1H1	CKAP2_MOUSE	664	0.0000555	1	1
Q3V1H3	HPHL1_MOUSE	1159	0.0000402	1	1
Q3V1L4	5NTC_MOUSE	560	0.0000288	1	1
Q3V1T4	P3H1_MOUSE	739	0.000134218	1	1
Q3V1U8	ELMD1_MOUSE	326	0.000117811	1	1
Q3V2J0	CBAR2_MOUSE	292	0.000021	1	1
Q3V300	KIF22_MOUSE	660	0.0000695	1	1
Q3V3A1	CDK15_MOUSE	433	0.0000957	1	2
Q3V3A7	RN207_MOUSE	635	0.000262919	1	1
Q3V3E1	UBS3A_MOUSE	624	0.000275527	2	2
Q3ZRW6	CLUL1_MOUSE	464	0.000253307	1	2
Q45VK7	DYHC2_MOUSE	4306	0.0000287	1	1
Q497M3	ABEC4_MOUSE	374	0.000271256	1	1
Q497N6	C295L_MOUSE	533	0.000168306	1	1
Q497Q6	F228B_MOUSE	232	0.00007	1	1
Q497V6	BAHD1_MOUSE	772	0.0000954	1	1
Q499E0	BRNP3_MOUSE	766	0.0000338	1	1
Q499E5	STOX2_MOUSE	926	0.0000337	1	1
Q4ACU6	SHAN3_MOUSE	1730	0.000100862	1	1
Q4FZH1	F1892_MOUSE	290	0.0000107	1	1
Q4LDD4	ARAP1_MOUSE	1452	0.000117861	1	1
Q4QY64	ATAD5_MOUSE	1826	0.000271197	2	2
Q4U2R1	HERC2_MOUSE	4836	0.0000576	3	3
Q4U4S6	XIRP2_MOUSE	3784	0.000136919	2	2
Q4V9W2	SR1IP_MOUSE	153	0.0000682	1	2
Q4VA45	CK095_MOUSE	678	0.000201674	1	1
Q4VAC9	PKHG3_MOUSE	1341	0.000238345	2	2
Q4VAH7	HECA2_MOUSE	463	0.00016836	1	1
Q4VBD2	TAPT1_MOUSE	564	0.0000391	1	1
Q4VBD9	GZF1_MOUSE	706	0.0000766	1	1
Q4VC17	ATS18_MOUSE	1219	0.000111128	1	1
Q4ZJM9	C1QL4_MOUSE	238	0.0000429	1	1
Q501J6	DDX17_MOUSE	650	0.000380495	1	1
Q501J7	PHAR4_MOUSE	694	0.0000321	1	1
Q505F5	LRC47_MOUSE	581	0.0000403	1	1
Q50L41	PA24F_MOUSE	855	0.0000702	1	1
Q52KB6	C2CD3_MOUSE	2323	0.000384698	2	2
Q52KG4	ZBT45_MOUSE	520	0.000126969	1	1
Q52KG5	KI26A_MOUSE	1881	0.000147541	1	1
Q52KI8	SRRM1_MOUSE	946	0.0000488	2	2
Q52KR2	LRIG2_MOUSE	1054	0.0000347	1	1
Q569Z6	TR150_MOUSE	951	0.0000883	2	2
Q571C7	BDP1_MOUSE	2467	0.000895348	3	3
Q571F8	GLSL_MOUSE	602	0.000170789	1	1
Q571J5	Z354C_MOUSE	560	0.0000169	1	1
Q5BKP2	UBP13_MOUSE	858	0.0002809	1	1
Q5BLK4	TUT7_MOUSE	1491	0.001130619	4	4
Q5D1E7	ZC12A_MOUSE	596	0.000148964	1	1
Q5DID3	UROL1_MOUSE	1319	0.000386183	2	2
Q5DQR4	STB5L_MOUSE	1185	0.000121408	2	2
Q5DTI6	KAL1L_MOUSE	991	0.000335887	1	1
Q5DTL9	S4A10_MOUSE	1118	0.001566162	6	7
Q5DTT1	NEXMI_MOUSE	1515	0.0000401	1	1
Q5DTT3	TASO2_MOUSE	2382	0.0000675	2	2
Q5DTW2	SMBT2_MOUSE	938	0.000127874	2	3
Q5DTW7	RESF1_MOUSE	1521	0.000011	1	1
Q5DTY9	KCD16_MOUSE	427	0.0000798	1	1
Q5DU14	MYO16_MOUSE	1919	0.000228273	1	1
Q5DU31	ICEF1_MOUSE	406	0.00062792	2	2
Q5DU37	ZFY26_MOUSE	2529	0.0000153	1	1
Q5EG47	AAPK1_MOUSE	559	0.000100522	1	1
Q5F201	CFA52_MOUSE	620	0.000106144	1	1
Q5F204	MDH1B_MOUSE	500	0.0000618	1	1
Q5F226	FAT2_MOUSE	4351	0.000348669	2	2
Q5F259	AN13B_MOUSE	626	0.0000129	1	1
Q5FW85	ECM2_MOUSE	670	0.0000955	1	1
Q5FWH2	UNKL_MOUSE	727	0.000152352	1	1
Q5FWH7	S39AC_MOUSE	689	0.000130127	1	1
Q5FWK3	RHG01_MOUSE	439	0.000127442	2	2
Q5H8C4	VP13A_MOUSE	3166	0.000132629	2	2
Q5HZI1	MTUS1_MOUSE	1210	0.0000635	1	1
Q5HZJ0	RNC_MOUSE	1373	0.0000267	1	1
Q5IR70	CAGE1_MOUSE	849	0.000093	2	2
Q5K6N0	TM232_MOUSE	675	0.000360874	1	1
Q5NBX1	COBL_MOUSE	1337	0.000015	1	1
Q5NC57	F183B_MOUSE	135	0.002383859	1	1
Q5NCC9	TRI58_MOUSE	485	0.0000763	1	1
Q5NCF2	TPPC1_MOUSE	145	0.000169902	1	1
Q5NCH9	GRM6_MOUSE	871	0.000133435	1	1
Q5NCR9	NSRP1_MOUSE	542	0.000169309	2	2
Q5NCY0	KDM6B_MOUSE	1641	0.0000375	1	1
Q5ND28	SREC_MOUSE	820	0.0000683	1	1
Q5PR68	CE112_MOUSE	954	0.0000758	2	2
Q5PR69	CRACD_MOUSE	1207	0.000112802	1	1
Q5PR73	DIRA2_MOUSE	199	0.00000679	1	1
Q5PSV9	MDC1_MOUSE	1707	0.000138329	1	1
Q5RJB0	BHA09_MOUSE	231	0.0000693	1	1
Q5RJG1	NOL10_MOUSE	687	0.0000683	1	3
Q5RJH2	MCTP2_MOUSE	878	0.0000313	1	1
Q5RJH6	SMG7_MOUSE	1138	0.000161651	1	1
Q5RJI2	CTL5_MOUSE	710	0.0000867	1	1
Q5RJI5	BRSK1_MOUSE	778	0.000235321	2	2
Q5RKR3	ISLR2_MOUSE	745	0.000148789	1	1
Q5S003	SPG17_MOUSE	2320	0.0000265	1	1
Q5SFM8	RBM27_MOUSE	1060	0.000100445	2	2
Q5SGK3	AOXB_MOUSE	1345	0.001015358	2	2
Q5SP85	CC85A_MOUSE	500	0.0000557	1	1
Q5SPL2	PHF12_MOUSE	1003	0.000196973	2	2
Q5SPX1	CC157_MOUSE	718	0.0000764	1	1
Q5SPX3	RN215_MOUSE	379	0.0000226	1	1
Q5SQM0	EMAL6_MOUSE	1958	0.000490835	3	3
Q5SS00	ZDBF2_MOUSE	2493	0.0000388	1	1
Q5SS91	SUN3_MOUSE	320	0.000152935	1	1
Q5SSE9	ABCAD_MOUSE	5034	0.000224334	1	4
Q5SSH7	ZZEF1_MOUSE	2924	0.0000711	2	2
Q5STT6	FA71B_MOUSE	665	0.0000904	2	2
Q5SUA5	MYO1G_MOUSE	1024	0.00010382	1	1
Q5SUE7	ADAD1_MOUSE	619	0.000150721	1	1
Q5SUF2	LC7L3_MOUSE	432	0.0000491	1	1
Q5SV80	MYO19_MOUSE	963	0.0000607	1	1
Q5SV85	SYNRG_MOUSE	1306	0.0000815	1	1
Q5SVT3	ETAA1_MOUSE	877	0.0000486	1	1
Q5SW75	SSH2_MOUSE	1423	0.000118559	1	1
Q5SWD9	TSR1_MOUSE	803	0.00000893	1	1
Q5SX39	MYH4_MOUSE	1939	0.000418206	2	2
Q5SXA9	KIBRA_MOUSE	1104	0.00000541	1	1
Q5SXI5	ZN496_MOUSE	585	0.0000257	1	1
Q5SYD0	MYO1D_MOUSE	1006	0.0000619	1	1
Q5SYL3	K0100_MOUSE	2234	0.0000595	1	1
Q5SZT7	NKAPL_MOUSE	395	0.0000112	2	2
Q5TIS6	NOTO_MOUSE	240	0.000220269	1	1
Q5U458	DJC11_MOUSE	559	0.0000171	1	1
Q5U4C3	SFR19_MOUSE	1256	0.00020137	1	1
Q5U901	CBPA6_MOUSE	438	0.0000701	2	2
Q5UW37	CXL17_MOUSE	119	0.00003	1	1
Q5XF89	AT133_MOUSE	1219	0.000104668	1	1
Q5XG71	UTP20_MOUSE	2788	0.000077	2	2
Q5XG73	ACBD5_MOUSE	508	0.000052	1	1
Q5XJE5	LEO1_MOUSE	667	0.000179825	2	2
Q5XJV6	LMTK3_MOUSE	1424	0.000407672	4	4
Q5XJY4	PARL_MOUSE	377	0.000251651	1	1
Q5Y5T1	ZDH20_MOUSE	380	0.0000442	1	1
Q5YD48	A1CF_MOUSE	595	0.0000793	1	1
Q60519	SEM5B_MOUSE	1093	0.000218651	1	2
Q60520	SIN3A_MOUSE	1274	0.0000215	1	1
Q60585	ZFP30_MOUSE	533	0.000117864	1	1
Q60592	MAST2_MOUSE	1734	0.000042	1	1
Q60596	XRCC1_MOUSE	631	0.000148615	1	1
Q60603	KCNH1_MOUSE	989	0.000181443	1	1
Q60611	SATB1_MOUSE	764	0.0000705	1	1
Q60625	ICAM5_MOUSE	917	0.0000592	1	1
Q60629	EPHA5_MOUSE	876	0.0000372	1	1
Q60660	KLRA2_MOUSE	288	0.0000683	1	1
Q60670	SIK1_MOUSE	779	0.00033566	1	1
Q60674	NR1D2_MOUSE	576	0.0000165	1	1
Q60675	LAMA2_MOUSE	3118	0.0000289	1	1
Q60700	M3K12_MOUSE	888	0.0000568	1	1
Q60710	SAMH1_MOUSE	658	0.000132922	2	2
Q60714	S27A1_MOUSE	646	0.0000693	2	2
Q60737	CSK21_MOUSE	391	0.000136893	1	1
Q60738	ZNT1_MOUSE	503	0.000072	1	1
Q60739	BAG1_MOUSE	355	0.00010909	1	1
Q60751	IGF1R_MOUSE	1373	0.0000936	2	2
Q60755	CALCR_MOUSE	533	0.0000279	1	1
Q60759	GCDH_MOUSE	438	0.000109102	1	1
Q60793	KLF4_MOUSE	483	0.0000108	1	1
Q60825	NPT2A_MOUSE	637	0.0000869	1	1
Q60838	DVL2_MOUSE	736	0.0000155	1	1
Q60847	COCA1_MOUSE	3120	0.00049742	2	2
Q60850	S23A3_MOUSE	611	0.0000362	1	1
Q60854	SPB6_MOUSE	378	0.0000055	1	1
Q60864	STIP1_MOUSE	543	0.0000344	1	1
Q60870	REEP5_MOUSE	185	0.0000322	1	1
Q60875	ARHG2_MOUSE	985	0.000275677	2	2
Q60887	OL148_MOUSE	310	0.0000455	1	1
Q60902	EP15R_MOUSE	907	0.0000449	1	1
Q60930	VDAC2_MOUSE	295	0.005234454	7	12
Q60931	VDAC3_MOUSE	283	0.00213919	4	5
Q60932	VDAC1_MOUSE	296	0.000222762	1	1
Q60934	GRIK1_MOUSE	836	0.000285743	1	1
Q60952	CP250_MOUSE	2414	0.0000526	1	1
Q60973	RBBP7_MOUSE	425	0.0000228	1	1
Q60974	NCOR1_MOUSE	2453	0.000217215	2	2
Q60994	ADIPO_MOUSE	247	0.000069	2	2
Q61009	SCRB1_MOUSE	509	0.000817547	1	1
Q61026	NCOA2_MOUSE	1462	0.000135373	1	1
Q61037	TSC2_MOUSE	1814	0.000286724	1	1
Q61081	CDC37_MOUSE	379	0.000215026	3	3
Q61089	FZD6_MOUSE	709	0.000139543	1	1
Q61097	KSR1_MOUSE	873	0.000458612	3	4
Q61121	GPR19_MOUSE	415	0.0000726	1	1
Q61136	PRP4B_MOUSE	1007	0.0000212	1	1
Q61137	ASTN1_MOUSE	1302	0.000421683	5	6
Q61143	TRPC6_MOUSE	930	0.000142901	1	1
Q61146	OCLN_MOUSE	521	0.0000267	1	1
Q61147	CERU_MOUSE	1061	0.0000228	1	1
Q61165	SL9A1_MOUSE	820	0.00034511	2	2
Q61171	PRDX2_MOUSE	198	0.000214516	1	1
Q61176	ARGI1_MOUSE	323	0.000207142	1	1
Q61180	SCNNA_MOUSE	699	0.0000268	1	1
Q61184	MTR1A_MOUSE	353	0.0000429	1	1
Q61190	I10R2_MOUSE	349	0.0000306	1	1
Q61194	P3C2A_MOUSE	1686	0.0000933	1	1
Q61216	MRE11_MOUSE	706	0.0000271	1	1
Q61221	HIF1A_MOUSE	836	0.000218559	1	1
Q61235	SNTB2_MOUSE	520	0.000336792	1	1
Q61286	HTF4_MOUSE	706	0.0000354	1	1
Q61290	CAC1E_MOUSE	2272	0.000842776	7	7
Q61301	CTNA2_MOUSE	953	0.0000937	1	1
Q61315	APC_MOUSE	2845	0.00026772	2	3
Q61330	CNTN2_MOUSE	1040	0.000053	1	1
Q61334	BAP29_MOUSE	240	0.0000268	1	1
Q61391	NEP_MOUSE	750	0.0000503	1	1
Q61400	CEAMA_MOUSE	265	0.00061604	1	1
Q61466	SMRD1_MOUSE	515	0.000148742	1	1
Q61468	MSLN_MOUSE	625	0.0000573	1	1
Q61474	MSI1H_MOUSE	362	0.0000149	1	1
Q61483	DLL1_MOUSE	722	0.0000117	1	1
Q61493	REV3L_MOUSE	3122	0.000454965	2	2
Q61495	DSG1A_MOUSE	1057	0.000167111	1	1
Q61526	ERBB3_MOUSE	1339	0.000105204	1	1
Q61543	GSLG1_MOUSE	1175	0.000321116	1	2
Q61548	AP180_MOUSE	901	0.0000864	1	1
Q61550	RAD21_MOUSE	635	0.000158182	2	2
Q61572	FOXC1_MOUSE	553	0.00000771	1	1
Q61584	FXR1_MOUSE	677	0.000402304	2	2
Q61592	GAS6_MOUSE	674	0.000136514	1	1
Q61595	KTN1_MOUSE	1327	0.0000753	1	1
Q61597	CRGC_MOUSE	174	0.0000244	1	1
Q61625	GRID2_MOUSE	1007	0.0000185	1	1
Q61627	GRID1_MOUSE	1009	0.000273821	1	1
Q61644	PACN1_MOUSE	441	0.000925564	1	1
Q61656	DDX5_MOUSE	614	0.0000905	1	1
Q61660	FOXJ1_MOUSE	421	0.0000298	1	1
Q61687	ATRX_MOUSE	2476	0.000336521	1	1
Q61751	Z354A_MOUSE	572	0.000333145	1	1
Q61753	SERA_MOUSE	533	0.000183486	1	1
Q61768	KINH_MOUSE	963	0.0000416	2	2
Q61781	K1C14_MOUSE	484	0.000258871	1	1
Q61817	CREB3_MOUSE	404	0.000171213	1	1
Q61830	MRC1_MOUSE	1456	0.000628733	2	2
Q61846	MELK_MOUSE	643	0.0000567	1	1
Q61879	MYH10_MOUSE	1976	0.000248351	3	3
Q61884	MNS1_MOUSE	491	0.00012711	1	1
Q61907	PEMT_MOUSE	199	0.0000563	1	1
Q61967	ZFP90_MOUSE	636	0.0000814	1	1
Q62018	CTR9_MOUSE	1173	0.000018	1	1
Q62036	CP131_MOUSE	1060	0.000221731	2	2
Q62073	M3K7_MOUSE	579	0.000590284	1	1
Q62077	PLCG1_MOUSE	1302	0.00037103	3	3
Q62101	KPCD1_MOUSE	918	0.0001203	1	1
Q62108	DLG4_MOUSE	724	0.000167745	2	2
Q62120	JAK2_MOUSE	1129	0.000189596	1	1
Q62136	PTN21_MOUSE	1176	0.0000662	1	1
Q62137	JAK3_MOUSE	1100	0.000159323	1	1
Q62167	DDX3X_MOUSE	662	0.000073	1	1
Q62172	RBP1_MOUSE	648	0.0000136	1	1
Q62178	SEM4A_MOUSE	760	0.00016178	1	1
Q62205	SCN9A_MOUSE	1984	0.000252985	2	2
Q62209	SYCP1_MOUSE	993	0.000143157	1	1
Q62217	SEM5A_MOUSE	1077	0.000134605	1	1
Q62230	SN_MOUSE	1695	0.000156634	2	2
Q62231	SIX1_MOUSE	284	0.00012617	1	2
Q62245	SOS1_MOUSE	1319	0.000370159	3	3
Q62261	SPTB2_MOUSE	2363	0.006147477	10	10
Q62311	TAF6_MOUSE	678	0.00023635	1	3
Q62361	TRH_MOUSE	256	0.0000235	1	1
Q62371	DDR2_MOUSE	854	0.0000176	1	1
Q62376	RU17_MOUSE	448	0.000336129	4	4
Q62377	U2AFM_MOUSE	462	0.0000192	1	1
Q62381	TLL1_MOUSE	1013	0.000155971	2	2
Q62383	SPT6H_MOUSE	1726	0.0000674	2	2
Q62388	ATM_MOUSE	3066	0.0000203	1	1
Q62407	SPEG_MOUSE	3262	0.00015501	2	2
Q62415	ASPP1_MOUSE	1087	0.0000556	1	1
Q62417	SRBS1_MOUSE	1290	0.000235878	1	1
Q62418	DBNL_MOUSE	436	0.0000934	1	1
Q62425	NDUA4_MOUSE	82	0.000267218	1	1
Q62431	ARI3A_MOUSE	601	0.0000558	1	1
Q62468	VILI_MOUSE	827	0.0000788	1	1
Q62472	VNS2_MOUSE	185	0.0000713	1	1
Q62504	MINT_MOUSE	3644	0.0000397	1	1
Q62507	COCH_MOUSE	552	0.000153001	1	1
Q62511	ZFP91_MOUSE	572	0.000168943	2	2
Q63912	OMGP_MOUSE	440	0.000358423	2	3
Q63994	CD33_MOUSE	403	0.000645843	2	3
Q63ZW7	INADL_MOUSE	1834	0.0000404	2	2
Q64018	GLRA1_MOUSE	457	0.0000657	1	1
Q640L3	CCPG1_MOUSE	753	0.000141094	1	1
Q640L5	CCD18_MOUSE	1455	0.000202029	2	2
Q640M1	UT14A_MOUSE	767	0.0000669	1	1
Q640P2	ANGL1_MOUSE	490	0.0000439	1	1
Q64112	IFIT2_MOUSE	472	0.0000178	1	1
Q64124	SCX_MOUSE	207	0.00069379	2	4
Q64133	AOFA_MOUSE	526	0.0000676	1	1
Q641K1	CBPC1_MOUSE	1218	0.000201658	1	1
Q64213	SF01_MOUSE	653	0.000124922	1	1
Q64264	5HT1A_MOUSE	421	0.0000278	1	1
Q64281	LIRB4_MOUSE	335	0.000286702	1	1
Q64282	IFIT1_MOUSE	463	0.0000253	1	1
Q64311	NTAN1_MOUSE	310	0.000201325	1	1
Q64314	CD34_MOUSE	382	0.000192752	1	1
Q64323	PIGA_MOUSE	485	0.000217592	1	1
Q64331	MYO6_MOUSE	1265	0.0000662	1	1
Q64332	SYN2_MOUSE	586	0.0000649	1	1
Q64338	PDE1C_MOUSE	706	0.0000146	1	1
Q64347	CLCN1_MOUSE	994	0.000057	1	1
Q64436	ATP4A_MOUSE	1033	0.000103986	1	1
Q64438	ANG2_MOUSE	145	0.0000278	1	1
Q64444	CAH4_MOUSE	305	0.0000589	1	1
Q64446	ATP7B_MOUSE	1462	0.0000838	1	1
Q64471	GSTT1_MOUSE	240	0.000217795	2	2
Q64505	CP7A1_MOUSE	503	0.0000395	1	1
Q64511	TOP2B_MOUSE	1612	0.000116578	1	1
Q64516	GLPK_MOUSE	559	0.000133027	1	1
Q64521	GPDM_MOUSE	727	0.00044667	4	4
Q64527	WNT8A_MOUSE	354	0.0000799	1	1
Q64700	RBL2_MOUSE	1135	0.0000714	1	1
Q64701	RBL1_MOUSE	1063	0.0000184	1	1
Q64704	STX3_MOUSE	289	0.00000522	1	1
Q64707	U2AFL_MOUSE	428	0.0000205	1	1
Q64726	ZA2G_MOUSE	307	0.000048	1	1
Q64729	TGFR1_MOUSE	503	0.0000961	1	1
Q64737	PUR2_MOUSE	1010	0.0000601	1	1
Q64HY3	SP9_MOUSE	484	0.0000801	1	1
Q66JW3	TOX_MOUSE	526	0.000100399	1	1
Q66JY2	IN80D_MOUSE	1021	0.0000231	1	1
Q66L42	M3K10_MOUSE	940	0.000134992	1	1
Q66PY1	SCUB3_MOUSE	993	0.0000492	1	1
Q66X22	NLR9B_MOUSE	1003	0.0000698	1	1
Q684R7	FREM1_MOUSE	2191	0.0000373	1	1
Q689Z5	SBNO1_MOUSE	1390	0.000178113	1	1
Q68EF4	GRM4_MOUSE	912	0.0000818	1	1
Q68FD5	CLH1_MOUSE	1675	0.003622039	14	16
Q68FD9	K1549_MOUSE	1940	0.000302824	2	2
Q68FE7	T151B_MOUSE	561	0.0000202	1	1
Q68FF0	K1841_MOUSE	718	0.0000112	1	1
Q68FF6	GIT1_MOUSE	770	0.0000514	1	1
Q68FH4	GALK2_MOUSE	458	0.000167236	1	1
Q68FL6	SYMC_MOUSE	902	0.000253112	1	1
Q69Z23	DYH17_MOUSE	4481	0.000631142	1	2
Q69Z28	ATS16_MOUSE	1222	0.000102215	1	1
Q69Z37	SAM9L_MOUSE	1561	0.000153599	1	1
Q69Z38	PEAK1_MOUSE	1735	0.0000862	2	2
Q69Z61	PWP2A_MOUSE	730	0.0000575	1	1
Q69Z69	ESCO1_MOUSE	843	0.0000298	1	1
Q69Z89	RADIL_MOUSE	1099	0.000424323	1	1
Q69Z99	ZN512_MOUSE	562	0.0000204	1	1
Q69ZB0	LRCC1_MOUSE	1026	0.0000469	2	2
Q69ZC8	GPAM1_MOUSE	346	0.0000225	1	1
Q69ZK0	PREX1_MOUSE	1650	0.0000947	3	3
Q69ZK9	NLGN2_MOUSE	836	0.0000685	1	1
Q69ZL1	FGD6_MOUSE	1399	0.000057	2	3
Q69ZN6	GNPTA_MOUSE	1235	0.0000468	1	1
Q69ZR2	HECD1_MOUSE	2618	0.00014427	3	3
Q69ZR9	TASOR_MOUSE	1610	0.0000853	2	2
Q69ZS0	PZRN3_MOUSE	1063	0.0000128	1	1
Q69ZU6	THS7A_MOUSE	1645	0.000452131	2	3
Q69ZX6	MOR2A_MOUSE	1030	0.0000312	1	1
Q69ZX8	ABLM3_MOUSE	682	0.0000254	1	1
Q69ZZ6	TMCC1_MOUSE	649	0.00000965	1	1
Q6A028	SWP70_MOUSE	585	0.0000602	1	1
Q6A051	ATRN1_MOUSE	1378	0.000406497	2	2
Q6A065	CE170_MOUSE	1588	0.0000302	1	1
Q6A068	CDC5L_MOUSE	802	0.00000961	1	1
Q6A078	CE290_MOUSE	2472	0.000351227	3	3
Q6A0A9	F120A_MOUSE	1112	0.0000676	1	1
Q6AXC6	DDX11_MOUSE	906	0.0000301	2	2
Q6B966	NAL14_MOUSE	993	0.0000733	1	1
Q6DI92	ZSWM9_MOUSE	447	0.00000862	1	1
Q6DIC0	SMCA2_MOUSE	1577	0.0000307	1	1
Q6DID3	SCAF8_MOUSE	1268	0.0001396	1	2
Q6EBV9	ATG9B_MOUSE	922	0.000196859	1	1
Q6GQT6	SCAP_MOUSE	1276	0.0000535	1	1
Q6GQV7	EDRF1_MOUSE	1239	0.000434944	2	2
Q6GQW0	BTBDB_MOUSE	1109	0.0000488	1	1
Q6GYP7	RGPA1_MOUSE	2035	0.000528423	5	5
Q6IE21	OTU6A_MOUSE	290	0.0000454	1	1
Q6IFT4	RHG20_MOUSE	1182	0.000120429	1	1
Q6IFX2	K1C42_MOUSE	452	0.001254999	3	3
Q6IFX3	K1C40_MOUSE	439	0.000115166	1	1
Q6IME9	K2C72_MOUSE	520	0.000357243	1	1
Q6IR42	ZCPW1_MOUSE	630	0.0000563	1	1
Q6J1H4	UTF1_MOUSE	339	0.0000412	1	1
Q6J756	CAN11_MOUSE	714	0.0000119	1	1
Q6JPI3	MD13L_MOUSE	2207	0.0000284	2	2
Q6KCD5	NIPBL_MOUSE	2798	0.0000669	2	2
Q6L8S8	B4GN3_MOUSE	986	0.0000193	1	1
Q6NS45	CCD66_MOUSE	935	0.000147077	2	2
Q6NS52	DGKB_MOUSE	802	0.000136121	1	1
Q6NS60	FBX41_MOUSE	873	0.00026893	1	1
Q6NSW3	SPKAP_MOUSE	1687	0.0000449	1	1
Q6NVD0	FREM2_MOUSE	3160	0.0000631	1	1
Q6NVD9	BFSP2_MOUSE	416	0.0000931	1	1
Q6NVF0	OCRL_MOUSE	900	0.0000605	1	1
Q6NVF9	CPSF6_MOUSE	551	0.000100638	1	1
Q6NVG5	MREG_MOUSE	214	0.0000502	1	1
Q6NWW5	KIF24_MOUSE	1356	0.0000255	1	1
Q6NXH2	MANEA_MOUSE	462	0.000763007	1	3
Q6NXH3	GPBP1_MOUSE	473	0.000152595	2	2
Q6NXJ0	WWC2_MOUSE	1187	0.0000554	1	1
Q6NXK2	ZN532_MOUSE	1036	0.000189297	1	1
Q6NXY9	RPC7_MOUSE	223	0.000250324	1	1
Q6NXZ1	KRBA1_MOUSE	1043	0.000143945	1	1
Q6NZC7	S23IP_MOUSE	998	0.001139139	2	6
Q6NZG4	DDIAS_MOUSE	898	0.0000737	1	1
Q6NZJ6	IF4G1_MOUSE	1600	0.000194792	2	3
Q6NZL0	SOGA3_MOUSE	945	0.000397017	3	3
Q6NZQ4	PAXI1_MOUSE	1056	0.000222182	1	1
Q6P1D5	SE6L1_MOUSE	963	0.0000492	2	2
Q6P1G2	KDM2B_MOUSE	1309	0.000113158	1	1
Q6P1I3	CL066_MOUSE	445	0.000156788	1	1
Q6P1Y1	RTL3_MOUSE	553	0.0000629	1	1
Q6P2L6	NSD3_MOUSE	1439	0.0000171	1	1
Q6P2L7	GOLM2_MOUSE	435	0.001114226	3	3
Q6P3B9	RBFA_MOUSE	350	0.0000171	1	1
Q6P3Z3	THAP4_MOUSE	569	0.000027	1	1
Q6P4S8	INT1_MOUSE	2195	0.000173645	1	1
Q6P4U0	THS7B_MOUSE	1607	0.000151621	1	2
Q6P542	ABCF1_MOUSE	837	0.000133235	1	1
Q6P5C7	ZN728_MOUSE	752	0.000614276	3	3
Q6P5D8	SMHD1_MOUSE	2007	0.000145988	1	1
Q6P5E4	UGGG1_MOUSE	1551	0.0000973	1	1
Q6P5E8	DGKQ_MOUSE	934	0.00000985	1	1
Q6P5G6	UBXN7_MOUSE	467	0.0000537	1	1
Q6P5H2	NEST_MOUSE	1864	0.0000831	2	3
Q6P5U7	NWD2_MOUSE	1742	0.000160269	1	1
Q6P5U8	CC148_MOUSE	527	0.000012	1	1
Q6P6I6	GRL1A_MOUSE	366	0.0000717	1	1
Q6P6L0	FIL1L_MOUSE	1131	0.0000454	1	1
Q6P6P7	PARP6_MOUSE	630	0.000240533	1	1
Q6P7W0	SENP6_MOUSE	1132	0.0000435	1	1
Q6P8M1	TATD1_MOUSE	295	0.000392253	1	1
Q6P8U6	LIPP_MOUSE	465	0.00000989	1	1
Q6P9K9	NRX3A_MOUSE	1571	0.000115323	1	1
Q6P9L6	KIF15_MOUSE	1387	0.000159479	1	1
Q6P9P0	SLF2_MOUSE	1278	0.000195332	1	1
Q6P9P6	KIF11_MOUSE	1052	0.000371931	2	2
Q6P9Q4	FHOD1_MOUSE	1197	0.000117303	1	1
Q6P9R1	DDX51_MOUSE	639	0.0000363	1	1
Q6P9R2	OXSR1_MOUSE	527	0.000029	1	1
Q6P9R4	ARHGI_MOUSE	1405	0.000053	1	1
Q6P9S7	GLT10_MOUSE	603	0.0000554	1	1
Q6PA06	ATLA2_MOUSE	583	0.0000109	1	1
Q6PAC3	DCA13_MOUSE	445	0.000202324	2	2
Q6PAC4	PCARE_MOUSE	1279	0.000280019	1	1
Q6PAJ1	BCR_MOUSE	1270	0.000361173	1	1
Q6PAL1	DRAXI_MOUSE	343	0.000019	1	1
Q6PAL8	DEN5A_MOUSE	1287	0.000382307	3	3
Q6PAR5	GAPD1_MOUSE	1458	0.0000202	1	1
Q6PCM1	KDM3A_MOUSE	1323	0.000101541	1	1
Q6PCN7	HLTF_MOUSE	1003	0.000133327	1	1
Q6PD05	ZN821_MOUSE	413	0.00018677	2	4
Q6PD26	PIGS_MOUSE	555	0.0000613	1	1
Q6PD31	TRAK1_MOUSE	939	0.000251862	3	3
Q6PDC0	RUN3B_MOUSE	408	0.000152306	2	2
Q6PDH0	PHLB1_MOUSE	1371	0.000576016	3	3
Q6PDK2	KMT2D_MOUSE	5588	0.000193579	3	3
Q6PDK8	DTX4_MOUSE	616	0.000041	1	1
Q6PDQ2	CHD4_MOUSE	1915	0.000225843	2	2
Q6PE13	PRRT3_MOUSE	971	0.000149954	1	1
Q6PE54	DHX40_MOUSE	779	0.0000236	1	1
Q6PEM6	GRM2B_MOUSE	445	0.0000433	1	1
Q6PFD6	KI18B_MOUSE	834	0.0000267	1	1
Q6PFE7	TEFF1_MOUSE	372	0.0000849	1	1
Q6PFX2	BEND6_MOUSE	281	0.000357742	2	2
Q6PG16	HJURP_MOUSE	667	0.00018219	1	1
Q6PGB8	SMCA1_MOUSE	1046	0.000157387	2	2
Q6PGF7	EXOC8_MOUSE	716	0.0000861	1	1
Q6PH08	ERC2_MOUSE	957	0.000150009	1	1
Q6PHN1	CCD57_MOUSE	1016	0.0000305	1	1
Q6PHZ5	RB15B_MOUSE	887	0.0000725	1	1
Q6PIC6	AT1A3_MOUSE	1013	0.001588943	6	7
Q6PIE5	AT1A2_MOUSE	1020	0.001578711	6	6
Q6PIJ4	NFRKB_MOUSE	1296	0.000225998	1	1
Q6PR54	RIF1_MOUSE	2419	0.000107851	2	2
Q6PZE0	MUC19_MOUSE	7524	0.00000641	1	1
Q6Q477	AT2B4_MOUSE	1205	0.000226818	2	2
Q6QI06	RICTR_MOUSE	1708	0.000137186	1	1
Q6QIY3	SCNAA_MOUSE	1958	0.0000111	1	1
Q6QR59	TCAF3_MOUSE	914	0.000313244	1	1
Q6R0H7	GNAS1_MOUSE	1133	0.000514621	1	1
Q6RFH4	GCSAM_MOUSE	181	0.0000492	1	1
Q6RHR9	MAGI1_MOUSE	1471	0.00015799	3	4
Q6RUT8	CC154_MOUSE	664	0.000129942	1	1
Q6RUU0	PTX4_MOUSE	478	0.0000338	1	1
Q6SJQ7	CLM1_MOUSE	337	0.000341092	1	1
Q6SP97	ENKUR_MOUSE	255	0.000115856	1	1
Q6T3U4	NPCL1_MOUSE	1333	0.00000724	1	1
Q6TCG2	PAQR9_MOUSE	375	0.0000124	1	1
Q6TL19	GUC2G_MOUSE	1100	0.00011181	1	1
Q6UJY2	SL9C1_MOUSE	1175	0.000132278	1	1
Q6UQ17	AT8B3_MOUSE	1335	0.0000453	1	1
Q6URW6	MYH14_MOUSE	2000	0.000516635	1	1
Q6VGS5	DAPLE_MOUSE	2009	0.001076112	1	2
Q6VVW5	ANPRB_MOUSE	1047	0.00042988	1	1
Q6WQJ1	DGLA_MOUSE	1044	0.000542692	4	5
Q6X632	GPR75_MOUSE	540	0.0000175	1	1
Q6Y5D8	RHG10_MOUSE	786	0.0000335	1	1
Q6Y7W8	GGYF2_MOUSE	1291	0.0000443	2	2
Q6YCH2	TDPZ4_MOUSE	370	0.000242308	1	1
Q6YGZ1	HPSE_MOUSE	535	0.000181687	1	1
Q6ZPE2	MTMR5_MOUSE	1867	0.000107734	2	2
Q6ZPG2	WDR90_MOUSE	1874	0.000290317	2	2
Q6ZPJ0	TEX2_MOUSE	1128	0.000364748	2	2
Q6ZPK7	LST2_MOUSE	905	0.0000523	1	1
Q6ZPL9	DDX55_MOUSE	600	0.00000624	1	1
Q6ZPQ6	PITM2_MOUSE	1335	0.000210124	2	2
Q6ZPR4	KCNT1_MOUSE	1224	0.000250318	2	2
Q6ZPS6	AKIB1_MOUSE	1085	0.000161596	1	1
Q6ZPV2	INO80_MOUSE	1559	0.0000462	2	2
Q6ZPY2	SMG5_MOUSE	1017	0.0000555	1	1
Q6ZPZ3	ZC3H4_MOUSE	1304	0.00000814	1	1
Q6ZQ06	CE162_MOUSE	1403	0.0000501	1	1
Q6ZQ11	CHSS1_MOUSE	800	0.00000609	1	1
Q6ZQ12	NINL_MOUSE	1394	0.000162299	2	2
Q6ZQ18	EFR3B_MOUSE	817	0.0000931	2	2
Q6ZQ38	CAND1_MOUSE	1230	0.000158389	1	1
Q6ZQ58	LARP1_MOUSE	1072	0.0000261	1	1
Q6ZQA0	NBEL2_MOUSE	2742	0.0000336	1	1
Q6ZQA6	IGSF3_MOUSE	1194	0.000123394	1	1
Q6ZQB6	VIP2_MOUSE	1129	0.000314616	2	2
Q6ZWN5	RS9_MOUSE	194	0.0000849	1	1
Q6ZWQ0	SYNE2_MOUSE	6874	0.00075202	4	4
Q6ZWR4	2ABB_MOUSE	443	0.0000481	1	1
Q6ZWR6	SYNE1_MOUSE	8799	0.000187916	2	2
Q70E20	SNED1_MOUSE	1403	0.0000202	1	1
Q70FJ1	AKAP9_MOUSE	3797	0.000959732	6	7
Q711T7	NADE_MOUSE	725	0.0000189	1	1
Q71LX4	TLN2_MOUSE	2375	0.000212098	1	1
Q71M36	CSPG5_MOUSE	566	0.0000124	1	1
Q75UR0	ANO5_MOUSE	904	0.000456272	1	1
Q766D5	B4GN4_MOUSE	1034	0.00000653	1	1
Q76EC5	CHST9_MOUSE	413	0.000109604	1	1
Q76I79	SSH1_MOUSE	1042	0.0000214	1	1
Q76KF0	SEM6D_MOUSE	1073	0.000216475	1	1
Q76LL6	FHOD3_MOUSE	1578	0.0000611	1	1
Q78IK2	ATPMD_MOUSE	58	0.0000947	1	1
Q78PG9	CCD25_MOUSE	208	0.000135038	1	1
Q78PY7	SND1_MOUSE	910	0.000128958	2	2
Q78WZ7	RPA43_MOUSE	330	0.0000397	1	1
Q791T5	MTCH1_MOUSE	389	0.000177131	1	1
Q791V5	MTCH2_MOUSE	303	0.000691682	3	4
Q794H2	NP1L3_MOUSE	544	0.000335736	2	2
Q7M6Y3	PICAL_MOUSE	660	0.000118961	1	1
Q7M709	TR129_MOUSE	320	0.000128096	1	1
Q7M724	TR106_MOUSE	308	0.000155043	1	1
Q7M725	TR107_MOUSE	308	0.000049	1	1
Q7M732	RTL1_MOUSE	1744	0.000304714	1	1
Q7M761	OVCH2_MOUSE	609	0.000016	1	1
Q7M764	U17PE_MOUSE	540	0.0000076	1	1
Q7TM95	TIGD3_MOUSE	470	0.000402054	3	3
Q7TMB3	PPR3C_MOUSE	317	0.000061	1	1
Q7TMB8	CYFP1_MOUSE	1253	0.000370707	3	3
Q7TMD7	DSG4_MOUSE	1041	0.0000999	1	1
Q7TME0	PLPR4_MOUSE	766	0.000281189	2	2
Q7TMQ7	WDR91_MOUSE	748	0.0000156	1	1
Q7TMS5	ABCG2_MOUSE	657	0.000111529	1	1
Q7TMV1	RN139_MOUSE	668	0.000135165	1	1
Q7TMX5	SHQ1_MOUSE	569	0.0000453	1	1
Q7TMY7	IPO8_MOUSE	1010	0.000172989	1	1
Q7TMY8	HUWE1_MOUSE	4377	0.000224256	3	3
Q7TN22	TXD16_MOUSE	820	0.0000596	1	1
Q7TN31	AGGF1_MOUSE	711	0.0000606	1	1
Q7TN60	TMC6_MOUSE	810	0.0000829	1	1
Q7TN79	AKA7G_MOUSE	314	0.000270677	1	1
Q7TN84	SYT14_MOUSE	555	0.0000729	1	1
Q7TN99	CPEB3_MOUSE	716	0.000170345	2	2
Q7TNC4	LC7L2_MOUSE	392	0.000188174	2	4
Q7TNE1	SUCHY_MOUSE	436	0.0000853	1	1
Q7TNH6	NPHP3_MOUSE	1325	0.0000446	1	1
Q7TNI2	TM59L_MOUSE	337	0.0000894	1	1
Q7TNK1	RFX4_MOUSE	735	0.000108925	1	1
Q7TNR9	ARHG4_MOUSE	484	0.000630578	2	3
Q7TNS7	ASIC4_MOUSE	539	0.000105736	1	1
Q7TPD1	FBX11_MOUSE	930	0.0000611	1	1
Q7TPD6	RAVR2_MOUSE	673	0.0000269	1	1
Q7TPH6	MYCB2_MOUSE	4749	0.000204943	1	1
Q7TPM9	MTMRA_MOUSE	771	0.0000462	1	1
Q7TPR4	ACTN1_MOUSE	892	0.000350089	3	4
Q7TPS0	KS6A6_MOUSE	764	0.00000979	1	1
Q7TPV2	DZIP3_MOUSE	1204	0.0000195	1	1
Q7TQ62	PODN_MOUSE	611	0.0000592	1	1
Q7TQ65	TMC4_MOUSE	694	0.0000725	1	1
Q7TQ69	TMC3_MOUSE	1130	0.0000385	1	1
Q7TQ95	LNP_MOUSE	425	0.000130063	1	1
Q7TQC7	GPTC2_MOUSE	527	0.0000369	1	1
Q7TQH7	LRP10_MOUSE	713	0.000133689	1	1
Q7TQI8	TSYL2_MOUSE	677	0.0000146	1	1
Q7TQN3	WFKN2_MOUSE	571	0.0000229	1	1
Q7TS68	NSUN6_MOUSE	476	0.000235194	1	1
Q7TS73	RFLA_MOUSE	204	0.0000568	1	1
Q7TS75	AMER1_MOUSE	1132	0.0000362	1	2
Q7TSC1	PRC2A_MOUSE	2158	0.000336121	2	2
Q7TSG2	CTDP1_MOUSE	960	0.0000316	1	1
Q7TSH2	KPBB_MOUSE	1085	0.000757342	1	2
Q7TSH3	ZN516_MOUSE	1157	0.0000286	1	1
Q7TSH6	SCAF4_MOUSE	1183	0.0000118	1	1
Q7TSH9	ZN184_MOUSE	737	0.0000415	1	1
Q7TSI3	PP6R1_MOUSE	856	0.0000683	1	1
Q7TSJ2	MAP6_MOUSE	906	0.000584336	4	5
Q7TSS2	UB2Q1_MOUSE	422	0.000056	1	1
Q7TT18	MCAF1_MOUSE	1306	0.000129117	1	1
Q7TT36	AGRA3_MOUSE	1310	0.000165758	1	1
Q7TT37	ELP1_MOUSE	1333	0.000147773	1	2
Q7TT50	MRCKB_MOUSE	1713	0.002072031	1	20
Q7TT79	MCPH1_MOUSE	822	0.00017645	1	1
Q80SY4	MIB1_MOUSE	1006	0.0000464	1	1
Q80SY5	PR38B_MOUSE	542	0.0000861	1	1
Q80T14	FRAS1_MOUSE	4010	0.000186276	1	2
Q80T41	GABR2_MOUSE	940	0.000668205	6	7
Q80T85	DCAF5_MOUSE	946	0.000123694	2	2
Q80TA6	MTMRC_MOUSE	747	0.0000886	1	1
Q80TD3	FNIP2_MOUSE	1108	0.0000374	1	1
Q80TE0	RPAP1_MOUSE	1409	0.000455294	3	3
Q80TE4	SI1L2_MOUSE	1722	0.000335337	1	1
Q80TE7	LRRC7_MOUSE	1490	0.000013	1	1
Q80TF6	STAR9_MOUSE	4561	0.00186539	3	3
Q80TK0	K1107_MOUSE	1239	0.000036	1	1
Q80TL1	ADCY2_MOUSE	1090	0.0000266	1	1
Q80TM6	R3HD2_MOUSE	1044	0.0000161	1	1
Q80TN7	NAV3_MOUSE	2359	0.0000673	1	1
Q80TR1	AGRL1_MOUSE	1466	0.000098	1	1
Q80TR4	SLIT1_MOUSE	1531	0.000145126	1	1
Q80TT8	CUL9_MOUSE	1865	0.000159342	2	2
Q80TV8	CLAP1_MOUSE	1535	0.0000988	1	1
Q80TY0	FNBP1_MOUSE	616	0.000250146	1	1
Q80U12	SGSM2_MOUSE	1005	0.0000796	1	1
Q80U19	DAAM2_MOUSE	1115	0.000014	1	1
Q80U49	C170B_MOUSE	1574	0.00000889	1	1
Q80U59	K0232_MOUSE	1396	0.0000451	1	1
Q80U70	SUZ12_MOUSE	741	0.0000417	1	1
Q80U87	UBP8_MOUSE	1080	0.000260562	1	1
Q80UG2	PLXA4_MOUSE	1893	0.0000977	1	1
Q80UG8	TTLL4_MOUSE	1193	0.0000675	1	1
Q80UK0	SESD1_MOUSE	696	0.0000406	1	1
Q80UM3	NAA15_MOUSE	865	0.000017	1	1
Q80UP8	S20A2_MOUSE	656	0.000235839	1	1
Q80UW5	MRCKG_MOUSE	1551	0.0000148	1	1
Q80UW8	RPAB1_MOUSE	210	0.000135966	1	1
Q80V03	ADCK5_MOUSE	582	0.0000618	1	1
Q80VA5	S3TC2_MOUSE	1289	0.000133092	1	1
Q80VL1	TDRKH_MOUSE	560	0.000122748	1	1
Q80VL3	PRIC3_MOUSE	624	0.000130253	1	1
Q80VM7	ANR24_MOUSE	985	0.0000723	1	1
Q80VN0	CP100_MOUSE	613	0.0000152	1	1
Q80VP0	TCPR1_MOUSE	1166	0.0002999	2	2
Q80VW7	AKNA_MOUSE	1404	0.000355287	2	2
Q80VY2	INKA2_MOUSE	300	0.0000666	1	1
Q80W31	ZN569_MOUSE	679	0.000320937	2	2
Q80W32	DRC9_MOUSE	419	0.000140204	1	1
Q80W65	PCSK9_MOUSE	694	0.0000409	1	1
Q80W71	PKHA8_MOUSE	519	0.0000856	1	1
Q80W93	HYDIN_MOUSE	5154	0.000389446	4	4
Q80WG5	LRC8A_MOUSE	810	0.000026	1	1
Q80WJ7	LYRIC_MOUSE	579	0.000953514	6	6
Q80WQ2	VAC14_MOUSE	782	0.0000144	1	1
Q80WQ6	RHDF2_MOUSE	827	0.000015	1	1
Q80WQ8	M18BP_MOUSE	998	0.000144825	1	1
Q80WT0	JPH4_MOUSE	628	0.0000929	1	1
Q80WT5	AFTIN_MOUSE	931	0.000669228	1	2
Q80WV7	SRRM3_MOUSE	648	0.000160773	2	2
Q80WW9	DDRGK_MOUSE	315	0.0000346	1	1
Q80X19	COEA1_MOUSE	1797	0.0000303	1	1
Q80X41	VRK1_MOUSE	440	0.000117122	1	4
Q80X72	LRC15_MOUSE	579	0.0000775	1	1
Q80X80	C2C2L_MOUSE	706	0.0000486	1	1
Q80XH1	KXDL1_MOUSE	177	0.0000194	1	2
Q80XI6	M3K11_MOUSE	850	0.000178594	1	1
Q80XN0	BDH_MOUSE	343	0.0000542	1	1
Q80XP9	WNK3_MOUSE	1757	0.0000701	1	1
Q80XR2	AT2C1_MOUSE	918	0.0000194	1	1
Q80XU8	LRFN4_MOUSE	636	0.0000559	1	1
Q80Y17	L2GL1_MOUSE	1036	0.0000706	1	1
Q80Y19	RHGBA_MOUSE	987	0.000100205	2	2
Q80Y20	ALKB8_MOUSE	664	0.0000202	1	1
Q80Y24	PRIC2_MOUSE	845	0.000184159	2	2
Q80Y44	DDX10_MOUSE	875	0.0000728	2	2
Q80Y56	RBNS5_MOUSE	783	0.0001831	3	3
Q80Y72	CSTL1_MOUSE	140	0.000123247	1	1
Q80Y84	KDM5B_MOUSE	1544	0.001034659	1	1
Q80Y86	MK15_MOUSE	549	0.00020928	1	1
Q80YE7	DAPK1_MOUSE	1442	0.0000749	1	1
Q80YF9	RHG33_MOUSE	1305	0.000155862	1	1
Q80YN3	BCAS1_MOUSE	633	0.000174732	1	1
Q80YR2	F16B2_MOUSE	744	0.0000246	1	1
Q80YR3	SKDA1_MOUSE	822	0.000255404	2	2
Q80YR5	SAFB2_MOUSE	991	0.00053031	4	4
Q80YR7	CLSPN_MOUSE	1315	0.000171551	1	1
Q80YS5	LRC27_MOUSE	523	0.0000947	1	1
Q80YT7	MYOME_MOUSE	2224	0.000354625	2	2
Q80YT9	RBM11_MOUSE	238	0.0000868	1	1
Q80YU0	ABHGB_MOUSE	474	0.000197532	1	1
Q80YV3	TRRAP_MOUSE	2565	0.0000356	1	1
Q80YX1	TENA_MOUSE	2110	0.001545394	2	2
Q80Z10	ASTN2_MOUSE	1352	0.0000573	1	1
Q80Z25	OFD1_MOUSE	1017	0.000225474	1	1
Q80Z37	TOPRS_MOUSE	1033	0.000109061	3	3
Q80Z64	NANOG_MOUSE	305	0.00015815	1	1
Q80Z96	VANG1_MOUSE	526	0.000520188	1	2
Q80ZA4	PKHL1_MOUSE	4249	0.0000183	1	1
Q80ZA7	FMR1N_MOUSE	238	0.0000277	1	1
Q80ZF8	AGRB3_MOUSE	1522	0.0000279	1	1
Q80ZW0	STK35_MOUSE	539	0.000341425	1	2
Q80ZX8	SPAG1_MOUSE	901	0.0000215	1	1
Q810K9	GXLT2_MOUSE	444	0.000177075	1	1
Q810T2	CCNB3_MOUSE	1396	0.000160679	2	2
Q810U3	NFASC_MOUSE	1240	0.000294597	4	4
Q811D0	DLG1_MOUSE	905	0.000858134	4	4
Q811D2	ANR26_MOUSE	1581	0.0000824	1	1
Q811G0	PTHB1_MOUSE	885	0.000123835	1	1
Q811L6	MAST4_MOUSE	2618	0.0000663	1	1
Q811Q9	PCY1B_MOUSE	369	0.000221987	4	4
Q812A2	SRGP3_MOUSE	1099	0.0000396	1	1
Q812A3	ANR23_MOUSE	306	0.0000295	1	1
Q8BFP9	PDK1_MOUSE	434	0.000105251	1	1
Q8BFQ2	T229B_MOUSE	167	0.000104406	1	1
Q8BFR5	EFTU_MOUSE	452	0.000143866	3	3
Q8BFU0	RSPO2_MOUSE	243	0.000300023	2	2
Q8BFU8	VGLU3_MOUSE	601	0.0000661	1	1
Q8BFW4	TRI65_MOUSE	522	0.000013	1	1
Q8BFZ9	ERLN2_MOUSE	340	0.0000859	1	1
Q8BG15	CTSL2_MOUSE	465	0.00033837	2	2
Q8BG17	NOL12_MOUSE	217	0.000158083	1	1
Q8BG19	TMTC4_MOUSE	741	0.0000967	1	1
Q8BG39	SV2B_MOUSE	683	0.0000538	1	1
Q8BG41	PSB11_MOUSE	302	0.000072	1	1
Q8BG51	MIRO1_MOUSE	631	0.000271949	2	2
Q8BG79	C19L2_MOUSE	887	0.000311153	1	1
Q8BG81	PDIP3_MOUSE	420	0.0000904	1	1
Q8BG84	LAIR1_MOUSE	263	0.000109512	1	1
Q8BG95	MYPT2_MOUSE	976	0.000129168	2	2
Q8BGC0	HTSF1_MOUSE	757	0.0000281	1	1
Q8BGD9	IF4B_MOUSE	611	0.000778422	4	4
Q8BGE7	TRIM6_MOUSE	488	0.000228295	1	1
Q8BGG7	UBS3B_MOUSE	638	0.000113318	1	1
Q8BGH2	SAM50_MOUSE	469	0.000238662	1	1
Q8BGI4	FA13A_MOUSE	693	0.000055	1	1
Q8BGI7	LRC39_MOUSE	337	0.0000461	1	1
Q8BGJ9	U2AF4_MOUSE	220	0.0000343	1	1
Q8BGK2	ARHL1_MOUSE	353	0.000336889	2	2
Q8BGK5	S35F1_MOUSE	408	0.0000139	1	1
Q8BGM5	BEST2_MOUSE	508	0.000109742	1	1
Q8BGN3	ENPP6_MOUSE	440	0.00000842	1	1
Q8BGQ1	SPE39_MOUSE	491	0.00000818	1	1
Q8BGT6	MILK1_MOUSE	870	0.000526634	2	2
Q8BGT7	SPF30_MOUSE	238	0.000240461	1	1
Q8BGU5	CCNY_MOUSE	341	0.0000368	1	1
Q8BGW0	THMS1_MOUSE	636	0.000184837	1	1
Q8BGW1	FTO_MOUSE	502	0.000237151	1	1
Q8BGX1	PED1B_MOUSE	433	0.0000644	1	1
Q8BH01	TMCO3_MOUSE	678	0.0000911	1	1
Q8BH16	FBXL2_MOUSE	423	0.001790623	3	3
Q8BH27	MEGF9_MOUSE	600	0.0000171	1	1
Q8BH34	SEM3D_MOUSE	777	0.000026	1	1
Q8BH52	CR3L2_MOUSE	521	0.0000504	1	1
Q8BH59	CMC1_MOUSE	677	0.000585743	6	6
Q8BH60	GOPC_MOUSE	463	0.000344423	2	2
Q8BH64	EHD2_MOUSE	543	0.0000536	1	1
Q8BH65	DEN6A_MOUSE	605	0.0000468	2	2
Q8BH74	NU107_MOUSE	926	0.000095	1	1
Q8BH88	DEP1B_MOUSE	529	0.0000125	1	1
Q8BHA0	IN80C_MOUSE	191	0.000125658	1	1
Q8BHC9	FUT11_MOUSE	489	0.00013849	1	1
Q8BHD4	FRMD3_MOUSE	595	0.000174659	1	1
Q8BHG1	NRDC_MOUSE	1161	0.000123902	2	2
Q8BHJ9	SLU7_MOUSE	585	0.000116807	1	1
Q8BHK6	SLAF7_MOUSE	333	0.000102594	1	1
Q8BHK9	ERC6L_MOUSE	1240	0.0000548	1	1
Q8BHL3	TB10B_MOUSE	798	0.0000301	1	1
Q8BHS8	SYBU_MOUSE	665	0.000186628	1	1
Q8BHY3	ANO1_MOUSE	960	0.0000542	1	1
Q8BI08	MAL2_MOUSE	175	0.000165164	1	1
Q8BI22	CE128_MOUSE	1102	0.0000404	1	1
Q8BI55	DYRK4_MOUSE	632	0.0000412	1	1
Q8BI69	ZN784_MOUSE	297	0.0000231	1	1
Q8BI71	EX3L1_MOUSE	739	0.0000382	1	1
Q8BI72	CARF_MOUSE	563	0.0000742	1	1
Q8BI79	CCD40_MOUSE	1192	0.0000878	1	1
Q8BIE6	FRM4A_MOUSE	1020	0.00000783	1	1
Q8BIG4	FBX28_MOUSE	368	0.0000695	1	1
Q8BIJ7	RUFY1_MOUSE	712	0.000103399	1	1
Q8BIL2	MSD1_MOUSE	278	0.0000513	1	1
Q8BIQ3	ZNF2_MOUSE	427	0.0001053	2	2
Q8BIQ8	ZN770_MOUSE	705	0.0000408	2	2
Q8BIV3	RNBP6_MOUSE	1105	0.0000292	1	1
Q8BIY3	ZC12D_MOUSE	533	0.0000191	1	1
Q8BJ73	RSPO4_MOUSE	228	0.000076	1	1
Q8BJ90	ZN771_MOUSE	317	0.000125563	1	1
Q8BJD1	ITIH5_MOUSE	952	0.000437295	1	1
Q8BJS7	MAP10_MOUSE	891	0.000124937	1	1
Q8BK26	FBX44_MOUSE	255	0.000111825	1	1
Q8BK35	NOP53_MOUSE	484	0.000180822	1	1
Q8BK67	RCC2_MOUSE	520	0.0000267	1	1
Q8BKA3	SRRM4_MOUSE	608	0.0000136	1	1
Q8BKC8	PI4KB_MOUSE	816	0.0000806	1	1
Q8BKE9	IFT74_MOUSE	600	0.000199475	1	1
Q8BKG3	PTK7_MOUSE	1062	0.0000288	1	1
Q8BKT3	GCFC2_MOUSE	769	0.0000112	1	1
Q8BKV0	TICN3_MOUSE	436	0.0000501	1	1
Q8BL00	CDHR3_MOUSE	831	0.00016445	1	1
Q8BL74	TF3C2_MOUSE	907	0.0000418	1	1
Q8BLA8	TRPA1_MOUSE	1125	0.000035	1	1
Q8BLF1	NCEH1_MOUSE	408	0.000059	1	1
Q8BLF2	CDKL3_MOUSE	595	0.00000952	1	1
Q8BLG0	PHF20_MOUSE	1010	0.000391361	3	3
Q8BLK9	KS6C1_MOUSE	1056	0.0000159	1	1
Q8BLM0	KLF8_MOUSE	355	0.000153929	1	2
Q8BLN6	UNC80_MOUSE	3261	0.000231686	1	1
Q8BLV3	SL9A7_MOUSE	726	0.000214049	2	2
Q8BM96	AGRG7_MOUSE	785	0.000172688	1	1
Q8BMA6	SRP68_MOUSE	625	0.0000161	1	1
Q8BMD5	CDAC1_MOUSE	523	0.0000685	1	1
Q8BMD7	MORC4_MOUSE	928	0.00000806	1	1
Q8BMF4	ODP2_MOUSE	642	0.000066	2	2
Q8BMF5	GRIK4_MOUSE	956	0.000192877	1	1
Q8BMI0	FBX38_MOUSE	1194	0.000493723	1	1
Q8BMJ2	SYLC_MOUSE	1178	0.0000404	1	1
Q8BMK0	CEP85_MOUSE	761	0.000277336	3	3
Q8BMK4	CKAP4_MOUSE	575	0.000853157	4	4
Q8BMN4	LMLN_MOUSE	681	0.000079	1	1
Q8BMQ3	BNC2_MOUSE	1127	0.0000225	1	1
Q8BMQ8	MON1B_MOUSE	553	0.000311811	2	3
Q8BN21	VRK2_MOUSE	503	0.000393543	2	2
Q8BND5	QSOX1_MOUSE	748	0.0000381	1	1
Q8BNJ2	ATS4_MOUSE	833	0.0000672	1	1
Q8BNJ3	NMNA2_MOUSE	307	0.00000679	1	1
Q8BNY6	NCS1_MOUSE	190	0.0000701	1	1
Q8BP00	IQCB1_MOUSE	598	0.00000451	1	1
Q8BP27	SFR1_MOUSE	319	0.0000053	1	1
Q8BP67	RL24_MOUSE	157	0.000139414	2	2
Q8BPC6	IDHG2_MOUSE	396	0.000626412	1	1
Q8BPG6	SUMF2_MOUSE	308	0.0000395	1	1
Q8BPI1	KTU_MOUSE	814	0.00019955	1	1
Q8BPK2	ZCHC3_MOUSE	400	0.000228861	1	1
Q8BPM0	DAAM1_MOUSE	1077	0.0000449	1	1
Q8BPM2	M4K5_MOUSE	847	0.00023831	1	1
Q8BPN8	DMXL2_MOUSE	3032	0.00000816	1	1
Q8BPQ7	SGSM1_MOUSE	1093	0.0000988	1	1
Q8BQ30	PPR18_MOUSE	594	0.000272124	1	1
Q8BQ33	TICRR_MOUSE	1889	0.0000684	1	1
Q8BQ48	CE295_MOUSE	2412	0.0000419	2	2
Q8BQB6	SAXO2_MOUSE	394	0.000137526	1	1
Q8BQM8	EMAL5_MOUSE	1977	0.000190442	1	1
Q8BQP9	R7BP_MOUSE	257	0.0000445	1	1
Q8BQZ4	RLGPB_MOUSE	1484	0.0000666	1	1
Q8BR07	BICD1_MOUSE	835	0.0000201	1	1
Q8BRB7	KAT6B_MOUSE	1872	0.00002	1	1
Q8BRC6	CFA91_MOUSE	783	0.000120879	2	2
Q8BRT1	CLAP2_MOUSE	1286	0.000065	1	1
Q8BS45	IFT56_MOUSE	554	0.000135626	2	2
Q8BS95	GPHR_MOUSE	455	0.0000402	1	1
Q8BSN3	CC151_MOUSE	593	0.000100035	2	2
Q8BSN5	PHF23_MOUSE	401	0.0000355	1	1
Q8BSP2	CNDH2_MOUSE	607	0.000202412	1	1
Q8BSQ9	PB1_MOUSE	1634	0.0000284	1	1
Q8BSU7	MOB3A_MOUSE	217	0.0000136	1	1
Q8BSV3	BEND7_MOUSE	434	0.000013	1	1
Q8BTE0	SDHF4_MOUSE	104	0.0000544	1	1
Q8BTF7	DNLI4_MOUSE	911	0.0000349	1	1
Q8BTG6	CL049_MOUSE	205	0.00000668	1	1
Q8BTH8	KC1G1_MOUSE	459	0.000129223	2	2
Q8BTI8	SRRM2_MOUSE	2703	0.000506061	5	5
Q8BTI9	PK3CB_MOUSE	1064	0.000114881	1	1
Q8BTM8	FLNA_MOUSE	2647	0.0000115	1	1
Q8BTM9	GRP4_MOUSE	673	0.0000489	1	1
Q8BTT6	DIEXF_MOUSE	772	0.000117357	1	1
Q8BTV1	TUSC3_MOUSE	347	0.000191739	1	1
Q8BTV2	CPSF7_MOUSE	471	0.0000137	1	1
Q8BTY2	S4A7_MOUSE	1034	0.000303216	2	2
Q8BTZ4	APC5_MOUSE	740	0.000120367	1	1
Q8BU30	SYIC_MOUSE	1262	0.000126822	2	3
Q8BU33	HACL2_MOUSE	632	0.0000393	1	1
Q8BUG5	CAYP2_MOUSE	550	0.0000878	1	1
Q8BUJ9	LRP12_MOUSE	858	0.00000711	1	1
Q8BUM9	UBP43_MOUSE	1132	0.0000392	1	1
Q8BUP8	FA43A_MOUSE	424	0.00012625	1	1
Q8BUY8	GASP2_MOUSE	826	0.000354112	2	2
Q8BUZ1	ABRA_MOUSE	375	0.0000598	1	1
Q8BV66	IFI44_MOUSE	422	0.000126843	1	1
Q8BVE3	VATH_MOUSE	483	0.000120694	1	1
Q8BVF2	PDCL3_MOUSE	240	0.000139021	1	1
Q8BVF4	CCD30_MOUSE	654	0.0000515	1	1
Q8BVH9	METL6_MOUSE	282	0.000248632	2	2
Q8BVI5	STX16_MOUSE	326	0.000311514	3	3
Q8BVL3	SNX17_MOUSE	470	0.00000387	1	1
Q8BVM7	FACC1_MOUSE	383	0.0000809	1	1
Q8BVN3	CTSR4_MOUSE	442	0.000197521	1	1
Q8BVN4	MTEF4_MOUSE	346	0.0000525	1	1
Q8BVN9	MAEL_MOUSE	434	0.0000489	1	1
[truncated: 1,730 more rows]
