# Supplementary material for: Isolation and Characterization of Multi-Protein Complexes Enriched in the K-Cl Co-transporter 2 From Brain Plasma Membranes
Source: Front Mol Neurosci. 2020 Oct 22;13:563091. doi: 10.3389/fnmol.2020.563091 (PMC7643010; doi:10.3389/fnmol.2020.563091)
Supplement: Supplementary file 12 [file Data_Sheet_10.CSV]

Accession Number	Protein Name	Molecular Weight	Spectral Index	Unique Peptides	Number of Spectra
A0A0B4J1F4	ARRD4_MOUSE	415	0.000023	1	1
A0AUP1	CC112_MOUSE	442	0.000193217	2	2
A0JNT9	BICL1_MOUSE	577	0.00015674	1	1
A0JP43	EFCB5_MOUSE	1406	0.000215716	2	3
A1EGX6	FSCB_MOUSE	1074	0.000262187	1	1
A2A432	CUL4B_MOUSE	970	0.000264948	2	2
A2A4P0	DHX8_MOUSE	1244	0.000101212	1	1
A2A5K6	ZN335_MOUSE	1337	0.000569602	4	4
A2A6A1	GPTC8_MOUSE	1505	0.000118179	3	4
A2A6M5	CACO2_MOUSE	331	0.0000356	1	1
A2A6T1	CDR2L_MOUSE	465	0.000292168	2	2
A2A870	FBF1_MOUSE	1173	0.000415551	1	1
A2A884	ZEP3_MOUSE	2348	0.0000782	1	1
A2A891	CMTA1_MOUSE	1682	0.0000284	1	1
A2A8L1	CHD5_MOUSE	1946	0.0000717	1	1
A2A935	PRD16_MOUSE	1275	0.000111833	1	1
A2A9F4	KDF1_MOUSE	397	0.000648721	1	1
A2AAJ9	OBSCN_MOUSE	8886	0.000245968	3	3
A2AAY5	SPD2B_MOUSE	908	0.000200565	2	2
A2AB59	RHG27_MOUSE	869	0.0000743	1	1
A2ADY9	DDI2_MOUSE	399	0.0000793	1	1
A2AF47	DOC11_MOUSE	2073	0.000343048	4	5
A2AG06	MEIOC_MOUSE	965	0.000120367	1	1
A2AG50	MA7D2_MOUSE	781	0.000462366	2	2
A2AGH6	MED12_MOUSE	2190	0.0000144	1	1
A2AGL3	RYR3_MOUSE	4863	0.00033472	3	3
A2AGX3	PRD11_MOUSE	565	0.000131871	1	1
A2AHC3	CAMP1_MOUSE	1581	0.000101256	1	1
A2AHG0	LZTS3_MOUSE	700	0.001132133	1	1
A2AJ15	MA1B1_MOUSE	658	0.000028	1	1
A2AJ76	HMCN2_MOUSE	5100	0.000147652	1	1
A2AJK6	CHD7_MOUSE	2986	0.00031707	2	2
A2AJT4	PNISR_MOUSE	805	0.0000869	2	2
A2AKB9	DCA10_MOUSE	566	0.000136463	1	2
A2AKY4	Z804A_MOUSE	1200	0.0000645	1	1
A2AL36	CNTRL_MOUSE	2334	0.0000615	1	1
A2ALW5	DJC25_MOUSE	357	0.0000531	1	1
A2AM05	CNTLN_MOUSE	1397	0.000641214	2	2
A2AMM0	CAVN4_MOUSE	362	0.0000966	1	1
A2ANU3	SYNG1_MOUSE	258	0.000252261	2	2
A2AP18	PLCH2_MOUSE	1501	0.0000141	1	1
A2APV2	FMNL2_MOUSE	1086	0.000182442	1	1
A2AQ19	RTF1_MOUSE	715	0.000368717	1	1
A2AQH4	BCORL_MOUSE	1781	0.000256692	2	2
A2AR02	PPIG_MOUSE	752	0.000140856	3	3
A2AR50	RGPS1_MOUSE	585	0.0000304	1	1
A2ARS0	ANR63_MOUSE	390	0.0000545	1	1
A2ARV4	LRP2_MOUSE	4660	0.000164201	1	1
A2ARZ3	FSIP2_MOUSE	6995	0.000617581	5	5
A2ASS6	TITIN_MOUSE	35213	0.001959774	15	17
A2AUM9	CE152_MOUSE	1736	0.000158067	2	2
A2AVA0	SVEP1_MOUSE	3567	0.0000859	1	1
A2AWA9	RBGP1_MOUSE	1064	0.000230425	1	1
A2AWP8	ARGAL_MOUSE	1280	0.000198053	1	1
A2CG63	ARI4B_MOUSE	1314	0.000105669	1	1
A2CI98	DYTN_MOUSE	653	0.000170842	2	2
A2RT91	ANKAR_MOUSE	1465	0.0000548	1	1
A2RTF1	CTSRB_MOUSE	1109	0.0000648	1	1
A3FIN4	AT8B5_MOUSE	1183	0.000308357	2	3
A3KFM7	CHD6_MOUSE	2711	0.000114219	1	1
A3KGB4	TBC8B_MOUSE	1114	0.0000724	1	1
A3KGF9	CCD9B_MOUSE	545	0.000112586	1	1
A3KGS3	RGPA2_MOUSE	1872	0.000258086	1	1
A3KGV1	ODFP2_MOUSE	830	0.000147232	1	1
A3KMN5	LARGN_MOUSE	304	0.000152396	1	1
A3KMP2	TTC38_MOUSE	465	0.0000317	1	1
A4Q9E5	TTLL3_MOUSE	927	0.000157535	2	2
A4Q9F0	TTLL7_MOUSE	912	0.0000498	1	1
A4Q9F1	TTLL8_MOUSE	832	0.0000394	1	1
A6H584	CO6A5_MOUSE	2640	0.000436311	1	1
A6H687	SAC31_MOUSE	427	0.000195587	1	1
A6H690	IQCAL_MOUSE	825	0.0000529	1	1
A6H6A9	RBG1L_MOUSE	815	0.000154038	1	1
A6H6E2	MMRN2_MOUSE	943	0.0000177	1	1
A6H6T1	PRS40_MOUSE	365	0.0000963	1	1
A6PWD2	FHAD1_MOUSE	1420	0.000162299	1	1
A6PWY4	WDR76_MOUSE	622	0.000252348	2	2
A6X935	ITIH4_MOUSE	942	0.000179957	1	1
A6X942	SH24B_MOUSE	431	0.000146808	1	1
A7L9Z8	AT2C2_MOUSE	944	0.0000045	1	1
A7XUZ6	SKIT6_MOUSE	1240	0.0000238	1	1
A8Y5H7	S14L1_MOUSE	715	0.000152633	1	1
A9Z1V5	VW5B1_MOUSE	1215	0.000143888	1	1
B0F2B4	NLGN4_MOUSE	945	0.000114313	1	1
B0QZF7	PRCA1_MOUSE	307	0.000044	1	1
B0V2N1	PTPRS_MOUSE	1907	0.0000713	1	1
B1AQJ2	UBP36_MOUSE	1098	0.000404165	3	3
B1AVH7	TBD2A_MOUSE	922	0.000139139	1	1
B1AVY7	KI16B_MOUSE	1312	0.0000524	1	1
B1AWJ5	TMM8B_MOUSE	472	0.000180148	2	2
B1AWN6	SCN2A_MOUSE	2006	0.00248324	10	10
B1AYB6	MBD5_MOUSE	1498	0.0000147	1	1
B1AZP2	DLGP4_MOUSE	992	0.0000165	1	1
B1B1A0	LMBL4_MOUSE	621	0.000129617	2	2
B2KFW1	ZSC20_MOUSE	1030	0.000737835	1	1
B2RQA1	KCA10_MOUSE	511	0.000127567	1	1
B2RQC6	PYR1_MOUSE	2225	0.0000551	1	1
B2RRD7	BRPF1_MOUSE	1212	0.0000644	1	1
B2RRF6	Z518A_MOUSE	1478	0.000153405	3	3
B2RSH2	GNAI1_MOUSE	354	0.000190212	1	1
B2RU80	PTPRB_MOUSE	1998	0.000188208	2	2
B2RUJ5	APBA1_MOUSE	842	0.000112952	2	2
B2RUR4	KPRP_MOUSE	657	0.000110634	2	2
B2RVL6	ZCH24_MOUSE	241	0.000114377	1	1
B2RW38	CFA58_MOUSE	873	0.000129527	1	1
B2RWW0	TAGAP_MOUSE	714	0.002827818	2	2
B2RX12	MRP3_MOUSE	1523	0.000256484	2	2
B2RX14	TUT4_MOUSE	1644	0.000973016	1	1
B2RX88	CSPP1_MOUSE	1205	0.0000925	1	1
B2RXC1	TPC11_MOUSE	1133	0.000158566	1	1
B2RXC5	ZN382_MOUSE	579	0.000124616	1	1
B2RXS4	PLXB2_MOUSE	1842	0.0000277	1	1
B2RY04	DOCK5_MOUSE	1868	0.00017578	2	2
B2RY56	RBM25_MOUSE	838	0.0000204	2	2
B5KM66	SYCE3_MOUSE	88	0.000182452	1	1
B7ZNG0	KIF7_MOUSE	1348	0.0000691	1	2
B7ZNG4	TROAP_MOUSE	668	0.000151928	2	2
B9EHT4	CLIP3_MOUSE	547	0.000255838	1	1
B9EJ86	OSBL8_MOUSE	889	0.0000121	1	1
B9EJA2	CTTB2_MOUSE	1648	0.000092	1	1
B9EKX1	PTHD4_MOUSE	904	0.0000916	1	1
C3VPR6	NLRC5_MOUSE	1915	0.000129515	1	1
D0G895	ACE3_MOUSE	737	0.00000794	1	1
D2EAC2	ZBED6_MOUSE	980	0.0000365	1	1
D3YU32	T13C1_MOUSE	604	0.00010045	1	1
D3YVF0	AKAP5_MOUSE	745	0.000936635	5	5
D3YVL2	CFA70_MOUSE	1141	0.000626728	1	1
D3YX43	VSI10_MOUSE	558	0.000130472	1	1
D3YXG0	HMCN1_MOUSE	5634	0.000082	1	1
D3YYI7	RN217_MOUSE	515	0.0000704	1	2
D3YYU8	OBSL1_MOUSE	1804	0.00038918	2	2
D3YZP9	CCDC6_MOUSE	469	0.0000242	1	1
D3YZU1	SHAN1_MOUSE	2167	0.0000266	1	1
D3YZV8	CCDC8_MOUSE	685	0.000207743	1	1
D3Z0R2	PPR36_MOUSE	411	0.0000426	1	1
D3Z2R5	SELN_MOUSE	557	0.0000538	1	1
D3Z4R1	HFM1_MOUSE	1434	0.0000378	1	1
D3Z750	MRO2A_MOUSE	1679	0.0000242	1	1
D4PHA7	WSCD2_MOUSE	571	0.0000169	1	1
E0CZ16	KLHL3_MOUSE	587	0.000069	1	1
E5FYH1	TOPZ1_MOUSE	1653	0.000118853	1	1
E9PV82	FA53A_MOUSE	402	0.0000734	1	1
E9PV86	MCTP1_MOUSE	951	0.000220077	2	2
E9PV87	TALD3_MOUSE	1520	0.0000704	1	1
E9PVA8	GCN1_MOUSE	2671	0.0000552	1	1
E9PVB3	CC175_MOUSE	822	0.0000348	1	1
E9PVD1	CCD62_MOUSE	701	0.000121964	1	1
E9PVD3	PCD16_MOUSE	3291	0.000174009	1	1
E9PVX6	KI67_MOUSE	3177	0.000100892	2	2
E9PX95	ABCAH_MOUSE	1733	0.0000204	1	1
E9PY46	IF140_MOUSE	1464	0.000269845	2	2
E9PYK3	PARP4_MOUSE	1969	0.000197422	1	1
E9PYL2	PRR12_MOUSE	2035	0.000122556	1	1
E9PYQ0	RS10B_MOUSE	876	0.000279358	1	1
E9PZJ8	ASCC3_MOUSE	2198	0.0000645	1	1
E9PZM4	CHD2_MOUSE	1827	0.000267842	2	2
E9PZQ0	RYR1_MOUSE	5035	0.000103289	1	1
E9Q0C6	K1210_MOUSE	1637	0.0000908	1	2
E9Q0N2	PTPRH_MOUSE	971	0.0000312	1	1
E9Q1U1	CC171_MOUSE	1324	0.0000502	1	1
E9Q2M9	WDFY4_MOUSE	3183	0.0000744	2	2
E9Q2Z1	CECR2_MOUSE	1453	0.000168662	2	2
E9Q309	CE350_MOUSE	3095	0.00073494	4	4
E9Q394	AKP13_MOUSE	2776	0.000753332	3	3
E9Q3L2	PI4KA_MOUSE	2105	0.000391027	4	4
E9Q401	RYR2_MOUSE	4966	0.0000617	1	1
E9Q414	APOB_MOUSE	4505	0.000268062	2	2
E9Q4F7	ANR11_MOUSE	2643	0.0000495	1	1
E9Q4S1	PDE8B_MOUSE	865	0.00015121	1	1
E9Q4Z2	ACACB_MOUSE	2448	0.000133589	1	1
E9Q555	RN213_MOUSE	5152	0.000769964	3	3
E9Q557	DESP_MOUSE	2883	0.001924123	13	14
E9Q5F9	SETD2_MOUSE	2537	0.000442527	3	3
E9Q5M6	CFA44_MOUSE	1843	0.000125447	2	2
E9Q6C8	XKR6_MOUSE	638	0.000150274	1	1
E9Q6J5	BD1L1_MOUSE	3032	0.000386693	2	2
E9Q6X9	RHG40_MOUSE	672	0.000351134	2	2
E9Q735	UBE4A_MOUSE	1028	0.000167884	2	2
E9Q784	ZC3HD_MOUSE	1729	0.000419164	5	5
E9Q7F2	RN169_MOUSE	694	0.000144497	2	2
E9Q7R9	CFA43_MOUSE	1682	0.0000656	1	1
E9Q816	CP2W1_MOUSE	493	0.0000137	1	1
E9Q8I9	FRY_MOUSE	3020	0.000335632	2	2
E9Q8T2	PRD15_MOUSE	1174	0.000277254	1	1
E9Q8T7	DYH1_MOUSE	4250	0.000235807	2	2
E9Q9R9	DLG5_MOUSE	1921	0.000172008	2	2
E9Q9U0	U17PB_MOUSE	468	0.0000701	1	1
E9Q9W7	PDZD7_MOUSE	1021	0.000143019	1	1
E9QAM5	HELZ2_MOUSE	2947	0.000110265	2	2
F6SEU4	SYGP1_MOUSE	1340	0.000203174	2	2
F6XZJ7	SAM15_MOUSE	620	0.0000189	1	1
F6ZDS4	TPR_MOUSE	2431	0.000115087	1	1
F7A4A7	OTOGL_MOUSE	2325	0.000201282	1	1
F7BJB9	MORC3_MOUSE	942	0.000153064	2	2
F8VPU2	FARP1_MOUSE	1048	0.000273804	3	3
F8VPZ5	ERCC6_MOUSE	1481	0.0000426	1	2
F8VQB6	MYO10_MOUSE	2062	0.000593867	1	4
G3UYX5	RGS22_MOUSE	1258	0.000114147	1	1
G3X939	SL9A3_MOUSE	829	0.000062	1	1
G3X982	AOXC_MOUSE	1335	0.0000241	1	1
G3X9J0	SI1L3_MOUSE	1776	0.0000324	1	1
G3XA57	RFIP2_MOUSE	512	0.0000623	1	1
G5E829	AT2B1_MOUSE	1220	0.000197676	2	2
G5E870	TRIPC_MOUSE	2025	0.0000834	1	1
G5E8K5	ANK3_MOUSE	1961	0.000497712	5	5
G5E8P1	BRD1_MOUSE	1058	0.000163112	1	1
J3QMI4	CAHM3_MOUSE	347	0.0000841	1	1
L0N7N1	KIF14_MOUSE	1674	0.000130876	1	1
O08539	BIN1_MOUSE	588	0.000248182	2	2
O08550	KMT2B_MOUSE	2713	0.000137577	1	1
O08553	DPYL2_MOUSE	572	0.000410995	2	2
O08582	GTPB1_MOUSE	668	0.000100632	1	1
O08601	MTP_MOUSE	894	0.0000437	1	2
O08648	M3K4_MOUSE	1597	0.000387106	1	1
O08664	BCL7C_MOUSE	217	0.000989848	1	1
O08672	KIFC2_MOUSE	792	0.00010477	1	1
O08688	CAN5_MOUSE	640	0.000373845	2	2
O08689	GDF8_MOUSE	376	0.0000753	1	1
O08691	ARGI2_MOUSE	354	0.0000683	1	1
O08759	UBE3A_MOUSE	870	0.0000224	1	1
O08785	CLOCK_MOUSE	855	0.000121805	1	1
O08788	DCTN1_MOUSE	1281	0.0000934	2	2
O08789	MNT_MOUSE	591	0.0000225	1	1
O08811	ERCC2_MOUSE	760	0.0000759	1	1
O08852	PKD1_MOUSE	4293	0.000175935	1	1
O08899	RGS4_MOUSE	205	0.000217284	1	1
O08919	NUMBL_MOUSE	604	0.000231751	2	2
O08989	RASM_MOUSE	208	0.000299534	1	1
O09012	PEX5_MOUSE	639	0.0000532	1	1
O09030	I13R1_MOUSE	424	0.0000721	1	1
O09039	SH2B3_MOUSE	548	0.0000478	1	1
O09112	DUS8_MOUSE	663	0.0000546	1	1
O09130	NF2IP_MOUSE	412	0.0000172	1	1
O09131	GSTO1_MOUSE	240	0.000233091	1	1
O09167	RL21_MOUSE	160	0.0000332	1	1
O09174	AMACR_MOUSE	381	0.000141997	1	1
O35074	PTGIS_MOUSE	501	0.000180804	2	2
O35075	VP26C_MOUSE	297	0.0000779	1	1
O35125	LRC23_MOUSE	340	0.001141995	1	1
O35126	ATN1_MOUSE	1175	0.0000748	1	1
O35134	RPA1_MOUSE	1717	0.000178796	1	1
O35136	NCAM2_MOUSE	837	0.0000643	1	1
O35144	TERF2_MOUSE	541	0.000266618	2	2
O35174	KCNS2_MOUSE	477	0.000153382	1	1
O35185	BHE40_MOUSE	411	0.000170702	1	1
O35245	PKD2_MOUSE	966	0.000158194	1	1
O35286	DHX15_MOUSE	795	0.000120335	2	2
O35310	HS3S1_MOUSE	311	0.000171238	1	1
O35348	COLQ_MOUSE	457	0.0000486	1	1
O35368	IFI3_MOUSE	408	0.000156502	1	1
O35449	PRRT1_MOUSE	306	0.000181024	1	1
O35465	FKBP8_MOUSE	402	0.00012564	2	2
O35491	CLK2_MOUSE	499	0.000464826	2	2
O35492	CLK3_MOUSE	638	0.000151745	2	2
O35565	FGF10_MOUSE	209	0.000310048	2	2
O35593	PSDE_MOUSE	310	0.000127011	1	1
O35615	FOG1_MOUSE	995	0.000101119	1	1
O35625	AXIN1_MOUSE	863	0.000113661	1	1
O35638	STAG2_MOUSE	1231	0.000136466	1	1
O35639	ANXA3_MOUSE	323	0.000122793	1	1
O35646	CAN6_MOUSE	641	0.000109636	1	1
O35655	PPE1_MOUSE	650	0.00013797	1	1
O35681	SYT3_MOUSE	587	0.0000127	1	1
O35711	LIPB2_MOUSE	882	0.00017608	2	2
O35902	DSG3_MOUSE	993	0.000279961	1	1
O35927	CTND2_MOUSE	1247	0.000172052	1	1
O35954	PITM1_MOUSE	1243	0.0000365	1	1
O35973	PER1_MOUSE	1291	0.000264925	1	1
O35988	SDC4_MOUSE	198	0.00032772	2	2
O54692	ZW10_MOUSE	779	0.000212253	1	1
O54732	MMP15_MOUSE	657	0.0000269	1	1
O54781	SRPK2_MOUSE	681	0.0000564	1	1
O54828	RGS9_MOUSE	675	0.000118503	1	1
O54829	RGS7_MOUSE	469	0.000254394	2	2
O54890	ITB3_MOUSE	787	0.000238648	2	2
O54901	OX2G_MOUSE	278	0.0000167	1	1
O54928	SOCS5_MOUSE	536	0.000112673	1	1
O54931	AKAP2_MOUSE	893	0.000104347	2	2
O54967	ACK1_MOUSE	1055	0.0000594	1	1
O54982	KCNU1_MOUSE	1121	0.000159409	1	1
O54983	CRYM_MOUSE	313	0.000138189	1	1
O54988	SLK_MOUSE	1233	0.000129913	1	1
O54991	CNTP1_MOUSE	1385	0.000132647	2	2
O54992	MAPK5_MOUSE	473	0.0000238	1	1
O54998	FKBP7_MOUSE	218	0.0000951	1	1
O55017	CAC1B_MOUSE	2327	0.0000685	1	1
O55026	ENTP2_MOUSE	495	0.0000376	1	1
O55082	PTN20_MOUSE	426	0.00023434	1	1
O55098	STK10_MOUSE	966	0.000221096	1	1
O55125	NIPS1_MOUSE	284	0.00012027	1	1
O55127	CP26A_MOUSE	497	0.0000429	1	1
O55131	SEPT7_MOUSE	436	0.000103263	1	1
O55134	PCD12_MOUSE	1180	0.000314995	1	1
O55143	AT2A2_MOUSE	1044	0.001362218	7	7
O55188	DMP1_MOUSE	503	0.000216395	1	1
O55241	OREX_MOUSE	130	0.000444253	1	1
O70145	NCF2_MOUSE	525	0.000157181	1	1
O70194	EIF3D_MOUSE	548	0.0000265	1	1
O70218	HMX1_MOUSE	332	0.0000641	1	1
O70228	ATP9A_MOUSE	1047	0.000440576	3	3
O70252	HMOX2_MOUSE	315	0.000122481	1	1
O70258	SGCE_MOUSE	437	0.000486747	1	1
O70263	LNX1_MOUSE	728	0.0000632	1	2
O70279	ESS2_MOUSE	479	0.00018519	1	1
O70281	TPST1_MOUSE	370	0.000333591	2	2
O70283	WNT2B_MOUSE	389	0.000103049	1	1
O70293	GRK6_MOUSE	576	0.0000104	1	1
O70305	ATX2_MOUSE	1285	0.000434629	2	2
O70306	TBX15_MOUSE	602	0.000393491	1	1
O70309	ITB5_MOUSE	798	0.00000919	1	1
O70311	NMT2_MOUSE	529	0.000152852	1	1
O70325	GPX4_MOUSE	197	0.0000708	1	1
O70343	PRGC1_MOUSE	797	0.0000224	1	1
O70362	PHLD_MOUSE	837	0.000055	1	1
O70374	MTG8R_MOUSE	594	0.00000885	1	1
O70405	ULK1_MOUSE	1051	0.000409977	2	2
O70410	V2R1_MOUSE	912	0.0000772	1	1
O70443	GNAZ_MOUSE	355	0.0000692	2	2
O70468	MYPC3_MOUSE	1270	0.000062	1	2
O70469	DOK2_MOUSE	412	0.0000799	1	1
O70479	BACD2_MOUSE	316	0.000139777	1	1
O70481	UBR1_MOUSE	1757	0.00000394	1	1
O70507	HCN4_MOUSE	1186	0.000076	1	1
O70551	SRPK1_MOUSE	648	0.0000702	1	1
O70566	DIAP2_MOUSE	1098	0.00014601	1	1
O70571	PDK4_MOUSE	412	0.000153934	1	1
O70576	STAG3_MOUSE	1240	0.000408375	2	2
O88196	TTC3_MOUSE	1979	0.0000352	1	1
O88200	CLC11_MOUSE	328	0.0000323	1	1
O88286	WIZ_MOUSE	1684	0.0000298	1	1
O88307	SORL_MOUSE	2215	0.0000612	1	1
O88319	NTR1_MOUSE	424	0.0000691	1	1
O88322	NID2_MOUSE	1403	0.000147693	1	1
O88329	MYO1A_MOUSE	1043	0.000370481	2	2
O88342	WDR1_MOUSE	606	0.00035977	1	1
O88343	S4A4_MOUSE	1079	0.000361774	2	2
O88351	IKKB_MOUSE	757	0.000105598	2	2
O88379	BAZ1A_MOUSE	1555	0.000136552	1	1
O88384	VTI1B_MOUSE	232	0.000104926	1	1
O88398	AVIL_MOUSE	819	0.000293476	1	1
O88427	CAC1H_MOUSE	2365	0.000128394	2	3
O88441	MTX2_MOUSE	263	0.0000347	1	1
O88444	ADCY1_MOUSE	1118	0.00038329	2	2
O88452	STC2_MOUSE	296	0.001080048	1	1
O88466	ZN106_MOUSE	1888	0.000599345	2	2
O88477	IF2B1_MOUSE	577	0.0000383	1	2
O88487	DC1I2_MOUSE	612	0.000063	1	1
O88491	NSD1_MOUSE	2588	0.000201852	3	3
O88502	PDE8A_MOUSE	823	0.000182121	1	1
O88508	DNM3A_MOUSE	908	0.000195343	1	1
O88509	DNM3B_MOUSE	859	0.000484448	3	4
O88522	NEMO_MOUSE	412	0.000134867	2	2
O88533	DDC_MOUSE	480	0.000443471	1	1
O88572	LRP6_MOUSE	1613	0.0000386	1	1
O88622	PARG_MOUSE	969	0.000440318	1	1
O88673	DGKA_MOUSE	730	0.0000833	1	1
O88700	BLM_MOUSE	1416	0.000131241	1	2
O88735	MAP7_MOUSE	730	0.0000121	1	1
O88737	BSN_MOUSE	3942	0.000669553	3	3
O88738	BIRC6_MOUSE	4882	0.000360799	2	2
O88783	FA5_MOUSE	2183	0.0000209	1	1
O88786	I13R2_MOUSE	383	0.000119068	1	1
O88853	GALR3_MOUSE	370	0.000126674	1	1
O88910	MPP3_MOUSE	568	0.000216044	1	1
O88967	YMEL1_MOUSE	715	0.0000695	1	1
O88983	STX8_MOUSE	236	0.0000926	1	1
O89019	INVS_MOUSE	1062	0.0000193	1	1
O89051	ITM2B_MOUSE	266	0.000291093	2	2
O89091	KLF10_MOUSE	479	0.000142763	1	1
O89101	FGF18_MOUSE	207	0.0000606	1	1
O89104	SYPL2_MOUSE	264	0.0000599	1	1
O89114	DNJB5_MOUSE	348	0.000402124	3	3
P00184	CP1A1_MOUSE	524	0.000131742	1	1
P00342	LDHC_MOUSE	332	0.000101522	1	1
P00796	RENI2_MOUSE	401	0.000176334	1	1
P00860	DCOR_MOUSE	461	0.0000558	1	1
P01029	CO4B_MOUSE	1738	0.0000643	1	1
P01837	IGKC_MOUSE	107	0.0000653	1	1
P01867	IGG2B_MOUSE	404	0.0000323	1	1
P01869	IGH1M_MOUSE	393	0.00017465	2	2
P02468	LAMC1_MOUSE	1607	0.0000289	1	1
P02469	LAMB1_MOUSE	1786	0.000172605	1	1
P03958	ADA_MOUSE	352	0.000241777	1	1
P03995	GFAP_MOUSE	430	0.0000531	1	1
P04104	K2C1_MOUSE	637	0.000109171	1	1
P04345	CRGA_MOUSE	174	0.000071	1	1
P04370	MBP_MOUSE	250	0.001407755	4	5
P04401	IL5_MOUSE	133	0.0000396	1	1
P05201	AATC_MOUSE	413	0.000166277	2	2
P05214	TBA3_MOUSE	450	0.000183689	1	2
P05480	SRC_MOUSE	541	0.000258667	1	1
P05622	PGFRB_MOUSE	1098	0.000193821	3	3
P06335	TCC4_MOUSE	190	0.0000862	1	1
P06344	HB2U_MOUSE	263	0.0000762	1	1
P06683	CO9_MOUSE	548	0.000339137	1	1
P06728	APOA4_MOUSE	395	0.000443685	3	3
P07310	KCRM_MOUSE	381	0.000191853	1	1
P07356	ANXA2_MOUSE	339	0.000418572	4	5
P07903	ERCC1_MOUSE	298	0.000178918	1	1
P08032	SPTA1_MOUSE	2415	0.00011242	1	1
P08071	TRFL_MOUSE	707	0.000231901	2	2
P08113	ENPL_MOUSE	802	0.0000706	1	1
P08249	MDHM_MOUSE	338	0.00428926	1	1
P08551	NFL_MOUSE	543	0.0000164	1	1
P08553	NFM_MOUSE	848	0.000140914	1	1
P08730	K1C13_MOUSE	437	0.000166086	1	1
P08752	GNAI2_MOUSE	355	0.000450722	2	3
P09023	HXB6_MOUSE	224	0.0000421	1	1
P09025	HXC8_MOUSE	242	0.000160056	1	1
P09066	HME2_MOUSE	324	0.000071	1	1
P09541	MYL4_MOUSE	193	0.000631534	1	1
P09632	HXB8_MOUSE	243	0.000137348	1	1
P0C090	RC3H2_MOUSE	1187	0.0001686	1	1
P0C605	KGP1_MOUSE	671	0.000191863	2	2
P0C6F1	DYH2_MOUSE	4456	0.001747022	5	5
P0DJE0	PT100_MOUSE	76	0.000149637	1	1
P0DM40	FR1L5_MOUSE	2038	0.000290308	2	2
P0DOV2	IFI4_MOUSE	619	0.000141003	1	1
P10630	IF4A2_MOUSE	407	0.0000482	1	1
P10637	TAU_MOUSE	733	0.000259761	1	2
P10751	ZFP11_MOUSE	647	0.00012013	1	1
P10852	4F2_MOUSE	526	0.000523748	3	3
P11088	FILA_MOUSE	336	0.0000816	1	1
P11103	PARP1_MOUSE	1013	0.0000421	1	1
P11260	LORF1_MOUSE	357	0.0000288	1	1
P11276	FINC_MOUSE	2477	0.0000587	1	1
P11627	L1CAM_MOUSE	1260	0.000141295	1	1
P11725	OTC_MOUSE	354	0.0000838	1	1
P11798	KCC2A_MOUSE	478	0.00015575	1	1
P11881	ITPR1_MOUSE	2749	0.0000574	1	1
P12400	CTL2B_MOUSE	113	0.0000141	1	1
P12657	ACM1_MOUSE	460	0.00021195	1	1
P12960	CNTN1_MOUSE	1020	0.001375705	9	9
P12970	RL7A_MOUSE	266	0.000181616	1	1
P13366	GRAG_MOUSE	248	0.0000208	1	1
P13595	NCAM1_MOUSE	1115	0.000076	1	1
P14094	AT1B1_MOUSE	304	0.000112635	1	1
P14106	C1QB_MOUSE	253	0.004719618	5	16
P14115	RL27A_MOUSE	148	0.0000992	1	1
P14131	RS16_MOUSE	146	0.0000384	1	1
P14404	MECOM_MOUSE	1232	0.0000991	1	1
P14432	HA1T_MOUSE	384	0.0000272	1	1
P14685	PSMD3_MOUSE	530	0.000224413	1	2
P14719	ILRL1_MOUSE	567	0.00012464	1	1
P14847	CRP_MOUSE	225	0.000174812	1	1
P14873	MAP1B_MOUSE	2464	0.000041	1	1
P15105	GLNA_MOUSE	373	0.000101801	1	1
P15306	TRBM_MOUSE	577	0.000197156	1	1
P15307	REL_MOUSE	587	0.000934241	1	2
P15379	CD44_MOUSE	778	0.0000689	1	1
P15388	KCNC1_MOUSE	511	0.000284931	1	1
P15508	SPTB1_MOUSE	2128	0.0000959	1	2
P15975	UBP53_MOUSE	1069	0.000160482	1	1
P16283	B3A3_MOUSE	1227	0.000419832	3	4
P16330	CN37_MOUSE	420	0.003331602	9	9
P16372	ZFP58_MOUSE	489	0.010137781	2	6
P16374	ZFP60_MOUSE	707	0.000107497	1	1
P16546	SPTN1_MOUSE	2472	0.006390209	57	61
P16879	FES_MOUSE	822	0.0000243	1	1
P17012	ZFX_MOUSE	799	0.000101738	2	2
P17182	ENOA_MOUSE	434	0.0000432	1	1
P17439	GLCM_MOUSE	515	0.000180038	1	1
P17515	CXL10_MOUSE	98	0.0000248	1	1
P17809	GTR1_MOUSE	492	0.000077	1	1
P17892	LIPR2_MOUSE	482	0.000048	1	1
P18052	PTPRA_MOUSE	829	0.0000804	2	2
P18337	LYAM1_MOUSE	372	0.00007	1	1
P18406	CCN1_MOUSE	379	0.000528231	2	2
P18532	HVM61_MOUSE	116	0.0000782	1	1
P18654	KS6A3_MOUSE	740	0.000111853	1	1
P18872	GNAO_MOUSE	354	0.005705133	5	7
P19070	CR2_MOUSE	1025	0.0000107	1	1
P19096	FAS_MOUSE	2504	0.0000554	1	1
P19137	LAMA1_MOUSE	3083	0.0000363	1	1
P19221	THRB_MOUSE	618	0.0000628	1	1
P19426	NELFE_MOUSE	375	0.000356563	1	1
P19973	LSP1_MOUSE	330	0.000114244	1	1
P20029	BIP_MOUSE	655	0.000582987	2	2
P20152	VIME_MOUSE	466	0.0000471	2	2
P20263	PO5F1_MOUSE	352	0.000185794	1	1
P20357	MTAP2_MOUSE	1828	0.002551856	15	17
P20664	PRI1_MOUSE	417	0.000125293	1	1
P21271	MYO5B_MOUSE	1818	0.000227491	1	1
P21279	GNAQ_MOUSE	359	0.0000656	1	1
P21460	CYTC_MOUSE	140	0.0000807	1	1
P21619	LMNB2_MOUSE	596	0.0000253	1	1
P21661	NEC2_MOUSE	637	0.0000465	1	1
P21784	RAG2_MOUSE	527	0.000136364	1	1
P21812	MCPT4_MOUSE	246	0.0000372	1	1
P22005	PENK_MOUSE	268	0.0000888	1	1
P22387	EDN1_MOUSE	202	0.000259505	1	1
P22561	WT1_MOUSE	449	0.0000259	1	1
P22682	CBL_MOUSE	913	0.000164155	1	1
P22726	WNT5B_MOUSE	359	0.000121228	1	1
P22858	PTHR_MOUSE	175	0.000462091	1	1
P22892	AP1G1_MOUSE	822	0.004796795	2	2
P22907	HEM3_MOUSE	361	0.00000481	1	1
P23116	EIF3A_MOUSE	1344	0.000086	1	1
P23198	CBX3_MOUSE	183	0.000179725	1	1
P23242	CXA1_MOUSE	382	0.000394592	2	2
P23249	MOV10_MOUSE	1004	0.000213192	2	2
P23275	OLF15_MOUSE	312	0.0000737	1	1
P23463	HXD8_MOUSE	289	0.0000362	1	1
P23607	ZFA_MOUSE	742	0.000110704	1	1
P23738	DCHS_MOUSE	662	0.000215864	2	2
P23780	BGAL_MOUSE	647	0.000157205	1	2
P23818	GRIA1_MOUSE	907	0.000313021	3	4
P23819	GRIA2_MOUSE	883	0.000114718	1	1
P23881	TCEA3_MOUSE	347	0.000233069	2	2
P24063	ITAL_MOUSE	1163	0.000139325	1	1
P24547	IMDH2_MOUSE	514	0.00015686	1	1
P24622	CRYAA_MOUSE	196	0.0000303	1	1
P24788	CD11B_MOUSE	784	0.000039	1	1
P24860	CCNB1_MOUSE	430	0.000152718	1	1
P25118	TNR1A_MOUSE	454	0.000530248	2	3
P25233	NECD_MOUSE	325	0.000015	1	1
P25444	RS2_MOUSE	293	0.000242923	1	1
P25799	NFKB1_MOUSE	971	0.000115622	1	1
P25911	LYN_MOUSE	512	0.000135865	1	1
P26039	TLN1_MOUSE	2541	0.000262095	1	1
P26043	RADI_MOUSE	583	0.000126299	1	1
P26048	GBRA2_MOUSE	451	0.0000295	1	1
P26151	FCGR1_MOUSE	404	0.001020292	6	6
P26339	CMGA_MOUSE	463	0.000629167	1	1
P26928	HGFL_MOUSE	716	0.000295397	1	1
P26954	IL3B2_MOUSE	878	0.0000371	1	1
P27046	MA2A1_MOUSE	1150	0.000105412	2	2
P27090	TGFB2_MOUSE	414	0.0000961	1	1
P27546	MAP4_MOUSE	1125	0.000686355	4	4
P27659	RL3_MOUSE	403	0.000221052	2	2
P27664	PDE6A_MOUSE	859	0.0000651	1	1
P27671	RGRF1_MOUSE	1262	0.0000432	1	1
P28651	CAH8_MOUSE	291	0.000159954	1	1
P28652	KCC2B_MOUSE	542	0.0000508	1	1
P28658	ATX10_MOUSE	475	0.000119071	1	1
P28660	NCKP1_MOUSE	1128	0.000066	1	1
P28663	SNAB_MOUSE	298	0.000179861	1	1
P28666	MUG2_MOUSE	1451	0.000589378	3	3
P28704	RXRB_MOUSE	520	0.0000441	1	1
P28705	RXRG_MOUSE	463	0.000155888	1	1
P28740	KIF2A_MOUSE	705	0.000509597	3	4
P28741	KIF3A_MOUSE	701	0.0000526	1	1
P28862	MMP3_MOUSE	477	0.000343815	2	2
P29319	EPHA3_MOUSE	983	0.0000459	1	1
P29341	PABP1_MOUSE	636	0.00020732	1	1
P29594	CASP2_MOUSE	452	0.0000199	1	1
P29974	CNGA1_MOUSE	684	0.000168965	1	1
P30115	GSTA3_MOUSE	221	0.000345326	2	2
P30275	KCRU_MOUSE	418	0.0000623	1	2
P30415	NKTR_MOUSE	1453	0.000253353	2	3
P30658	CBX2_MOUSE	519	0.000102219	1	1
P30678	GNA15_MOUSE	374	0.000135568	1	1
P30999	CTND1_MOUSE	938	0.000147748	2	2
P31311	HXA11_MOUSE	313	0.000102101	1	1
P31648	SC6A1_MOUSE	599	0.0001501	1	1
P32211	ACM4_MOUSE	479	0.0000819	1	2
P32304	5HT7R_MOUSE	448	0.000274158	2	2
P33173	KIF1A_MOUSE	1695	0.0000623	2	2
P33175	KIF5A_MOUSE	1027	0.000107481	1	1
P33434	MMP2_MOUSE	662	0.0000301	1	1
P33609	DPOLA_MOUSE	1465	0.0000818	1	1
P34152	FAK1_MOUSE	1052	0.000117428	1	1
P34821	BMP8A_MOUSE	399	0.0000155	1	1
P35123	UBP4_MOUSE	962	0.0000278	2	2
P35242	SFTPA_MOUSE	248	0.000108109	1	1
P35278	RAB5C_MOUSE	216	0.000155986	1	1
P35293	RAB18_MOUSE	206	0.000106138	1	1
P35347	CRFR1_MOUSE	415	0.000319083	1	1
P35546	RET_MOUSE	1115	0.0000837	1	1
P35550	FBRL_MOUSE	327	0.000103708	1	1
P35601	RFC1_MOUSE	1131	0.000320392	3	3
P35689	ERCC5_MOUSE	1170	0.0000361	1	1
P35700	PRDX1_MOUSE	199	0.000151338	2	2
P35821	PTN1_MOUSE	432	0.0000353	1	1
P35831	PTN12_MOUSE	775	0.0000297	1	1
P35918	VGFR2_MOUSE	1367	0.0000771	1	1
P35922	FMR1_MOUSE	614	0.000210473	1	1
P35980	RL18_MOUSE	188	0.000225246	2	2
P36552	HEM6_MOUSE	443	0.000012	1	1
P37242	THB_MOUSE	461	0.000043	1	1
P39039	MBL1_MOUSE	239	0.001718477	1	1
P39098	MA1A2_MOUSE	641	0.000272031	2	2
P39447	ZO1_MOUSE	1745	0.000344642	3	3
P39689	CDN1A_MOUSE	159	0.0000727	1	1
P39749	FEN1_MOUSE	378	0.000141584	1	1
P40201	CHD1_MOUSE	1711	0.0000892	3	3
P40223	CSF3R_MOUSE	837	0.000149932	1	1
P40226	TPO_MOUSE	356	0.0000431	1	1
P40338	VHL_MOUSE	181	0.000150241	1	1
P40630	TFAM_MOUSE	243	0.0000567	1	1
P41155	TNFC_MOUSE	306	0.000404548	1	2
P41183	BCL6_MOUSE	707	0.0000119	1	1
P41216	ACSL1_MOUSE	699	0.0000206	1	1
P41230	KDM5C_MOUSE	1554	0.0000507	1	1
P41234	ABCA2_MOUSE	2434	0.000167331	1	1
P42225	STAT1_MOUSE	749	0.000038	1	1
P42232	STA5B_MOUSE	786	0.000452407	1	1
P42703	LIFR_MOUSE	1092	0.0000745	1	1
P43028	GDF6_MOUSE	454	0.0000504	1	1
P43136	NR2F6_MOUSE	390	0.000158868	1	1
P43345	TLX1_MOUSE	332	0.000212599	1	1
P43346	DCK_MOUSE	260	0.0000274	1	1
P43404	ZAP70_MOUSE	618	0.0000951	1	1
P43680	SOX18_MOUSE	377	0.0000762	1	1
P45591	COF2_MOUSE	166	0.0000807	1	1
P46414	CDN1B_MOUSE	197	0.000135671	1	1
P46460	NSF_MOUSE	744	0.001185521	8	8
P46664	PURA2_MOUSE	456	0.000100195	1	1
P46735	MYO1B_MOUSE	1107	0.000199623	2	2
P46938	YAP1_MOUSE	488	0.0000743	1	1
P46978	STT3A_MOUSE	705	0.000224176	3	4
P47740	AL3A2_MOUSE	484	0.000032	1	1
P47774	CCR7_MOUSE	378	0.000102677	1	1
P47806	GLI1_MOUSE	1111	0.0001331	1	1
P47857	PFKAM_MOUSE	780	0.000219531	2	2
P47878	IBP3_MOUSE	292	0.000189052	1	1
P47880	IBP6_MOUSE	238	0.000192912	1	1
P47911	RL6_MOUSE	296	0.00014687	1	1
P47963	RL13_MOUSE	211	0.000518204	3	3
P48076	PA2GC_MOUSE	150	0.0000346	1	1
P48298	CCL11_MOUSE	97	0.000104361	1	1
P48437	PROX1_MOUSE	737	0.000159898	1	1
P48453	PP2BB_MOUSE	525	0.000140534	1	1
P48678	LMNA_MOUSE	665	0.000171203	1	1
P48725	PCNT_MOUSE	2898	0.007959383	2	5
P48754	BRCA1_MOUSE	1812	0.0004904	2	2
P48759	PTX3_MOUSE	381	0.000232873	1	1
P48787	TNNI3_MOUSE	211	0.000270932	1	1
P48794	HYALP_MOUSE	512	0.00013051	1	1
P48962	ADT1_MOUSE	298	0.000491256	4	4
P48986	NDF6_MOUSE	337	0.000311699	2	2
P49025	CTRO_MOUSE	2055	0.0000174	1	1
P49117	NR2C2_MOUSE	596	0.00019837	2	2
P49442	INPP_MOUSE	396	0.000114557	1	1
P49446	PTPRE_MOUSE	699	0.000236387	4	4
P49718	MCM5_MOUSE	734	0.000623136	2	3
P49813	TMOD1_MOUSE	359	0.0000759	2	2
P49891	ST1E1_MOUSE	295	0.000314707	1	1
P49919	CDN1C_MOUSE	348	0.00017414	1	1
P50228	CXCL5_MOUSE	132	0.0000183	1	1
P50427	STS_MOUSE	624	0.000209768	1	1
P50431	GLYC_MOUSE	478	0.000077	1	1
P50481	LHX3_MOUSE	400	0.000146908	1	1
P50544	ACADV_MOUSE	656	0.0000706	1	1
P50580	PA2G4_MOUSE	394	0.000156779	1	1
P50608	FMOD_MOUSE	376	0.00063001	1	2
P50992	ATP4B_MOUSE	294	0.000334309	1	1
P51125	ICAL_MOUSE	788	0.000260171	1	1
P51150	RAB7A_MOUSE	207	0.0000293	1	1
P51432	PLCB3_MOUSE	1234	0.000361091	2	2
P51612	XPC_MOUSE	930	0.000278331	1	1
P51637	CAV3_MOUSE	151	0.0000525	1	1
P51676	CC1L1_MOUSE	356	0.000035	1	1
P51791	CLCN3_MOUSE	818	0.000237701	2	2
P51829	ADCY7_MOUSE	1099	0.000160477	1	1
P51863	VA0D1_MOUSE	351	0.000197	2	2
P51881	ADT2_MOUSE	298	0.000226226	2	2
P51942	MATN1_MOUSE	500	0.000171592	1	1
P52480	KPYM_MOUSE	531	0.000219214	3	3
P52592	S1PR2_MOUSE	352	0.000182573	1	1
P52651	RHOX5_MOUSE	210	0.000170359	1	1
P52825	CPT2_MOUSE	658	0.000181041	1	1
P53347	ONCM_MOUSE	263	0.000257482	2	2
P53351	PLK2_MOUSE	682	0.0000739	1	1
P53612	PGTB2_MOUSE	339	0.000221466	1	1
P53657	KPYR_MOUSE	574	0.000154947	1	1
P53690	MMP14_MOUSE	582	0.0000719	1	1
P53995	APC1_MOUSE	1944	0.000271147	1	1
P54099	DPOG1_MOUSE	1218	0.00000933	1	1
P54103	DNJC2_MOUSE	621	0.000165892	1	1
P54116	STOM_MOUSE	284	0.000249793	2	2
P54254	ATX1_MOUSE	791	0.000181424	1	1
P54276	MSH6_MOUSE	1358	0.000038	1	1
P54754	EPHB3_MOUSE	993	0.0000501	1	1
P54775	PRS6B_MOUSE	418	0.0000726	1	1
P54818	GALC_MOUSE	684	0.000117554	1	1
P54823	DDX6_MOUSE	483	0.000240897	1	1
P54830	PTN5_MOUSE	541	0.0000101	1	1
P54846	NRL_MOUSE	237	0.0000562	1	1
P55012	S12A2_MOUSE	1205	0.000339224	2	2
P55066	NCAN_MOUSE	1268	0.000181149	2	2
P55096	ABCD3_MOUSE	659	0.0000364	1	1
P55200	KMT2A_MOUSE	3966	0.00031511	2	2
P55249	LX12E_MOUSE	662	0.000081	1	1
P55302	AMRP_MOUSE	360	0.0000401	1	1
P55937	GOGA3_MOUSE	1487	0.00025447	1	1
P56391	CX6B1_MOUSE	86	0.0000894	1	1
P56476	GBRR2_MOUSE	465	0.000158374	1	1
P56480	ATPB_MOUSE	529	0.000289033	4	4
P56546	CTBP2_MOUSE	445	0.0000321	1	1
P56716	RP1_MOUSE	2095	0.0000405	1	1
P56974	NRG2_MOUSE	756	0.00021468	1	1
P57080	UBP25_MOUSE	1055	0.000139147	2	2
P57680	EVC_MOUSE	1005	0.00540878	1	1
P57746	VATD_MOUSE	247	0.0000297	1	1
P57748	MMP20_MOUSE	482	0.0000378	1	1
P57780	ACTN4_MOUSE	912	0.0000882	1	1
P58021	TM9S2_MOUSE	662	0.0000723	1	1
P58059	RT21_MOUSE	87	0.000379914	1	1
P58242	ASM3B_MOUSE	456	0.000306814	1	1
P58281	OPA1_MOUSE	960	0.000624173	3	3
P58283	RN216_MOUSE	853	0.0000278	1	1
P58459	ATS10_MOUSE	1104	0.000211423	2	2
P58463	FOXP2_MOUSE	714	0.000140648	1	1
P58501	PAXB1_MOUSE	919	0.000130031	1	2
P58660	CAR10_MOUSE	1021	0.000225705	1	1
P58774	TPM2_MOUSE	284	0.000150181	1	1
P58802	TB10A_MOUSE	500	0.000421715	1	1
P58871	TB182_MOUSE	1720	0.0000955	1	1
P59017	B2L13_MOUSE	434	0.0000553	1	1
P59053	KCNG3_MOUSE	433	0.000145571	1	1
P59110	SENP1_MOUSE	640	0.000207485	1	1
P59178	LMBL2_MOUSE	703	0.000147663	1	1
P59268	ZDHC9_MOUSE	364	0.000108862	1	1
P59281	RHG39_MOUSE	1107	0.000261995	1	1
P59384	ATS15_MOUSE	950	0.000549459	1	1
P59438	HPS5_MOUSE	1126	0.0000097	1	1
P59470	RPC2_MOUSE	1133	0.0000563	1	1
P59509	ATS19_MOUSE	1210	0.0000143	1	1
P59598	ASXL1_MOUSE	1514	0.000413385	2	2
P59708	SF3B6_MOUSE	125	0.0000546	1	1
P59764	DOCK4_MOUSE	1978	0.000205933	1	1
P59999	ARPC4_MOUSE	168	0.000685534	1	1
P60003	ELOF1_MOUSE	83	0.000166445	1	1
P60202	MYPR_MOUSE	277	0.00012633	1	1
P60469	LIPA3_MOUSE	1194	0.000331429	2	2
P60670	NPL4_MOUSE	608	0.001205079	1	1
P60840	ENSA_MOUSE	121	0.0000928	1	1
P60853	LZTS1_MOUSE	599	0.000412879	1	1
P60879	SNP25_MOUSE	206	0.000220894	1	2
P61164	ACTZ_MOUSE	376	0.0000759	1	1
P61222	ABCE1_MOUSE	599	0.0000871	1	1
P61237	YPEL3_MOUSE	119	0.0000228	1	1
P61264	STX1B_MOUSE	288	0.000518116	3	3
P61372	ISL1_MOUSE	349	0.000149939	1	1
P61809	CD5R1_MOUSE	307	0.000113928	1	1
P61939	THBG_MOUSE	418	0.000176929	1	1
P62071	RRAS2_MOUSE	204	0.000079	1	1
P62242	RS8_MOUSE	208	0.000134287	1	2
P62264	RS14_MOUSE	151	0.000480696	2	2
P62320	SMD3_MOUSE	126	0.000202823	1	1
P62342	SELT_MOUSE	195	0.001278062	1	1
P62488	RPB7_MOUSE	172	0.0000223	1	1
P62743	AP2S1_MOUSE	142	0.000122808	1	1
P62748	HPCL1_MOUSE	193	0.0000512	1	1
P62754	RS6_MOUSE	249	0.000258007	2	2
P62806	H4_MOUSE	103	0.000211937	2	2
P62830	RL23_MOUSE	140	0.000068	1	1
P62852	RS25_MOUSE	125	0.000579445	3	3
P62855	RS26_MOUSE	115	0.000217658	2	3
P62878	RBX1_MOUSE	108	0.0000515	1	1
P62892	RL39_MOUSE	51	0.0000409	1	1
P62908	RS3_MOUSE	243	0.000184996	2	2
P62918	RL8_MOUSE	257	0.000140403	1	1
P62932	FBX40_MOUSE	710	0.000198486	1	1
P63017	HSP7C_MOUSE	646	0.000177439	2	2
P63028	TCTP_MOUSE	172	0.000156808	1	1
P63030	MPC1_MOUSE	109	0.0000679	1	1
P63038	CH60_MOUSE	573	0.00030401	2	3
P63042	STMN4_MOUSE	189	0.000118755	1	1
P63056	NOE3_MOUSE	478	0.0000972	1	1
P63087	PP1G_MOUSE	323	0.000114302	1	1
P63101	1433Z_MOUSE	245	0.0000761	1	1
P63141	KCNA2_MOUSE	499	0.0000731	1	2
P63143	KCAB1_MOUSE	401	0.0000271	1	1
P63154	CRNL1_MOUSE	690	0.0003529	1	2
P63157	BARH1_MOUSE	327	0.0000672	1	1
P63158	HMGB1_MOUSE	215	0.00033216	2	2
P63254	CRIP1_MOUSE	77	0.000174118	1	1
P63260	ACTG_MOUSE	375	0.000513783	1	1
P63300	SELW_MOUSE	88	0.0000749	1	1
P68368	TBA4A_MOUSE	448	0.000127194	1	1
P68372	TBB4B_MOUSE	445	0.0000737	1	1
P68500	CNTN5_MOUSE	1098	0.000134939	1	1
P69566	RANB9_MOUSE	653	0.0000416	1	1
P69744	TRPV5_MOUSE	723	0.000122929	1	1
P70122	SBDS_MOUSE	250	0.0000921	1	1
P70124	SPB5_MOUSE	375	0.0000122	1	1
P70169	DOC2B_MOUSE	412	0.000161884	1	1
P70174	HRH1_MOUSE	488	0.000160461	1	1
P70182	PI51A_MOUSE	546	0.0000612	1	1
P70194	CLC4F_MOUSE	548	0.000183362	1	1
P70210	TEAD3_MOUSE	439	0.00013663	1	1
P70227	ITPR3_MOUSE	2670	0.000597313	1	1
P70232	NCHL1_MOUSE	1209	0.00000551	1	1
P70268	PKN1_MOUSE	946	0.000160926	1	1
P70274	SEPP1_MOUSE	380	0.000284912	1	1
P70281	SYCP3_MOUSE	254	0.000151794	1	1
P70289	PTPRV_MOUSE	1705	0.000236399	1	1
P70298	CUX2_MOUSE	1426	0.000181712	1	1
P70315	WASP_MOUSE	520	0.000137941	1	1
P70335	ROCK1_MOUSE	1354	0.000218715	1	1
P70336	ROCK2_MOUSE	1388	0.001206389	8	10
P70351	EZH1_MOUSE	747	0.000213513	2	2
P70389	ALS_MOUSE	603	0.0000259	1	1
P70398	USP9X_MOUSE	2559	0.000053	1	1
P70407	CADH9_MOUSE	786	0.0000435	1	1
P70414	NAC1_MOUSE	970	0.0000661	1	1
P70428	EXT2_MOUSE	718	0.0000585	1	1
P70695	F16P2_MOUSE	339	0.0000715	1	1
P70704	AT8A1_MOUSE	1164	0.0000769	1	1
P80317	TCPZ_MOUSE	531	0.0000678	1	1
P81122	IRS2_MOUSE	1321	0.000124547	1	1
P82343	RENBP_MOUSE	430	0.0000481	1	1
P82349	SGCB_MOUSE	320	0.000394124	1	1
P83714	CTF2_MOUSE	204	0.00000958	1	1
P83877	TXN4A_MOUSE	142	0.0000969	1	1
P83887	TBG1_MOUSE	451	0.0000329	1	1
P84091	AP2M1_MOUSE	435	0.000305553	2	2
P84099	RL19_MOUSE	196	0.000242591	1	1
P86044	ANO9_MOUSE	747	0.0000522	1	1
P86048	RL10L_MOUSE	214	0.000225181	1	1
P86174	BEND4_MOUSE	541	0.0000351	1	1
P97303	BACH2_MOUSE	839	0.000434675	1	1
P97310	MCM2_MOUSE	904	0.000174766	2	2
P97313	PRKDC_MOUSE	4128	0.000383177	4	4
P97347	RPTN_MOUSE	1118	0.000313579	2	2
P97350	PKP1_MOUSE	728	0.000155118	1	1
P97358	TAF1B_MOUSE	586	0.000184749	1	1
P97371	PSME1_MOUSE	249	0.000338324	1	1
P97379	G3BP2_MOUSE	482	0.000202555	1	1
P97411	ICA69_MOUSE	478	0.000147738	1	1
P97412	LYST_MOUSE	3788	0.00089815	3	3
P97414	KCNQ1_MOUSE	668	0.000401173	1	2
P97433	ARG28_MOUSE	1693	0.000136647	2	2
P97434	MPRIP_MOUSE	1024	0.000264364	2	2
P97445	CAC1A_MOUSE	2368	0.000382136	3	3
P97450	ATP5J_MOUSE	108	0.000145703	2	2
P97459	NPAS1_MOUSE	594	0.0000985	1	1
P97464	EXT1_MOUSE	746	0.000394701	4	5
P97465	DOK1_MOUSE	482	0.000049	1	1
P97481	EPAS1_MOUSE	874	0.0000376	1	1
P97499	TEP1_MOUSE	2629	0.00000522	1	1
P97714	ADA1D_MOUSE	562	0.0000535	2	2
P97718	ADA1A_MOUSE	466	0.000257446	1	1
P97762	RP9_MOUSE	213	0.0000167	1	1
P97770	THUM3_MOUSE	505	0.000033	1	1
P97772	GRM1_MOUSE	1199	0.001117035	4	5
P97793	ALK_MOUSE	1621	0.0000735	1	1
P97805	FAM3D_MOUSE	223	0.000207884	1	2
P97808	FXYD5_MOUSE	178	0.0001756	1	1
P97813	PLD2_MOUSE	933	0.0000339	1	1
P97820	M4K4_MOUSE	1233	0.000306136	2	2
P97822	AN32E_MOUSE	260	0.00010729	1	1
P97863	NFIB_MOUSE	570	0.000606308	1	1
P97868	RBBP6_MOUSE	1790	0.0000566	1	1
P97927	LAMA4_MOUSE	1816	0.000181052	1	1
P97929	BRCA2_MOUSE	3329	0.000228248	2	2
P97952	SCN1B_MOUSE	218	0.0000813	1	1
P97953	VEGFC_MOUSE	415	0.0000332	1	1
P98063	BMP1_MOUSE	991	0.0000478	1	1
P98078	DAB2_MOUSE	766	0.000461027	2	2
P98084	APBA2_MOUSE	750	0.0093404	1	2
P98086	C1QA_MOUSE	245	0.011808765	9	30
P98192	GNPAT_MOUSE	678	0.000176883	1	1
P98195	ATP9B_MOUSE	1146	0.000215375	2	2
P98200	AT8A2_MOUSE	1148	0.000163998	1	1
P99024	TBB5_MOUSE	444	0.000267754	2	2
P99029	PRDX5_MOUSE	210	0.000172222	2	2
Q00342	FLT3_MOUSE	1000	0.000062	1	1
Q00420	GABP1_MOUSE	383	0.00000523	1	1
Q00651	ITA4_MOUSE	1039	0.000239862	1	1
Q01063	PDE4D_MOUSE	747	0.0000194	1	1
Q01339	APOH_MOUSE	345	0.000160454	1	1
Q01705	NOTC1_MOUSE	2531	0.0000401	1	1
Q01727	MSHR_MOUSE	315	0.000179728	1	1
Q01815	CAC1C_MOUSE	2139	0.000315677	2	2
Q02085	SNAI1_MOUSE	264	0.000179235	1	1
Q02105	C1QC_MOUSE	246	0.026198177	6	13
Q02152	5HT2B_MOUSE	479	0.0000521	1	1
Q02257	PLAK_MOUSE	745	0.001429865	9	9
Q02284	5HT1F_MOUSE	366	0.0000436	1	1
Q02357	ANK1_MOUSE	1862	0.000119232	1	1
Q02525	ZFP39_MOUSE	718	0.000132089	1	1
Q02614	S30BP_MOUSE	308	0.0000902	1	1
Q02789	CAC1S_MOUSE	1880	0.000116189	2	3
Q02819	NUCB1_MOUSE	459	0.0000414	1	1
Q02858	TIE2_MOUSE	1122	0.0000838	1	1
Q02956	KPCZ_MOUSE	592	0.001685971	1	1
Q03146	DDR1_MOUSE	911	0.000203797	1	1
Q03265	ATPA_MOUSE	553	0.001396371	7	7
Q03717	KCNB1_MOUSE	857	0.000917018	4	4
Q03719	KCND1_MOUSE	651	0.000163036	2	2
Q04646	ATNG_MOUSE	70	0.000403116	1	2
Q04742	EMX1_MOUSE	257	0.000213848	1	1
Q04857	CO6A1_MOUSE	1025	0.000151748	1	1
Q04863	RELB_MOUSE	558	0.000347598	1	1
Q04890	SOX12_MOUSE	314	0.000114362	1	1
Q05512	MARK2_MOUSE	776	0.0000129	1	1
Q05860	FMN1_MOUSE	1466	0.0000635	1	1
Q05915	GCH1_MOUSE	241	0.0000565	1	1
Q059U7	INTU_MOUSE	942	0.000100201	1	1
Q05A62	DNAL1_MOUSE	190	0.0000744	1	2
Q05D44	IF2P_MOUSE	1216	0.0000888	2	2
Q06194	FA8_MOUSE	2319	0.000245464	3	3
Q06649	3BP2_MOUSE	559	0.0000222	1	1
Q06666	T2_MOUSE	185	0.000127825	1	1
Q06890	CLUS_MOUSE	448	0.0000559	1	1
Q07079	IBP5_MOUSE	271	0.000199694	1	1
Q07105	GDF9_MOUSE	441	0.000108764	1	1
Q07133	H1T_MOUSE	208	0.0000232	1	1
Q07139	ECT2_MOUSE	913	0.0000361	1	1
Q07763	CD244_MOUSE	397	0.000116026	1	1
Q07832	PLK1_MOUSE	603	0.000100987	1	2
Q08048	HGF_MOUSE	728	0.0000816	1	1
Q08288	LYAR_MOUSE	388	0.000185213	1	1
Q08376	ZBT14_MOUSE	449	0.0000314	1	1
Q08460	KCMA1_MOUSE	1209	0.0000713	1	1
Q08501	PRLR_MOUSE	608	0.0000306	1	1
Q08509	EPS8_MOUSE	821	0.0000671	1	1
Q08EJ0	PL8L1_MOUSE	177	0.000182294	1	1
Q09143	SL7A1_MOUSE	622	0.0000731	1	1
Q09324	GCNT1_MOUSE	428	0.0000852	1	2
Q09XV5	CHD8_MOUSE	2582	0.000105767	1	1
Q0II04	NEBL_MOUSE	452	0.000183682	2	2
Q0KK55	KNDC1_MOUSE	1742	0.0000175	1	1
Q0KL02	TRIO_MOUSE	3102	0.00010543	1	1
Q0P543	GIPR_MOUSE	460	0.000254478	1	1
Q0P5W1	VPS8_MOUSE	1427	0.0000261	1	1
Q0P5X1	LRIQ1_MOUSE	1673	0.000242391	2	2
Q0P678	ZCH18_MOUSE	948	0.000509692	3	3
Q0PD08	RAB42_MOUSE	215	0.00000582	1	1
Q0V8T8	CTP5B_MOUSE	1292	0.000219585	1	1
Q0VAV2	EXPH5_MOUSE	1960	0.0000908	2	2
Q0VAW7	ZN112_MOUSE	879	0.000165302	1	1
Q0VBD2	MCM10_MOUSE	885	0.002098353	1	1
Q0VBF8	STUM_MOUSE	141	0.000170948	1	1
Q0VBK2	K2C80_MOUSE	452	0.000338607	2	2
Q0VBL1	TIGD2_MOUSE	525	0.000553986	1	1
Q0VBL3	RBM15_MOUSE	962	0.000099	2	2
Q0VBM2	FA83B_MOUSE	1012	0.000013	1	1
Q0VBV7	CE126_MOUSE	1103	0.000134845	2	2
Q0VE82	CPNE7_MOUSE	557	0.0000759	1	1
Q0VEE6	ZN800_MOUSE	662	0.0000248	1	1
Q0VF94	NKPD1_MOUSE	599	0.000122881	1	1
Q0VG85	CC162_MOUSE	912	0.0000758	1	1
Q0VGB7	PP4R2_MOUSE	417	0.000154483	1	1
Q148W0	AT8B1_MOUSE	1251	0.0000379	1	1
Q149C2	MIPT3_MOUSE	625	0.000664635	3	3
Q14AI6	RUSD3_MOUSE	344	0.000159389	1	1
Q14AW5	NSUN7_MOUSE	724	0.0000819	1	1
Q14AX6	CDK12_MOUSE	1484	0.0000262	1	1
Q14B48	ITPI1_MOUSE	1034	0.000420377	1	3
Q14B62	PTHD1_MOUSE	888	0.0000735	1	1
Q14B70	HDX_MOUSE	692	0.0000884	1	1
Q14BB9	MA6D1_MOUSE	191	0.0000529	1	1
Q14BI2	GRM2_MOUSE	872	0.000479655	2	2
Q18PI6	SLAF5_MOUSE	329	0.000108019	1	1
Q1A3B0	CERS3_MOUSE	383	0.000526431	3	3
Q1EG27	MYO3B_MOUSE	1305	0.00012031	1	1
Q1HCM0	FGFP3_MOUSE	245	0.00016551	1	1
Q1HFZ0	NSUN2_MOUSE	757	0.000183173	1	1
Q1HKZ5	M3K13_MOUSE	959	0.0000839	1	1
Q2KHK6	GSDC2_MOUSE	480	0.0000565	1	1
Q2M2N2	SPOPL_MOUSE	392	0.0000611	1	1
Q2PFD7	PSD3_MOUSE	1037	0.000138095	1	1
Q2QI47	USH2A_MOUSE	5193	0.000258429	3	3
Q2TL60	ZN667_MOUSE	609	0.0000647	1	1
Q2TV84	TRPM1_MOUSE	1622	0.000169865	2	2
Q2VPA6	HELQ_MOUSE	1069	0.000317244	2	2
Q33DR2	DPS1_MOUSE	409	0.0000235	1	2
Q3B7Z2	OSBP1_MOUSE	805	0.000252899	2	2
Q3B807	TCRGL_MOUSE	590	0.00007	1	1
Q3KNY0	IGFN1_MOUSE	2849	0.0000839	1	1
Q3LAC4	PREX2_MOUSE	1598	0.0000317	1	1
Q3LRV9	TRML4_MOUSE	263	0.0000326	1	1
Q3LS21	KCNK9_MOUSE	402	0.000135397	1	1
Q3TAA7	S11IP_MOUSE	1072	0.0000866	1	1
Q3TBD2	HMHA1_MOUSE	1116	0.0000823	1	1
Q3TC46	PATL1_MOUSE	770	0.0000243	1	1
Q3TCN2	PLBL2_MOUSE	594	0.000141028	1	1
Q3TD49	SPP2B_MOUSE	578	0.0000646	1	1
Q3TDD9	PPR21_MOUSE	780	0.0000332	1	1
Q3TDQ1	STT3B_MOUSE	823	0.0000331	1	1
Q3TFD2	PCAT1_MOUSE	534	0.0000459	1	1
Q3TFK5	GPTC4_MOUSE	415	0.00031573	1	1
Q3THE2	ML12B_MOUSE	172	0.000065	1	1
Q3THK3	T2FA_MOUSE	508	0.00000689	1	1
Q3THK7	GUAA_MOUSE	693	0.0000748	1	1
Q3TJ91	L2GL2_MOUSE	1027	0.0000454	1	1
Q3TJM4	CENPT_MOUSE	515	0.000150861	1	1
Q3TKT4	SMCA4_MOUSE	1613	0.0000978	2	2
Q3TLH4	PRC2C_MOUSE	2846	0.0000618	1	1
Q3TLS3	GDPP1_MOUSE	386	0.0000861	1	1
Q3TMQ6	ANG4_MOUSE	144	0.000104642	1	1
Q3TMW1	C102A_MOUSE	549	0.0000422	1	1
Q3TNW5	MUCL3_MOUSE	500	0.000143736	1	1
Q3TQ03	CIART_MOUSE	375	0.0000433	1	1
Q3TQI7	TLS1_MOUSE	289	0.000256801	1	1
Q3TRM8	HXK3_MOUSE	922	0.000061	1	1
Q3TTY0	PLB1_MOUSE	1478	0.000103483	1	1
Q3TUH1	TAM41_MOUSE	337	0.000172469	1	1
Q3TVA9	CC136_MOUSE	1136	0.0000425	1	1
Q3TVI4	HEXI2_MOUSE	313	0.0000967	2	2
Q3TVI8	PBIP1_MOUSE	727	0.000157399	2	2
Q3TY60	F131B_MOUSE	332	0.000154434	1	1
Q3TYA6	MPP8_MOUSE	858	0.0000282	1	1
Q3TYD6	LMTK2_MOUSE	1471	0.00014256	1	1
Q3TYG6	TGRM2_MOUSE	1002	0.000279835	1	1
Q3TYP4	TM88B_MOUSE	173	0.0000643	1	1
Q3TZX3	S2533_MOUSE	320	0.00023648	1	1
Q3U0S6	RAIN_MOUSE	961	0.0000798	1	1
Q3U182	CRTC2_MOUSE	692	0.000156418	1	1
Q3U1G5	I20L2_MOUSE	368	0.0000614	1	1
Q3U2A8	SYVM_MOUSE	1060	0.000118249	1	1
Q3U2I3	F16A2_MOUSE	975	0.0000462	1	1
Q3U3C9	GSE1_MOUSE	1213	0.0000461	1	1
Q3U3D7	T131L_MOUSE	1597	0.000572692	2	3
Q3U4N7	IGFR1_MOUSE	345	0.0000226	1	1
Q3U5Q7	CMPK2_MOUSE	447	0.000130245	1	1
Q3U6K5	SPAT6_MOUSE	488	0.0000736	1	1
Q3U7R1	ESYT1_MOUSE	1092	0.000294889	2	2
Q3U8K7	KMT5B_MOUSE	883	0.000335287	1	1
Q3UFM5	NOM1_MOUSE	854	0.000285884	3	3
Q3UFQ8	CARL3_MOUSE	1375	0.000139807	2	2
Q3UFY0	RRP36_MOUSE	244	0.000064	1	1
Q3UG20	KMT2E_MOUSE	1868	0.000184556	1	1
Q3UGF1	WDR19_MOUSE	1341	0.00000477	1	1
Q3UGY8	BIG3_MOUSE	2170	0.0000814	2	4
Q3UH68	LIMC1_MOUSE	1057	0.002455244	2	2
Q3UHB8	CC177_MOUSE	706	0.0000822	1	1
Q3UHC2	LRRK1_MOUSE	2014	0.000281927	1	1
Q3UHD1	AGRB1_MOUSE	1582	0.0000396	1	1
Q3UHD2	GFOD1_MOUSE	390	0.000373714	3	3
Q3UHD9	AGAP2_MOUSE	1186	0.0000837	1	1
Q3UHE1	PITM3_MOUSE	974	0.0000342	1	1
Q3UHJ0	AAK1_MOUSE	959	0.000395862	5	6
Q3UHK3	GREB1_MOUSE	1954	0.0000454	1	1
Q3UHK6	TEN4_MOUSE	2771	0.000250097	1	1
Q3UHK8	TNR6A_MOUSE	1896	0.0000697	1	1
Q3UHL1	CAMKV_MOUSE	512	0.000268007	2	2
Q3UHR0	BAHC1_MOUSE	2643	0.000357851	2	2
Q3UHU5	MTCL1_MOUSE	1945	0.0000719	1	1
Q3UHX0	NOL8_MOUSE	1147	0.000208423	1	1
Q3UHX2	HAP28_MOUSE	181	0.0000487	1	1
Q3UHX9	CI114_MOUSE	385	0.000150216	1	1
Q3UHZ5	LMOD2_MOUSE	550	0.000109312	1	1
Q3UIJ9	MYZAP_MOUSE	466	0.000200479	2	2
Q3UIW5	RNF10_MOUSE	804	0.000252359	2	2
Q3UJV1	CCD61_MOUSE	511	0.000138516	1	1
Q3UKU1	ELL2_MOUSE	639	0.0000215	1	1
Q3ULA2	FBW1A_MOUSE	605	0.000242135	1	1
Q3ULM6	USPL1_MOUSE	1089	0.0000519	2	2
Q3ULW6	CCD33_MOUSE	985	0.0000159	1	1
Q3ULW8	PARP3_MOUSE	533	0.0000442	1	1
Q3UM29	COG7_MOUSE	770	0.0000935	1	1
Q3UMQ8	NAF1_MOUSE	489	0.0000318	1	1
Q3UN04	UBP30_MOUSE	517	0.0000945	1	1
Q3UNH4	GRIN1_MOUSE	932	0.002355808	12	12
Q3UNN8	PLD5_MOUSE	536	0.0000977	1	1
Q3UPC7	K0825_MOUSE	1272	0.000190624	1	1
Q3UPI1	GAK1B_MOUSE	517	0.0000521	1	1
Q3UQ41	TM11A_MOUSE	389	0.000227237	1	1
Q3UQ44	IQGA2_MOUSE	1575	0.000259957	2	2
Q3UQI9	MINY4_MOUSE	744	0.0000521	1	1
Q3UQU0	BRD9_MOUSE	596	0.0000584	1	1
Q3UQV5	KBTB8_MOUSE	599	0.000179636	1	1
Q3URE9	LIGO2_MOUSE	606	0.000136671	1	1
Q3URR7	ZSC10_MOUSE	782	0.000324634	2	2
Q3URU2	PEG3_MOUSE	1571	0.000113491	1	1
Q3URV1	BROMI_MOUSE	1296	0.000239806	1	1
Q3URY2	GEMC1_MOUSE	333	0.000200237	1	1
Q3URY6	ARMC2_MOUSE	854	0.000320884	1	1
Q3US17	ZNF48_MOUSE	591	0.000234471	1	1
Q3USB7	PLCL1_MOUSE	1096	0.0000332	1	1
Q3USH5	SFSWA_MOUSE	945	0.000176158	1	1
Q3USS3	DRC1_MOUSE	753	0.0000392	1	1
Q3UU96	MRCKA_MOUSE	1719	0.001318741	3	3
Q3UUI3	THEM4_MOUSE	230	0.0000803	1	1
Q3UUJ4	STRAA_MOUSE	431	0.000274135	1	1
Q3UUQ7	PGAP1_MOUSE	922	0.0000563	1	1
Q3UVC0	KSR2_MOUSE	959	0.00012662	1	1
Q3UVD5	LGR6_MOUSE	967	0.000104576	1	2
Q3UVG3	F91A1_MOUSE	837	0.0000151	1	1
Q3UVR3	TTBK2_MOUSE	1243	0.0000353	1	1
Q3UVX5	GRM5_MOUSE	1203	0.003061353	13	13
Q3UWA4	TRI40_MOUSE	246	0.000246715	1	1
Q3UWQ3	UB2FB_MOUSE	185	0.0000114	1	1
Q3UX62	CC114_MOUSE	658	0.000149588	1	1
Q3UX83	1A1L2_MOUSE	580	0.0000573	1	1
Q3UY96	CFA74_MOUSE	1578	0.0000769	1	1
Q3UYG1	CC160_MOUSE	323	0.000690681	2	2
Q3UYR4	ESPNL_MOUSE	1005	0.000171162	1	1
Q3UYV9	NCBP1_MOUSE	790	0.000168986	1	1
Q3UZY0	SFI1_MOUSE	1216	0.000271254	3	3
Q3V036	CCD27_MOUSE	639	0.000152721	1	1
Q3V080	ZN583_MOUSE	568	0.000169999	1	1
Q3V0B4	CFA65_MOUSE	1847	0.000118727	1	1
Q3V0C1	ZMAT1_MOUSE	714	0.0000653	1	1
Q3V0E1	CI131_MOUSE	1183	0.000148217	2	2
Q3V0F0	RIMB3_MOUSE	1606	0.0000743	1	1
Q3V0I2	PRR7_MOUSE	269	0.0000227	1	1
Q3V0J4	ANR53_MOUSE	497	0.0000441	1	1
Q3V0L5	LRC43_MOUSE	667	0.0000314	1	1
Q3V0M2	LRC36_MOUSE	755	0.000374308	1	1
Q3V0Q1	DYH12_MOUSE	3086	0.000515816	2	2
Q3V0Q6	SPAG8_MOUSE	470	0.00018411	1	1
Q3V0Y1	P4R3C_MOUSE	813	0.000376512	2	2
Q3V172	SE1L2_MOUSE	688	0.000284906	1	1
Q3V1D5	PLPL1_MOUSE	599	0.000311579	1	1
Q3V1G4	OLM2B_MOUSE	746	0.0000323	1	1
Q3V1H1	CKAP2_MOUSE	664	0.000100132	1	1
Q3V1M1	IGS10_MOUSE	2594	0.0000261	1	1
Q3V1T4	P3H1_MOUSE	739	0.0000292	1	1
Q3V1V3	ESF1_MOUSE	845	0.000280066	2	2
Q3V3Q7	PACS2_MOUSE	862	0.0000316	1	1
Q3V3R1	C1TM_MOUSE	977	0.000270478	2	2
Q3ZK22	VEZA_MOUSE	780	0.0000843	2	3
Q3ZT31	SNX25_MOUSE	840	0.0000288	1	1
Q402B2	WDR93_MOUSE	695	0.000104367	1	1
Q45VK7	DYHC2_MOUSE	4306	0.000351779	3	3
Q497K5	ARRD5_MOUSE	325	0.0000726	1	1
Q497N6	C295L_MOUSE	533	0.000206343	1	1
Q497P3	NUPR2_MOUSE	102	0.000105774	1	1
Q497V5	SRBD1_MOUSE	982	0.000191197	2	2
Q497V6	BAHD1_MOUSE	772	0.0000744	1	1
Q4FK66	PR38A_MOUSE	312	0.0000238	1	2
Q4FZF2	SPT46_MOUSE	204	0.00013823	1	1
Q4G0F8	UBN1_MOUSE	1135	0.000108929	2	2
Q4G5Y1	KLDC2_MOUSE	406	0.0000666	1	1
Q4KUS2	UN13A_MOUSE	1712	0.00021663	3	3
Q4KWH5	PLCH1_MOUSE	1682	0.0000838	1	1
Q4PJX1	ODR4_MOUSE	447	0.000144623	1	1
Q4PZA2	ECE1_MOUSE	769	0.0000426	1	1
Q4QQM5	MIGA1_MOUSE	600	0.000205979	1	1
Q4QRL3	CC88B_MOUSE	1481	0.00013436	1	1
Q4U4S6	XIRP2_MOUSE	3784	0.000262721	1	1
Q4VA45	CK095_MOUSE	678	0.0000902	1	1
Q4VA61	DSCL1_MOUSE	2053	0.0000309	1	1
Q4VC17	ATS18_MOUSE	1219	0.000115295	1	1
Q4ZJN1	C1QT9_MOUSE	333	0.000298644	1	1
Q504N7	IFIXL_MOUSE	393	0.0000113	1	1
Q50H33	KCTD8_MOUSE	476	0.000140284	3	3
Q52KG5	KI26A_MOUSE	1881	0.0000374	1	1
Q569E7	ZN697_MOUSE	569	0.000165566	2	2
Q569L8	CENPJ_MOUSE	1344	0.0000953	2	2
Q569Z5	DDX46_MOUSE	1032	0.000152683	2	2
Q569Z6	TR150_MOUSE	951	0.000165624	1	1
Q56A07	SCN2B_MOUSE	215	0.000226911	1	1
Q571C7	BDP1_MOUSE	2467	0.000762791	1	1
Q571E4	GALNS_MOUSE	520	0.0000739	1	1
Q571F5	SPSB3_MOUSE	354	0.000568189	1	1
Q571J5	Z354C_MOUSE	560	0.0000668	1	1
Q587J6	LITD1_MOUSE	782	0.000186447	2	2
Q58Y75	AGRF3_MOUSE	991	0.000134589	1	1
Q59J78	NDUF2_MOUSE	168	0.000471636	1	1
Q5DQR4	STB5L_MOUSE	1185	0.000179611	2	2
Q5DTH5	TSH1_MOUSE	1084	0.0000126	1	1
Q5DTJ9	MYPN_MOUSE	1315	0.00012089	1	1
Q5DTL9	S4A10_MOUSE	1118	0.001627961	7	7
Q5DTM8	BRE1A_MOUSE	973	0.0000935	1	1
Q5DTT2	PSD1_MOUSE	1024	0.000281911	3	3
Q5DTT4	RTL5_MOUSE	599	0.000157384	1	1
Q5DTT8	PNMA5_MOUSE	618	0.000183184	1	1
Q5DTW2	SMBT2_MOUSE	938	0.0000935	2	2
Q5DTY9	KCD16_MOUSE	427	0.000706742	4	5
Q5DU05	CE164_MOUSE	1446	0.0000379	1	1
Q5DU25	IQEC2_MOUSE	1478	0.000234085	2	2
Q5DU37	ZFY26_MOUSE	2529	0.0000201	1	1
Q5DW34	EHMT1_MOUSE	1296	0.0000833	1	1
Q5EBH1	RASF5_MOUSE	413	0.000135791	1	1
Q5F226	FAT2_MOUSE	4351	0.000103782	1	1
Q5F267	P5I13_MOUSE	385	0.0000302	1	1
Q5F293	ZBTB4_MOUSE	982	0.0000424	2	2
Q5F2L2	FUT10_MOUSE	481	0.0000802	1	1
Q5FW56	T255B_MOUSE	369	0.00048695	1	1
Q5FWI3	CEIP2_MOUSE	1383	0.0000264	1	1
Q5G5D5	SYNA_MOUSE	617	0.000182153	1	1
Q5GAM9	RNS11_MOUSE	192	0.0000552	1	1
Q5GIG6	TNI3K_MOUSE	834	0.000193232	1	1
Q5H8C4	VP13A_MOUSE	3166	0.00023206	1	1
Q5HZG4	TAF3_MOUSE	932	0.000407464	3	3
Q5HZI1	MTUS1_MOUSE	1210	0.000588017	1	1
Q5HZI2	C2C4C_MOUSE	419	0.00020824	1	1
Q5HZJ0	RNC_MOUSE	1373	0.000458744	3	3
Q5HZJ5	F189B_MOUSE	669	0.0000152	1	1
Q5ISE2	Z36L3_MOUSE	725	0.0000124	1	1
Q5JCT0	GCNT3_MOUSE	437	0.00014228	1	2
Q5K6N0	TM232_MOUSE	675	0.0000151	1	1
Q5M8N0	CNRP1_MOUSE	164	0.000082	1	1
Q5MJS3	FA20C_MOUSE	579	0.0000591	1	1
Q5NBX1	COBL_MOUSE	1337	0.0000771	1	1
Q5NCH9	GRM6_MOUSE	871	0.000093	1	1
Q5NCI0	URGCP_MOUSE	926	0.000156223	1	1
Q5NCX5	NEUL4_MOUSE	1563	0.000317127	1	1
Q5NCY0	KDM6B_MOUSE	1641	0.0000415	1	1
Q5ND29	RILP_MOUSE	369	0.000115339	1	1
Q5ND52	MRM3_MOUSE	418	0.00024531	2	2
Q5PRF0	HTR5A_MOUSE	2038	0.000281427	1	1
Q5PT53	NTCP7_MOUSE	340	0.0000368	1	1
Q5QR91	CQ078_MOUSE	290	0.0000571	1	1
Q5RJH2	MCTP2_MOUSE	878	0.0000358	1	1
Q5RJI5	BRSK1_MOUSE	778	0.000340196	3	3
Q5RKR3	ISLR2_MOUSE	745	0.0000332	1	1
Q5RKZ7	MOCS1_MOUSE	636	0.000175019	2	2
Q5S006	LRRK2_MOUSE	2527	0.0000708	1	1
Q5S248	TM11E_MOUSE	423	0.000105188	1	1
Q5SDA5	GUC2F_MOUSE	1108	0.000112095	1	1
Q5SFM8	RBM27_MOUSE	1060	0.0000347	1	1
Q5SNZ0	GRDN_MOUSE	1873	0.000246534	3	3
Q5SP85	CC85A_MOUSE	500	0.000148796	2	2
Q5SPW0	VPS54_MOUSE	977	0.000178859	1	1
Q5SQP1	HORM2_MOUSE	306	0.000104464	1	1
Q5SQX6	CYFP2_MOUSE	1253	0.000359327	3	3
Q5SS00	ZDBF2_MOUSE	2493	0.000119254	1	1
Q5SSE9	ABCAD_MOUSE	5034	0.00011375	2	2
Q5SSI6	UTP18_MOUSE	552	0.0000643	1	1
Q5SSM3	RHG44_MOUSE	814	0.0000458	1	1
Q5SSZ5	TENS3_MOUSE	1440	0.0000467	1	1
Q5STE3	FSTL4_MOUSE	841	0.000164688	1	1
Q5SUE7	ADAD1_MOUSE	619	0.000044	1	1
Q5SV06	SPT22_MOUSE	358	0.000123468	1	1
Q5SXY1	CYTSB_MOUSE	1067	0.000205327	1	1
Q5SZT7	NKAPL_MOUSE	395	0.000201017	1	1
Q5U458	DJC11_MOUSE	559	0.0000541	1	1
Q5U4C1	GASP1_MOUSE	1347	0.000157908	2	2
Q5U4D9	THOC6_MOUSE	341	0.000115502	1	1
Q5U4E2	REPI1_MOUSE	545	0.000126295	1	1
Q5XG69	F169A_MOUSE	665	0.001124537	1	2
Q5XG71	UTP20_MOUSE	2788	0.000163559	1	1
Q5XJV6	LMTK3_MOUSE	1424	0.001877422	10	11
Q5XJV7	SETD5_MOUSE	1441	0.000175337	2	2
Q5XJY4	PARL_MOUSE	377	0.0000678	1	1
Q5XJY6	FANCB_MOUSE	703	0.000133523	1	1
Q5XPI3	RN123_MOUSE	1314	0.000194328	1	1
Q5Y5T3	ZDH23_MOUSE	425	0.000131977	1	1
Q5Y5T5	ZDHC8_MOUSE	762	0.000257612	1	1
Q60604	ADSV_MOUSE	715	0.000316107	1	1
Q60625	ICAM5_MOUSE	917	0.000183575	1	1
Q60631	GRB2_MOUSE	217	0.000253547	2	2
Q60651	KLRA4_MOUSE	263	0.0000859	1	1
Q60654	KLRA7_MOUSE	280	0.0003767	1	1
Q60665	SKIL_MOUSE	675	0.0000838	1	1
Q60675	LAMA2_MOUSE	3118	0.000258214	1	1
Q60677	ITAE_MOUSE	1167	0.0000858	1	1
Q60680	IKKA_MOUSE	745	0.0000705	1	1
Q60714	S27A1_MOUSE	646	0.000117479	1	1
Q60718	ADAM2_MOUSE	735	0.0000178	1	1
Q60738	ZNT1_MOUSE	503	0.0000502	1	1
Q60749	KHDR1_MOUSE	443	0.0000764	1	1
Q60755	CALCR_MOUSE	533	0.000112498	1	1
Q60767	LY75_MOUSE	1723	0.0000323	1	1
Q60779	DRC4_MOUSE	478	0.000152006	1	2
Q60790	RASA3_MOUSE	834	0.000121842	1	1
Q60793	KLF4_MOUSE	483	0.000132399	1	1
Q60803	TRAF3_MOUSE	567	0.000120286	1	1
Q60823	AKT2_MOUSE	481	0.000063	1	1
Q60838	DVL2_MOUSE	736	0.0000218	1	1
Q60841	RELN_MOUSE	3461	0.005030659	2	2
Q60847	COCA1_MOUSE	3120	0.000199133	1	1
Q60854	SPB6_MOUSE	378	0.00011274	1	1
Q60865	CAPR1_MOUSE	707	0.000145643	2	2
Q60870	REEP5_MOUSE	185	0.000231907	1	1
Q60875	ARHG2_MOUSE	985	0.000448792	3	3
Q60876	4EBP1_MOUSE	117	0.000194264	1	1
Q60880	OL141_MOUSE	325	0.0000681	1	1
Q60902	EP15R_MOUSE	907	0.000377136	3	3
Q60930	VDAC2_MOUSE	295	0.001416985	4	4
Q60931	VDAC3_MOUSE	283	0.000552134	2	3
Q60943	I17RA_MOUSE	864	0.000200628	2	2
Q60953	PML_MOUSE	885	0.00030543	2	2
Q60967	PAPS1_MOUSE	624	0.000282105	1	1
Q60989	XIAP_MOUSE	496	0.000225168	2	2
Q60996	2A5G_MOUSE	524	0.0000485	1	1
Q60I26	AL2CL_MOUSE	952	0.0000335	1	1
Q61025	IFT20_MOUSE	132	0.000190942	1	1
Q61033	LAP2A_MOUSE	693	0.000100852	1	1
Q61036	PAK3_MOUSE	559	0.0000205	1	1
Q61066	NR0B1_MOUSE	472	0.0000957	1	1
Q61085	RHPN1_MOUSE	643	0.0000298	1	1
Q61103	REQU_MOUSE	391	0.000271291	1	1
Q61107	GBP4_MOUSE	620	0.000340067	1	1
Q61120	SHC3_MOUSE	474	0.000097	1	1
Q61136	PRP4B_MOUSE	1007	0.000106645	2	2
Q61143	TRPC6_MOUSE	930	0.0000286	1	1
Q61147	CERU_MOUSE	1061	0.0000938	1	1
Q61171	PRDX2_MOUSE	198	0.0000562	1	1
Q61176	ARGI1_MOUSE	323	0.000142063	2	2
Q61184	MTR1A_MOUSE	353	0.0000661	1	1
Q61188	EZH2_MOUSE	746	0.0000135	1	1
Q61210	ARHG1_MOUSE	920	0.000206468	1	2
Q61211	EIF2D_MOUSE	570	0.000403304	1	1
Q61220	NELL2_MOUSE	819	0.000123007	1	1
Q61241	TSSK1_MOUSE	365	0.0000819	1	1
Q61247	A2AP_MOUSE	491	0.0000616	1	1
Q61282	PGCA_MOUSE	2132	0.000116428	1	1
Q61285	ABCD2_MOUSE	741	0.000166171	1	1
Q61290	CAC1E_MOUSE	2272	0.003041787	12	13
Q61315	APC_MOUSE	2845	0.000566931	2	2
Q61329	ZFHX3_MOUSE	3726	0.000318127	1	1
Q61361	PGCB_MOUSE	883	0.0001272	1	1
Q61362	CH3L1_MOUSE	389	0.000116054	1	1
Q61371	IFT88_MOUSE	824	0.000150537	1	1
Q61391	NEP_MOUSE	750	0.000342795	1	1
Q61409	PDE3B_MOUSE	1100	0.000105831	1	1
Q61462	CY24A_MOUSE	192	0.0000441	1	1
Q61466	SMRD1_MOUSE	515	0.000312426	1	1
Q61474	MSI1H_MOUSE	362	0.000271051	1	1
Q61481	PDE1A_MOUSE	545	0.000104237	1	1
Q61493	REV3L_MOUSE	3122	0.000268283	3	3
Q61495	DSG1A_MOUSE	1057	0.00011474	1	1
Q61503	5NTD_MOUSE	576	0.000147387	1	1
Q61510	TRI25_MOUSE	634	0.000186226	1	1
Q61532	MK06_MOUSE	720	0.0000432	1	1
Q61543	GSLG1_MOUSE	1175	0.000548776	2	2
Q61548	AP180_MOUSE	901	0.000209221	2	2
Q61554	FBN1_MOUSE	2873	0.000194503	2	2
Q61578	ADRO_MOUSE	494	0.000119665	1	1
Q61586	GPAT1_MOUSE	827	0.000097	1	1
Q61595	KTN1_MOUSE	1327	0.00108261	7	7
Q61626	GRIK5_MOUSE	979	0.000147728	1	1
Q61660	FOXJ1_MOUSE	421	0.000141679	1	1
Q61670	HLX_MOUSE	476	0.0000822	1	1
Q61687	ATRX_MOUSE	2476	0.000104203	2	2
Q61712	DNJC1_MOUSE	552	0.0000729	2	2
Q61771	KIF3B_MOUSE	747	0.000144815	1	1
Q61809	LRRN1_MOUSE	716	0.0000576	1	1
Q61817	CREB3_MOUSE	404	0.0000195	1	1
Q61818	RAI1_MOUSE	1889	0.000107032	1	1
Q61830	MRC1_MOUSE	1456	0.0000727	1	1
Q61879	MYH10_MOUSE	1976	0.001811576	16	16
Q61881	MCM7_MOUSE	719	0.000338085	3	3
Q61884	MNS1_MOUSE	491	0.000516045	2	2
Q61967	ZFP90_MOUSE	636	0.000240088	1	1
Q62009	POSTN_MOUSE	838	0.000108916	1	1
Q62036	CP131_MOUSE	1060	0.0000438	1	1
Q62053	PE2R2_MOUSE	362	0.0000394	1	1
Q62059	CSPG2_MOUSE	3357	0.000291911	1	1
Q62082	MYL10_MOUSE	202	0.000170532	1	1
Q62095	DDX3Y_MOUSE	658	0.00024909	1	1
Q62120	JAK2_MOUSE	1129	0.00003	1	1
Q62130	PTN14_MOUSE	1189	0.0000512	2	2
Q62136	PTN21_MOUSE	1176	0.000212729	1	1
Q62167	DDX3X_MOUSE	662	0.000184184	1	1
Q62168	K1H2_MOUSE	407	0.0000626	1	1
Q62187	TTF1_MOUSE	859	0.0000606	1	1
Q62205	SCN9A_MOUSE	1984	0.000407451	2	2
Q62209	SYCP1_MOUSE	993	0.0000113	1	1
Q62210	BIRC2_MOUSE	612	0.00014678	2	2
Q62217	SEM5A_MOUSE	1077	0.000197074	1	2
Q62234	MYOM1_MOUSE	1667	0.0000255	1	1
Q62241	RU1C_MOUSE	159	0.000078	1	1
Q62245	SOS1_MOUSE	1319	0.000383002	1	1
Q62252	SP17_MOUSE	149	0.000114117	1	1
Q62255	SALL3_MOUSE	1320	0.000176855	1	1
Q62261	SPTB2_MOUSE	2363	0.004043214	20	22
Q62270	SRMS_MOUSE	496	0.0000885	1	1
Q62288	TICN1_MOUSE	442	0.0000249	1	1
Q62293	TGTP1_MOUSE	415	0.000144849	1	1
Q62311	TAF6_MOUSE	678	0.000264897	1	1
Q62376	RU17_MOUSE	448	0.000175054	1	1
Q62383	SPT6H_MOUSE	1726	0.0000283	1	1
Q62388	ATM_MOUSE	3066	0.000103599	1	1
Q62394	ZN185_MOUSE	352	0.00011678	1	1
Q62398	CNGA2_MOUSE	664	0.000100348	1	1
Q62407	SPEG_MOUSE	3262	0.000157318	2	2
Q62468	VILI_MOUSE	827	0.0000891	1	3
Q62470	ITA3_MOUSE	1053	0.000262613	1	1
Q62504	MINT_MOUSE	3644	0.0000924	2	2
Q62507	COCH_MOUSE	552	0.0000377	1	1
Q62559	IFT52_MOUSE	426	0.000071	1	1
Q63850	NUP62_MOUSE	526	0.0000666	1	1
Q63955	PO4F3_MOUSE	338	0.0000554	1	1
Q63959	KCNC3_MOUSE	769	0.000126704	1	1
Q63994	CD33_MOUSE	403	0.000163178	1	1
Q63ZW7	INADL_MOUSE	1834	0.000337876	2	2
Q64018	GLRA1_MOUSE	457	0.000189359	1	1
Q64092	TFE3_MOUSE	572	0.00022205	1	1
Q640L3	CCPG1_MOUSE	753	0.000194462	1	1
Q640L5	CCD18_MOUSE	1455	0.000247757	2	2
Q640M1	UT14A_MOUSE	767	0.000225732	3	3
Q640M6	GDPD5_MOUSE	607	0.000084	1	1
Q64127	TIF1A_MOUSE	1051	0.00014713	2	2
Q641K5	NUAK1_MOUSE	658	0.0000277	1	1
Q64261	CDK6_MOUSE	326	0.001475268	1	1
Q64281	LIRB4_MOUSE	335	0.000071	1	1
Q64282	IFIT1_MOUSE	463	0.0000237	1	1
Q64291	K1C12_MOUSE	487	0.000156819	1	1
Q64327	MEA1_MOUSE	174	0.0000617	1	1
Q64331	MYO6_MOUSE	1265	0.00013775	2	2
Q64332	SYN2_MOUSE	586	0.0000604	1	1
Q64337	SQSTM_MOUSE	442	0.000018	1	1
Q64338	PDE1C_MOUSE	706	0.0000406	1	1
Q64436	ATP4A_MOUSE	1033	0.000127426	1	1
Q64481	CP3AG_MOUSE	504	0.0000831	1	1
Q64512	PTN13_MOUSE	2453	0.000206423	1	1
Q64518	AT2A3_MOUSE	1038	0.000224116	1	1
Q64519	SDC3_MOUSE	442	0.000134939	1	1
Q64521	GPDM_MOUSE	727	0.0000842	1	2
Q64691	CAN3_MOUSE	821	0.0000749	1	1
Q64727	VINC_MOUSE	1066	0.000141716	1	1
Q64731	FOXL1_MOUSE	336	0.0000209	1	1
Q64739	COBA2_MOUSE	1736	0.000128491	1	1
Q65Z40	WAPL_MOUSE	1200	0.0000364	2	2
Q66JQ7	KNL1_MOUSE	1612	0.00000949	1	1
Q66JS6	EI3JB_MOUSE	263	0.000118511	1	1
Q66JT7	COQ2_MOUSE	374	0.0000383	1	1
Q66JV4	R12BB_MOUSE	834	0.0000167	1	1
Q66T02	PKHG5_MOUSE	1073	0.000150465	1	1
Q672J9	NOX3_MOUSE	568	0.0000928	1	1
Q67FY2	BCL9L_MOUSE	1494	0.0000907	1	1
Q689Z5	SBNO1_MOUSE	1390	0.0000486	1	1
Q68ED2	GRM7_MOUSE	915	0.000175388	1	1
Q68FD5	CLH1_MOUSE	1675	0.000305879	3	3
Q68FD9	K1549_MOUSE	1940	0.000184266	2	2
Q68FE2	ATG9A_MOUSE	551	0.000113613	1	1
Q68FF0	K1841_MOUSE	718	0.000108183	2	2
Q68FF6	GIT1_MOUSE	770	0.0000318	1	1
Q68FG3	SPT2_MOUSE	682	0.0000846	1	1
Q692V3	TTC41_MOUSE	1318	0.000615661	2	2
Q69Z23	DYH17_MOUSE	4481	0.0000873	1	1
Q69Z28	ATS16_MOUSE	1222	0.000174938	1	1
Q69Z37	SAM9L_MOUSE	1561	0.000108559	1	1
Q69Z61	PWP2A_MOUSE	730	0.000107501	1	1
Q69Z66	MYSM1_MOUSE	819	0.0000448	1	1
Q69Z89	RADIL_MOUSE	1099	0.000127313	1	1
Q69Z98	BRSK2_MOUSE	735	0.0000123	1	1
Q69ZA1	CDK13_MOUSE	1511	0.000211349	2	2
Q69ZC8	GPAM1_MOUSE	346	0.0000157	1	1
Q69ZI1	SH3R1_MOUSE	892	0.000243443	2	2
Q69ZJ7	RIC1_MOUSE	1422	0.000045	1	1
Q69ZK0	PREX1_MOUSE	1650	0.000295821	1	2
Q69ZK7	F214A_MOUSE	1075	0.000486019	2	2
Q69ZK9	NLGN2_MOUSE	836	0.000015	1	1
Q69ZL1	FGD6_MOUSE	1399	0.011782794	1	1
Q69ZN6	GNPTA_MOUSE	1235	0.000201676	2	3
Q69ZN7	MYOF_MOUSE	2048	0.000107096	2	2
Q69ZR9	TASOR_MOUSE	1610	0.000232098	2	2
Q69ZS6	SV2C_MOUSE	727	0.000121325	1	1
Q69ZS8	KAZRN_MOUSE	779	0.0000947	1	1
Q69ZU6	THS7A_MOUSE	1645	0.0000332	1	1
Q69ZU8	ANKR6_MOUSE	712	0.0000859	1	1
Q6A009	LTN1_MOUSE	1767	0.0000841	1	1
Q6A025	PPR26_MOUSE	1163	0.0000637	1	1
Q6A026	PDS5A_MOUSE	1332	0.000124898	1	1
Q6A037	N4BP1_MOUSE	893	0.0000607	1	1
Q6A039	TBC12_MOUSE	696	0.000097	1	1
Q6A065	CE170_MOUSE	1588	0.000151211	2	2
Q6A070	TGRM1_MOUSE	1776	0.000207287	1	1
Q6A4L0	S22AD_MOUSE	551	0.000053	1	1
Q6AW69	CGNL1_MOUSE	1298	0.000113698	1	1
Q6BCL1	PRAM_MOUSE	675	0.000126435	2	2
Q6DFV3	RHG21_MOUSE	1944	0.000125001	1	1
Q6DFV5	HELZ_MOUSE	1964	0.000217668	1	1
Q6DFV8	VWDE_MOUSE	926	0.0000708	1	1
Q6DIA2	EX3L4_MOUSE	721	0.000019	1	1
Q6DIA7	CS057_MOUSE	600	0.000503036	2	2
Q6DID3	SCAF8_MOUSE	1268	0.0000733	1	1
Q6DYE8	ENPP3_MOUSE	874	0.0000759	1	1
Q6EBV9	ATG9B_MOUSE	922	0.000194201	1	1
Q6EDY6	CARL1_MOUSE	1374	0.000213487	2	2
Q6GQT1	A2MG_MOUSE	1474	0.000117724	1	1
Q6GQX2	NCK5L_MOUSE	1323	0.000190317	2	2
Q6GUQ1	EGFL8_MOUSE	293	0.000108585	2	2
Q6GYP7	RGPA1_MOUSE	2035	0.000506755	6	7
Q6H1V1	BEST3_MOUSE	669	0.000259389	2	2
Q6I6G8	HECW2_MOUSE	1578	0.0000411	1	1
Q6IFT4	RHG20_MOUSE	1182	0.000104314	1	1
Q6IFX2	K1C42_MOUSE	452	0.0000576	1	1
Q6IFX3	K1C40_MOUSE	439	0.000189965	1	1
Q6IFZ6	K2C1B_MOUSE	572	0.00010959	1	1
Q6IME9	K2C72_MOUSE	520	0.000034	1	1
Q6JPI3	MD13L_MOUSE	2207	0.000112772	1	1
Q6KAQ7	ZZZ3_MOUSE	910	0.0000162	1	1
Q6KAS7	ZN521_MOUSE	1311	0.000227397	1	1
Q6NS45	CCD66_MOUSE	935	0.000329924	3	3
Q6NS46	RRP5_MOUSE	1862	0.00029842	2	2
Q6NS52	DGKB_MOUSE	802	0.0000405	1	1
Q6NS59	F135A_MOUSE	1506	0.0000838	1	1
Q6NV66	ZN646_MOUSE	1788	0.000557482	1	1
Q6NV83	SR140_MOUSE	1029	0.000123739	1	1
Q6NVD0	FREM2_MOUSE	3160	0.000271957	1	1
Q6NVF9	CPSF6_MOUSE	551	0.000216832	2	2
Q6NWW5	KIF24_MOUSE	1356	0.00036693	2	2
Q6NWW9	FND3B_MOUSE	1207	0.000063	1	1
Q6NXH2	MANEA_MOUSE	462	0.004517376	1	2
Q6NXJ0	WWC2_MOUSE	1187	0.000288474	1	1
Q6NXY9	RPC7_MOUSE	223	0.000176564	1	1
Q6NY15	TSG10_MOUSE	697	0.000204891	1	1
Q6NZA9	TAF9B_MOUSE	249	0.000212273	1	1
Q6NZJ6	IF4G1_MOUSE	1600	0.000110661	1	1
Q6NZK8	PTPC1_MOUSE	747	0.000121926	1	1
Q6NZL0	SOGA3_MOUSE	945	0.0000472	1	1
Q6NZL6	TONSL_MOUSE	1363	0.000129813	1	1
Q6NZP1	ZRAB3_MOUSE	1069	0.000161558	1	1
Q6NZP2	GPBL1_MOUSE	473	0.000152281	2	2
Q6NZQ6	ZN740_MOUSE	180	0.000393562	3	3
Q6NZR2	MSD2_MOUSE	559	0.0000315	1	1
Q6P1E1	ZMIZ1_MOUSE	1072	0.0000544	1	1
Q6P1E7	PRIPO_MOUSE	537	0.0000952	2	2
Q6P1E8	EFCB6_MOUSE	1516	0.001239241	1	1
Q6P1G2	KDM2B_MOUSE	1309	0.000238077	2	2
Q6P1I6	PSD2_MOUSE	770	0.000137717	1	1
Q6P2L6	NSD3_MOUSE	1439	0.0000251	1	1
Q6P2L7	GOLM2_MOUSE	435	0.0000633	1	1
Q6P3A1	STMD1_MOUSE	279	0.0001519	1	1
Q6P3Y5	Z280C_MOUSE	742	0.000240104	1	1
Q6P4S8	INT1_MOUSE	2195	0.000157011	1	1
Q6P4U0	THS7B_MOUSE	1607	0.000312017	1	2
Q6P5B0	RRP12_MOUSE	1295	0.000151099	1	1
Q6P5D3	DHX57_MOUSE	1388	0.00000964	1	1
Q6P7W0	SENP6_MOUSE	1132	0.0000117	1	1
Q6P8I4	PCNP_MOUSE	178	0.0000617	1	1
Q6P8U6	LIPP_MOUSE	465	0.0000224	1	1
Q6P9K8	CSKI1_MOUSE	1431	0.0000983	1	1
Q6P9P8	DEN2C_MOUSE	914	0.0000743	1	1
Q6P9Q4	FHOD1_MOUSE	1197	0.000414554	2	2
Q6P9Q6	FKB15_MOUSE	1216	0.000100394	1	1
Q6P9R1	DDX51_MOUSE	639	0.0000349	1	1
Q6P9R4	ARHGI_MOUSE	1405	0.000212341	1	1
Q6P9S1	ATMIN_MOUSE	818	0.000610839	1	1
Q6PAC3	DCA13_MOUSE	445	0.000315817	1	1
Q6PAC4	PCARE_MOUSE	1279	0.000410416	1	1
Q6PAJ1	BCR_MOUSE	1270	0.0003563	1	1
Q6PAJ3	GARE2_MOUSE	880	0.0000279	1	1
Q6PAQ4	REXO4_MOUSE	432	0.000460478	4	4
Q6PB93	GALT2_MOUSE	570	0.0000254	1	1
Q6PCM1	KDM3A_MOUSE	1323	0.0000401	2	2
Q6PCM2	INT6_MOUSE	883	0.000111913	2	2
Q6PCQ0	IQCE_MOUSE	778	0.000133683	1	1
Q6PD05	ZN821_MOUSE	413	0.000281941	2	2
Q6PD21	SHB_MOUSE	503	0.000189351	1	1
Q6PD29	ZN513_MOUSE	541	0.0000321	1	1
Q6PDG8	MON1A_MOUSE	556	0.0000127	1	1
Q6PDI5	ECM29_MOUSE	1840	0.0000249	1	1
Q6PDK2	KMT2D_MOUSE	5588	0.000120059	2	2
Q6PDM2	SRSF1_MOUSE	248	0.000215998	2	2
Q6PDN3	MYLK_MOUSE	1941	0.0000574	1	1
Q6PDQ2	CHD4_MOUSE	1915	0.000345152	2	7
Q6PE87	CF206_MOUSE	622	0.000169053	1	1
Q6PEE2	CTIF_MOUSE	600	0.00170851	1	1
Q6PF93	PK3C3_MOUSE	887	0.000191945	1	1
Q6PFD7	NAIF1_MOUSE	327	0.0000801	1	1
Q6PFH3	DCA15_MOUSE	600	0.0000622	1	1
Q6PFR5	TRA2A_MOUSE	281	0.000177623	2	2
Q6PFX2	BEND6_MOUSE	281	0.000118077	1	2
Q6PFY8	TRI45_MOUSE	580	0.000156864	1	1
Q6PGB8	SMCA1_MOUSE	1046	0.000146845	1	1
Q6PGC1	DHX29_MOUSE	1365	0.0000907	1	1
Q6PGF2	MORN4_MOUSE	146	0.000357412	1	1
Q6PGL7	WASC2_MOUSE	1334	0.0000554	1	1
Q6PH08	ERC2_MOUSE	957	0.000267955	2	2
Q6PHS6	SNX13_MOUSE	957	0.0000984	1	1
Q6PHZ8	KCIP4_MOUSE	250	0.000425435	3	3
Q6PIC6	AT1A3_MOUSE	1013	0.001088171	6	6
Q6PIE5	AT1A2_MOUSE	1020	0.001167495	6	7
Q6PIJ4	NFRKB_MOUSE	1296	0.000047	1	1
Q6PIX9	CQ080_MOUSE	558	0.000264262	1	1
Q6PR54	RIF1_MOUSE	2419	0.000289978	2	2
Q6Q477	AT2B4_MOUSE	1205	0.000355553	2	3
Q6QIY3	SCNAA_MOUSE	1958	0.0000434	2	2
Q6R6I7	RXFP1_MOUSE	758	0.0000594	1	1
Q6R891	NEB2_MOUSE	817	0.000336816	1	1
Q6RT24	CENPE_MOUSE	2474	0.0000517	1	1
Q6S5G4	CXA6_MOUSE	283	0.000146009	1	1
Q6S7F2	E2F7_MOUSE	904	0.000119968	1	1
Q6TDU8	CASC1_MOUSE	730	0.000051	1	1
Q6TL19	GUC2G_MOUSE	1100	0.000208668	1	1
Q6TXD4	DNMBP_MOUSE	1580	0.0000319	1	1
Q6URW6	MYH14_MOUSE	2000	0.00019219	4	4
Q6VGS5	DAPLE_MOUSE	2009	0.000183916	3	3
Q6VNB8	WDFY3_MOUSE	3508	0.0000976	1	1
Q6VNS1	NTRK3_MOUSE	825	0.000076	1	1
Q6W3F0	P4HA3_MOUSE	542	0.000105801	1	1
Q6WKZ8	UBR2_MOUSE	1755	0.000258098	1	1
Q6WQJ1	DGLA_MOUSE	1044	0.000651164	6	6
Q6WVG3	KCD12_MOUSE	327	0.0000457	1	1
Q6X6Z7	TEKT3_MOUSE	490	0.001185017	1	1
Q6ZPE2	MTMR5_MOUSE	1867	0.000265688	3	3
Q6ZPF3	TIAM2_MOUSE	1715	0.0000637	1	1
Q6ZPG2	WDR90_MOUSE	1874	0.000247071	1	1
Q6ZPQ6	PITM2_MOUSE	1335	0.0005909	7	7
Q6ZPR4	KCNT1_MOUSE	1224	0.0000788	1	1
Q6ZPT1	KLHL9_MOUSE	617	0.000164754	1	1
Q6ZPU9	KBP_MOUSE	617	0.0000135	1	1
Q6ZPV2	INO80_MOUSE	1559	0.000199012	3	3
Q6ZPY5	ZN507_MOUSE	941	0.000485719	1	2
Q6ZPZ3	ZC3H4_MOUSE	1304	0.0000387	1	1
Q6ZQ06	CE162_MOUSE	1403	0.000157935	1	1
Q6ZQ11	CHSS1_MOUSE	800	0.000112388	2	2
Q6ZQ12	NINL_MOUSE	1394	0.000200104	2	2
Q6ZQ18	EFR3B_MOUSE	817	0.000152578	1	1
Q6ZQ29	TAOK2_MOUSE	1240	0.000244189	1	1
Q6ZQ82	RHG26_MOUSE	814	0.0000563	1	1
Q6ZQ88	KDM1A_MOUSE	853	0.0000116	1	1
Q6ZQ93	UBP34_MOUSE	3582	0.000175515	1	1
Q6ZQA6	IGSF3_MOUSE	1194	0.000312089	2	2
Q6ZQF0	TOPB1_MOUSE	1515	0.000140518	1	2
Q6ZQH8	NU188_MOUSE	1759	0.000647792	2	2
Q6ZQK5	ACAP2_MOUSE	770	0.0000292	1	1
Q6ZQL4	WDR43_MOUSE	677	0.000216587	1	1
Q6ZQM0	RFFL_MOUSE	377	0.0000222	1	1
Q6ZWQ0	SYNE2_MOUSE	6874	0.000871945	7	7
Q6ZWR6	SYNE1_MOUSE	8799	0.0012274	4	4
Q6ZWX6	IF2A_MOUSE	315	0.000139366	1	1
Q70E20	SNED1_MOUSE	1403	0.000137013	1	1
Q70FJ1	AKAP9_MOUSE	3797	0.000307328	2	2
Q70KY4	FOXO6_MOUSE	559	0.0000926	1	1
Q717B2	TDPZ2_MOUSE	364	0.0000728	1	1
Q71B07	D19L3_MOUSE	716	0.0000142	1	1
Q71FD7	FBLI1_MOUSE	375	0.0000144	1	1
Q71M36	CSPG5_MOUSE	566	0.0000838	1	1
Q75N73	S39AE_MOUSE	489	0.0000861	1	1
Q75NR7	RECQ4_MOUSE	1216	0.000545578	1	1
Q75UR0	ANO5_MOUSE	904	0.0000591	1	1
Q76KJ5	RPA34_MOUSE	399	0.0000777	1	1
Q76LL6	FHOD3_MOUSE	1578	0.000193686	3	3
Q78DX7	ROS1_MOUSE	2340	0.0000259	1	1
Q78IS1	TMED3_MOUSE	221	0.000211393	1	1
Q78TU8	F107A_MOUSE	144	0.000195189	1	1
Q791V5	MTCH2_MOUSE	303	0.000457634	3	3
Q7M6U3	TEX14_MOUSE	1450	0.000065	1	1
Q7M6Y3	PICAL_MOUSE	660	0.000151812	1	2
Q7M732	RTL1_MOUSE	1744	0.0000674	1	1
Q7M742	SG1C1_MOUSE	95	0.000213437	1	1
Q7M760	ZRAN1_MOUSE	708	0.0000537	1	1
Q7M764	U17PE_MOUSE	540	0.0000295	1	1
Q7SIG6	ASAP2_MOUSE	958	0.000226431	2	2
Q7TMB8	CYFP1_MOUSE	1253	0.000260943	3	3
Q7TME0	PLPR4_MOUSE	766	0.001184684	4	4
Q7TMK9	HNRPQ_MOUSE	623	0.0001681	1	1
Q7TMS5	ABCG2_MOUSE	657	0.0000288	1	1
Q7TMV3	FAKD5_MOUSE	762	0.0000704	1	1
Q7TMY8	HUWE1_MOUSE	4377	0.00025375	2	2
Q7TN37	TRPM4_MOUSE	1213	0.00001	1	1
Q7TN79	AKA7G_MOUSE	314	0.0000571	1	1
Q7TNB8	SBNO2_MOUSE	1349	0.000048	1	1
Q7TNC6	KI26B_MOUSE	2112	0.000248255	1	1
Q7TND5	RPF1_MOUSE	349	0.000196142	1	1
Q7TNF8	RIMB1_MOUSE	1846	0.0000967	1	2
Q7TNM2	TRI46_MOUSE	759	0.000140798	1	1
Q7TNP2	2AAB_MOUSE	601	0.0000918	1	1
Q7TNR6	IGS21_MOUSE	468	0.000176913	1	1
Q7TNS8	EPOP_MOUSE	369	0.000214901	1	1
Q7TPB0	PLPR3_MOUSE	716	0.0000798	2	2
Q7TPD1	FBX11_MOUSE	930	0.0000337	1	1
Q7TPD3	ROBO2_MOUSE	1470	0.0000684	1	1
Q7TPH6	MYCB2_MOUSE	4749	0.000292607	2	2
Q7TPR4	ACTN1_MOUSE	892	0.000199939	2	2
Q7TPV2	DZIP3_MOUSE	1204	0.0000606	1	1
Q7TPW1	NEXN_MOUSE	607	0.00034345	3	3
Q7TQ07	DPOLN_MOUSE	864	0.000094	1	1
Q7TQ40	ZIC5_MOUSE	622	0.000144782	1	1
Q7TQ65	TMC4_MOUSE	694	0.0000987	1	1
Q7TQ69	TMC3_MOUSE	1130	0.0000512	1	1
Q7TQ95	LNP_MOUSE	425	0.000042	1	1
Q7TQD2	TPPP_MOUSE	218	0.000332345	3	3
Q7TQG1	PKHA6_MOUSE	1173	0.0000611	1	1
Q7TQH0	ATX2L_MOUSE	1049	0.0000576	1	1
Q7TS63	ZFAT_MOUSE	1237	0.00014174	1	1
Q7TS75	AMER1_MOUSE	1132	0.000372448	2	2
Q7TSC1	PRC2A_MOUSE	2158	0.000209242	1	1
Q7TSF4	LR75A_MOUSE	339	0.0000369	1	1
Q7TSH2	KPBB_MOUSE	1085	0.000807442	3	3
Q7TSH6	SCAF4_MOUSE	1183	0.000155722	1	1
Q7TSJ2	MAP6_MOUSE	906	0.000852415	6	8
Q7TSJ6	LATS2_MOUSE	1042	0.000038	1	1
Q7TT37	ELP1_MOUSE	1333	0.000229963	1	1
Q7TT50	MRCKB_MOUSE	1713	0.0000258	1	1
Q7TT79	MCPH1_MOUSE	822	0.0000218	1	1
Q80SU7	GVIN1_MOUSE	2427	0.000356734	3	3
Q80SX8	PIF1_MOUSE	650	0.000120358	1	1
Q80SY5	PR38B_MOUSE	542	0.000574783	2	2
Q80T03	MUC6_MOUSE	2850	0.0000257	1	1
Q80T14	FRAS1_MOUSE	4010	0.0000748	1	1
Q80T41	GABR2_MOUSE	940	0.001161898	5	6
Q80TA9	EPG5_MOUSE	2572	0.000131056	2	2
Q80TE3	MARH4_MOUSE	409	0.000377139	1	1
Q80TE7	LRRC7_MOUSE	1490	0.00040907	3	3
Q80TI0	ASTRB_MOUSE	738	0.000150405	1	1
Q80TI1	PKHH1_MOUSE	1356	0.000229241	2	2
Q80TJ7	PHF8_MOUSE	1023	0.000175544	1	1
Q80TK0	K1107_MOUSE	1239	0.000300364	1	1
Q80TL1	ADCY2_MOUSE	1090	0.000113114	3	3
Q80TM6	R3HD2_MOUSE	1044	0.0000405	1	1
Q80TN7	NAV3_MOUSE	2359	0.0000352	2	2
Q80TP3	UBR5_MOUSE	2792	0.0000167	1	1
Q80TR1	AGRL1_MOUSE	1466	0.000241393	2	2
Q80TR4	SLIT1_MOUSE	1531	0.0000845	1	1
Q80TT8	CUL9_MOUSE	1865	0.0000589	1	1
Q80U19	DAAM2_MOUSE	1115	0.0000384	1	1
Q80U30	CL16A_MOUSE	1036	0.000029	1	1
Q80U44	ZFY16_MOUSE	1528	0.000143635	1	1
Q80U59	K0232_MOUSE	1396	0.000361881	2	2
Q80U70	SUZ12_MOUSE	741	0.0000129	1	1
Q80U78	PUM1_MOUSE	1189	0.000107156	1	1
Q80U87	UBP8_MOUSE	1080	0.000245288	2	2
Q80UB0	TEST2_MOUSE	333	0.0000804	1	1
Q80UF4	SDCG8_MOUSE	717	0.0000617	1	1
Q80UF7	TCAM1_MOUSE	732	0.000115978	1	1
Q80UG5	SEPT9_MOUSE	583	0.000218752	1	1
Q80UG8	TTLL4_MOUSE	1193	0.000415862	1	1
Q80UJ7	RB3GP_MOUSE	981	0.000145231	1	1
Q80UK0	SESD1_MOUSE	696	0.000344624	2	2
Q80UK7	SAS6_MOUSE	654	0.000063	1	1
Q80US4	ARP5_MOUSE	605	0.000171661	1	1
Q80US8	MAD3_MOUSE	206	0.000034	1	1
Q80UU1	ANKZ1_MOUSE	748	0.000102877	2	2
Q80UW0	H6ST2_MOUSE	612	0.0000805	2	2
Q80UW5	MRCKG_MOUSE	1551	0.000105112	2	2
Q80UZ0	FGD5_MOUSE	1219	0.000413141	3	3
Q80UZ2	SDA1_MOUSE	687	0.0000488	1	1
Q80V31	CE104_MOUSE	926	0.0000205	1	1
Q80VM7	ANR24_MOUSE	985	0.000111626	1	1
Q80VN0	CP100_MOUSE	613	0.000132096	3	3
Q80VP5	CL065_MOUSE	184	0.0000535	1	1
Q80VQ0	AL3B1_MOUSE	468	0.00032662	1	1
Q80W32	DRC9_MOUSE	419	0.000713263	1	1
Q80W37	SPN1_MOUSE	358	0.0000474	1	1
Q80W47	WIPI2_MOUSE	445	0.000218641	1	1
Q80W54	FACE1_MOUSE	475	0.0000855	1	1
Q80W93	HYDIN_MOUSE	5154	0.0000484	2	2
Q80WB0	FND11_MOUSE	326	0.000056	1	1
Q80WC1	UBN2_MOUSE	1314	0.00013798	2	2
Q80WC3	TNC18_MOUSE	2878	0.000176096	2	2
Q80WC9	ACSF4_MOUSE	1100	0.000203484	1	1
Q80WE4	KI20B_MOUSE	1774	0.000231965	2	3
Q80WJ1	GGN_MOUSE	673	0.000141328	1	1
Q80WJ7	LYRIC_MOUSE	579	0.0000524	1	1
Q80WM3	CPLX4_MOUSE	160	0.000501254	1	1
Q80WQ8	M18BP_MOUSE	998	0.0000693	2	2
Q80WT0	JPH4_MOUSE	628	0.0000871	1	1
Q80WV7	SRRM3_MOUSE	648	0.000089	1	1
Q80WW9	DDRGK_MOUSE	315	0.000057	1	1
Q80X76	SPA3F_MOUSE	445	0.0000936	1	1
Q80XB4	NRAP_MOUSE	1728	0.000238395	2	2
Q80XC3	US6NL_MOUSE	819	0.0000637	1	1
Q80XH4	WSCD1_MOUSE	572	0.0000908	1	1
Q80XI3	IF4G3_MOUSE	1579	0.000399001	1	1
Q80XI4	PI42B_MOUSE	416	0.000234514	2	2
Q80XJ2	RN168_MOUSE	565	0.0000389	1	1
Q80XK6	ATG2B_MOUSE	2075	0.000600739	3	3
Q80XL7	MPPE1_MOUSE	396	0.000153113	1	1
Q80XM9	S66A2_MOUSE	271	0.000248324	1	1
Q80XZ4	I22R1_MOUSE	581	0.000245236	2	2
Q80Y56	RBNS5_MOUSE	783	0.000161743	1	1
Q80Y61	BI2L2_MOUSE	522	0.0000166	1	1
Q80Y84	KDM5B_MOUSE	1544	0.000208891	2	2
Q80YQ2	MED23_MOUSE	1367	0.0000132	1	1
Q80YR5	SAFB2_MOUSE	991	0.0000835	2	2
Q80YR7	CLSPN_MOUSE	1315	0.000317743	1	1
Q80YR9	R12BA_MOUSE	836	0.0000247	1	1
Q80YS6	AFAP1_MOUSE	731	0.000772786	3	3
Q80YT9	RBM11_MOUSE	238	0.00019739	1	1
Q80YV2	NIPA_MOUSE	501	0.0000965	2	2
Q80YV4	PANK4_MOUSE	820	0.000151382	1	1
Q80YW5	BSPRY_MOUSE	473	0.0000781	1	1
Q80YX1	TENA_MOUSE	2110	0.0000829	1	1
Q80Z19	MUC2_MOUSE	2680	0.000592706	2	2
Q80Z25	OFD1_MOUSE	1017	0.0000258	1	1
Q80Z37	TOPRS_MOUSE	1033	0.0000414	1	1
Q80ZE5	PAQR8_MOUSE	354	0.00018192	1	1
Q80ZF8	AGRB3_MOUSE	1522	0.0000539	1	1
Q80ZI6	LRSM1_MOUSE	727	0.0000576	1	1
Q80ZJ6	ZER1_MOUSE	779	0.0000433	1	1
Q80ZQ3	CH074_MOUSE	298	0.0000301	1	1
Q80ZU5	CC181_MOUSE	509	0.00020223	1	1
Q80ZX8	SPAG1_MOUSE	901	0.000345519	1	1
Q810A1	ZNF18_MOUSE	556	0.000088	1	1
Q810A7	DDX42_MOUSE	929	0.000241227	2	2
Q810K3	SGPP2_MOUSE	354	0.0000957	1	1
Q810K9	GXLT2_MOUSE	444	0.000196747	1	1
Q810U5	CCD50_MOUSE	305	0.000133919	1	1
Q810V0	MPP10_MOUSE	681	0.00048143	4	4
Q811B1	XYLT1_MOUSE	953	0.0000642	1	1
Q811B3	ATS12_MOUSE	1600	0.00011658	1	1
Q811D0	DLG1_MOUSE	905	0.00052715	5	5
Q811D2	ANR26_MOUSE	1581	0.000968373	3	3
Q811F1	ZBT41_MOUSE	908	0.000191945	1	1
Q811G0	PTHB1_MOUSE	885	0.00022277	1	1
Q811T9	DISC1_MOUSE	852	0.000068	1	1
Q811W0	SOX21_MOUSE	276	0.000148678	2	2
Q8BFQ9	KLH42_MOUSE	493	0.000120538	1	1
Q8BFR4	GNS_MOUSE	544	0.000212061	1	1
Q8BFR5	EFTU_MOUSE	452	0.0000864	1	1
Q8BFT2	HAUS4_MOUSE	363	0.000244166	1	1
Q8BFW9	GTR12_MOUSE	622	0.0000207	1	1
Q8BFY7	PIMRE_MOUSE	231	0.000344914	1	1
Q8BFZ4	FXL21_MOUSE	434	0.000135282	1	1
Q8BG05	ROA3_MOUSE	379	0.000138656	1	1
Q8BG41	PSB11_MOUSE	302	0.000612162	1	3
Q8BG51	MIRO1_MOUSE	631	0.000328479	1	1
Q8BG58	P4HTM_MOUSE	503	0.000420889	2	2
Q8BG60	TXNIP_MOUSE	397	0.000155583	1	1
Q8BG75	TM198_MOUSE	360	0.0000518	1	1
Q8BG89	ZN365_MOUSE	408	0.0000968	2	2
Q8BGB5	LIMD2_MOUSE	128	0.0000706	1	1
Q8BGD5	CPT1C_MOUSE	798	0.000256203	1	1
Q8BGD9	IF4B_MOUSE	611	0.0000995	1	1
Q8BGE5	FANCM_MOUSE	2021	0.000243567	2	2
Q8BGF7	PAN2_MOUSE	1200	0.0000065	1	1
Q8BGG7	UBS3B_MOUSE	638	0.000187451	1	1
Q8BGI7	LRC39_MOUSE	337	0.0000533	1	1
Q8BGM5	BEST2_MOUSE	508	0.0000999	2	2
Q8BGT0	OSTM1_MOUSE	338	0.000164837	1	1
Q8BGT1	FLRT3_MOUSE	649	0.000114664	1	1
Q8BGT5	ALAT2_MOUSE	522	0.000113721	1	1
Q8BGV8	MID51_MOUSE	463	0.000154923	1	1
Q8BGW0	THMS1_MOUSE	636	0.0000166	1	1
Q8BGZ3	DCA12_MOUSE	453	0.000242229	1	1
Q8BH02	TOR4A_MOUSE	426	0.0000743	2	2
Q8BH24	TM9S4_MOUSE	643	0.0000893	1	1
Q8BH31	MFSD8_MOUSE	519	0.000112326	1	1
Q8BH34	SEM3D_MOUSE	777	0.000180404	1	1
Q8BH50	CR025_MOUSE	245	0.0000448	1	1
Q8BH59	CMC1_MOUSE	677	0.000595908	5	5
Q8BH61	F13A_MOUSE	732	0.00018238	1	1
Q8BH64	EHD2_MOUSE	543	0.0000448	1	1
Q8BH70	FBXL4_MOUSE	621	0.00010705	1	1
Q8BH82	NAPEP_MOUSE	396	0.000148281	1	1
Q8BH88	DEP1B_MOUSE	529	0.000116159	1	1
Q8BHD4	FRMD3_MOUSE	595	0.000198126	1	1
Q8BHE0	PRR11_MOUSE	368	0.012169691	1	1
Q8BHE3	ATCAY_MOUSE	372	0.000242236	1	1
Q8BHG1	NRDC_MOUSE	1161	0.0000968	1	1
Q8BHI4	KBTB3_MOUSE	607	0.0000284	1	1
Q8BHJ6	SERC5_MOUSE	461	0.0000162	1	1
Q8BHL3	TB10B_MOUSE	798	0.000101631	1	1
Q8BHS6	ARMX3_MOUSE	379	0.000212333	1	1
Q8BHW6	SPT21_MOUSE	681	0.000360897	1	1
Q8BHZ5	CYREN_MOUSE	157	0.000111817	1	2
Q8BI22	CE128_MOUSE	1102	0.0000199	1	1
Q8BI84	TGO1_MOUSE	1930	0.000231264	2	2
Q8BIE6	FRM4A_MOUSE	1020	0.0000709	1	1
Q8BIG4	FBX28_MOUSE	368	0.000123076	1	2
Q8BIJ6	SYIM_MOUSE	1012	0.000190672	1	1
Q8BIJ7	RUFY1_MOUSE	712	0.000237326	2	2
Q8BIK4	DOCK9_MOUSE	2055	0.000121132	2	3
Q8BIP0	SYDM_MOUSE	653	0.00007	1	1
Q8BIZ6	SNIP1_MOUSE	383	0.000181971	3	4
Q8BJ34	MARF1_MOUSE	1730	0.000105054	2	2
Q8BJ48	NAGPA_MOUSE	517	0.0000418	1	1
Q8BJ90	ZN771_MOUSE	317	0.000117746	1	1
Q8BJD1	ITIH5_MOUSE	952	0.000326545	1	1
Q8BJM3	R3HCL_MOUSE	775	0.000136445	1	1
Q8BJM7	TYW1_MOUSE	721	0.00010727	1	1
Q8BK03	MIGA2_MOUSE	593	0.000212916	1	1
Q8BK08	TMM11_MOUSE	190	0.0000534	1	1
Q8BKE6	CP20A_MOUSE	462	0.0000292	2	2
Q8BKK5	ZN689_MOUSE	500	0.00000815	1	1
Q8BKR5	PPR37_MOUSE	712	0.000107373	1	1
Q8BKT7	THOC5_MOUSE	683	0.00004	1	1
Q8BKT8	HAUS7_MOUSE	364	0.0000817	1	1
Q8BKX1	BAIP2_MOUSE	535	0.0000673	1	1
Q8BKX6	SMG1_MOUSE	3658	0.000147676	1	1
Q8BL03	MCATL_MOUSE	306	0.000126721	1	1
Q8BLG0	PHF20_MOUSE	1010	0.0000812	1	1
Q8BLH5	TSP50_MOUSE	439	0.00015315	1	1
Q8BLH7	HIRP3_MOUSE	601	0.000035	1	1
Q8BLI0	ATL1_MOUSE	1745	0.0000942	1	1
Q8BLK3	LSAMP_MOUSE	341	0.000149004	1	1
Q8BLN5	LSS_MOUSE	733	0.0000473	1	1
Q8BLQ0	F124B_MOUSE	456	0.000304431	2	2
Q8BLR2	CPNE4_MOUSE	557	0.0000188	1	1
Q8BLR5	PSD4_MOUSE	1005	0.000273764	1	1
Q8BLY2	SYTC2_MOUSE	790	0.000198115	1	1
Q8BMB0	EMSY_MOUSE	1264	0.0000282	1	1
Q8BMD2	DZIP1_MOUSE	852	0.0000262	1	1
Q8BMI0	FBX38_MOUSE	1194	0.000115475	1	1
Q8BMJ2	SYLC_MOUSE	1178	0.000287695	2	2
Q8BMQ2	TF3C4_MOUSE	817	0.000131348	1	1
Q8BMQ3	BNC2_MOUSE	1127	0.00018554	2	2
Q8BMS9	RASF2_MOUSE	326	0.000167247	1	1
Q8BN21	VRK2_MOUSE	503	0.000425878	1	1
Q8BN59	LARP6_MOUSE	492	0.0000438	1	1
Q8BND4	INT6L_MOUSE	861	0.000166495	1	1
Q8BNE1	TCAF1_MOUSE	924	0.00000925	1	1
Q8BNJ6	NETO2_MOUSE	525	0.0000355	1	1
Q8BNU0	ARMC6_MOUSE	468	0.000152785	1	1
Q8BNX7	NRAC_MOUSE	165	0.0000675	1	1
Q8BP40	PPA6_MOUSE	418	0.0000818	1	1
Q8BP67	RL24_MOUSE	157	0.0000251	1	1
Q8BP78	F10C1_MOUSE	315	0.000034	1	1
Q8BP86	SNPC4_MOUSE	1333	0.0000365	1	1
Q8BPM0	DAAM1_MOUSE	1077	0.0000831	1	1
Q8BPN8	DMXL2_MOUSE	3032	0.000242397	3	3
Q8BPP0	ZN436_MOUSE	452	0.000101685	1	2
Q8BPP5	LYPD6_MOUSE	171	0.000105502	1	1
Q8BPQ7	SGSM1_MOUSE	1093	0.000066	1	1
Q8BPU7	ELMO1_MOUSE	727	0.000292766	2	2
Q8BPX9	S15A3_MOUSE	578	0.000342568	1	1
Q8BQ30	PPR18_MOUSE	594	0.000106026	1	1
Q8BQ33	TICRR_MOUSE	1889	0.000282442	1	1
Q8BQC8	RBAK_MOUSE	711	0.000285329	1	1
Q8BQM8	EMAL5_MOUSE	1977	0.000273845	1	1
Q8BQM9	MD12L_MOUSE	2157	0.0000104	1	1
Q8BQT2	DIK1C_MOUSE	410	0.000204646	1	1
Q8BQY8	HUS1_MOUSE	280	0.0000308	1	1
Q8BQZ4	RLGPB_MOUSE	1484	0.001183085	7	9
Q8BR27	F214B_MOUSE	538	0.00563429	1	1
Q8BR63	F177A_MOUSE	207	0.000147671	2	2
Q8BR76	MKS3_MOUSE	992	0.000288564	1	1
Q8BR86	KIRR3_MOUSE	778	0.0000231	1	1
Q8BR92	PALM2_MOUSE	376	0.000188084	1	1
Q8BR93	HARB1_MOUSE	349	0.000039	1	1
Q8BRC6	CFA91_MOUSE	783	0.0000126	1	1
Q8BRK9	MA2A2_MOUSE	1152	0.0000934	1	1
Q8BRN9	C2D1B_MOUSE	848	0.000328312	1	1
Q8BRT1	CLAP2_MOUSE	1286	0.000058	1	1
Q8BRU6	VMAT2_MOUSE	517	0.0000654	1	1
Q8BS35	ALKMO_MOUSE	447	0.000174061	1	1
Q8BSA9	TYW3_MOUSE	257	0.0000103	1	1
Q8BSF5	KLH38_MOUSE	581	0.0000862	1	1
Q8BSS9	LIPA2_MOUSE	1257	0.000293786	1	1
Q8BSV3	BEND7_MOUSE	434	0.000235029	1	1
Q8BT07	CEP55_MOUSE	462	0.0000973	1	1
Q8BTF7	DNLI4_MOUSE	911	0.000183275	1	1
Q8BTI9	PK3CB_MOUSE	1064	0.000370986	1	1
Q8BTJ4	ENPP4_MOUSE	456	0.000653409	1	1
Q8BTK5	SMYD4_MOUSE	799	0.000130513	1	1
Q8BTV2	CPSF7_MOUSE	471	0.00016251	1	1
Q8BTW8	CK5P1_MOUSE	588	0.000130048	1	1
Q8BTY2	S4A7_MOUSE	1034	0.001001788	3	3
Q8BTY8	SCFD2_MOUSE	684	0.0000506	1	1
Q8BU91	S26A9_MOUSE	790	0.000013	1	1
Q8BUG5	CAYP2_MOUSE	550	0.0000919	1	1
Q8BUH8	SENP7_MOUSE	1037	0.0000122	1	1
Q8BUP8	FA43A_MOUSE	424	0.000067	1	1
Q8BUV3	GEPH_MOUSE	769	0.000113629	1	1
Q8BUX5	RHBG_MOUSE	455	0.0000342	1	1
Q8BUY8	GASP2_MOUSE	826	0.0000117	1	1
Q8BV57	SRCRL_MOUSE	1371	0.000117002	1	1
Q8BV79	TRNK1_MOUSE	2999	0.000271264	3	3
Q8BVD5	MPP7_MOUSE	576	0.000127827	2	2
Q8BVE3	VATH_MOUSE	483	0.0000949	1	1
Q8BVE8	NSD2_MOUSE	1365	0.000520152	3	3
Q8BVF4	CCD30_MOUSE	654	0.000129027	2	3
Q8BVI5	STX16_MOUSE	326	0.000048	1	1
Q8BVT6	PP2D1_MOUSE	620	0.00031569	2	2
Q8BVV7	CEP95_MOUSE	827	0.000158162	1	1
Q8BVW0	GANC_MOUSE	898	0.000122066	1	1
Q8BW75	AOFB_MOUSE	520	0.0000269	1	1
Q8BW86	ARG33_MOUSE	850	0.0000227	1	1
Q8BW94	DYH3_MOUSE	4083	0.0000955	1	2
Q8BWA8	ARHGJ_MOUSE	802	0.0000936	1	1
Q8BWC0	TPC2_MOUSE	731	0.000017	1	1
Q8BWD2	IP6K3_MOUSE	396	0.000156257	1	1
Q8BWF0	SSDH_MOUSE	523	0.0000651	1	1
Q8BWU3	F131A_MOUSE	361	0.000179668	1	1
Q8BWU8	AT2L1_MOUSE	499	0.0000544	1	1
Q8BWW9	PKN2_MOUSE	983	0.000144816	1	2
Q8BWY2	CLC1A_MOUSE	269	0.000172556	2	2
Q8BX02	KANK2_MOUSE	843	0.000112724	1	1
Q8BX22	SALL4_MOUSE	1067	0.000379296	1	1
Q8BX46	SKOR1_MOUSE	964	0.0000186	1	1
Q8BX70	VP13C_MOUSE	3748	0.00010339	1	1
Q8BXA1	GOLI4_MOUSE	655	0.000098	1	1
Q8BXA6	CLD17_MOUSE	224	0.0000551	1	1
Q8BXG3	IFT57_MOUSE	429	0.000270881	2	2
Q8BXJ8	Z385B_MOUSE	482	0.0000277	1	1
Q8BXN7	PPM1K_MOUSE	372	0.0000651	1	1
Q8BXR5	NALCN_MOUSE	1738	0.0000388	1	1
Q8BXX2	ZBT49_MOUSE	756	0.0000124	1	1
Q8BY71	HAT1_MOUSE	416	0.0000279	1	1
Q8BY87	UBP47_MOUSE	1376	0.000234337	1	1
Q8BYC6	TAOK3_MOUSE	898	0.0000721	1	1
Q8BYI9	TENR_MOUSE	1358	0.000212007	2	2
Q8BYJ6	TBCD4_MOUSE	1307	0.000187579	1	1
Q8BYK5	PHAR3_MOUSE	558	0.0000152	1	1
Q8BYK8	ZC3H6_MOUSE	1177	0.0000197	1	1
Q8BYM5	NLGN3_MOUSE	825	0.000199479	2	2
Q8BYM7	RSH4A_MOUSE	716	0.0000698	1	1
Q8BYM8	SYCM_MOUSE	551	0.000187781	1	1
Q8BYN3	ITPK1_MOUSE	419	0.000105749	1	1
Q8BYP3	RHOF_MOUSE	211	0.0000311	1	1
Q8BYR2	LATS1_MOUSE	1129	0.0000498	1	1
Q8BYR5	CAPS2_MOUSE	1297	0.0000618	1	1
Q8BYR8	S41A2_MOUSE	573	0.0000638	1	1
Q8BYW1	RHG25_MOUSE	648	0.000113485	1	1
Q8BYY4	TT39B_MOUSE	617	0.000102811	2	2
Q8BYZ7	ELMO3_MOUSE	720	0.0000429	1	1
Q8BZ20	PAR12_MOUSE	711	0.0000771	1	1
Q8BZ21	KAT6A_MOUSE	2003	0.000346913	1	1
Q8BZ33	TENS4_MOUSE	696	0.000142979	1	1
Q8BZ36	RINT1_MOUSE	792	0.00020727	1	1
Q8BZ39	NMUR2_MOUSE	395	0.000193491	1	1
Q8BZ47	ZN609_MOUSE	1413	0.0000907	1	1
Q8BZ71	STAC3_MOUSE	360	0.000049	1	1
Q8BZ89	ZN322_MOUSE	410	0.000199969	2	2
Q8BZL4	GPR22_MOUSE	432	0.000229151	1	1
Q8BZN6	DOC10_MOUSE	2150	0.0000563	1	1
Q8BZQ2	CRLD2_MOUSE	495	0.0000877	1	1
Q8BZW2	SWAHB_MOUSE	760	0.0000488	1	1
Q8C088	EGFEM_MOUSE	590	0.0000953	1	1
Q8C0C4	CCSE1_MOUSE	895	0.0000119	1	1
Q8C0D0	TRUB1_MOUSE	338	0.000157309	1	1
Q8C0D5	EFL1_MOUSE	1127	0.000286017	1	1
Q8C0D9	CEP68_MOUSE	733	0.0000478	1	1
Q8C0G2	T3JAM_MOUSE	513	0.003157317	1	3
Q8C0J2	A16L1_MOUSE	607	0.0000735	1	1
Q8C0L8	COG5_MOUSE	829	0.000148748	1	1
Q8C0L9	GPCP1_MOUSE	675	0.00022521	1	1
Q8C0S1	DI3L1_MOUSE	1053	0.000431564	1	1
Q8C0T5	SI1L1_MOUSE	1782	0.000420543	3	3
Q8C0V7	SMKW_MOUSE	499	0.0000673	1	1
Q8C0X0	LCA5L_MOUSE	730	0.0000282	1	1
Q8C0Y1	TGIF2_MOUSE	237	0.000316444	1	1
Q8C115	PKHH2_MOUSE	1491	0.000265565	2	2
Q8C119	NDNF_MOUSE	568	0.000108891	1	1
[truncated: 1,640 more rows]
