# Supplementary material for: Isolation and Characterization of Multi-Protein Complexes Enriched in the K-Cl Co-transporter 2 From Brain Plasma Membranes
Source: Front Mol Neurosci. 2020 Oct 22;13:563091. doi: 10.3389/fnmol.2020.563091 (PMC7643010; doi:10.3389/fnmol.2020.563091)
Supplement: Supplementary file 13 [file Data_Sheet_11.CSV]

Accession Number	Protein Name	Molecular Weight	Spectral Index	Unique Peptides	Number of Spectra
A0A0A6YY25	BTBDI_MOUSE	723	0.000190273	1	1
A0JLY1	CC173_MOUSE	547	0.000652258	3	3
A0JNT9	BICL1_MOUSE	577	0.000226952	2	2
A0JP43	EFCB5_MOUSE	1406	0.0000328	1	1
A1A547	PGRP3_MOUSE	347	0.000147407	1	1
A1KXC4	FAIM3_MOUSE	422	0.00006	1	1
A2A4P0	DHX8_MOUSE	1244	0.0000123	1	1
A2A699	F1712_MOUSE	822	0.0000471	1	1
A2A6A1	GPTC8_MOUSE	1505	0.0000792	2	2
A2A7Q9	RN19B_MOUSE	732	0.000153516	2	2
A2A870	FBF1_MOUSE	1173	0.0000142	1	1
A2A884	ZEP3_MOUSE	2348	0.000116056	1	1
A2A891	CMTA1_MOUSE	1682	0.0000832	1	1
A2A8L5	PTPRF_MOUSE	1898	0.000143603	1	1
A2A995	FYB2_MOUSE	729	0.000441979	3	6
A2A9A2	DMTA2_MOUSE	531	0.0000381	1	1
A2AAE1	K1109_MOUSE	5005	0.0000355	1	1
A2AAY5	SPD2B_MOUSE	908	0.00032438	2	2
A2AB59	RHG27_MOUSE	869	0.000960146	1	2
A2ABU4	MYOM3_MOUSE	1439	0.0000146	2	2
A2AC93	DNAI2_MOUSE	623	0.0000447	1	1
A2ACP1	TT39A_MOUSE	578	0.000218921	1	1
A2AD83	FRMD7_MOUSE	703	0.000155579	2	2
A2AEV7	CC120_MOUSE	629	0.000153291	1	1
A2AF47	DOC11_MOUSE	2073	0.0000499	1	1
A2AG50	MA7D2_MOUSE	781	0.000073	2	2
A2AGL3	RYR3_MOUSE	4863	0.000373318	3	3
A2AGT5	CKAP5_MOUSE	2032	0.000301278	1	1
A2AHG0	LZTS3_MOUSE	700	0.0000911	1	1
A2AIP0	F166B_MOUSE	273	0.000200877	1	1
A2AIV2	VIR_MOUSE	1811	0.000463304	2	2
A2AJ76	HMCN2_MOUSE	5100	0.0000782	1	1
A2AJQ3	D19L4_MOUSE	722	0.000453755	1	1
A2AJT4	PNISR_MOUSE	805	0.0000412	1	1
A2AKB4	FRPD1_MOUSE	1549	0.000126894	1	1
A2AKB9	DCA10_MOUSE	566	0.000193002	1	1
A2AKE7	ACL10_MOUSE	346	0.0000205	1	1
A2AKX3	SETX_MOUSE	2646	0.000125824	3	3
A2AKY4	Z804A_MOUSE	1200	0.00000535	1	1
A2AL36	CNTRL_MOUSE	2334	0.000309668	1	1
A2ALS5	RPGP1_MOUSE	663	0.0000742	1	1
A2AN08	UBR4_MOUSE	5180	0.0000845	1	1
A2ANU3	SYNG1_MOUSE	258	0.000113724	1	1
A2AP18	PLCH2_MOUSE	1501	0.000577043	3	3
A2APT9	KLD7A_MOUSE	773	0.000088	1	1
A2APV2	FMNL2_MOUSE	1086	0.0000458	1	1
A2APX8	SCN1A_MOUSE	2009	0.001060693	6	6
A2AQ25	SKT_MOUSE	1946	0.000458045	1	1
A2AQP0	MYH7B_MOUSE	1941	0.000109592	1	1
A2AR02	PPIG_MOUSE	752	0.000249022	2	2
A2ARP1	VIP1_MOUSE	1436	0.000476581	2	2
A2ARV4	LRP2_MOUSE	4660	0.000681169	1	1
A2ARZ3	FSIP2_MOUSE	6995	0.000140088	2	2
A2ASS6	TITIN_MOUSE	35213	0.002438003	14	16
A2AT37	RENT2_MOUSE	1269	0.0000434	1	1
A2AU72	ARMC3_MOUSE	881	0.000219144	1	1
A2AUM9	CE152_MOUSE	1736	0.000353064	2	2
A2AV25	FBCD1_MOUSE	459	0.0000589	1	1
A2AVA0	SVEP1_MOUSE	3567	0.0000611	1	1
A2AWA9	RBGP1_MOUSE	1064	0.000206388	2	3
A2AWL7	MGAP_MOUSE	3003	0.000115827	1	1
A2AWP8	ARGAL_MOUSE	1280	0.0000675	1	1
A2BH40	ARI1A_MOUSE	2283	0.000624625	1	1
A2CG63	ARI4B_MOUSE	1314	0.0000472	1	1
A2RSY6	TRM1L_MOUSE	728	0.000297718	1	1
A2RT67	DEND3_MOUSE	1274	0.00000517	1	1
A2RT91	ANKAR_MOUSE	1465	0.0000504	1	1
A2VDH3	LRC38_MOUSE	298	0.0000761	1	1
A3KFM7	CHD6_MOUSE	2711	0.0000402	1	1
A3KG59	P20D2_MOUSE	431	0.0000892	1	1
A3KGF7	PLCB2_MOUSE	1181	0.000137515	1	1
A3KGK3	FR1L4_MOUSE	1992	0.000104593	1	1
A3KGS3	RGPA2_MOUSE	1872	0.000190933	1	1
A3KGV1	ODFP2_MOUSE	830	0.000673341	2	4
A4Q9F1	TTLL8_MOUSE	832	0.0000383	1	1
A4Q9F3	TTL10_MOUSE	704	0.000101882	2	2
A4Q9F6	TTL13_MOUSE	804	0.0000165	1	1
A6BLY7	K1C28_MOUSE	462	0.000137799	1	1
A6H5Y1	MPP9_MOUSE	991	0.0000645	1	1
A6H603	NWD1_MOUSE	1563	0.0000209	1	1
A6H619	PHRF1_MOUSE	1682	0.001105576	2	2
A6H687	SAC31_MOUSE	427	0.000212399	1	1
A6H8H2	DEN4C_MOUSE	1906	0.000348593	1	1
A6H8H5	KCNB2_MOUSE	907	0.000231565	2	2
A6PWD2	FHAD1_MOUSE	1420	0.000247843	3	3
A6X8Z5	RHG31_MOUSE	1425	0.000100127	1	1
A9JSM3	TM238_MOUSE	176	0.000176795	1	1
B0F2B4	NLGN4_MOUSE	945	0.00036397	2	2
B0QZF7	PRCA1_MOUSE	307	0.0000104	1	1
B0V2N1	PTPRS_MOUSE	1907	0.0000759	1	1
B1ARD6	SLFN9_MOUSE	910	0.000133151	1	1
B1ARD8	SLFN8_MOUSE	910	0.000674285	2	3
B1AT66	MOT7_MOUSE	607	0.000276227	1	1
B1ATG9	TIKI2_MOUSE	517	0.0000796	1	1
B1AUS7	SSXA1_MOUSE	101	0.000124538	1	1
B1AVH7	TBD2A_MOUSE	922	0.000203767	1	2
B1AWL2	ZN462_MOUSE	2495	0.000958832	4	4
B1AWN6	SCN2A_MOUSE	2006	0.002372542	9	9
B1AXH1	NHSL2_MOUSE	1219	0.000100922	1	1
B1AY13	UBP24_MOUSE	2617	0.000161834	1	1
B1AZI6	THOC2_MOUSE	1594	0.000221684	3	3
B2RPV6	MMRN1_MOUSE	1210	0.0000222	1	1
B2RQL2	STOX1_MOUSE	990	0.000181507	2	2
B2RR83	YTDC2_MOUSE	1445	0.0000666	1	1
B2RRE4	Z518B_MOUSE	1077	0.000135919	1	1
B2RRF6	Z518A_MOUSE	1478	0.0000217	1	1
B2RRL2	JERKL_MOUSE	523	0.0000416	1	1
B2RSH2	GNAI1_MOUSE	354	0.0000368	1	1
B2RU80	PTPRB_MOUSE	1998	0.000232541	2	2
B2RUR4	KPRP_MOUSE	657	0.0000416	1	1
B2RW38	CFA58_MOUSE	873	0.0005257	2	2
B2RX14	TUT4_MOUSE	1644	0.0000962	1	1
B2RX88	CSPP1_MOUSE	1205	0.000136787	1	1
B2RY56	RBM25_MOUSE	838	0.000831177	3	3
B5TVM2	ILDR2_MOUSE	661	0.000249435	1	2
B9EHT4	CLIP3_MOUSE	547	0.000170578	1	1
B9EJ57	MTF1B_MOUSE	379	0.000278377	1	1
B9EJ80	PDZD8_MOUSE	1147	0.0000118	1	1
B9EJ86	OSBL8_MOUSE	889	0.0000182	1	1
B9EJV3	GRB1L_MOUSE	1913	0.000107919	1	1
B9EKI3	TMF1_MOUSE	1091	0.0000759	1	2
B9EKR1	PTPRZ_MOUSE	2312	0.000306326	1	1
C0LLJ0	IMA8_MOUSE	499	0.000342529	1	1
C6KI89	CTSG2_MOUSE	1145	0.000251328	1	1
D0G895	ACE3_MOUSE	737	0.000074	1	1
D2EAC2	ZBED6_MOUSE	980	0.000165632	2	2
D2J0Y4	CJ090_MOUSE	644	0.000169678	1	1
D3YTS9	PPAT_MOUSE	425	0.00013101	1	1
D3YU32	T13C1_MOUSE	604	0.000122891	1	1
D3YVF0	AKAP5_MOUSE	745	0.000567144	3	3
D3YXG0	HMCN1_MOUSE	5634	0.001157608	3	3
D3YXK2	SAFB1_MOUSE	937	0.000132848	2	2
D3YYU8	OBSL1_MOUSE	1804	0.000345058	1	2
D3YZI9	PGBD5_MOUSE	523	0.001323483	1	1
D3YZU1	SHAN1_MOUSE	2167	0.000215363	1	1
D3Z1D3	CEFIP_MOUSE	1412	0.0000798	1	1
D3Z5T1	CCD78_MOUSE	437	0.000167077	1	1
D3Z750	MRO2A_MOUSE	1679	0.0000422	1	1
D3Z7H8	CILP2_MOUSE	1162	0.000442939	1	1
D3Z7P3	GLSK_MOUSE	674	0.0000114	1	1
E1U8D0	SOGA1_MOUSE	1418	0.000241982	1	1
E5FYH1	TOPZ1_MOUSE	1653	0.0000365	1	1
E9PV24	FIBA_MOUSE	789	0.0000201	1	1
E9PVX6	KI67_MOUSE	3177	0.000169669	2	2
E9PW05	ZFP54_MOUSE	585	0.000356106	1	1
E9PYH6	SET1A_MOUSE	1716	0.0000541	1	1
E9PZJ8	ASCC3_MOUSE	2198	0.00031044	1	1
E9PZM4	CHD2_MOUSE	1827	0.000252433	4	4
E9PZQ0	RYR1_MOUSE	5035	0.001101521	4	5
E9Q173	BTBDG_MOUSE	522	0.0000337	1	1
E9Q1U1	CC171_MOUSE	1324	0.000179826	2	2
E9Q2M9	WDFY4_MOUSE	3183	0.0000627	1	1
E9Q2Z1	CECR2_MOUSE	1453	0.0000895	1	1
E9Q309	CE350_MOUSE	3095	0.000356599	3	3
E9Q394	AKP13_MOUSE	2776	0.000500442	2	2
E9Q3L2	PI4KA_MOUSE	2105	0.0000962	1	1
E9Q3S4	M3K19_MOUSE	1311	0.0000763	1	1
E9Q401	RYR2_MOUSE	4966	0.00028381	3	3
E9Q4F7	ANR11_MOUSE	2643	0.000230661	2	2
E9Q4S1	PDE8B_MOUSE	865	0.000052	1	1
E9Q555	RN213_MOUSE	5152	0.0010874	2	2
E9Q557	DESP_MOUSE	2883	0.00089061	8	8
E9Q5F9	SETD2_MOUSE	2537	0.000123829	3	3
E9Q5K9	YTDC1_MOUSE	736	0.000133135	2	2
E9Q6J5	BD1L1_MOUSE	3032	0.000686491	2	2
E9Q6Z5	AUNIP_MOUSE	340	0.000012	1	1
E9Q784	ZC3HD_MOUSE	1729	0.000334935	4	4
E9Q793	JHY_MOUSE	770	0.0000303	1	1
E9Q7D5	ARHG5_MOUSE	1581	0.0000698	1	1
E9Q8I9	FRY_MOUSE	3020	0.000172981	1	1
E9Q8T2	PRD15_MOUSE	1174	0.0000387	1	1
E9Q8T7	DYH1_MOUSE	4250	0.00017861	1	1
E9Q9F6	CTSRD_MOUSE	805	0.000143161	1	1
E9Q9K5	TRDN_MOUSE	693	0.0000456	1	1
E9Q9R9	DLG5_MOUSE	1921	0.000841172	3	3
E9QAM5	HELZ2_MOUSE	2947	0.000382004	1	1
F6ZDS4	TPR_MOUSE	2431	0.00022698	1	1
F7BJB9	MORC3_MOUSE	942	0.000151792	1	1
F8VPN2	TEX15_MOUSE	2785	0.000064	1	1
F8VPQ2	ARI4A_MOUSE	1261	0.0000142	1	1
F8VPU2	FARP1_MOUSE	1048	0.000347787	3	3
F8VPZ5	ERCC6_MOUSE	1481	0.0000283	1	1
G3UW36	C97D2_MOUSE	98	0.0000149	1	1
G3UYX5	RGS22_MOUSE	1258	0.0000701	1	1
G3UZ78	ADGB_MOUSE	1657	0.0000948	1	1
G3X912	SPRTN_MOUSE	497	0.0000434	1	1
G3X9C2	FBX50_MOUSE	266	0.0000716	1	1
G3X9K3	BIG1_MOUSE	1846	0.000109837	1	1
G3X9R7	RN148_MOUSE	316	0.002865419	1	1
G3XA57	RFIP2_MOUSE	512	0.0000611	1	1
G5E829	AT2B1_MOUSE	1220	0.00046951	2	2
G5E861	SCLT1_MOUSE	688	0.000328464	2	2
G5E869	ZN142_MOUSE	1843	0.000166039	1	1
G5E8D7	OOSP3_MOUSE	195	0.0000769	1	1
G5E8K5	ANK3_MOUSE	1961	0.00033339	3	4
J3QMY9	TO6BL_MOUSE	579	0.0000462	1	1
L0N7N1	KIF14_MOUSE	1674	0.000116805	1	1
O08528	HXK2_MOUSE	917	0.0000334	1	1
O08553	DPYL2_MOUSE	572	0.000233937	1	1
O08575	EYA2_MOUSE	532	0.000155088	1	1
O08576	RUN3A_MOUSE	446	0.000112564	1	4
O08599	STXB1_MOUSE	594	0.000141765	1	1
O08648	M3K4_MOUSE	1597	0.000373694	2	2
O08739	AMPD3_MOUSE	766	0.0000397	1	1
O08749	DLDH_MOUSE	509	0.0000755	1	1
O08784	TCOF_MOUSE	1320	0.0000257	1	1
O08789	MNT_MOUSE	591	0.0000328	1	1
O08848	RO60_MOUSE	538	0.001019482	2	2
O08850	RGS5_MOUSE	181	0.0000644	1	1
O08901	BUB1_MOUSE	1058	0.000361596	2	2
O08908	P85B_MOUSE	722	0.000061	1	1
O08912	GALT1_MOUSE	559	0.0000319	1	1
O08919	NUMBL_MOUSE	604	0.000948943	4	5
O08989	RASM_MOUSE	208	0.001510706	1	2
O09005	DEGS1_MOUSE	323	0.0000382	1	1
O09030	I13R1_MOUSE	424	0.0000606	1	1
O09101	PIGF_MOUSE	219	0.00058562	2	2
O35047	HOP2_MOUSE	217	0.0000392	1	1
O35071	KIF1C_MOUSE	1100	0.0000662	1	1
O35082	KLOT_MOUSE	1014	0.00015449	1	1
O35144	TERF2_MOUSE	541	0.000102314	1	1
O35161	CELR1_MOUSE	3034	0.0000213	1	1
O35219	KCNH2_MOUSE	1162	0.0000489	1	1
O35231	KIFC3_MOUSE	824	0.0000509	1	1
O35242	FAN_MOUSE	920	0.000102096	1	1
O35309	NMI_MOUSE	314	0.000017	1	1
O35326	SRSF5_MOUSE	269	0.0000163	1	1
O35350	CAN1_MOUSE	713	0.000102617	1	1
O35375	NRP2_MOUSE	931	0.0000785	1	1
O35382	EXOC4_MOUSE	975	0.0000865	1	1
O35435	PYRD_MOUSE	395	0.000110616	1	1
O35445	RNF5_MOUSE	180	0.000038	1	1
O35454	CLCN6_MOUSE	870	0.000192784	2	2
O35492	CLK3_MOUSE	638	0.000846292	1	1
O35526	STX1A_MOUSE	288	0.0000447	1	1
O35565	FGF10_MOUSE	209	0.0000677	1	1
O35593	PSDE_MOUSE	310	0.0000307	1	1
O35594	IFT81_MOUSE	676	0.000292553	2	2
O35600	ABCA4_MOUSE	2310	0.0000797	1	1
O35604	NPC1_MOUSE	1277	0.000012	1	1
O35626	RASD1_MOUSE	280	0.0000953	1	1
O35668	HAP1_MOUSE	628	0.00020715	2	2
O35704	SPTC1_MOUSE	473	0.0000861	1	1
O35855	BCAT2_MOUSE	393	0.0000258	1	1
O35902	DSG3_MOUSE	993	0.000322682	1	1
O35936	ALOX8_MOUSE	677	0.0000554	1	1
O35954	PITM1_MOUSE	1243	0.000282977	2	2
O35980	NTH_MOUSE	300	0.000441321	1	1
O54689	CCR6_MOUSE	367	0.000608621	1	1
O54781	SRPK2_MOUSE	681	0.0000183	1	1
O54784	DAPK3_MOUSE	448	0.00021424	1	1
O54824	IL16_MOUSE	1322	0.000072	1	1
O54829	RGS7_MOUSE	469	0.000206795	2	2
O54864	SUV91_MOUSE	412	0.000591591	2	6
O54905	B3GT2_MOUSE	422	0.0000322	1	1
O54909	RDH16_MOUSE	317	0.0000207	1	1
O54918	B2L11_MOUSE	196	0.000819043	1	1
O54926	SIVA_MOUSE	175	0.000133542	1	1
O54931	AKAP2_MOUSE	893	0.0000416	1	1
O54941	SMCE1_MOUSE	411	0.0000357	1	1
O54972	MTG16_MOUSE	620	0.0000665	1	1
O54988	SLK_MOUSE	1233	0.000243595	2	2
O54991	CNTP1_MOUSE	1385	0.000534359	6	6
O54998	FKBP7_MOUSE	218	0.000270854	1	2
O55017	CAC1B_MOUSE	2327	0.000382214	3	3
O55022	PGRC1_MOUSE	195	0.0000714	1	1
O55026	ENTP2_MOUSE	495	0.000391325	1	1
O55040	NMUR1_MOUSE	428	0.0000281	1	1
O55047	TLK2_MOUSE	718	0.0000426	1	1
O55098	STK10_MOUSE	966	0.00022369	2	2
O55106	STRN_MOUSE	780	0.00020859	2	2
O55111	DSG2_MOUSE	1122	0.000101979	1	1
O55131	SEPT7_MOUSE	436	0.0000258	1	1
O55143	AT2A2_MOUSE	1044	0.000373526	2	2
O55176	PJA1_MOUSE	578	0.000134013	1	1
O55201	SPT5H_MOUSE	1082	0.000228949	2	2
O55208	FIGLA_MOUSE	194	0.0000271	1	1
O55222	ILK_MOUSE	452	0.0000215	1	1
O55225	OTOG_MOUSE	2911	0.0000894	1	1
O55226	CHAD_MOUSE	358	0.0000283	1	1
O70161	PI51C_MOUSE	661	0.0000683	1	1
O70201	BIRC5_MOUSE	140	0.0000263	1	1
O70218	HMX1_MOUSE	332	0.0000447	1	1
O70228	ATP9A_MOUSE	1047	0.000419026	2	5
O70274	TP4A2_MOUSE	167	0.00000889	1	1
O70291	GRK4_MOUSE	574	0.0000574	2	2
O70299	MB211_MOUSE	359	0.000126596	1	1
O70422	TF2H4_MOUSE	463	0.0000827	1	1
O70443	GNAZ_MOUSE	355	0.000145873	2	4
O70456	1433S_MOUSE	248	0.0000378	1	1
O70468	MYPC3_MOUSE	1270	0.00000771	1	1
O70469	DOK2_MOUSE	412	0.000248716	1	1
O70503	DHB12_MOUSE	312	0.000129808	1	2
O70548	TELT_MOUSE	167	0.000144609	1	1
O70585	DTNB_MOUSE	659	0.000181508	1	1
O88273	GREM2_MOUSE	168	0.000074	1	1
O88307	SORL_MOUSE	2215	0.000342769	4	4
O88327	CTNL1_MOUSE	731	0.000102396	1	1
O88343	S4A4_MOUSE	1079	0.006271123	5	7
O88346	TNNT1_MOUSE	262	0.000075	1	1
O88351	IKKB_MOUSE	757	0.0000621	1	1
O88379	BAZ1A_MOUSE	1555	0.0000368	1	1
O88384	VTI1B_MOUSE	232	0.0000521	1	1
O88425	NDK6_MOUSE	189	0.000781861	1	4
O88427	CAC1H_MOUSE	2365	0.0000917	2	2
O88441	MTX2_MOUSE	263	0.0000618	1	1
O88444	ADCY1_MOUSE	1118	0.000384193	3	3
O88445	AURKC_MOUSE	276	0.000407072	1	1
O88447	KLC1_MOUSE	541	0.000244897	1	2
O88448	KLC2_MOUSE	599	0.000333742	1	1
O88456	CPNS1_MOUSE	269	0.000154314	1	1
O88466	ZN106_MOUSE	1888	0.000221694	1	1
O88485	DC1I1_MOUSE	628	0.000193444	1	1
O88513	GEMI_MOUSE	206	0.000064	1	1
O88522	NEMO_MOUSE	412	0.0000423	1	1
O88532	ZFR_MOUSE	1074	0.000065	1	1
O88533	DDC_MOUSE	480	0.0000641	1	1
O88561	S27A3_MOUSE	667	0.0000211	1	1
O88566	AXIN2_MOUSE	840	0.000135497	1	1
O88572	LRP6_MOUSE	1613	0.00000199	1	1
O88576	S6A18_MOUSE	615	0.000124022	1	1
O88609	LMX1B_MOUSE	395	0.0000298	1	1
O88622	PARG_MOUSE	969	0.0000499	1	1
O88623	UBP2_MOUSE	613	0.000218766	1	1
O88665	BRD7_MOUSE	651	0.000554463	1	5
O88700	BLM_MOUSE	1416	0.0000429	1	1
O88704	HCN1_MOUSE	910	0.0000864	1	2
O88735	MAP7_MOUSE	730	0.0000332	1	1
O88741	GDAP1_MOUSE	358	0.000049	1	1
O88746	TOM1_MOUSE	492	0.000121298	1	1
O88783	FA5_MOUSE	2183	0.000392461	2	3
O88809	DCX_MOUSE	366	0.000107955	1	1
O88848	ARL6_MOUSE	186	0.0000631	1	1
O88878	ZFAN5_MOUSE	213	0.000298423	1	1
O88907	PIAS1_MOUSE	651	0.0000648	1	2
O88935	SYN1_MOUSE	706	0.000107717	1	1
O88998	NOE1_MOUSE	485	0.0000868	1	1
O89020	AFAM_MOUSE	608	0.00000938	1	1
O89026	ROBO1_MOUSE	1612	0.000165485	1	1
O89051	ITM2B_MOUSE	266	0.000150919	1	1
O89109	KCNN4_MOUSE	425	0.000149441	1	1
P00536	MOS_MOUSE	343	0.0000429	1	1
P01139	NGF_MOUSE	241	0.0000274	1	1
P01592	IGJ_MOUSE	159	0.0000431	1	1
P01869	IGH1M_MOUSE	393	0.000118072	1	1
P01901	HA1B_MOUSE	369	0.000023	1	1
P02340	P53_MOUSE	390	0.000964035	1	1
P02664	CS2LB_MOUSE	143	0.0000716	1	1
P02830	HXA7_MOUSE	229	0.0000244	1	1
P03930	ATP8_MOUSE	67	0.000114771	1	1
P03958	ADA_MOUSE	352	0.0000941	2	2
P04104	K2C1_MOUSE	637	0.000160533	2	2
P04342	CRGD_MOUSE	174	0.0000523	1	1
P04370	MBP_MOUSE	250	0.000395403	1	2
P04627	ARAF_MOUSE	604	0.0000967	1	1
P05480	SRC_MOUSE	541	0.0000905	1	1
P06332	CD4_MOUSE	457	0.000115044	1	1
P06876	MYB_MOUSE	636	0.000172667	1	1
P06909	CFAH_MOUSE	1234	0.0000826	1	1
P07724	ALBU_MOUSE	608	0.0000467	1	1
P07901	HS90A_MOUSE	733	0.000054	1	1
P08003	PDIA4_MOUSE	638	0.0000479	1	1
P08042	ZFP1_MOUSE	402	0.000109365	1	1
P08122	CO4A2_MOUSE	1707	0.0000981	1	1
P08553	NFM_MOUSE	848	0.0000535	1	1
P08680	HEM0_MOUSE	587	0.0001107	1	1
P08730	K1C13_MOUSE	437	0.000288991	1	1
P08775	RPB1_MOUSE	1970	0.0000643	1	1
P08884	GRAE_MOUSE	248	0.0000935	2	2
P09103	PDIA1_MOUSE	509	0.000123263	1	1
P09405	NUCL_MOUSE	707	0.0000398	1	1
P09470	ACE_MOUSE	1312	0.0000213	1	1
P09838	TDT_MOUSE	510	0.00006	2	2
P0C090	RC3H2_MOUSE	1187	0.0000972	1	1
P0C1Q2	PDE11_MOUSE	933	0.00012387	1	1
P0C5E4	PTPRQ_MOUSE	2300	0.000122391	1	1
P0C5J4	GPR52_MOUSE	361	0.000191153	1	1
P0C6F1	DYH2_MOUSE	4456	0.001763763	2	2
P0CW70	D19L2_MOUSE	773	0.0000177	1	1
P0DM40	FR1L5_MOUSE	2038	0.000357074	2	3
P0DOV1	IFI5B_MOUSE	425	0.0000671	1	1
P0DP43	CTSRE_MOUSE	985	0.0000983	1	1
P10076	ZFP26_MOUSE	861	0.0000351	1	1
P10078	ZFP28_MOUSE	825	0.000224332	2	2
P10126	EF1A1_MOUSE	462	0.000117373	1	1
P10166	MYCL_MOUSE	368	0.0000141	1	1
P10629	HXC6_MOUSE	235	0.0000632	1	1
P10649	GSTM1_MOUSE	218	0.00090165	1	1
P10755	ZFP14_MOUSE	501	0.0000404	1	2
P10820	PERF_MOUSE	554	0.00067437	1	1
P10922	H10_MOUSE	194	0.0000425	2	2
P11087	CO1A1_MOUSE	1453	0.000207054	2	2
P11088	FILA_MOUSE	336	0.000254231	1	1
P11103	PARP1_MOUSE	1013	0.0000852	1	2
P11260	LORF1_MOUSE	357	0.0000336	1	1
P11276	FINC_MOUSE	2477	0.000230898	1	2
P11378	STP2_MOUSE	117	0.000107612	1	1
P11499	HS90B_MOUSE	724	0.000182281	1	1
P11531	DMD_MOUSE	3678	0.0000348	1	1
P11679	K2C8_MOUSE	490	0.000105226	2	2
P11688	ITA5_MOUSE	1053	0.0000652	1	1
P11798	KCC2A_MOUSE	478	0.000100514	1	1
P11881	ITPR1_MOUSE	2749	0.000283514	3	3
P12400	CTL2B_MOUSE	113	0.002204492	1	6
P12658	CALB1_MOUSE	261	0.000714549	2	2
P12960	CNTN1_MOUSE	1020	0.001572863	5	6
P13020	GELS_MOUSE	780	0.000122258	1	1
P13541	MYH3_MOUSE	1940	0.000450365	1	1
P13542	MYH8_MOUSE	1937	0.0000736	1	1
P13808	B3A2_MOUSE	1237	0.0000915	1	1
P13864	DNMT1_MOUSE	1620	0.000167451	2	2
P14094	AT1B1_MOUSE	304	0.000113806	1	1
P14106	C1QB_MOUSE	253	0.01062512	5	68
P14115	RL27A_MOUSE	148	0.0000743	1	1
P14211	CALR_MOUSE	416	0.000512068	1	1
P14432	HA1T_MOUSE	384	0.0000863	1	1
P14733	LMNB1_MOUSE	588	0.0000858	1	1
P14873	MAP1B_MOUSE	2464	0.000113779	1	1
P15105	GLNA_MOUSE	373	0.0000659	1	1
P15388	KCNC1_MOUSE	511	0.000120564	1	1
P15501	SPBP_MOUSE	199	0.00000802	1	1
P15508	SPTB1_MOUSE	2128	0.0000864	1	2
P15533	TR30A_MOUSE	496	0.000304109	1	1
P15655	FGF2_MOUSE	154	0.000421314	1	1
P15864	H12_MOUSE	212	0.0000142	1	1
P15919	RAG1_MOUSE	1040	0.000024	1	1
P15920	VPP2_MOUSE	856	0.0000648	1	1
P16014	SCG1_MOUSE	677	0.000141387	1	1
P16330	CN37_MOUSE	420	0.002336314	8	12
P16372	ZFP58_MOUSE	489	0.001183504	1	24
P16374	ZFP60_MOUSE	707	0.000304629	1	1
P16546	SPTN1_MOUSE	2472	0.023870378	27	31
P16675	PPGB_MOUSE	474	0.0000147	1	1
P17125	TGFB3_MOUSE	410	0.000128146	1	1
P17564	PR15A_MOUSE	657	0.0000317	1	1
P17710	HXK1_MOUSE	974	0.000183477	1	2
P17950	IER2_MOUSE	221	0.0000223	1	1
P18337	LYAM1_MOUSE	372	0.000195473	1	1
P18653	KS6A1_MOUSE	724	0.000110116	1	1
P18654	KS6A3_MOUSE	740	0.0000807	1	1
P18872	GNAO_MOUSE	354	0.001625731	3	4
P19157	GSTP1_MOUSE	210	0.000028	1	1
P19253	RL13A_MOUSE	203	0.000154772	1	1
P19536	COX5B_MOUSE	128	0.000128835	1	1
P20152	VIME_MOUSE	466	0.000642352	1	1
P20357	MTAP2_MOUSE	1828	0.002555376	15	16
P20489	FCERA_MOUSE	250	0.0000892	1	1
P20664	PRI1_MOUSE	417	0.000100076	1	1
P20918	PLMN_MOUSE	812	0.0000838	1	2
P21126	UBL4A_MOUSE	157	0.0000917	1	1
P21279	GNAQ_MOUSE	359	0.0000691	1	1
P21855	CD72_MOUSE	354	0.0000794	1	1
P21981	TGM2_MOUSE	686	0.000113767	2	2
P22727	WNT6_MOUSE	364	0.0000622	1	1
P22777	PAI1_MOUSE	402	0.000556136	1	1
P22858	PTHR_MOUSE	175	0.000213723	1	1
P22892	AP1G1_MOUSE	822	0.000625591	1	1
P23116	EIF3A_MOUSE	1344	0.0000657	1	1
P23242	CXA1_MOUSE	382	0.000129919	2	2
P23818	GRIA1_MOUSE	907	0.000340396	3	3
P23819	GRIA2_MOUSE	883	0.000240413	2	2
P23927	CRYAB_MOUSE	175	0.000163031	1	1
P24161	CD3Z_MOUSE	164	0.000111423	2	2
P24527	LKHA4_MOUSE	611	0.0000626	1	1
P24788	CD11B_MOUSE	784	0.000246496	2	2
P25446	TNR6_MOUSE	327	0.0000966	1	1
P25911	LYN_MOUSE	512	0.000140959	2	2
P25976	UBF1_MOUSE	765	0.000287814	2	2
P26151	FCGR1_MOUSE	404	0.000387019	1	1
P26187	MGMT_MOUSE	211	0.000239604	2	2
P26231	CTNA1_MOUSE	906	0.000157848	1	1
P26323	FLI1_MOUSE	452	0.000185531	1	1
P26361	CFTR_MOUSE	1476	0.00084626	2	2
P26369	U2AF2_MOUSE	475	0.0000133	1	1
P26883	FKB1A_MOUSE	108	0.000547491	1	1
P27090	TGFB2_MOUSE	414	0.0000384	1	1
P27546	MAP4_MOUSE	1125	0.000348947	2	2
P27612	PLAP_MOUSE	794	0.000158947	1	1
P27659	RL3_MOUSE	403	0.000134672	2	2
P27870	VAV_MOUSE	845	0.0000735	2	2
P27931	IL1R2_MOUSE	410	0.000385176	1	1
P28033	CEBPB_MOUSE	296	0.000058	1	1
P28063	PSB8_MOUSE	276	0.000165869	1	1
P28235	CXA4_MOUSE	333	0.0000991	1	1
P28660	NCKP1_MOUSE	1128	0.000117957	2	2
P28704	RXRB_MOUSE	520	0.000106755	1	1
P29594	CASP2_MOUSE	452	0.0000386	1	1
P30115	GSTA3_MOUSE	221	0.000076	1	1
P30280	CCND2_MOUSE	289	0.0000825	1	1
P30306	MPIP2_MOUSE	576	0.000108404	1	1
P30415	NKTR_MOUSE	1453	0.0000307	1	1
P30681	HMGB2_MOUSE	210	0.0000277	1	1
P30999	CTND1_MOUSE	938	0.000135687	1	1
P31240	PDGFB_MOUSE	241	0.0000621	1	1
P31245	HXA2_MOUSE	372	0.00025838	1	1
P31313	HXC11_MOUSE	304	0.000278393	1	1
P31482	PA2GA_MOUSE	146	0.000217557	1	1
P31648	SC6A1_MOUSE	599	0.000859738	1	1
P31650	S6A11_MOUSE	627	0.001591249	5	5
P31651	S6A12_MOUSE	614	0.000160347	1	1
P31695	NOTC4_MOUSE	1964	0.000413363	2	2
P33173	KIF1A_MOUSE	1695	0.00028088	2	2
P33175	KIF5A_MOUSE	1027	0.00000998	1	1
P33215	NEDD1_MOUSE	660	0.0000205	1	1
P34152	FAK1_MOUSE	1052	0.000104889	1	1
P34968	5HT2C_MOUSE	459	0.0000397	1	1
P35283	RAB12_MOUSE	243	0.0000266	1	1
P35436	NMDE1_MOUSE	1464	0.000129531	1	1
P35700	PRDX1_MOUSE	199	0.000168617	1	1
P35710	SOX5_MOUSE	763	0.0000562	1	1
P35802	GPM6A_MOUSE	278	0.000496867	2	2
P35846	FOLR1_MOUSE	255	0.0000315	1	1
P35918	VGFR2_MOUSE	1367	0.000164853	1	2
P35922	FMR1_MOUSE	614	0.0000549	1	1
P36423	THAS_MOUSE	533	0.0000975	1	1
P36895	BMR1A_MOUSE	532	0.0000846	1	1
P36916	GNL1_MOUSE	607	0.0000629	1	1
P37040	NCPR_MOUSE	678	0.001779973	1	1
P38585	TTL_MOUSE	377	0.0000488	1	1
P38647	GRP75_MOUSE	679	0.0000738	1	1
P39038	CADH4_MOUSE	913	0.0000956	1	1
P39054	DYN2_MOUSE	870	0.000092	1	1
P39087	GRIK2_MOUSE	908	0.0000188	1	1
P39098	MA1A2_MOUSE	641	0.000138094	1	1
P39447	ZO1_MOUSE	1745	0.000131531	1	1
P39655	LOX12_MOUSE	663	0.0000266	1	1
P39688	FYN_MOUSE	537	0.00004	1	1
P40201	CHD1_MOUSE	1711	0.000145419	2	2
P40226	TPO_MOUSE	356	0.000105049	1	1
P40630	TFAM_MOUSE	243	0.00000905	1	1
P40694	SMBP2_MOUSE	993	0.000153367	1	1
P40749	SYT4_MOUSE	425	0.000408371	2	2
P41234	ABCA2_MOUSE	2434	0.000377999	1	1
P41241	CSK_MOUSE	450	0.0000265	1	1
P42209	SEPT1_MOUSE	366	0.000206656	1	1
P42228	STAT4_MOUSE	749	0.0000592	1	1
P42866	OPRM_MOUSE	398	0.000117396	1	1
P43006	EAA2_MOUSE	572	0.017163972	5	5
P43029	GDF7_MOUSE	461	0.0000752	1	1
P43275	H11_MOUSE	213	0.00000643	1	1
P45448	NR5A2_MOUSE	560	0.000107666	1	1
P45591	COF2_MOUSE	166	0.0000769	1	1
P46460	NSF_MOUSE	744	0.000690362	6	8
P46660	AINX_MOUSE	501	0.000156151	1	1
P47802	MTX1_MOUSE	317	0.0000983	1	1
P47857	PFKAM_MOUSE	780	0.000250734	3	3
P47911	RL6_MOUSE	296	0.000135864	1	1
P47915	RL29_MOUSE	160	0.000252909	1	1
P47932	REL1_MOUSE	185	0.000210299	1	1
P47963	RL13_MOUSE	211	0.000189894	1	1
P48410	ABCD1_MOUSE	736	0.000357096	2	2
P48428	TBCA_MOUSE	108	0.0000839	1	1
P48678	LMNA_MOUSE	665	0.0000621	1	1
P48722	HS74L_MOUSE	838	0.000104969	1	1
P48725	PCNT_MOUSE	2898	0.000141673	2	2
P48754	BRCA1_MOUSE	1812	0.000174358	1	2
P48776	T23O_MOUSE	406	0.000099	1	1
P48962	ADT1_MOUSE	298	0.000589031	1	2
P48972	MYBB_MOUSE	704	0.00028302	1	1
P48986	NDF6_MOUSE	337	0.0000459	2	2
P49025	CTRO_MOUSE	2055	0.000204513	3	3
P49135	ERCC3_MOUSE	783	0.0000771	1	1
P49290	PERE_MOUSE	716	0.0000418	1	1
P49446	PTPRE_MOUSE	699	0.0000313	1	1
P49698	HNF4A_MOUSE	474	0.000260141	1	1
P49717	MCM4_MOUSE	862	0.00018098	1	1
P49722	PSA2_MOUSE	234	0.0000268	1	1
P49945	FRIL2_MOUSE	183	0.0000568	1	1
P49962	SRP09_MOUSE	86	0.000152207	1	1
P50136	ODBA_MOUSE	442	0.000144053	1	1
P50284	TNR3_MOUSE	415	0.0000237	1	1
P50540	MXI1_MOUSE	228	0.0000555	1	1
P50544	ACADV_MOUSE	656	0.000263771	2	2
P50592	TNF10_MOUSE	291	0.0000482	1	1
P51125	ICAL_MOUSE	788	0.000108775	1	1
P51162	FABP6_MOUSE	128	0.0000916	1	1
P51174	ACADL_MOUSE	430	0.0000446	1	1
P51437	CAMP_MOUSE	172	0.000129941	1	1
P51612	XPC_MOUSE	930	0.000274703	1	1
P51791	CLCN3_MOUSE	818	0.000383341	1	1
P51829	ADCY7_MOUSE	1099	0.000125322	1	1
P51860	NP1L2_MOUSE	460	0.0000191	1	1
P51863	VA0D1_MOUSE	351	0.000222919	2	2
P51954	NEK1_MOUSE	1203	0.000161853	2	2
P51960	MYBA_MOUSE	751	0.000135581	3	3
P52019	ERG1_MOUSE	572	0.0000935	1	1
P52187	KCJ12_MOUSE	427	0.001096941	1	9
P52189	KCNJ4_MOUSE	445	0.000164293	2	2
P52332	JAK1_MOUSE	1153	0.000344572	3	4
P52483	UB2E3_MOUSE	207	0.0000343	1	1
P52633	STAT6_MOUSE	837	0.0000484	1	1
P52801	EFNA2_MOUSE	209	0.0000104	1	1
P52927	HMGA2_MOUSE	108	0.000187518	1	1
P53349	M3K1_MOUSE	1493	0.000079	1	1
P53690	MMP14_MOUSE	582	0.000037	1	1
P53783	SOX1_MOUSE	391	0.0000218	1	1
P53810	PIPNA_MOUSE	271	0.000110799	1	1
P54099	DPOG1_MOUSE	1218	0.000268416	1	1
P54103	DNJC2_MOUSE	621	0.000391296	2	2
P54116	STOM_MOUSE	284	0.000472249	1	1
P54276	MSH6_MOUSE	1358	0.000277406	1	1
P54731	FAF1_MOUSE	649	0.000348694	2	2
P54761	EPHB4_MOUSE	987	0.0000186	1	1
P54823	DDX6_MOUSE	483	0.000332509	1	2
P54843	MAF_MOUSE	370	0.000048	1	1
P55012	S12A2_MOUSE	1205	0.000814796	4	4
P55066	NCAN_MOUSE	1268	0.000468575	2	2
P55258	RAB8A_MOUSE	207	0.000212547	1	2
P55284	CADH5_MOUSE	784	0.00023922	1	1
P56198	CIDEC_MOUSE	239	0.000900762	2	2
P56203	CATW_MOUSE	371	0.00041217	1	1
P56213	ALR_MOUSE	198	0.0000979	1	1
P56399	UBP5_MOUSE	858	0.00002	1	1
P56480	ATPB_MOUSE	529	0.0000323	1	1
P56528	CD38_MOUSE	304	0.000029	1	1
P56695	WFS1_MOUSE	890	0.000150138	2	2
P56716	RP1_MOUSE	2095	0.000177032	2	2
P57110	ATS8_MOUSE	905	0.0000855	1	1
P57724	PCBP4_MOUSE	403	0.0000345	1	1
P57759	ERP29_MOUSE	262	0.000104564	1	1
P57776	EF1D_MOUSE	281	0.0000605	1	1
P58006	SESN1_MOUSE	492	0.0000274	1	1
P58043	SESN2_MOUSE	480	0.000175456	1	1
P58044	IDI1_MOUSE	227	0.000166221	1	1
P58281	OPA1_MOUSE	960	0.00029475	3	3
P58390	KCNN2_MOUSE	839	0.0000451	1	1
P58501	PAXB1_MOUSE	919	0.000046	1	1
P58660	CAR10_MOUSE	1021	0.00012414	1	1
P58681	TLR7_MOUSE	1050	0.0000129	1	1
P58710	GGLO_MOUSE	440	0.0000547	1	1
P59017	B2L13_MOUSE	434	0.0000295	1	1
P59053	KCNG3_MOUSE	433	0.000127104	1	1
P59055	CSRN3_MOUSE	597	0.001703327	1	1
P59158	S12A3_MOUSE	1002	0.000244298	1	1
P59242	CING_MOUSE	1191	0.00006	1	1
P59270	B3GA2_MOUSE	324	0.000175568	1	1
P59325	IF5_MOUSE	429	0.000204699	2	2
P59384	ATS15_MOUSE	950	0.000328523	1	1
P59470	RPC2_MOUSE	1133	0.000151638	1	1
P59511	ATS20_MOUSE	1906	0.000171288	2	2
P59598	ASXL1_MOUSE	1514	0.00013156	1	1
P59644	PI5PA_MOUSE	1003	0.000134213	1	1
P59997	KDM2A_MOUSE	1161	0.000425455	1	1
P60003	ELOF1_MOUSE	83	0.000129557	1	1
P60060	SC61G_MOUSE	68	0.0000357	1	1
P60202	MYPR_MOUSE	277	0.000566497	2	2
P60710	ACTB_MOUSE	375	0.000207248	1	1
P60764	RAC3_MOUSE	192	0.000217208	1	1
P60766	CDC42_MOUSE	191	0.000106235	1	1
P60879	SNP25_MOUSE	206	0.000455701	1	3
P61164	ACTZ_MOUSE	376	0.0000155	1	1
P61168	DRD2_MOUSE	444	0.000209827	1	1
P61264	STX1B_MOUSE	288	0.000957117	3	3
P61315	G3ST3_MOUSE	431	0.0000347	1	1
P61407	TDRD6_MOUSE	2134	0.0000655	1	1
P61460	DEPD5_MOUSE	1591	0.0000622	1	1
P61759	PFD3_MOUSE	196	0.0000542	1	1
P61963	DCAF7_MOUSE	342	0.0000502	2	2
P62069	UBP46_MOUSE	366	0.0000267	1	1
P62242	RS8_MOUSE	208	0.000162081	2	2
P62270	RS18_MOUSE	152	0.000358508	1	1
P62331	ARF6_MOUSE	175	0.0000927	1	1
P62702	RS4X_MOUSE	263	0.000528074	1	1
P62748	HPCL1_MOUSE	193	0.0000339	1	1
P62751	RL23A_MOUSE	156	0.0000105	1	1
P62754	RS6_MOUSE	249	0.000150561	1	1
P62761	VISL1_MOUSE	191	0.000258142	1	1
P62806	H4_MOUSE	103	0.000240757	1	1
P62838	UB2D2_MOUSE	147	0.0000528	1	1
P62892	RL39_MOUSE	51	0.0000234	1	1
P62908	RS3_MOUSE	243	0.000227405	2	2
P62918	RL8_MOUSE	257	0.000221312	1	1
P62932	FBX40_MOUSE	710	0.000174269	1	1
P62960	YBOX1_MOUSE	322	0.0000296	1	1
P62983	RS27A_MOUSE	156	0.0000638	2	2
P63005	LIS1_MOUSE	410	0.0000442	1	1
P63038	CH60_MOUSE	573	0.0000858	1	1
P63085	MK01_MOUSE	358	0.000215574	1	1
P63115	AAA1_MOUSE	530	0.000222939	1	1
P63154	CRNL1_MOUSE	690	0.000511512	1	1
P63318	KPCG_MOUSE	697	0.000181733	1	1
P68368	TBA4A_MOUSE	448	0.000145746	1	1
P68372	TBB4B_MOUSE	445	0.000305216	1	2
P68500	CNTN5_MOUSE	1098	0.000103021	1	1
P70169	DOC2B_MOUSE	412	0.000033	1	1
P70196	TRAF6_MOUSE	530	0.0000243	1	1
P70205	PACR_MOUSE	496	0.0000175	1	1
P70206	PLXA1_MOUSE	1894	0.000394585	2	2
P70207	PLXA2_MOUSE	1894	0.0000458	1	1
P70208	PLXA3_MOUSE	1872	0.000439349	1	1
P70227	ITPR3_MOUSE	2670	0.0000504	1	1
P70255	NFIC_MOUSE	439	0.0000745	1	1
P70263	PD2R_MOUSE	357	0.0000384	1	1
P70275	SEM3E_MOUSE	775	0.0000985	1	1
P70279	SURF6_MOUSE	355	0.000140651	1	1
P70302	STIM1_MOUSE	685	0.0000295	1	1
P70335	ROCK1_MOUSE	1354	0.000564603	2	2
P70336	ROCK2_MOUSE	1388	0.0000302	1	1
P70343	CASP4_MOUSE	373	0.000402124	1	1
P70371	TERF1_MOUSE	421	0.0000819	1	1
P70388	RAD50_MOUSE	1312	0.000157749	1	1
P70398	USP9X_MOUSE	2559	0.000145604	1	1
P70414	NAC1_MOUSE	970	0.0000314	1	1
P70428	EXT2_MOUSE	718	0.000189397	1	1
P70451	FER_MOUSE	823	0.0000616	1	2
P70453	PDE7A_MOUSE	456	0.000800276	1	1
P70661	NGN3_MOUSE	214	0.0000836	1	1
P70669	PHEX_MOUSE	749	0.000121731	1	1
P70698	PYRG1_MOUSE	591	0.000110731	1	1
P70704	AT8A1_MOUSE	1164	0.000349167	4	4
P79621	C2TA_MOUSE	1155	0.000175865	1	1
P80205	OTX1_MOUSE	355	0.0000674	1	1
P83503	NYX_MOUSE	476	0.00000818	1	1
P84091	AP2M1_MOUSE	435	0.000213735	1	1
P84099	RL19_MOUSE	196	0.0000436	1	1
P84104	SRSF3_MOUSE	164	0.0000163	1	1
P97291	CADH8_MOUSE	799	0.000156912	1	1
P97313	PRKDC_MOUSE	4128	0.000418065	6	6
P97347	RPTN_MOUSE	1118	0.000230642	2	2
P97350	PKP1_MOUSE	728	0.000344753	2	3
P97379	G3BP2_MOUSE	482	0.000106161	1	1
P97384	ANX11_MOUSE	503	0.0000689	1	1
P97386	DNLI3_MOUSE	1015	0.000061	1	1
P97412	LYST_MOUSE	3788	0.0000208	1	1
P97433	ARG28_MOUSE	1693	0.0000444	1	4
P97435	ENTK_MOUSE	1069	0.000148769	1	1
P97445	CAC1A_MOUSE	2368	0.0000901	1	1
P97452	BOP1_MOUSE	732	0.000318352	1	1
P97460	NPAS2_MOUSE	816	0.000204441	2	2
P97473	TRBP2_MOUSE	365	0.0000226	1	1
P97479	MYO7A_MOUSE	2215	0.000148052	1	1
P97492	RGS14_MOUSE	547	0.000838427	2	10
P97501	FMO3_MOUSE	534	0.000179415	1	1
P97718	ADA1A_MOUSE	466	0.0000987	1	1
P97762	RP9_MOUSE	213	0.00019189	6	6
P97772	GRM1_MOUSE	1199	0.0003432	2	2
P97793	ALK_MOUSE	1621	0.000107666	1	1
P97812	IHH_MOUSE	411	0.0000401	1	1
P97855	G3BP1_MOUSE	465	0.000217695	1	1
P97868	RBBP6_MOUSE	1790	0.0000372	1	1
P97929	BRCA2_MOUSE	3329	0.0000394	1	1
P97952	SCN1B_MOUSE	218	0.0000859	1	2
P98063	BMP1_MOUSE	991	0.0000236	1	1
P98086	C1QA_MOUSE	245	0.023733476	7	91
P98195	ATP9B_MOUSE	1146	0.0000638	1	1
P98200	AT8A2_MOUSE	1148	0.000122944	1	1
P99024	TBB5_MOUSE	444	0.000145327	1	1
P99025	GFRP_MOUSE	84	0.000106778	1	1
Q00175	PRGR_MOUSE	926	0.000048	1	2
Q00342	FLT3_MOUSE	1000	0.000088	1	1
Q00493	CBPE_MOUSE	476	0.0000232	1	1
Q00623	APOA1_MOUSE	264	0.000304492	1	1
Q00724	RET4_MOUSE	201	0.00032468	1	1
Q00993	UFO_MOUSE	888	0.000103066	1	1
Q00PI9	HNRL2_MOUSE	745	0.000341705	1	1
Q01063	PDE4D_MOUSE	747	0.0000258	1	1
Q01097	NMDE2_MOUSE	1482	0.0000163	1	1
Q01320	TOP2A_MOUSE	1528	0.0000533	2	2
Q01705	NOTC1_MOUSE	2531	0.000282521	1	1
Q01815	CAC1C_MOUSE	2139	0.000234002	2	2
Q01853	TERA_MOUSE	806	0.0000923	1	1
Q02105	C1QC_MOUSE	246	0.008584413	4	55
Q02257	PLAK_MOUSE	745	0.000569558	3	3
Q02384	SOS2_MOUSE	1333	0.0000703	1	1
Q02395	MTF2_MOUSE	593	0.000756969	5	5
Q02566	MYH6_MOUSE	1938	0.0000729	1	1
Q02614	S30BP_MOUSE	308	0.0000316	1	1
Q02780	NFIA_MOUSE	532	0.0000422	1	1
Q02789	CAC1S_MOUSE	1880	0.000574707	3	6
Q02819	NUCB1_MOUSE	459	0.0000339	1	1
Q02853	MMP11_MOUSE	492	0.000038	1	1
Q02858	TIE2_MOUSE	1122	0.000410555	1	1
Q03137	EPHA4_MOUSE	986	0.0000734	1	1
Q03173	ENAH_MOUSE	802	0.00000535	1	1
Q03265	ATPA_MOUSE	553	0.0000895	1	1
Q03402	CRIS3_MOUSE	241	0.0000161	1	1
Q03717	KCNB1_MOUSE	857	0.000717186	3	3
Q03719	KCND1_MOUSE	651	0.000159128	2	2
Q03963	E2AK2_MOUSE	515	0.000089	1	1
Q04592	PCSK5_MOUSE	1877	0.000107553	1	2
Q04646	ATNG_MOUSE	70	0.000122696	1	1
Q04690	NF1_MOUSE	2841	0.003549814	2	11
Q04750	TOP1_MOUSE	767	0.00012774	2	2
Q04887	SOX9_MOUSE	507	0.000122306	1	1
Q04892	SOX14_MOUSE	240	0.0000188	1	1
Q05306	COAA1_MOUSE	680	0.000204302	1	1
Q05909	PTPRG_MOUSE	1442	0.000133763	1	3
Q05915	GCH1_MOUSE	241	0.000101508	1	1
Q05920	PYC_MOUSE	1178	0.0000618	1	2
Q05922	DUS2_MOUSE	318	0.0000316	1	1
Q05A36	MEX3C_MOUSE	652	0.000101914	1	1
Q05BQ1	TUTLA_MOUSE	1179	0.0000406	1	1
Q05CL8	LARP7_MOUSE	570	0.000273645	1	1
Q05D44	IF2P_MOUSE	1216	0.0000555	1	1
Q06986	SIAH2_MOUSE	325	0.000379303	2	2
Q07139	ECT2_MOUSE	913	0.000345073	2	2
Q07231	ZSC21_MOUSE	555	0.0000887	1	1
Q07646	MEST_MOUSE	335	0.000136583	1	1
Q07797	LG3BP_MOUSE	577	0.0000844	1	1
Q07968	F13B_MOUSE	669	0.0000489	1	1
Q08024	PEBB_MOUSE	187	0.00000414	1	1
Q08288	LYAR_MOUSE	388	0.000066	1	1
Q08460	KCMA1_MOUSE	1209	0.000127652	1	1
Q08642	PADI2_MOUSE	673	0.000258566	1	1
Q08874	MITF_MOUSE	526	0.000510711	1	2
Q09014	NCF1_MOUSE	390	0.0001411	1	1
Q09XV5	CHD8_MOUSE	2582	0.000136983	1	1
Q0II04	NEBL_MOUSE	452	0.00052305	1	1
Q0KK55	KNDC1_MOUSE	1742	0.00016298	2	2
Q0KK56	F184B_MOUSE	942	0.000059	1	1
Q0KK59	UNC79_MOUSE	2596	0.000557133	1	2
Q0KL02	TRIO_MOUSE	3102	0.0001	1	1
Q0P543	GIPR_MOUSE	460	0.0000369	1	1
Q0P5V9	S45A4_MOUSE	785	0.0000225	1	1
Q0P5X1	LRIQ1_MOUSE	1673	0.0000182	2	2
Q0P678	ZCH18_MOUSE	948	0.000356143	3	3
Q0QWG9	GRD2I_MOUSE	1203	0.00010079	1	1
Q0VAV2	EXPH5_MOUSE	1960	0.0000822	1	1
Q0VAW7	ZN112_MOUSE	879	0.000113195	1	1
Q0VB07	PGRP4_MOUSE	374	0.0000617	1	1
Q0VBF8	STUM_MOUSE	141	0.000136489	1	1
Q0VBL3	RBM15_MOUSE	962	0.000361033	2	2
Q0VBM2	FA83B_MOUSE	1012	0.0000321	1	1
Q0VBV7	CE126_MOUSE	1103	0.00021377	1	1
Q0VF22	CC138_MOUSE	680	0.00023368	2	2
Q0VG85	CC162_MOUSE	912	0.0000539	1	1
Q0VGT2	GLI2_MOUSE	1544	0.0000273	1	1
Q0VGY8	TANC1_MOUSE	1856	0.000937317	1	1
Q10470	MGAT3_MOUSE	538	0.0000389	1	1
Q148B6	SPERI_MOUSE	480	0.0000334	1	1
Q148V7	RELCH_MOUSE	1216	0.0000384	1	1
Q148V8	FA83H_MOUSE	1209	0.00253616	3	4
Q148W0	AT8B1_MOUSE	1251	0.0000524	1	1
Q149C2	MIPT3_MOUSE	625	0.000037	1	1
Q149L6	DJB14_MOUSE	379	0.0000889	1	1
Q14AK4	ZDH11_MOUSE	347	0.000170983	1	1
Q14AX6	CDK12_MOUSE	1484	0.00015815	1	1
Q14B46	RTKN2_MOUSE	604	0.000187883	1	1
Q14B71	CDCA2_MOUSE	982	0.0000357	1	1
Q14B80	KCNC2_MOUSE	642	0.0000596	1	1
Q14BI2	GRM2_MOUSE	872	0.000954562	5	5
Q14DL3	LRIQ3_MOUSE	633	0.0000342	2	2
Q1A3B0	CERS3_MOUSE	383	0.000590453	2	2
Q1JRP2	TM11C_MOUSE	431	0.0000203	1	1
Q2EG98	PK1L3_MOUSE	2201	0.0000555	1	1
Q2EMV9	PAR14_MOUSE	1817	0.0000318	1	1
Q2KHK3	AMPQ_MOUSE	559	0.000163874	1	1
Q2MH31	SMRP1_MOUSE	260	0.000164719	1	1
Q2MV57	TECT2_MOUSE	700	0.000302229	1	1
Q2QI47	USH2A_MOUSE	5193	0.0000501	1	1
Q2TJ95	RSPO3_MOUSE	277	0.000128861	1	1
Q2TV84	TRPM1_MOUSE	1622	0.0000869	1	1
Q2UY11	COSA1_MOUSE	1141	0.000463624	1	1
Q2VPU4	MLXIP_MOUSE	917	0.0000868	1	1
Q2VWQ2	NELL1_MOUSE	810	0.000099	1	1
Q2YDW2	MSTO1_MOUSE	556	0.0000921	1	1
Q30KP6	DFB41_MOUSE	65	0.0000266	1	1
Q3KNA1	MRGB2_MOUSE	338	0.0000799	1	1
Q3LS21	KCNK9_MOUSE	402	0.000179784	1	1
Q3MI48	JSPR1_MOUSE	332	0.000045	1	1
Q3T9X0	GTR9_MOUSE	538	0.000108581	1	1
Q3T9Z9	ZUP1_MOUSE	577	0.0000336	1	1
Q3TBD2	HMHA1_MOUSE	1116	0.000109394	1	1
Q3TC33	CC127_MOUSE	260	0.0000833	1	2
Q3TCH7	CUL4A_MOUSE	759	0.0000457	1	1
Q3TCJ8	CCD69_MOUSE	202	0.000111533	1	1
Q3TDN0	DISP1_MOUSE	1521	0.000101935	1	1
Q3TIR3	RIC8A_MOUSE	530	0.000150942	2	2
Q3TJD7	PDLI7_MOUSE	457	0.0000856	2	2
Q3TJM4	CENPT_MOUSE	515	0.000185721	1	1
Q3TKT4	SMCA4_MOUSE	1613	0.0000232	1	1
Q3TLH4	PRC2C_MOUSE	2846	0.0000622	1	1
Q3TLI0	TPC10_MOUSE	1259	0.0000816	1	1
Q3TMQ6	ANG4_MOUSE	144	0.0000992	1	1
Q3TN34	MILK2_MOUSE	1009	0.000122094	1	1
Q3TQB2	FXRD1_MOUSE	487	0.000286644	1	1
Q3TQI7	TLS1_MOUSE	289	0.0000629	1	1
Q3TRR0	MAP9_MOUSE	646	0.0000436	1	1
Q3TTA7	CBLB_MOUSE	982	0.000168181	1	1
Q3TTP0	SHP1L_MOUSE	639	0.000113107	1	1
Q3TTY5	K22E_MOUSE	707	0.000116356	1	1
Q3TUF7	YETS2_MOUSE	1407	0.0000494	1	1
Q3TVA9	CC136_MOUSE	1136	0.0000575	1	1
Q3TVW5	TCHP_MOUSE	497	0.0000384	1	1
Q3TWI9	CSCL2_MOUSE	832	0.000365553	4	4
Q3TWW8	SRSF6_MOUSE	339	0.000195007	1	1
Q3TY86	AIFM3_MOUSE	605	0.000134609	1	1
Q3TZ65	OD3L2_MOUSE	277	0.00010937	1	1
Q3TZZ7	ESYT2_MOUSE	845	0.0000544	1	1
Q3U186	SYRM_MOUSE	578	0.0000195	1	1
Q3U1T3	BRM1L_MOUSE	323	0.000162769	1	1
Q3U1T9	DEN1B_MOUSE	766	0.0000132	1	1
Q3U214	MAST3_MOUSE	1321	0.0000682	1	1
Q3U269	TSTD2_MOUSE	495	0.0000408	1	1
Q3U2E2	ZMYM5_MOUSE	627	0.000398357	2	2
Q3U319	BRE1B_MOUSE	1001	0.0000558	1	1
Q3U3C9	GSE1_MOUSE	1213	0.000129095	1	1
Q3U3D7	T131L_MOUSE	1597	0.000349325	1	2
Q3U3I9	ZN865_MOUSE	1058	0.000241058	2	2
Q3U3V8	XRRA1_MOUSE	786	0.000313759	1	1
Q3U3W5	ANM9_MOUSE	846	0.000394224	1	2
Q3U6K5	SPAT6_MOUSE	488	0.000789919	1	1
Q3U829	AP5Z1_MOUSE	807	0.000181945	2	2
Q3U8K7	KMT5B_MOUSE	883	0.000504687	1	1
Q3U962	CO5A2_MOUSE	1497	0.000436853	1	2
Q3UA37	QRIC1_MOUSE	777	0.0000867	1	1
Q3UDP0	WDR41_MOUSE	460	0.0000244	1	1
Q3UDW8	HGNAT_MOUSE	656	0.0000816	1	1
Q3UE37	UBE2Z_MOUSE	356	0.0000205	1	1
Q3UEG6	AGT2_MOUSE	513	0.0000373	1	1
Q3UFB7	NTRK1_MOUSE	799	0.0000399	1	1
Q3UFQ8	CARL3_MOUSE	1375	0.0000849	1	1
Q3UGY8	BIG3_MOUSE	2170	0.0000589	1	3
Q3UH06	RREB1_MOUSE	1700	0.0000241	1	1
Q3UH99	SHSA6_MOUSE	525	0.0000199	1	1
Q3UHA3	SPTCS_MOUSE	2430	0.000554213	3	3
Q3UHB8	CC177_MOUSE	706	0.000233006	2	2
Q3UHC2	LRRK1_MOUSE	2014	0.0000445	1	1
Q3UHC7	DAB2P_MOUSE	1189	0.000259404	3	3
Q3UHD1	AGRB1_MOUSE	1582	0.0000656	2	2
Q3UHD3	MTUS2_MOUSE	1353	0.000171551	2	2
Q3UHD6	SNX27_MOUSE	539	0.000101859	1	1
Q3UHD9	AGAP2_MOUSE	1186	0.000111878	2	2
Q3UHI0	CCSE2_MOUSE	833	0.0000505	1	1
Q3UHL1	CAMKV_MOUSE	512	0.000104275	1	1
Q3UHR0	BAHC1_MOUSE	2643	0.00004	1	1
Q3UHU5	MTCL1_MOUSE	1945	0.0000744	1	1
Q3UHZ5	LMOD2_MOUSE	550	0.000283558	1	1
Q3UIJ9	MYZAP_MOUSE	466	0.000483517	1	1
Q3UIL6	PKHA7_MOUSE	1118	0.000571177	1	2
Q3UJB9	EDC4_MOUSE	1406	0.000291739	2	2
Q3UJU9	RMD3_MOUSE	470	0.0000315	1	1
Q3ULJ0	GPD1L_MOUSE	351	0.0000837	1	1
Q3UM18	LSG1_MOUSE	644	0.000103981	1	1
Q3UM29	COG7_MOUSE	770	0.000144596	1	1
Q3UMB9	WASC4_MOUSE	1173	0.0000131	1	1
Q3UMT1	PP12C_MOUSE	782	0.00022802	2	2
Q3UMW8	CLN5_MOUSE	341	0.0000507	1	1
Q3UN02	LCLT1_MOUSE	376	0.000239173	1	1
Q3UNH4	GRIN1_MOUSE	932	0.000551345	4	4
Q3UNN8	PLD5_MOUSE	536	0.001915218	1	1
Q3UPC7	K0825_MOUSE	1272	0.00000903	1	1
Q3UPF5	ZCCHV_MOUSE	946	0.0000444	1	1
Q3UPH7	ARH40_MOUSE	1517	0.000085	2	2
Q3UQ44	IQGA2_MOUSE	1575	0.000157234	1	1
Q3URD3	SLMAP_MOUSE	845	0.0000408	1	1
Q3URE9	LIGO2_MOUSE	606	0.0000855	1	1
Q3URS9	MITOK_MOUSE	406	0.000151197	1	1
Q3US41	ESRP1_MOUSE	680	0.0000233	1	1
Q3USH5	SFSWA_MOUSE	945	0.0000367	1	1
Q3USJ8	FCSD2_MOUSE	740	0.001203161	1	1
Q3USL1	KLDC9_MOUSE	350	0.0000404	1	1
Q3USZ2	UBFL1_MOUSE	394	0.0000208	1	1
Q3UTJ2	SRBS2_MOUSE	1180	0.0000531	1	1
Q3UTQ7	PRD10_MOUSE	1184	0.0000215	1	1
Q3UU96	MRCKA_MOUSE	1719	0.001220216	1	1
Q3UUQ7	PGAP1_MOUSE	922	0.000420355	1	2
Q3UV17	K22O_MOUSE	594	0.000106654	1	1
Q3UV70	PDP1_MOUSE	538	0.0000919	1	1
Q3UVC0	KSR2_MOUSE	959	0.0000259	1	1
Q3UVG3	F91A1_MOUSE	837	0.0000188	1	1
Q3UVX5	GRM5_MOUSE	1203	0.001665503	5	5
Q3UVY1	GP149_MOUSE	732	0.000140854	1	1
Q3UW26	BSPH1_MOUSE	133	0.0000367	1	1
Q3UW53	NIBA1_MOUSE	926	0.000107419	1	1
Q3UWA6	GUC2C_MOUSE	1072	0.000107326	1	1
Q3UXZ9	KDM5A_MOUSE	1690	0.000011	1	1
Q3UY90	GAK1A_MOUSE	562	0.000575351	1	1
Q3UYG1	CC160_MOUSE	323	0.0000537	1	1
Q3UZ18	ICE2_MOUSE	988	0.0000117	1	1
Q3UZ57	AXDN1_MOUSE	424	0.0000746	1	1
Q3UZP0	MALD2_MOUSE	555	0.000128403	2	2
Q3UZY0	SFI1_MOUSE	1216	0.000190753	3	3
Q3V079	BBOF1_MOUSE	533	0.0000668	1	1
Q3V089	RBM44_MOUSE	1013	0.00023224	1	1
Q3V0Q1	DYH12_MOUSE	3086	0.000644348	3	5
Q3V125	CC110_MOUSE	848	0.0000494	1	1
Q3V129	ULK4_MOUSE	1303	0.0000264	1	1
Q3V132	ADT4_MOUSE	320	0.0000117	1	1
Q3V140	ACRBP_MOUSE	540	0.0000654	1	1
Q3V1H1	CKAP2_MOUSE	664	0.0000821	1	1
Q3V1T4	P3H1_MOUSE	739	0.0000553	1	1
Q3V1U8	ELMD1_MOUSE	326	0.000137216	1	1
Q3V209	TMUB2_MOUSE	319	0.0000969	1	1
Q3V2Q8	N42L1_MOUSE	238	0.000139586	1	1
Q3ZRW6	CLUL1_MOUSE	464	0.0000302	1	1
Q3ZT31	SNX25_MOUSE	840	0.000125683	1	1
Q45VK7	DYHC2_MOUSE	4306	0.0000949	2	2
Q497K5	ARRD5_MOUSE	325	0.0000573	1	1
Q497N6	C295L_MOUSE	533	0.000175498	1	1
Q499D0	FOXN3_MOUSE	457	0.0000347	1	1
Q4ACU6	SHAN3_MOUSE	1730	0.000374186	1	1
Q4FK66	PR38A_MOUSE	312	0.0000491	1	1
Q4KL25	LHPL5_MOUSE	219	0.000149408	1	1
Q4KUS1	WFDC8_MOUSE	273	0.000367732	1	1
Q4KWH5	PLCH1_MOUSE	1682	0.0000361	1	1
Q4LDD4	ARAP1_MOUSE	1452	0.000254434	1	1
Q4QRL3	CC88B_MOUSE	1481	0.0000478	1	1
Q4QY64	ATAD5_MOUSE	1826	0.000115136	1	1
Q4U4S6	XIRP2_MOUSE	3784	0.000218652	1	1
Q4V9W2	SR1IP_MOUSE	153	0.000018	2	2
Q4VAA7	SNX33_MOUSE	574	0.000188107	1	1
Q4VAB4	CNPY1_MOUSE	94	0.0000175	1	1
Q4VBD9	GZF1_MOUSE	706	0.000463376	4	4
Q4VC17	ATS18_MOUSE	1219	0.0000977	1	1
Q4VC33	MAEA_MOUSE	396	0.0000461	1	1
Q4VGL6	RC3H1_MOUSE	1130	0.000160789	1	1
Q501J7	PHAR4_MOUSE	694	0.000181651	1	1
Q504P2	CL12A_MOUSE	267	0.001445526	1	1
Q505G8	ZN827_MOUSE	1078	0.0000423	1	1
Q50H33	KCTD8_MOUSE	476	0.000323565	3	3
Q50L41	PA24F_MOUSE	855	0.0000138	1	1
Q52KE7	CCNL1_MOUSE	532	0.0000853	1	1
Q52KG5	KI26A_MOUSE	1881	0.0000573	1	1
Q52KI8	SRRM1_MOUSE	946	0.00010332	3	3
Q52KR3	PRUN2_MOUSE	3084	0.000227755	1	1
Q569L8	CENPJ_MOUSE	1344	0.000125208	1	1
Q56A07	SCN2B_MOUSE	215	0.00095718	2	2
Q56A10	ZN608_MOUSE	1511	0.000243088	1	1
Q570Y9	DPTOR_MOUSE	409	0.00037633	1	1
Q571B6	WHAMM_MOUSE	793	0.0000997	1	1
Q571J5	Z354C_MOUSE	560	0.0000726	1	1
Q58A65	JIP4_MOUSE	1321	0.0000452	1	1
Q58FA4	E2F8_MOUSE	860	0.00013657	1	1
Q5BKS4	ERI2_MOUSE	688	0.000287817	1	1
Q5BLK4	TUT7_MOUSE	1491	0.000372032	1	1
Q5DID3	UROL1_MOUSE	1319	0.000139601	2	2
Q5DTH5	TSH1_MOUSE	1084	0.0000208	1	1
Q5DTJ9	MYPN_MOUSE	1315	0.0000953	1	1
Q5DTK1	CHSS3_MOUSE	884	0.000291685	1	1
Q5DTL9	S4A10_MOUSE	1118	0.001471766	3	5
Q5DTT1	NEXMI_MOUSE	1515	0.0000221	1	1
Q5DTT2	PSD1_MOUSE	1024	0.000128014	1	1
Q5DTW2	SMBT2_MOUSE	938	0.000221755	1	1
Q5DTX6	JCAD_MOUSE	1320	0.00058282	3	3
Q5DTY9	KCD16_MOUSE	427	0.000172988	2	2
Q5DU14	MYO16_MOUSE	1919	0.000191285	1	1
Q5DU28	PCX2_MOUSE	2122	0.000036	1	1
Q5DW34	EHMT1_MOUSE	1296	0.0000512	1	1
Q5F293	ZBTB4_MOUSE	982	0.000216864	1	1
Q5FWH2	UNKL_MOUSE	727	0.0000683	2	2
Q5FWH6	ARHGF_MOUSE	849	0.0000204	1	1
Q5FWK3	RHG01_MOUSE	439	0.0000614	1	1
Q5G5D5	SYNA_MOUSE	617	0.0000346	1	1
Q5GFD5	HS3S6_MOUSE	342	0.000225516	1	1
Q5HZG4	TAF3_MOUSE	932	0.00000579	1	1
Q5IBH7	SPDYA_MOUSE	310	0.0000394	1	1
Q5ISE2	Z36L3_MOUSE	725	0.0000237	1	1
Q5IXF8	GLP2R_MOUSE	512	0.0000527	1	1
Q5M8N0	CNRP1_MOUSE	164	0.0000494	1	1
Q5MPP0	FA2H_MOUSE	372	0.000240259	2	2
Q5NBX1	COBL_MOUSE	1337	0.0000732	1	1
Q5NCH9	GRM6_MOUSE	871	0.000069	1	1
Q5NCR9	NSRP1_MOUSE	542	0.000561309	1	4
Q5NCX5	NEUL4_MOUSE	1563	0.000192501	1	1
Q5ND52	MRM3_MOUSE	418	0.000359386	1	1
Q5PR68	CE112_MOUSE	954	0.000964657	1	1
Q5PRF0	HTR5A_MOUSE	2038	0.000038	1	1
Q5QD12	TAA7A_MOUSE	358	0.000071	1	1
Q5RJG1	NOL10_MOUSE	687	0.000225507	1	1
Q5RJI4	PKDCC_MOUSE	492	0.0000856	1	1
Q5RKZ7	MOCS1_MOUSE	636	0.000127049	1	1
Q5RL51	GSTCD_MOUSE	634	0.0000115	1	1
Q5S248	TM11E_MOUSE	423	0.0000288	1	1
Q5SF07	IF2B2_MOUSE	592	0.000276938	1	1
Q5SPW0	VPS54_MOUSE	977	0.00038197	1	1
Q5SQX6	CYFP2_MOUSE	1253	0.000294905	3	3
Q5SRY7	FBW1B_MOUSE	542	0.000093	1	1
Q5SS90	CG057_MOUSE	291	0.0000343	1	1
Q5SSE9	ABCAD_MOUSE	5034	0.000131615	1	1
Q5SSH7	ZZEF1_MOUSE	2924	0.000205572	2	2
Q5SSW2	PSME4_MOUSE	1843	0.0000597	1	1
Q5SUD9	BBS12_MOUSE	708	0.0000633	1	1
Q5SUF2	LC7L3_MOUSE	432	0.000236925	1	1
Q5SUS0	FBW10_MOUSE	1030	0.000175267	1	1
Q5SVL6	RPGP2_MOUSE	712	0.000467499	1	1
Q5SVR0	TBC9B_MOUSE	1263	0.000134279	1	4
Q5SW28	PI3R5_MOUSE	871	0.0000841	1	1
Q5SW45	MKS1_MOUSE	561	0.00000905	1	1
Q5SWU9	ACACA_MOUSE	2345	0.000064	2	2
Q5SWW4	MED13_MOUSE	2171	0.0000634	1	1
Q5SX79	SHRM1_MOUSE	823	0.0000549	1	1
Q5SXI5	ZN496_MOUSE	585	0.0000488	1	1
Q5U4C1	GASP1_MOUSE	1347	0.0000563	1	1
Q5U4C3	SFR19_MOUSE	1256	0.0000224	1	1
Q5U5M8	BL1S3_MOUSE	195	0.0000388	1	1
Q5UAK0	MIER1_MOUSE	511	0.0000485	1	1
Q5XF89	AT133_MOUSE	1219	0.000175388	1	1
Q5XG73	ACBD5_MOUSE	508	0.0000396	1	1
Q5XJE5	LEO1_MOUSE	667	0.000308677	1	1
Q5XJV6	LMTK3_MOUSE	1424	0.000416117	4	4
Q5XJY4	PARL_MOUSE	377	0.0000594	1	1
Q5XJY6	FANCB_MOUSE	703	0.0000233	1	1
Q5XPI3	RN123_MOUSE	1314	0.000598929	3	3
Q5XPT3	LARG2_MOUSE	690	0.00010298	1	1
Q5Y5T1	ZDH20_MOUSE	380	0.000346552	1	1
Q60520	SIN3A_MOUSE	1274	0.000124126	1	1
Q60590	A1AG1_MOUSE	207	0.0000986	1	1
Q60611	SATB1_MOUSE	764	0.0000963	1	1
Q60613	AA2AR_MOUSE	410	0.000150619	1	1
Q60629	EPHA5_MOUSE	876	0.000493646	2	2
Q60636	PRDM1_MOUSE	856	0.0000273	1	1
Q60649	CLPB_MOUSE	677	0.0000262	1	1
Q60653	KLRA6_MOUSE	266	0.000335364	1	1
Q60654	KLRA7_MOUSE	280	0.000658071	1	1
Q60660	KLRA2_MOUSE	288	0.0000945	1	1
Q60664	IRAG2_MOUSE	539	0.00008	1	1
Q60668	HNRPD_MOUSE	355	0.0000392	1	1
Q60675	LAMA2_MOUSE	3118	0.00010335	1	1
Q60715	P4HA1_MOUSE	534	0.000591461	1	2
Q60718	ADAM2_MOUSE	735	0.0000752	1	1
Q60736	ZP3R_MOUSE	579	0.000133056	1	1
Q60760	GRB10_MOUSE	621	0.000109405	1	1
Q60767	LY75_MOUSE	1723	0.000309174	1	1
Q60770	STXB3_MOUSE	592	0.000112283	1	1
Q60790	RASA3_MOUSE	834	0.0000348	1	1
Q60803	TRAF3_MOUSE	567	0.000746846	1	1
Q60813	ADM1A_MOUSE	791	0.0000241	1	1
Q60837	I12R1_MOUSE	738	0.0000418	1	1
Q60847	COCA1_MOUSE	3120	0.000163414	1	1
Q60875	ARHG2_MOUSE	985	0.000245837	2	2
Q60880	OL141_MOUSE	325	0.0000124	1	1
Q60902	EP15R_MOUSE	907	0.00022825	2	2
Q60929	MEF2A_MOUSE	498	0.000111755	1	1
Q60930	VDAC2_MOUSE	295	0.003012689	4	6
Q60931	VDAC3_MOUSE	283	0.000355557	3	3
Q60952	CP250_MOUSE	2414	0.000327337	3	3
Q60974	NCOR1_MOUSE	2453	0.0000574	1	1
Q60988	STIL_MOUSE	1262	0.0000225	1	1
Q60989	XIAP_MOUSE	496	0.000130896	1	1
Q60992	VAV2_MOUSE	868	0.000132543	1	1
Q61001	LAMA5_MOUSE	3718	0.000143427	2	2
Q61009	SCRB1_MOUSE	509	0.000186463	1	2
Q61010	DTX1_MOUSE	627	0.0000846	1	1
Q61017	GBGT2_MOUSE	69	0.0000476	1	1
Q61035	HARS1_MOUSE	509	0.000138593	1	1
Q61036	PAK3_MOUSE	559	0.0000737	1	1
Q61037	TSC2_MOUSE	1814	0.000166693	1	1
Q61043	NIN_MOUSE	2113	0.0000792	1	1
Q61056	TRPC1_MOUSE	793	0.00048646	2	2
Q61066	NR0B1_MOUSE	472	0.0000873	1	1
Q61079	SIM2_MOUSE	657	0.0000175	1	1
Q61086	FZD3_MOUSE	666	0.0000442	1	1
Q61087	LAMB3_MOUSE	1168	0.0000242	1	1
Q61089	FZD6_MOUSE	709	0.0000725	2	2
Q61092	LAMC2_MOUSE	1191	0.000305889	2	2
Q61093	CY24B_MOUSE	570	0.000133129	1	1
Q61097	KSR1_MOUSE	873	0.0000754	1	1
Q61120	SHC3_MOUSE	474	0.000456298	1	1
Q61124	CLN3_MOUSE	438	0.000121297	1	1
Q61137	ASTN1_MOUSE	1302	0.00005	1	1
Q61147	CERU_MOUSE	1061	0.00028397	2	2
Q61165	SL9A1_MOUSE	820	0.0000553	1	1
Q61171	PRDX2_MOUSE	198	0.000366722	3	3
Q61187	TS101_MOUSE	391	0.000183379	1	1
Q61188	EZH2_MOUSE	746	0.0000675	1	1
Q61194	P3C2A_MOUSE	1686	0.0000896	1	1
Q61216	MRE11_MOUSE	706	0.000021	1	1
Q61245	COBA1_MOUSE	1804	0.000267192	1	1
Q61290	CAC1E_MOUSE	2272	0.001715455	10	10
Q61315	APC_MOUSE	2845	0.0000557	1	1
Q61361	PGCB_MOUSE	883	0.000251757	2	2
Q61371	IFT88_MOUSE	824	0.0000446	1	1
Q61382	TRAF4_MOUSE	470	0.00011184	1	1
Q61391	NEP_MOUSE	750	0.000764053	1	1
Q61410	KGP2_MOUSE	762	0.000218544	1	1
Q61418	CLCN4_MOUSE	747	0.0000389	1	1
Q61423	KCNA4_MOUSE	654	0.000218022	1	1
Q61462	CY24A_MOUSE	192	0.000174271	1	1
Q61464	ZN638_MOUSE	1960	0.000694354	1	1
Q61474	MSI1H_MOUSE	362	0.000283837	1	1
Q61493	REV3L_MOUSE	3122	0.0000627	1	1
Q61496	DDX4_MOUSE	702	0.002841874	1	1
Q61503	5NTD_MOUSE	576	0.000254601	1	1
Q61508	ECM1_MOUSE	559	0.0000598	1	1
Q61510	TRI25_MOUSE	634	0.000158444	1	1
Q61527	ERBB4_MOUSE	1308	0.0000916	1	1
Q61543	GSLG1_MOUSE	1175	0.000371227	1	8
Q61548	AP180_MOUSE	901	0.000159342	2	2
Q61555	FBN2_MOUSE	2907	0.0000665	1	1
Q61572	FOXC1_MOUSE	553	0.0000768	1	1
Q61595	KTN1_MOUSE	1327	0.001326016	5	5
Q61602	GLI3_MOUSE	1583	0.000700141	1	1
Q61603	GLRA4_MOUSE	456	0.0000106	1	1
Q61645	HAIR_MOUSE	1182	0.000202437	1	1
Q61687	ATRX_MOUSE	2476	0.000339883	4	5
Q61703	ITIH2_MOUSE	946	0.00000925	1	1
Q61733	RT31_MOUSE	384	0.000286025	1	1
Q61772	EPHA7_MOUSE	998	0.000125612	1	1
Q61781	K1C14_MOUSE	484	0.000146693	1	1
Q61789	LAMA3_MOUSE	3330	0.000484498	2	2
Q61831	MK10_MOUSE	464	0.0000451	1	1
Q61845	MEIG1_MOUSE	88	0.0000836	1	1
Q61879	MYH10_MOUSE	1976	0.000419899	4	5
Q61881	MCM7_MOUSE	719	0.0000537	1	1
Q61884	MNS1_MOUSE	491	0.0000567	1	1
Q61955	KLK8_MOUSE	260	0.000851092	1	1
Q61967	ZFP90_MOUSE	636	0.0000709	1	1
Q61999	ODFP1_MOUSE	247	0.0000666	1	1
Q62059	CSPG2_MOUSE	3357	0.000039	1	1
Q62073	M3K7_MOUSE	579	0.0000861	1	1
Q62120	JAK2_MOUSE	1129	0.000347211	2	2
Q62130	PTN14_MOUSE	1189	0.0000406	1	1
Q62136	PTN21_MOUSE	1176	0.0000151	1	1
Q62137	JAK3_MOUSE	1100	0.000064	1	1
Q62141	SIN3B_MOUSE	1098	0.000365693	3	3
Q62167	DDX3X_MOUSE	662	0.0000335	1	1
Q62179	SEM4B_MOUSE	823	0.000142417	1	1
Q62187	TTF1_MOUSE	859	0.000174697	1	1
Q62205	SCN9A_MOUSE	1984	0.000950711	2	2
Q62217	SEM5A_MOUSE	1077	0.000230501	2	2
Q62230	SN_MOUSE	1695	0.000170352	1	1
Q62234	MYOM1_MOUSE	1667	0.000206575	1	1
Q62261	SPTB2_MOUSE	2363	0.009357463	18	19
Q62376	RU17_MOUSE	448	0.000094	1	1
Q62377	U2AFM_MOUSE	462	0.00032811	2	2
Q62381	TLL1_MOUSE	1013	0.00019379	1	3
Q62407	SPEG_MOUSE	3262	0.000120637	2	2
Q62445	SP4_MOUSE	782	0.000433522	1	1
Q62504	MINT_MOUSE	3644	0.000492262	4	4
Q62507	COCH_MOUSE	552	0.000155236	1	1
Q62556	BT1A1_MOUSE	524	0.0000834	1	1
Q63870	CO7A1_MOUSE	2944	0.000346724	1	1
Q63959	KCNC3_MOUSE	769	0.000136982	1	1
Q640P2	ANGL1_MOUSE	490	0.0000842	1	1
Q64112	IFIT2_MOUSE	472	0.00057757	1	1
Q641K1	CBPC1_MOUSE	1218	0.0000137	1	1
Q64213	SF01_MOUSE	653	0.0001679	1	1
Q64311	NTAN1_MOUSE	310	0.000193426	1	1
Q64318	ZEB1_MOUSE	1117	0.0000189	1	1
Q64322	NPDC1_MOUSE	332	0.0000478	1	1
Q64331	MYO6_MOUSE	1265	0.000266227	4	4
Q64332	SYN2_MOUSE	586	0.000045	1	1
Q64336	TBR1_MOUSE	681	0.0000262	1	1
Q64362	AKTIP_MOUSE	292	0.000128388	1	1
Q64516	GLPK_MOUSE	559	0.000063	1	1
Q64519	SDC3_MOUSE	442	0.0000874	1	1
Q64669	NQO1_MOUSE	274	0.000279399	1	1
Q64692	SIA8D_MOUSE	359	0.0000967	1	1
Q64697	PTCA_MOUSE	197	0.0000739	1	1
Q64701	RBL1_MOUSE	1063	0.0000189	1	1
Q64702	PLK4_MOUSE	925	0.0000339	1	1
Q64704	STX3_MOUSE	289	0.000177285	1	1
Q64727	VINC_MOUSE	1066	0.000140955	1	1
Q64735	CR1L_MOUSE	483	0.0000297	1	1
Q65Z40	WAPL_MOUSE	1200	0.0000421	1	1
Q66JW3	TOX_MOUSE	526	0.0000356	1	1
Q66JZ4	TCAIM_MOUSE	499	0.0000622	1	1
Q66K08	CILP1_MOUSE	1184	0.000256765	2	7
Q66T02	PKHG5_MOUSE	1073	0.0000627	1	1
Q684R7	FREM1_MOUSE	2191	0.000430797	3	3
Q68ED2	GRM7_MOUSE	915	0.000179477	2	2
Q68EF4	GRM4_MOUSE	912	0.0000679	2	2
Q68FD5	CLH1_MOUSE	1675	0.00058217	4	5
Q68FE6	RIPR1_MOUSE	1223	0.000207133	1	1
Q68FE8	Z280D_MOUSE	974	0.00028219	1	1
Q68SA9	ATS7_MOUSE	1657	0.0000414	1	1
Q68SN8	FCRL5_MOUSE	596	0.00045086	2	2
Q69Z89	RADIL_MOUSE	1099	0.0000943	1	1
Q69ZA1	CDK13_MOUSE	1511	0.000234227	2	2
Q69ZF7	CNNM4_MOUSE	771	0.000163357	2	2
Q69ZF8	MSL2_MOUSE	577	0.000148035	1	1
Q69ZJ7	RIC1_MOUSE	1422	0.0000364	2	2
Q69ZK0	PREX1_MOUSE	1650	0.000209737	1	1
Q69ZK6	JHD2C_MOUSE	2350	0.0000676	2	2
Q69ZL1	FGD6_MOUSE	1399	0.000385493	1	1
Q69ZN6	GNPTA_MOUSE	1235	0.000236306	1	1
Q69ZN7	MYOF_MOUSE	2048	0.000586215	1	2
Q69ZQ1	MYORG_MOUSE	716	0.000285733	2	2
Q69ZR2	HECD1_MOUSE	2618	0.000303266	2	3
Q69ZU6	THS7A_MOUSE	1645	0.001084205	1	4
Q69ZX8	ABLM3_MOUSE	682	0.0000339	2	2
Q6A051	ATRN1_MOUSE	1378	0.0000288	1	1
Q6A078	CE290_MOUSE	2472	0.0000422	1	1
Q6A0A9	F120A_MOUSE	1112	0.00004	1	1
Q6A4J8	UBP7_MOUSE	1103	0.0000761	1	1
Q6AW69	CGNL1_MOUSE	1298	0.000131431	1	1
Q6AXC6	DDX11_MOUSE	906	0.000150731	2	3
Q6B966	NAL14_MOUSE	993	0.00011787	1	1
Q6BCL1	PRAM_MOUSE	675	0.0000599	1	2
Q6DFV1	CNDG2_MOUSE	1138	0.00000301	1	1
Q6DFV6	FN3C1_MOUSE	1356	0.0000996	1	1
Q6DFV8	VWDE_MOUSE	926	0.0000495	1	1
Q6DIA9	FBX27_MOUSE	280	0.0000995	1	1
Q6DIB5	MEG10_MOUSE	1147	0.000115382	1	1
Q6DID3	SCAF8_MOUSE	1268	0.000315995	3	3
Q6EDY6	CARL1_MOUSE	1374	0.000130981	1	2
Q6F3F9	AGRG6_MOUSE	1165	0.00014767	1	1
Q6GV12	KDSR_MOUSE	332	0.000064	1	1
Q6GYP7	RGPA1_MOUSE	2035	0.000545449	7	7
Q6IEE6	T132E_MOUSE	1074	0.000161771	1	1
Q6IME9	K2C72_MOUSE	520	0.001384961	1	12
Q6IRT3	PARI_MOUSE	573	0.000219902	1	1
Q6KAR6	EXOC3_MOUSE	755	0.0000136	1	1
Q6KAU7	PKHG2_MOUSE	1340	0.000393376	2	3
Q6KCD5	NIPBL_MOUSE	2798	0.000208127	2	2
Q6L8S8	B4GN3_MOUSE	986	0.0000215	1	1
Q6NS45	CCD66_MOUSE	935	0.000390763	2	2
Q6NS60	FBX41_MOUSE	873	0.0000379	1	1
Q6NS86	ZN366_MOUSE	746	0.000367359	3	4
Q6NSQ9	G6PC3_MOUSE	346	0.000153994	1	1
Q6NV83	SR140_MOUSE	1029	0.000226675	2	2
Q6NVD9	BFSP2_MOUSE	416	0.0000379	1	1
Q6NVF0	OCRL_MOUSE	900	0.0000134	1	1
Q6NVF9	CPSF6_MOUSE	551	0.000197294	2	2
Q6NVG7	GT252_MOUSE	625	0.000146151	2	2
Q6NWW5	KIF24_MOUSE	1356	0.0000907	1	1
Q6NXK2	ZN532_MOUSE	1036	0.0000428	1	1
Q6NXK7	DPP10_MOUSE	797	0.0000594	1	1
Q6NXL6	SENP5_MOUSE	749	0.0000188	1	1
Q6NXY1	TBC31_MOUSE	996	0.000195814	1	1
Q6NXY9	RPC7_MOUSE	223	0.0000723	1	1
Q6NZC7	S23IP_MOUSE	998	0.000230005	1	1
Q6NZF1	ZC11A_MOUSE	792	0.0000551	1	1
Q6NZL0	SOGA3_MOUSE	945	0.000468815	3	3
Q6NZN0	RBM26_MOUSE	1012	0.00071424	2	2
Q6NZN1	PPRC1_MOUSE	1644	0.0000586	1	1
Q6P1B1	XPP1_MOUSE	623	0.000084	1	1
Q6P1D7	SLX4_MOUSE	1565	0.0000613	1	2
Q6P1E1	ZMIZ1_MOUSE	1072	0.0000417	1	1
Q6P1E7	PRIPO_MOUSE	537	0.0000147	1	1
Q6P1E8	EFCB6_MOUSE	1516	0.000316607	1	1
Q6P1G2	KDM2B_MOUSE	1309	0.0000411	1	1
Q6P1I6	PSD2_MOUSE	770	0.000166301	2	2
Q6P3B9	RBFA_MOUSE	350	0.00045134	1	1
Q6P3Z3	THAP4_MOUSE	569	0.000127557	1	1
Q6P4S8	INT1_MOUSE	2195	0.0000825	1	1
Q6P4T0	ATG2A_MOUSE	1914	0.000152502	1	1
Q6P4T2	U520_MOUSE	2136	0.00000786	1	1
Q6P4U0	THS7B_MOUSE	1607	0.0000744	1	1
Q6P539	F222B_MOUSE	562	0.0000564	1	1
Q6P542	ABCF1_MOUSE	837	0.0000257	1	1
Q6P5D4	CP135_MOUSE	1140	0.0000102	1	1
Q6P5E4	UGGG1_MOUSE	1551	0.00034929	2	4
Q6P5E8	DGKQ_MOUSE	934	0.000053	1	1
Q6P5H6	FRMD5_MOUSE	517	0.0000496	1	1
Q6P5U7	NWD2_MOUSE	1742	0.000186999	1	1
Q6P5U8	CC148_MOUSE	527	0.0000268	1	1
Q6P6L0	FIL1L_MOUSE	1131	0.000253102	3	3
Q6P8M1	TATD1_MOUSE	295	0.000198975	1	1
Q6P8X6	UBP50_MOUSE	390	0.000260038	2	2
Q6P8Y0	CF161_MOUSE	303	0.0000232	1	1
Q6P8Y7	SNX31_MOUSE	439	0.0000524	1	1
Q6P9K8	CSKI1_MOUSE	1431	0.000368615	5	5
Q6P9P8	DEN2C_MOUSE	914	0.0000954	1	1
Q6P9Q6	FKB15_MOUSE	1216	0.000147151	1	1
Q6P9R4	ARHGI_MOUSE	1405	0.0000472	1	1
Q6P9S7	GLT10_MOUSE	603	0.000165772	1	1
Q6P9Z1	SMRD3_MOUSE	483	0.000174795	2	2
Q6PA06	ATLA2_MOUSE	583	0.000186013	1	1
Q6PAC4	PCARE_MOUSE	1279	0.000208253	1	1
Q6PAJ1	BCR_MOUSE	1270	0.0000953	2	2
Q6PAJ3	GARE2_MOUSE	880	0.0000459	1	1
Q6PAQ4	REXO4_MOUSE	432	0.0000135	1	1
Q6PAR5	GAPD1_MOUSE	1458	0.002793964	1	1
Q6PB44	PTN23_MOUSE	1692	0.0000429	1	1
Q6PB66	LPPRC_MOUSE	1392	0.0000959	1	2
Q6PB93	GALT2_MOUSE	570	0.000180832	1	1
Q6PCM1	KDM3A_MOUSE	1323	0.0000439	1	1
Q6PD05	ZN821_MOUSE	413	0.000190502	1	1
Q6PDG5	SMRC2_MOUSE	1213	0.0000291	1	1
Q6PDH0	PHLB1_MOUSE	1371	0.00040781	2	2
Q6PDI6	MINY2_MOUSE	601	0.0000859	1	1
Q6PDK2	KMT2D_MOUSE	5588	0.0000148	1	1
Q6PDM1	MSL1_MOUSE	616	0.00026453	1	1
Q6PDN3	MYLK_MOUSE	1941	0.0000332	1	1
Q6PDS3	SARM1_MOUSE	724	0.0000301	1	1
Q6PE65	GPT2L_MOUSE	482	0.0000173	1	1
Q6PF93	PK3C3_MOUSE	887	0.000117432	1	1
Q6PFR5	TRA2A_MOUSE	281	0.000120521	1	1
Q6PFX2	BEND6_MOUSE	281	0.0000426	1	1
Q6PFX9	TNKS1_MOUSE	1320	0.000646416	2	2
Q6PFY8	TRI45_MOUSE	580	0.0000389	1	1
Q6PGB8	SMCA1_MOUSE	1046	0.000333893	1	2
Q6PGC1	DHX29_MOUSE	1365	0.000110653	1	1
Q6PGE4	ZF316_MOUSE	1016	0.0000459	1	1
Q6PGF7	EXOC8_MOUSE	716	0.000230902	1	1
Q6PH08	ERC2_MOUSE	957	0.0000583	1	1
Q6PHN1	CCD57_MOUSE	1016	0.000169241	1	1
Q6PI62	GP173_MOUSE	373	0.00011477	1	1
Q6PIC6	AT1A3_MOUSE	1013	0.001223616	4	4
Q6PIE5	AT1A2_MOUSE	1020	0.000432576	3	3
Q6PZE0	MUC19_MOUSE	7524	0.000133393	1	1
Q6RHR9	MAGI1_MOUSE	1471	0.0000809	1	1
Q6RI63	F120B_MOUSE	786	0.000193537	1	1
Q6RT24	CENPE_MOUSE	2474	0.0000686	1	1
Q6SJQ0	CLM8_MOUSE	318	0.000177512	1	1
Q6UJY2	SL9C1_MOUSE	1175	0.0000193	1	1
Q6V3W6	DRC7_MOUSE	876	0.000109621	2	2
Q6VH22	IF172_MOUSE	1749	0.000765567	3	3
Q6VNS1	NTRK3_MOUSE	825	0.000047	1	1
Q6WQJ1	DGLA_MOUSE	1044	0.000360502	3	3
Q6WVG3	KCD12_MOUSE	327	0.0000562	1	2
Q6XUX1	DUSTY_MOUSE	927	0.0000385	1	1
Q6YND2	ZN653_MOUSE	615	0.0000911	1	1
Q6ZPE2	MTMR5_MOUSE	1867	0.0000276	1	1
Q6ZPG2	WDR90_MOUSE	1874	0.0000259	1	1
Q6ZPK0	PF21A_MOUSE	688	0.0000744	1	1
Q6ZPQ6	PITM2_MOUSE	1335	0.000640028	5	5
Q6ZPV2	INO80_MOUSE	1559	0.0000277	2	2
Q6ZPY2	SMG5_MOUSE	1017	0.000013	1	1
Q6ZPY5	ZN507_MOUSE	941	0.000208116	1	1
Q6ZPY7	KDM3B_MOUSE	1562	0.000242547	2	2
Q6ZQ03	FNBP4_MOUSE	1031	0.0000289	1	1
Q6ZQ06	CE162_MOUSE	1403	0.0000842	1	1
Q6ZQ08	CNOT1_MOUSE	2375	0.000501086	1	1
Q6ZQ12	NINL_MOUSE	1394	0.0000364	1	1
Q6ZQ93	UBP34_MOUSE	3582	0.000203777	2	2
Q6ZQA0	NBEL2_MOUSE	2742	0.0000538	1	1
Q6ZQB6	VIP2_MOUSE	1129	0.0000302	1	1
Q6ZQF0	TOPB1_MOUSE	1515	0.0000758	1	1
Q6ZQH8	NU188_MOUSE	1759	0.0000224	1	1
Q6ZQI3	MLEC_MOUSE	291	0.000229397	2	7
Q6ZQM0	RFFL_MOUSE	377	0.00000918	1	1
Q6ZWN5	RS9_MOUSE	194	0.000527939	2	3
Q6ZWQ0	SYNE2_MOUSE	6874	0.000193232	1	1
Q6ZWR6	SYNE1_MOUSE	8799	0.000498609	5	5
Q70IV5	SYNEM_MOUSE	1561	0.0000276	1	2
Q71M36	CSPG5_MOUSE	566	0.0000757	1	1
Q75NR7	RECQ4_MOUSE	1216	0.000132075	1	1
Q75UR0	ANO5_MOUSE	904	0.0000815	1	1
Q766D5	B4GN4_MOUSE	1034	0.0000735	1	1
Q76I79	SSH1_MOUSE	1042	0.0000162	1	1
Q76LL6	FHOD3_MOUSE	1578	0.000428502	4	4
Q78DX7	ROS1_MOUSE	2340	0.0000151	1	1
Q78PY7	SND1_MOUSE	910	0.000254698	4	4
Q791V5	MTCH2_MOUSE	303	0.000640545	3	7
Q7M6U3	TEX14_MOUSE	1450	0.000454219	3	3
Q7M6Y3	PICAL_MOUSE	660	0.000309892	1	1
Q7M6Y5	DEUP1_MOUSE	601	0.000065	1	1
Q7M6Y6	MRO2B_MOUSE	1581	0.000181843	2	2
Q7M6Z4	KIF27_MOUSE	1394	0.0000403	1	1
Q7M717	TR102_MOUSE	329	0.0000889	1	1
Q7M732	RTL1_MOUSE	1744	0.0000296	1	1
Q7M760	ZRAN1_MOUSE	708	0.0000883	1	1
Q7TME0	PLPR4_MOUSE	766	0.000516984	3	3
Q7TME2	SPAG5_MOUSE	1165	0.000162846	1	1
Q7TMM8	PAR16_MOUSE	322	0.0000239	1	1
Q7TMM9	TBB2A_MOUSE	445	0.000158357	1	1
Q7TMR0	PCP_MOUSE	491	0.0000338	1	1
Q7TMY8	HUWE1_MOUSE	4377	0.0000544	1	1
Q7TN12	INAVA_MOUSE	663	0.000324949	1	1
Q7TN16	HHIP_MOUSE	700	0.000012	1	1
Q7TN58	TMC8_MOUSE	722	0.000502848	1	1
Q7TN60	TMC6_MOUSE	810	0.0000148	1	1
Q7TN73	CASD1_MOUSE	797	0.0000365	1	1
Q7TN89	RASE_MOUSE	227	0.000066	1	1
Q7TNF8	RIMB1_MOUSE	1846	0.0000786	1	1
Q7TNH6	NPHP3_MOUSE	1325	0.000148732	1	1
Q7TNI2	TM59L_MOUSE	337	0.000625181	1	2
Q7TNI7	IL17F_MOUSE	161	0.000200331	1	1
Q7TPD0	INT3_MOUSE	1041	0.000857483	1	1
Q7TPD1	FBX11_MOUSE	930	0.0000566	1	1
Q7TPH6	MYCB2_MOUSE	4749	0.002527196	4	5
Q7TPM1	PRC2B_MOUSE	1486	0.001116241	1	1
Q7TPM9	MTMRA_MOUSE	771	0.00011562	1	1
Q7TPQ3	SHPRH_MOUSE	1674	0.0000409	1	1
Q7TPS5	C2CD5_MOUSE	1016	0.000252563	1	1
Q7TQ07	DPOLN_MOUSE	864	0.0000411	1	1
Q7TQ69	TMC3_MOUSE	1130	0.0000168	1	1
Q7TQB0	TR134_MOUSE	298	0.000308372	1	1
Q7TQD2	TPPP_MOUSE	218	0.000180641	1	1
Q7TQE6	MACOI_MOUSE	664	0.000586125	1	1
Q7TQF2	FBX10_MOUSE	950	0.000127092	1	1
Q7TQI8	TSYL2_MOUSE	677	0.0000655	1	1
Q7TQK5	CCD93_MOUSE	629	0.0000298	1	1
Q7TS73	RFLA_MOUSE	204	0.0000819	1	1
Q7TS74	CKP2L_MOUSE	745	0.000124065	2	2
Q7TSC1	PRC2A_MOUSE	2158	0.0000488	1	2
Q7TSC3	NEK5_MOUSE	627	0.000151797	2	2
Q7TSG3	FBX5_MOUSE	421	0.000286143	1	1
Q7TSH4	CP110_MOUSE	1004	0.0000805	1	1
Q7TSH6	SCAF4_MOUSE	1183	0.00005	1	1
Q7TSH7	KCNF1_MOUSE	493	0.0000461	2	2
Q7TSH8	TMM94_MOUSE	1360	0.000108904	1	1
Q7TSH9	ZN184_MOUSE	737	0.00002	1	1
Q7TSI0	ZNF12_MOUSE	686	0.0000425	1	1
Q7TSI3	PP6R1_MOUSE	856	0.0000264	1	1
Q7TSJ2	MAP6_MOUSE	906	0.001128002	7	8
Q7TSK3	PCDH8_MOUSE	1070	0.000112622	2	2
Q7TSN2	CLM4_MOUSE	228	0.000455226	1	1
Q7TSV6	AATC2_MOUSE	404	0.000131933	1	1
Q7TT15	GLT17_MOUSE	598	0.0000792	2	2
Q7TT23	CT194_MOUSE	1179	0.000033	1	1
Q7TT36	AGRA3_MOUSE	1310	0.000181623	1	1
Q7TT41	MOXD2_MOUSE	619	0.0000573	1	1
Q7TT50	MRCKB_MOUSE	1713	0.000818764	3	3
Q80ST9	LCA5_MOUSE	704	0.0000867	1	1
Q80SU3	ZAR1_MOUSE	361	0.0000379	1	1
Q80SU7	GVIN1_MOUSE	2427	0.0000713	2	2
Q80SW1	SAHH2_MOUSE	530	0.000305799	1	1
Q80T11	USH1G_MOUSE	461	0.0000925	1	1
Q80T14	FRAS1_MOUSE	4010	0.000102847	1	1
Q80T41	GABR2_MOUSE	940	0.00057129	3	3
Q80TE0	RPAP1_MOUSE	1409	0.0000883	1	1
Q80TE3	MARH4_MOUSE	409	0.000507447	1	1
Q80TF6	STAR9_MOUSE	4561	0.004510512	3	3
Q80TN5	ZDH17_MOUSE	632	0.000192916	1	1
Q80TN7	NAV3_MOUSE	2359	0.000307036	3	3
Q80TR4	SLIT1_MOUSE	1531	0.0000352	1	1
Q80TR8	DCAF1_MOUSE	1506	0.000463986	2	2
Q80TS7	DEND_MOUSE	710	0.00022405	1	1
Q80TS8	SE1L3_MOUSE	1137	0.0000338	1	1
Q80TY0	FNBP1_MOUSE	616	0.000157044	2	2
Q80TY5	VP13B_MOUSE	3993	0.000216679	1	1
Q80U19	DAAM2_MOUSE	1115	0.0000623	1	1
Q80U28	MADD_MOUSE	1577	0.000221293	1	1
Q80U35	ARHGH_MOUSE	2057	0.0000266	1	1
Q80U40	RIMB2_MOUSE	1072	0.0000477	1	1
Q80U49	C170B_MOUSE	1574	0.0000611	1	1
Q80U56	AVL9_MOUSE	649	0.000244441	1	1
Q80U59	K0232_MOUSE	1396	0.0000681	1	1
Q80U70	SUZ12_MOUSE	741	0.0000418	1	1
Q80U72	SCRIB_MOUSE	1612	0.0000734	1	1
Q80UF4	SDCG8_MOUSE	717	0.000136695	2	2
Q80UJ7	RB3GP_MOUSE	981	0.0000409	1	1
Q80UK8	INT2_MOUSE	1198	0.000256447	1	2
Q80UM3	NAA15_MOUSE	865	0.000014	1	1
Q80UP3	DGKZ_MOUSE	929	0.000168244	3	3
Q80UP8	S20A2_MOUSE	656	0.00028434	1	1
Q80UY1	CARME_MOUSE	400	0.0000307	1	1
Q80VL1	TDRKH_MOUSE	560	0.0000922	1	1
Q80VM8	PNM8A_MOUSE	430	0.0000208	1	1
Q80VN0	CP100_MOUSE	613	0.0000142	1	1
Q80VP2	SPAT7_MOUSE	582	0.000071	1	1
Q80VP9	ASPH2_MOUSE	343	0.000175016	1	1
Q80VU4	NTF4_MOUSE	209	0.000200369	1	1
Q80VY2	INKA2_MOUSE	300	0.000100156	1	1
Q80W00	PP1RA_MOUSE	888	0.0000521	1	1
Q80W14	PR40B_MOUSE	870	0.000146695	2	2
Q80W31	ZN569_MOUSE	679	0.00021514	2	2
Q80W68	KIRR1_MOUSE	789	0.0000216	1	1
Q80W93	HYDIN_MOUSE	5154	0.000276445	1	1
Q80WC1	UBN2_MOUSE	1314	0.00000177	1	1
Q80WC3	TNC18_MOUSE	2878	0.00049415	2	2
Q80WC9	ACSF4_MOUSE	1100	0.0000914	1	1
Q80WE4	KI20B_MOUSE	1774	0.000165272	2	2
Q80WG7	TRI36_MOUSE	729	0.0000392	1	1
Q80WJ7	LYRIC_MOUSE	579	0.00068945	3	6
Q80WK2	OSTB_MOUSE	128	0.0000388	1	1
Q80WM4	HPLN4_MOUSE	400	0.0000589	1	1
Q80WQ8	M18BP_MOUSE	998	0.000134354	1	1
Q80WT0	JPH4_MOUSE	628	0.0000654	1	1
Q80WV7	SRRM3_MOUSE	648	0.0000194	1	1
Q80X19	COEA1_MOUSE	1797	0.0000115	1	1
Q80X50	UBP2L_MOUSE	1107	0.000044	1	1
Q80X53	CC116_MOUSE	541	0.0000378	1	1
Q80X59	TMC5B_MOUSE	307	0.0000903	1	1
Q80X80	C2C2L_MOUSE	706	0.0000856	1	1
Q80X90	FLNB_MOUSE	2602	0.000434388	1	1
Q80XB4	NRAP_MOUSE	1728	0.000503327	1	1
Q80XC2	TRM61_MOUSE	290	0.0000406	1	1
Q80XI3	IF4G3_MOUSE	1579	0.000076	1	1
Q80XI6	M3K11_MOUSE	850	0.000713763	1	2
Q80XK6	ATG2B_MOUSE	2075	0.0000387	1	1
Q80XL1	CBLC_MOUSE	496	0.0000666	1	1
Q80XN0	BDH_MOUSE	343	0.0000459	1	1
Q80XP8	FA76B_MOUSE	339	0.000143027	1	1
Q80XP9	WNK3_MOUSE	1757	0.000119604	1	1
Q80XS6	SMAG2_MOUSE	687	0.000205537	1	1
Q80XZ4	I22R1_MOUSE	581	0.0000499	1	1
Q80Y17	L2GL1_MOUSE	1036	0.0000854	1	1
Q80Y20	ALKB8_MOUSE	664	0.000105914	1	1
Q80Y44	DDX10_MOUSE	875	0.0000868	1	1
Q80Y56	RBNS5_MOUSE	783	0.000100269	1	1
Q80YA3	DDHD1_MOUSE	547	0.0000525	1	1
Q80YC5	FA12_MOUSE	597	0.000183769	1	1
Q80YD1	SUV3_MOUSE	779	0.00010877	1	1
Q80YD3	F205C_MOUSE	371	0.00000925	1	1
Q80YP6	ZIK1_MOUSE	463	0.000144865	1	1
Q80YR5	SAFB2_MOUSE	991	0.000141938	1	1
Q80YS5	LRC27_MOUSE	523	0.000132786	2	2
Q80YT9	RBM11_MOUSE	238	0.000281809	1	1
Q80YV3	TRRAP_MOUSE	2565	0.000104393	1	2
Q80Z37	TOPRS_MOUSE	1033	0.000851023	3	5
Q80Z71	TENN_MOUSE	1560	0.0000989	1	1
Q80ZE5	PAQR8_MOUSE	354	0.00018126	1	2
Q80ZI6	LRSM1_MOUSE	727	0.000193762	2	2
Q80ZU5	CC181_MOUSE	509	0.000163608	2	2
Q810B8	SLIK4_MOUSE	837	0.000145775	2	2
Q810K3	SGPP2_MOUSE	354	0.000120188	1	1
Q810M6	LIAT1_MOUSE	228	0.000057	1	1
Q810N9	CC172_MOUSE	267	0.00034645	1	1
Q810U5	CCD50_MOUSE	305	0.0000425	1	1
Q811B1	XYLT1_MOUSE	953	0.0000546	1	1
Q811D0	DLG1_MOUSE	905	0.000288658	2	2
Q811D2	ANR26_MOUSE	1581	0.000455734	2	2
Q811F1	ZBT41_MOUSE	908	0.000142026	2	2
Q811H0	ZBT42_MOUSE	420	0.000211092	1	1
Q811L6	MAST4_MOUSE	2618	0.0000961	2	2
Q811Q9	PCY1B_MOUSE	369	0.0000901	2	2
Q811S7	UBIP1_MOUSE	540	0.000058	1	1
Q812A2	SRGP3_MOUSE	1099	0.0000839	1	1
Q8BFQ4	WDR82_MOUSE	313	0.000444615	1	1
Q8BFR5	EFTU_MOUSE	452	0.000198974	1	1
Q8BFS6	CPPED_MOUSE	312	0.000703083	1	1
Q8BFU3	RN214_MOUSE	668	0.000101597	1	1
Q8BG05	ROA3_MOUSE	379	0.00000752	1	1
Q8BG17	NOL12_MOUSE	217	0.000209444	1	1
Q8BG58	P4HTM_MOUSE	503	0.000156055	1	1
Q8BG79	C19L2_MOUSE	887	0.000164077	1	1
Q8BG81	PDIP3_MOUSE	420	0.000255275	1	1
Q8BG87	TET3_MOUSE	1803	0.000135195	1	1
Q8BG89	ZN365_MOUSE	408	0.000200847	2	2
Q8BG95	MYPT2_MOUSE	976	0.0000416	1	1
Q8BGA9	OXA1L_MOUSE	433	0.000179028	1	3
Q8BGD9	IF4B_MOUSE	611	0.0000633	1	1
Q8BGE5	FANCM_MOUSE	2021	0.00022398	2	3
Q8BGE6	ATG4B_MOUSE	393	0.00012945	1	1
Q8BGF7	PAN2_MOUSE	1200	0.000218543	1	1
Q8BGH7	C42S2_MOUSE	84	0.0000512	1	1
Q8BGI5	PEX26_MOUSE	305	0.0000189	1	1
Q8BGJ9	U2AF4_MOUSE	220	0.0000272	1	1
Q8BGK2	ARHL1_MOUSE	353	0.000332695	1	1
Q8BGQ7	SYAC_MOUSE	968	0.000870597	1	1
Q8BGS7	CEPT1_MOUSE	416	0.0000514	1	1
Q8BGV5	ZNF8_MOUSE	572	0.0000346	1	1
Q8BGZ4	CDC23_MOUSE	597	0.0000952	1	1
Q8BH00	AL8A1_MOUSE	487	0.000264512	1	1
Q8BH05	ZN750_MOUSE	703	0.0000429	1	1
Q8BH15	CNO10_MOUSE	744	0.000154606	1	1
Q8BH53	CFA69_MOUSE	942	0.000343129	3	3
Q8BH59	CMC1_MOUSE	677	0.00025625	2	2
Q8BH70	FBXL4_MOUSE	621	0.000170621	1	1
Q8BH86	GLUCM_MOUSE	617	0.00019049	1	1
Q8BH88	DEP1B_MOUSE	529	0.0000115	1	1
Q8BHB9	CLIC6_MOUSE	596	0.000415452	2	2
Q8BHG1	NRDC_MOUSE	1161	0.0000764	1	1
Q8BHH1	AQP11_MOUSE	271	0.0000279	1	1
Q8BHJ9	SLU7_MOUSE	585	0.000206412	1	2
Q8BHM9	TM11F_MOUSE	439	0.000554548	1	1
Q8BHN1	TXLNG_MOUSE	524	0.0001558	1	1
Q8BHP2	NUTM1_MOUSE	1126	0.000492266	1	1
Q8BHP7	OLM2A_MOUSE	681	0.000174209	1	1
Q8BHS6	ARMX3_MOUSE	379	0.0000142	1	1
Q8BHS8	SYBU_MOUSE	665	0.0000622	1	1
Q8BHZ0	CYRIA_MOUSE	323	0.0000207	1	1
Q8BHZ4	ZN592_MOUSE	1262	0.0000462	1	1
Q8BI67	ZN473_MOUSE	892	0.000128771	1	1
Q8BI72	CARF_MOUSE	563	0.0000288	1	1
Q8BI84	TGO1_MOUSE	1930	0.000319157	3	4
Q8BIE6	FRM4A_MOUSE	1020	0.000132353	1	1
Q8BIJ6	SYIM_MOUSE	1012	0.000264748	1	1
Q8BIK4	DOCK9_MOUSE	2055	0.0000414	1	1
Q8BIP0	SYDM_MOUSE	653	0.000110097	1	1
Q8BIY1	GPTC3_MOUSE	525	0.000246627	1	1
Q8BIZ1	ANS1B_MOUSE	1259	0.000248765	1	1
Q8BIZ6	SNIP1_MOUSE	383	0.0000173	1	1
Q8BJ25	THAP3_MOUSE	218	0.000150536	1	1
Q8BJ34	MARF1_MOUSE	1730	0.0000285	1	1
Q8BJA3	HMBX1_MOUSE	419	0.0000499	1	1
Q8BJG4	MOB3C_MOUSE	216	0.000148235	1	2
Q8BJM3	R3HCL_MOUSE	775	0.000348654	1	1
Q8BJQ2	UBP1_MOUSE	784	0.0000409	1	1
Q8BJS7	MAP10_MOUSE	891	0.000122778	1	1
Q8BK58	HBAP1_MOUSE	483	0.0000475	1	1
Q8BKE9	IFT74_MOUSE	600	0.000241929	2	2
Q8BKH7	SIN1_MOUSE	522	0.000109533	2	2
Q8BKI2	TNR6B_MOUSE	1810	0.000190623	1	1
Q8BKK5	ZN689_MOUSE	500	0.0000392	1	1
Q8BKS9	PUM3_MOUSE	647	0.000203175	2	2
Q8BKT3	GCFC2_MOUSE	769	0.00000853	1	1
Q8BKX6	SMG1_MOUSE	3658	0.000132697	3	3
Q8BL43	RASFA_MOUSE	508	0.0000678	1	1
Q8BL48	UNK_MOUSE	810	0.0000183	1	1
Q8BL65	ABLM2_MOUSE	612	0.000219069	1	1
Q8BL66	EEA1_MOUSE	1411	0.0000364	1	1
Q8BL74	TF3C2_MOUSE	907	0.0000401	1	1
Q8BL97	SRSF7_MOUSE	267	0.000668351	1	1
Q8BL99	DOP1_MOUSE	2399	0.000225157	1	1
Q8BLA1	DLEC1_MOUSE	635	0.0000819	1	1
Q8BLF1	NCEH1_MOUSE	408	0.000307501	1	1
Q8BLG0	PHF20_MOUSE	1010	0.000415414	4	4
Q8BLK9	KS6C1_MOUSE	1056	0.0000319	1	1
Q8BLM0	KLF8_MOUSE	355	0.0000559	1	1
Q8BLN6	UNC80_MOUSE	3261	0.0000429	1	1
Q8BLQ0	F124B_MOUSE	456	0.000146752	1	1
Q8BLR5	PSD4_MOUSE	1005	0.000163041	1	1
Q8BLY1	SMOC1_MOUSE	463	0.00017831	1	1
Q8BM75	ARI5B_MOUSE	1188	0.000210435	1	1
Q8BM92	CADH7_MOUSE	785	0.0000317	1	1
Q8BMC4	NOP9_MOUSE	636	0.0000897	1	1
Q8BMF5	GRIK4_MOUSE	956	0.0000464	1	1
Q8BMF8	GLDN_MOUSE	549	0.000188901	1	1
Q8BMG1	ATRIP_MOUSE	785	0.0000945	1	1
Q8BMJ2	SYLC_MOUSE	1178	0.0000327	1	1
Q8BMK0	CEP85_MOUSE	761	0.000779795	1	1
Q8BMK4	CKAP4_MOUSE	575	0.000606309	4	5
Q8BML1	MICA2_MOUSE	960	0.0000248	1	1
Q8BMQ2	TF3C4_MOUSE	817	0.000481023	1	1
Q8BMQ3	BNC2_MOUSE	1127	0.0000212	1	1
Q8BMS2	SPON2_MOUSE	330	0.00027777	1	1
Q8BMZ5	SEN34_MOUSE	316	0.000225802	1	1
Q8BN58	RHG28_MOUSE	729	0.0000469	1	1
Q8BNV1	TRM2A_MOUSE	574	0.0000757	1	1
Q8BNX1	CLC4G_MOUSE	294	0.00013946	1	1
Q8BNY6	NCS1_MOUSE	190	0.000352348	1	1
Q8BP47	SYNC_MOUSE	559	0.000147486	1	1
Q8BP67	RL24_MOUSE	157	0.000100484	2	2
Q8BP74	PSTK_MOUSE	359	0.0000342	1	1
Q8BP92	RCN2_MOUSE	320	0.000615948	1	2
Q8BPA8	DPCD_MOUSE	203	0.000124996	1	1
Q8BPK2	ZCHC3_MOUSE	400	0.0000983	1	1
Q8BPM2	M4K5_MOUSE	847	0.0000397	1	1
Q8BPN8	DMXL2_MOUSE	3032	0.00011345	2	2
Q8BPP0	ZN436_MOUSE	452	0.000104305	2	2
Q8BQ48	CE295_MOUSE	2412	0.0000846	2	2
Q8BQM8	EMAL5_MOUSE	1977	0.000155345	1	1
Q8BQM9	MD12L_MOUSE	2157	0.0000991	1	1
Q8BQN5	FA78B_MOUSE	261	0.000094	1	1
Q8BQZ4	RLGPB_MOUSE	1484	0.0000738	1	1
Q8BR63	F177A_MOUSE	207	0.0000674	1	1
Q8BRB7	KAT6B_MOUSE	1872	0.000219342	1	1
Q8BRC6	CFA91_MOUSE	783	0.000741029	2	2
Q8BRH4	KMT2C_MOUSE	4903	0.000549074	2	4
Q8BRJ4	PPR3E_MOUSE	279	0.000255468	1	1
Q8BRK8	AAPK2_MOUSE	552	0.00012821	1	1
Q8BRK9	MA2A2_MOUSE	1152	0.000164518	1	1
Q8BSI6	R3HC1_MOUSE	488	0.0000434	1	1
Q8BSY0	ASPH_MOUSE	741	0.000013	1	1
Q8BTF7	DNLI4_MOUSE	911	0.0000421	1	1
Q8BTH8	KC1G1_MOUSE	459	0.0000076	1	1
Q8BTI8	SRRM2_MOUSE	2703	0.000893648	4	4
Q8BTY2	S4A7_MOUSE	1034	0.000520268	5	5
Q8BU14	SEC62_MOUSE	398	0.0000622	1	1
Q8BU27	PPM1M_MOUSE	406	0.000152734	1	1
Q8BUB6	UST_MOUSE	407	0.000125543	1	1
Q8BUG5	CAYP2_MOUSE	550	0.000327693	1	1
Q8BUH8	SENP7_MOUSE	1037	0.00000554	1	1
Q8BUR4	DOCK1_MOUSE	1865	0.0000848	1	1
Q8BUV3	GEPH_MOUSE	769	0.0000959	1	1
Q8BUY5	TIDC1_MOUSE	285	0.000012	1	1
Q8BV42	ZN786_MOUSE	777	0.0000335	1	1
Q8BV79	TRNK1_MOUSE	2999	0.000256402	2	2
Q8BVA5	LDAH_MOUSE	326	0.00011905	1	1
Q8BVI5	STX16_MOUSE	326	0.000178752	3	3
Q8BVN9	MAEL_MOUSE	434	0.000231392	1	1
Q8BVT6	PP2D1_MOUSE	620	0.000113449	1	1
Q8BVV7	CEP95_MOUSE	827	0.00000894	1	1
Q8BW10	NOB1_MOUSE	403	0.000266658	1	1
Q8BWF0	SSDH_MOUSE	523	0.0000478	1	1
Q8BWJ3	KPB2_MOUSE	1235	0.0000791	1	1
Q8BWR4	UBP40_MOUSE	1235	0.0000732	1	1
Q8BWS5	GRIN3_MOUSE	763	0.00014216	1	1
Q8BWW9	PKN2_MOUSE	983	0.000116213	1	1
Q8BWY9	CIP2A_MOUSE	907	0.0000461	1	1
Q8BX37	ACP7_MOUSE	438	0.000102358	1	1
Q8BXA5	CLP1L_MOUSE	539	0.0000519	1	1
Q8BXG3	IFT57_MOUSE	429	0.000138069	2	2
Q8BXQ6	AMPO_MOUSE	817	0.0000242	2	2
Q8BXQ8	FA53C_MOUSE	393	0.000278293	1	1
Q8BY71	HAT1_MOUSE	416	0.0000784	1	1
Q8BY98	SWAHD_MOUSE	327	0.000301306	3	3
Q8BYG9	EPHAA_MOUSE	1007	0.000130707	1	2
Q8BYH0	DRGX_MOUSE	263	0.000267265	1	1
Q8BYH3	TRM13_MOUSE	481	0.000368687	1	1
Q8BYH8	CHD9_MOUSE	2885	0.00014896	2	2
Q8BZ47	ZN609_MOUSE	1413	0.000145444	1	2
Q8BZ81	LRRT3_MOUSE	582	0.0000988	1	1
Q8BZH4	POGZ_MOUSE	1409	0.000366135	2	2
Q8BZI0	AF1L1_MOUSE	768	0.000056	1	1
Q8BZJ7	DCNL2_MOUSE	259	0.0000334	1	1
Q8BZN6	DOC10_MOUSE	2150	0.000433467	4	4
Q8BZQ7	ANC2_MOUSE	837	0.0000989	1	3
Q8BZR9	NCBP3_MOUSE	615	0.000223484	1	1
Q8BZX4	SREK1_MOUSE	494	0.0000611	1	1
Q8C013	TPBGL_MOUSE	384	0.0000865	1	1
Q8C033	ARHGA_MOUSE	1345	0.000543828	2	2
Q8C080	SNX16_MOUSE	344	0.0000668	1	1
Q8C0C4	CCSE1_MOUSE	895	0.000172732	1	1
Q8C0D7	ING4_MOUSE	249	0.000238886	1	1
Q8C0F9	PRS35_MOUSE	409	0.0000628	1	1
Q8C0G2	T3JAM_MOUSE	513	0.000857373	2	2
Q8C0M0	WDR59_MOUSE	992	0.0000126	1	1
Q8C0M8	DNAI1_MOUSE	701	0.0000389	1	1
Q8C0M9	ASGL1_MOUSE	326	0.0000554	1	1
Q8C0N0	SMKZ_MOUSE	497	0.000235508	2	2
Q8C0P7	ZN451_MOUSE	1056	0.000147406	1	1
Q8C0R0	UBP37_MOUSE	979	0.000278673	1	1
Q8C0T0	XKR8_MOUSE	401	0.0000586	1	1
Q8C0T9	ADCYA_MOUSE	1614	0.0000724	1	1
Q8C0V1	TERB1_MOUSE	768	0.0000381	1	1
Q8C0Z1	F234A_MOUSE	555	0.0000597	1	1
Q8C102	GALT5_MOUSE	930	0.0000507	1	1
Q8C110	SLIK6_MOUSE	840	0.000146678	1	1
Q8C115	PKHH2_MOUSE	1491	0.000115924	2	2
Q8C131	HCAR1_MOUSE	343	0.00000672	1	1
Q8C147	DOCK8_MOUSE	2100	0.0000731	1	1
Q8C170	MYO9A_MOUSE	2542	0.0000122	1	1
Q8C1A9	ABD18_MOUSE	464	0.000259989	1	1
Q8C1F4	CGAT2_MOUSE	542	0.000174497	1	1
Q8C1Y8	CCZ1_MOUSE	480	0.0000906	1	1
Q8C1Z8	TM10A_MOUSE	328	0.00000467	1	1
Q8C2L6	T161B_MOUSE	487	0.0000371	1	1
Q8C2Q3	RBM14_MOUSE	669	0.0000254	1	1
Q8C2S5	FBXL5_MOUSE	690	0.000724542	1	1
Q8C3B8	RFT1_MOUSE	541	0.000177314	1	1
Q8C3I9	DIK2B_MOUSE	435	0.00028723	1	1
Q8C3J5	DOCK2_MOUSE	1828	0.00033033	3	3
Q8C3S2	TNG6_MOUSE	1079	0.000133283	1	1
Q8C3Y4	KNTC1_MOUSE	2207	0.000605407	2	2
Q8C419	GP158_MOUSE	1200	0.001178865	4	4
Q8C4U3	SFRP1_MOUSE	314	0.0000267	1	1
Q8C522	ENDD1_MOUSE	501	0.000139787	2	2
Q8C547	HTR5B_MOUSE	2070	0.000023	1	1
Q8C551	R51A1_MOUSE	337	0.0000343	1	1
Q8C567	NCTR1_MOUSE	325	0.0000193	1	1
Q8C5V8	CC187_MOUSE	958	0.0000947	1	1
Q8C5W0	CLMN_MOUSE	1052	0.0000321	1	1
Q8C627	F221B_MOUSE	487	0.000125267	2	2
Q8C6I2	SDHF2_MOUSE	164	0.0000534	1	1
Q8C6L5	CGAS_MOUSE	507	0.00000665	1	1
Q8C6N3	SYT15_MOUSE	418	0.000139914	1	1
Q8C6S9	CFA54_MOUSE	3106	0.000474498	2	2
Q8C739	F110B_MOUSE	366	0.0000383	1	1
Q8C753	K0556_MOUSE	1610	0.000106433	1	1
Q8C761	WDR60_MOUSE	999	0.000238443	2	2
Q8C767	PPR3B_MOUSE	284	0.000047	1	1
Q8C779	RADX_MOUSE	850	0.0000587	1	1
Q8C790	F221A_MOUSE	301	0.000234777	1	1
Q8C7D2	CRBN_MOUSE	445	0.0000825	2	2
Q8C7U1	N4BP3_MOUSE	537	0.0000784	1	1
Q8C7U7	GALT6_MOUSE	622	0.000169441	1	1
Q8C7X2	EMC1_MOUSE	997	0.0000866	1	2
Q8C817	T200A_MOUSE	491	0.000092	1	1
Q8C827	ZFP62_MOUSE	914	0.0000355	1	1
Q8C854	MYEF2_MOUSE	591	0.000138985	1	1
Q8C863	ITCH_MOUSE	864	0.000495054	1	1
Q8C878	UBA3_MOUSE	462	0.0000671	1	1
Q8C8K3	SRS12_MOUSE	266	0.0000529	3	3
Q8C8N3	VWC2_MOUSE	324	0.0000274	1	1
Q8C8R3	ANK2_MOUSE	3898	0.000163754	2	2
Q8C8Y5	SAMD7_MOUSE	445	0.000162886	1	1
Q8C9B9	DIDO1_MOUSE	2256	0.000187096	3	3
Q8C9J3	SPEF2_MOUSE	1724	0.000191774	1	1
Q8C9M2	CCD15_MOUSE	810	0.000472221	3	4
Q8C9X6	EPC1_MOUSE	813	0.0000272	1	1
Q8CAA7	PGM2L_MOUSE	621	0.000233586	2	2
Q8CAE2	HENMT_MOUSE	395	0.000181654	1	1
Q8CAE9	PDXL2_MOUSE	603	0.0000309	1	1
Q8CAQ8	MIC60_MOUSE	757	0.001807791	8	9
Q8CB19	PHTF2_MOUSE	747	0.0000173	1	1
Q8CB44	GRAM4_MOUSE	633	0.000055	1	1
Q8CB77	ELOA1_MOUSE	773	0.0000843	1	1
Q8CBD1	NRIP1_MOUSE	1161	0.0000637	1	1
Q8CBG9	RN170_MOUSE	286	0.0000262	1	1
Q8CBY1	SMAG1_MOUSE	711	0.000109136	1	1
Q8CBY3	LENG8_MOUSE	785	0.000236375	1	1
Q8CC35	SYNPO_MOUSE	929	0.000158701	3	3
Q8CCE9	E4F1_MOUSE	783	0.000100608	1	1
Q8CCG1	ZC21C_MOUSE	527	0.0000747	1	1
Q8CCJ3	UFL1_MOUSE	793	0.000171701	1	2
Q8CCP0	NEMF_MOUSE	1064	0.0000284	1	1
Q8CD54	PIEZ2_MOUSE	2822	0.000750291	2	2
Q8CD91	SMOC2_MOUSE	447	0.000029	1	1
Q8CDC7	ZBTB9_MOUSE	459	0.0000845	1	1
Q8CDE2	CALI_MOUSE	588	0.0000454	1	1
Q8CDI7	CC150_MOUSE	1110	0.000207035	2	2
Q8CDW1	F228A_MOUSE	299	0.0000779	1	1
Q8CE22	DMTF1_MOUSE	761	0.00037611	1	1
Q8CE33	KLH11_MOUSE	709	0.000175949	1	1
Q8CE50	SNX30_MOUSE	437	0.000125801	1	1
Q8CEC0	NUP88_MOUSE	753	0.0000699	2	2
Q8CEE0	CEP57_MOUSE	500	0.0000751	1	1
Q8CEF9	T132C_MOUSE	1099	0.000116445	1	1
Q8CFA7	KLF17_MOUSE	341	0.0000547	1	1
Q8CFC7	CLASR_MOUSE	668	0.000120367	1	1
Q8CFD4	SNX8_MOUSE	459	0.0000336	1	1
Q8CFE5	BTBD7_MOUSE	1130	0.0000197	1	1
Q8CFF0	PAR11_MOUSE	331	0.0000238	1	1
Q8CFH6	SIK2_MOUSE	931	0.00000497	1	1
Q8CFI7	RPB2_MOUSE	1174	0.0000425	1	1
Q8CFK2	TF3B_MOUSE	676	0.000332078	1	1
Q8CFP6	DJC27_MOUSE	273	0.000130886	1	1
Q8CFT2	SET1B_MOUSE	1985	0.0000204	1	1
Q8CFV2	F149A_MOUSE	787	0.000109341	1	1
Q8CG48	SMC2_MOUSE	1191	0.000435382	1	1
Q8CGB3	UACA_MOUSE	1411	0.000249397	2	2
Q8CGC7	SYEP_MOUSE	1512	0.0000329	1	1
Q8CGK3	LONM_MOUSE	949	0.0000491	1	1
Q8CGM1	AGRB2_MOUSE	1561	0.0000395	1	1
Q8CGS6	DPOLQ_MOUSE	2544	0.0000925	1	1
Q8CGU1	CACO1_MOUSE	691	0.000396573	1	1
Q8CGV2	TPH2_MOUSE	488	0.000558513	1	1
Q8CGY6	UN45B_MOUSE	931	0.0000489	1	1
Q8CH09	SUGP2_MOUSE	1067	0.000202551	2	2
Q8CH18	CCAR1_MOUSE	1146	0.00026351	1	1
Q8CH25	SLTM_MOUSE	1031	0.000544955	3	3
Q8CHB8	TTLL5_MOUSE	1328	0.0000878	1	1
Q8CHC4	SYNJ1_MOUSE	1574	0.003108041	2	2
Q8CHE4	PHLP1_MOUSE	1687	0.000315575	1	1
Q8CHG3	GCC2_MOUSE	1679	0.0000668	1	1
Q8CHG7	RPGF2_MOUSE	1496	0.0000515	1	1
Q8CHH9	SEPT8_MOUSE	429	0.000165525	2	2
Q8CHI8	EP400_MOUSE	3072	0.0000297	1	1
Q8CHP0	ZC3H3_MOUSE	950	0.0004185	1	1
Q8CHW1	THAP1_MOUSE	210	0.000130828	1	1
Q8CHZ9	MTF1A_MOUSE	379	0.0000378	1	1
Q8CI52	ASTRC_MOUSE	662	0.000498207	1	1
Q8CI94	PYGB_MOUSE	843	0.0000941	2	2
Q8CI95	OSB11_MOUSE	751	0.00000781	1	1
Q8CIE0	SPA11_MOUSE	424	0.000188624	1	1
Q8CIE6	COPA_MOUSE	1224	0.000157809	2	2
Q8CIH5	PLCG2_MOUSE	1265	0.0000509	1	1
Q8CIM1	LRC45_MOUSE	670	0.0000483	1	1
Q8CIM7	CP2DQ_MOUSE	500	0.0000739	1	1
Q8CIN6	CELF3_MOUSE	465	0.0000319	1	1
Q8CIQ7	DOCK3_MOUSE	2027	0.000152973	2	2
Q8CIV7	OVOL2_MOUSE	274	0.000153745	1	1
Q8CIZ8	VWF_MOUSE	2813	0.0000762	1	1
Q8CJ00	NOXA1_MOUSE	444	0.0000521	1	1
Q8CJ27	ASPM_MOUSE	3122	0.000628917	3	3
Q8CJ40	CROCC_MOUSE	2009	0.0000319	1	1
Q8CJ53	CIP4_MOUSE	603	0.0000661	1	1
Q8CJ69	BMPER_MOUSE	685	0.000456572	1	1
Q8CJ91	C209B_MOUSE	325	0.000176526	1	1
Q8CJH3	PLXB1_MOUSE	2119	0.000116004	1	2
Q8CJI4	H1FNT_MOUSE	398	0.000148677	1	1
Q8JZL0	ZN467_MOUSE	594	0.0000744	2	2
Q8JZL7	RGF1B_MOUSE	473	0.0000901	1	3
Q8JZN7	MIRO2_MOUSE	620	0.000107386	2	2
Q8JZP3	KLHL2_MOUSE	593	0.0000205	1	1
Q8JZP9	GA2L1_MOUSE	678	0.000256968	1	1
Q8JZQ2	AFG32_MOUSE	802	0.000324521	1	1
Q8JZQ9	EIF3B_MOUSE	803	0.0000607	2	3
Q8JZR6	S4A8_MOUSE	1089	0.000224819	2	2
Q8JZW8	PNMA3_MOUSE	466	0.0000202	1	1
Q8JZZ0	UD3A2_MOUSE	523	0.000490108	1	1
Q8K007	SULF1_MOUSE	870	0.000187951	2	2
Q8K072	REEP4_MOUSE	257	0.000552221	2	2
Q8K083	ZN536_MOUSE	1302	0.000032	1	1
Q8K097	LFG2_MOUSE	317	0.000183303	2	2
Q8K0C1	IPO13_MOUSE	963	0.00012489	1	1
Q8K0J2	B3GN7_MOUSE	397	0.000523091	1	1
Q8K0L3	ACSM2_MOUSE	575	0.0000403	1	1
Q8K0U3	TMM17_MOUSE	198	0.00003	1	1
Q8K0V4	CNOT3_MOUSE	751	0.0000618	1	1
Q8K0Y7	PAXX_MOUSE	205	0.0000965	1	1
Q8K124	PKHO2_MOUSE	495	0.0000475	1	1
Q8K194	SNR27_MOUSE	155	0.0000107	1	1
Q8K1C0	ANGE2_MOUSE	544	0.000345947	1	1
Q8K1E0	STX5_MOUSE	355	0.0000469	1	1
Q8K1G2	LBN_MOUSE	1220	0.0000179	1	1
Q8K1H9	OBP2A_MOUSE	176	0.000285946	1	1
Q8K1J5	SDE2_MOUSE	448	0.000406875	2	2
Q8K1M6	DNM1L_MOUSE	742	0.000144828	1	1
Q8K1N4	SPAS2_MOUSE	545	0.000264561	1	1
Q8K1R3	PNPT1_MOUSE	783	0.0000282	1	1
Q8K1R7	NEK9_MOUSE	984	0.0000785	1	1
Q8K1S5	KLF11_MOUSE	502	0.0000456	1	1
Q8K203	NEIL3_MOUSE	606	0.0000531	1	1
Q8K215	LYRM4_MOUSE	91	0.000085	1	1
Q8K243	TRI68_MOUSE	485	0.0000229	1	1
Q8K284	TF3C1_MOUSE	2101	0.000113589	1	1
Q8K297	GT251_MOUSE	617	0.0000698	1	1
Q8K2A7	INT10_MOUSE	710	0.000110454	1	1
Q8K2C7	OS9_MOUSE	672	0.000178957	2	2
Q8K2C9	HACD3_MOUSE	362	0.000684234	3	4
Q8K2D0	F199X_MOUSE	388	0.000101009	2	2
Q8K2F0	BRD3_MOUSE	726	0.0000596	2	2
Q8K2H1	PPHLN_MOUSE	381	0.0000653	1	2
Q8K2H3	FA13B_MOUSE	851	0.00017213	1	1
Q8K2I2	CCHCR_MOUSE	770	0.000144528	1	1
Q8K2I9	FBH1_MOUSE	1042	0.0000301	1	1
Q8K2J4	CCD14_MOUSE	934	0.000072	1	1
Q8K2P2	FA83A_MOUSE	436	0.0000184	1	1
Q8K2P6	RFESD_MOUSE	157	0.00000741	1	1
Q8K2Q2	GSTO2_MOUSE	248	0.000114519	1	2
Q8K2X2	RBM48_MOUSE	371	0.0000361	1	1
Q8K2Z8	UB2Q2_MOUSE	378	0.0000119	1	1
Q8K301	DDX52_MOUSE	598	0.0000468	1	1
Q8K305	NSL1_MOUSE	281	0.0000603	1	1
Q8K330	SSH3_MOUSE	649	0.0000673	1	1
Q8K396	MND1_MOUSE	205	0.0000929	1	1
Q8K3F2	MMP21_MOUSE	568	0.000233302	2	2
Q8K3G9	DP13B_MOUSE	662	0.0000614	1	1
Q8K3I8	DFB19_MOUSE	83	0.0000433	1	1
Q8K3M5	CABL2_MOUSE	476	0.00195575	1	2
Q8K3P0	DR9C7_MOUSE	313	0.0000728	1	1
Q8K3W3	CASC3_MOUSE	698	0.000095	1	1
Q8K3X6	ANS4B_MOUSE	423	0.00034114	1	1
Q8K3Z0	NOD2_MOUSE	1020	0.000262623	1	1
Q8K400	STXB5_MOUSE	1152	0.000239792	1	1
Q8K410	ADA32_MOUSE	754	0.000417091	1	1
Q8K426	RETNG_MOUSE	117	0.0000141	1	1
Q8K440	ABC8B_MOUSE	1620	0.00000427	1	1
Q8K441	ABCA6_MOUSE	1624	0.0000472	1	1
Q8K448	ABCA5_MOUSE	1642	0.0000785	1	2
Q8K4C5	IL17C_MOUSE	194	0.00019778	1	1
Q8K4E0	ALMS1_MOUSE	3251	0.000492244	2	2
Q8K4G5	ABLM1_MOUSE	861	0.000124858	1	1
Q8K4K6	PANK1_MOUSE	548	0.0000391	1	1
Q8K4L3	SVIL_MOUSE	2170	0.000542868	2	2
Q8K4P7	ST7L_MOUSE	559	0.000665413	3	3
Q8K4Q0	RPTOR_MOUSE	1335	0.0000244	1	1
Q8K4S1	PLCE1_MOUSE	2282	0.000234665	1	1
Q8K4T1	SIA8F_MOUSE	398	0.000127469	1	1
Q8K572	HUS1B_MOUSE	276	0.000102889	1	1
Q8K5A4	RSLAA_MOUSE	203	0.0000168	1	1
[truncated: 1,213 more rows]
