# Supplementary material for: Isolation and Characterization of Multi-Protein Complexes Enriched in the K-Cl Co-transporter 2 From Brain Plasma Membranes
Source: Front Mol Neurosci. 2020 Oct 22;13:563091. doi: 10.3389/fnmol.2020.563091 (PMC7643010; doi:10.3389/fnmol.2020.563091)
Supplement: Supplementary file 14 [file Data_Sheet_12.CSV]

Accession Number	Protein Name	Molecular Weight	Spectral Index	Unique Peptides	Number of Spectra
A0A0A6YY25	BTBDI_MOUSE	723	0.0000694	1	1
A0A0M3U1B0	SYC2L_MOUSE	842	0.0000131	1	1
A0A140LHF2	VSXL2_MOUSE	776	0.0000231	1	1
A0A140LI88	ANR31_MOUSE	1857	0.0000109	1	1
A0JLY1	CC173_MOUSE	547	0.0000454	1	1
A0JNT9	BICL1_MOUSE	577	0.0000529	1	1
A0JP43	EFCB5_MOUSE	1406	0.00000862	1	1
A1A5B6	TBC25_MOUSE	742	0.000145829	1	1
A2A4P0	DHX8_MOUSE	1244	0.0000662	1	1
A2A690	TANC2_MOUSE	1994	0.000229352	1	1
A2A699	F1712_MOUSE	822	0.000131242	1	1
A2A6A1	GPTC8_MOUSE	1505	0.000429438	2	2
A2A6M5	CACO2_MOUSE	331	0.0000622	1	1
A2A761	ZFP69_MOUSE	587	0.000177841	1	1
A2A891	CMTA1_MOUSE	1682	0.000171156	1	1
A2A8L1	CHD5_MOUSE	1946	0.000167909	3	3
A2A8L5	PTPRF_MOUSE	1898	0.0000891	2	2
A2A995	FYB2_MOUSE	729	0.0000362	1	1
A2A9C3	SZT2_MOUSE	3431	0.000213777	3	3
A2A9I7	DMRTB_MOUSE	359	0.000013	1	1
A2AAE1	K1109_MOUSE	5005	0.000932129	3	3
A2AAJ9	OBSCN_MOUSE	8886	0.000184864	1	1
A2AC93	DNAI2_MOUSE	623	0.000305821	1	1
A2ADU8	DG2L6_MOUSE	337	0.000749004	2	2
A2AGH6	MED12_MOUSE	2190	0.0000593	1	1
A2AGL3	RYR3_MOUSE	4863	0.000416586	5	5
A2AGT5	CKAP5_MOUSE	2032	0.0000261	1	1
A2AHC3	CAMP1_MOUSE	1581	0.0000375	1	1
A2AHJ4	BRWD3_MOUSE	1799	0.000110414	1	1
A2AHL1	ANO3_MOUSE	981	0.000103308	1	1
A2AIV2	VIR_MOUSE	1811	0.0000913	1	1
A2AJB1	CC183_MOUSE	534	0.0000946	1	1
A2AJK6	CHD7_MOUSE	2986	0.000323172	1	1
A2AJN7	S4A11_MOUSE	862	0.0000542	1	1
A2AJT4	PNISR_MOUSE	805	0.0000647	1	1
A2AKB9	DCA10_MOUSE	566	0.0000542	1	1
A2AKX3	SETX_MOUSE	2646	0.00000577	1	1
A2AL36	CNTRL_MOUSE	2334	0.0000905	1	1
A2ALU4	SHRM2_MOUSE	1481	0.0000309	1	1
A2ALV5	SHOC1_MOUSE	1481	0.0000174	1	1
A2AM05	CNTLN_MOUSE	1397	0.000279518	2	2
A2AN08	UBR4_MOUSE	5180	0.000105354	1	1
A2ANU3	SYNG1_MOUSE	258	0.000184955	1	1
A2ANX9	ZN711_MOUSE	761	0.0000846	1	1
A2APV2	FMNL2_MOUSE	1086	0.0000608	2	2
A2APX8	SCN1A_MOUSE	2009	0.001083367	4	4
A2AQ25	SKT_MOUSE	1946	0.0000882	1	1
A2AR02	PPIG_MOUSE	752	0.000344766	4	4
A2AR50	RGPS1_MOUSE	585	0.0000466	1	2
A2ARS0	ANR63_MOUSE	390	0.000173197	2	2
A2ASI5	SCN3A_MOUSE	1947	0.000133539	2	2
A2ASS6	TITIN_MOUSE	35213	0.002381039	14	14
A2ASZ8	SCMC2_MOUSE	469	0.000151976	2	2
A2AT37	RENT2_MOUSE	1269	0.0000852	2	2
A2AUM9	CE152_MOUSE	1736	0.0000183	1	1
A2AV25	FBCD1_MOUSE	459	0.0000655	1	1
A2AVA0	SVEP1_MOUSE	3567	0.000101135	1	1
A2AWP8	ARGAL_MOUSE	1280	0.0000117	1	1
A2CG49	KALRN_MOUSE	2964	0.000140717	1	1
A2RSX7	TYW5_MOUSE	315	0.000214506	1	1
A2RT67	DEND3_MOUSE	1274	0.000511245	1	1
A2RTF1	CTSRB_MOUSE	1109	0.0000336	1	1
A3KFU9	DISP3_MOUSE	1347	0.000106858	1	1
A3KFX0	5NT1A_MOUSE	365	0.000239212	1	1
A3KGB4	TBC8B_MOUSE	1114	0.000232344	1	1
A3KGF7	PLCB2_MOUSE	1181	0.0000531	1	1
A3KGK3	FR1L4_MOUSE	1992	0.000261988	1	1
A3KGW5	GT253_MOUSE	592	0.0000453	1	1
A4Q9F4	TTL11_MOUSE	727	0.0000154	1	1
A6H5Y1	MPP9_MOUSE	991	0.000100339	1	1
A6H5Z3	EXC6B_MOUSE	810	0.0000638	2	2
A6H619	PHRF1_MOUSE	1682	0.001912944	4	6
A6H8H2	DEN4C_MOUSE	1906	0.001114524	2	2
A6H8H5	KCNB2_MOUSE	907	0.000186	2	2
A6PWD2	FHAD1_MOUSE	1420	0.000193331	3	3
A7M7C7	SKOR2_MOUSE	1008	0.000093	1	1
A9Q751	PCDP1_MOUSE	836	0.0000674	1	1
B0V2N1	PTPRS_MOUSE	1907	0.000218646	2	2
B1AUC7	RHG36_MOUSE	590	0.000127369	1	1
B1AUH1	PTPRU_MOUSE	1446	0.000368994	1	1
B1AVY7	KI16B_MOUSE	1312	0.0000484	1	1
B1AWJ5	TMM8B_MOUSE	472	0.000112643	1	1
B1AWN6	SCN2A_MOUSE	2006	0.003159684	14	14
B1AX39	ZCHC7_MOUSE	541	0.0000176	1	1
B1AZI6	THOC2_MOUSE	1594	0.0000534	1	1
B2RPU2	PLHD1_MOUSE	505	0.0000146	1	1
B2RQC2	UBP42_MOUSE	1324	0.000129105	1	1
B2RQE8	RHG42_MOUSE	841	0.0000465	1	1
B2RR83	YTDC2_MOUSE	1445	0.0000629	1	1
B2RRE7	OTUD4_MOUSE	1107	0.000735349	2	2
B2RSH2	GNAI1_MOUSE	354	0.00014013	1	1
B2RUP2	UN13D_MOUSE	1085	0.0000151	1	1
B2RW38	CFA58_MOUSE	873	0.0000511	1	1
B2RWS6	EP300_MOUSE	2412	0.0000627	1	1
B2RWW0	TAGAP_MOUSE	714	0.00000833	1	1
B2RX14	TUT4_MOUSE	1644	0.000051	1	1
B2RX88	CSPP1_MOUSE	1205	0.000172954	2	2
B2RXC1	TPC11_MOUSE	1133	0.000902388	1	1
B2RXZ1	PNDC1_MOUSE	531	0.000154104	1	1
B2RY56	RBM25_MOUSE	838	0.00025369	2	2
B5X0E4	ABCB5_MOUSE	1255	0.000163435	1	1
B7ZNG0	KIF7_MOUSE	1348	0.000255293	3	3
B9EJ86	OSBL8_MOUSE	889	0.0000652	1	1
B9EJV3	GRB1L_MOUSE	1913	0.0000594	1	1
B9EJX3	VAFNB_MOUSE	177	0.000188536	1	1
B9EKI3	TMF1_MOUSE	1091	0.0000314	2	2
B9EKR1	PTPRZ_MOUSE	2312	0.000248758	3	3
C8YR32	LOXH1_MOUSE	2068	0.000487461	3	3
D0VYS2	HSF3_MOUSE	492	0.000128769	1	1
D2EAC2	ZBED6_MOUSE	980	0.0000126	2	2
D3YTS9	PPAT_MOUSE	425	0.0000873	2	2
D3YV10	CCD13_MOUSE	709	0.0000227	1	1
D3YVF0	AKAP5_MOUSE	745	0.002010246	7	7
D3YVL2	CFA70_MOUSE	1141	0.000200806	1	1
D3YWJ0	SLIP_MOUSE	796	0.000336776	2	2
D3YXG0	HMCN1_MOUSE	5634	0.000099	1	1
D3YXK2	SAFB1_MOUSE	937	0.000193094	2	2
D3YXS5	KIF28_MOUSE	1028	0.00021314	2	2
D3YZU1	SHAN1_MOUSE	2167	0.0000872	2	3
D3YZV8	CCDC8_MOUSE	685	0.000259093	2	2
D3Z5L9	CCN6_MOUSE	354	0.0000644	1	1
D3Z7H4	GSG1L_MOUSE	322	0.000099	1	1
D3Z7P3	GLSK_MOUSE	674	0.000251005	2	2
D4PHA7	WSCD2_MOUSE	571	0.000128532	1	1
E0CZ16	KLHL3_MOUSE	587	0.001340052	2	2
E2JF22	PIEZ1_MOUSE	2547	0.000101168	1	1
E5FYH1	TOPZ1_MOUSE	1653	0.0000148	1	1
E9PX95	ABCAH_MOUSE	1733	0.0000235	1	1
E9PXT9	F170B_MOUSE	378	0.000074	1	1
E9PYL2	PRR12_MOUSE	2035	0.000296451	2	2
E9PYY5	WDR78_MOUSE	807	0.0000406	1	1
E9PZM4	CHD2_MOUSE	1827	0.000288674	2	2
E9PZQ0	RYR1_MOUSE	5035	0.000152971	1	1
E9Q0C6	K1210_MOUSE	1637	0.0000185	1	1
E9Q0N2	PTPRH_MOUSE	971	0.0000519	1	1
E9Q1U1	CC171_MOUSE	1324	0.0000577	1	1
E9Q2Z1	CECR2_MOUSE	1453	0.0000434	1	1
E9Q309	CE350_MOUSE	3095	0.0000142	1	1
E9Q355	CTSG1_MOUSE	1151	0.0000934	1	1
E9Q394	AKP13_MOUSE	2776	0.000321407	2	2
E9Q3L2	PI4KA_MOUSE	2105	0.000434571	3	3
E9Q3S4	M3K19_MOUSE	1311	0.000116297	1	1
E9Q401	RYR2_MOUSE	4966	0.000439345	6	6
E9Q414	APOB_MOUSE	4505	0.0000234	1	1
E9Q4F7	ANR11_MOUSE	2643	0.001416074	6	7
E9Q555	RN213_MOUSE	5152	0.000338847	1	1
E9Q557	DESP_MOUSE	2883	0.002372205	17	18
E9Q5F9	SETD2_MOUSE	2537	0.001584322	3	3
E9Q5G3	KIF23_MOUSE	953	0.0000447	2	2
E9Q5K4	CP2CN_MOUSE	494	0.0000932	2	2
E9Q5R7	NAL12_MOUSE	1054	0.000049	1	1
E9Q5Z5	FANCF_MOUSE	343	0.000022	1	1
E9Q634	MYO1E_MOUSE	1107	0.003641391	1	1
E9Q649	GCNT4_MOUSE	455	0.0000298	1	1
E9Q743	CF251_MOUSE	1299	0.00000545	1	1
E9Q784	ZC3HD_MOUSE	1729	0.000247939	4	4
E9Q7E2	ARID2_MOUSE	1828	0.0000724	1	1
E9Q7G0	NUMA1_MOUSE	2094	0.0000184	1	1
E9Q8I9	FRY_MOUSE	3020	0.00033368	2	2
E9Q8T7	DYH1_MOUSE	4250	0.000477782	3	3
E9Q9F6	CTSRD_MOUSE	805	0.0000188	1	1
E9Q9K5	TRDN_MOUSE	693	0.000184942	1	1
E9Q9R9	DLG5_MOUSE	1921	0.000164337	1	1
E9Q9W7	PDZD7_MOUSE	1021	0.000383302	2	2
E9QA62	LMOD3_MOUSE	571	0.000648876	1	1
E9QAM5	HELZ2_MOUSE	2947	0.000224815	3	3
E9QAT4	SC16A_MOUSE	2357	0.000140769	1	1
F6VAN0	ATF6A_MOUSE	656	0.0002126	2	2
F6XZJ7	SAM15_MOUSE	620	0.000137535	1	1
F7BJB9	MORC3_MOUSE	942	0.0000994	1	1
F8VPN2	TEX15_MOUSE	2785	0.000134553	2	2
F8VPU2	FARP1_MOUSE	1048	0.000200758	2	2
F8VQ03	ADAM3_MOUSE	822	0.000518137	1	1
F8VQB6	MYO10_MOUSE	2062	0.000211827	2	2
G3UYX5	RGS22_MOUSE	1258	0.000197936	1	1
G3XA57	RFIP2_MOUSE	512	0.0000677	2	2
G5E829	AT2B1_MOUSE	1220	0.001132036	7	8
G5E869	ZN142_MOUSE	1843	0.0000787	1	1
G5E8K5	ANK3_MOUSE	1961	0.000710866	10	10
G5E8K6	MOT6_MOUSE	468	0.0000505	1	1
G5E8P1	BRD1_MOUSE	1058	0.000216621	2	2
J3QMI4	CAHM3_MOUSE	347	0.0000985	1	1
J3QPZ5	CFA73_MOUSE	306	0.000232485	1	1
L0N7N1	KIF14_MOUSE	1674	0.0000509	1	1
O08530	S1PR1_MOUSE	382	0.000048	1	1
O08538	ANGP1_MOUSE	498	0.000181935	1	1
O08539	BIN1_MOUSE	588	0.000234043	2	2
O08550	KMT2B_MOUSE	2713	0.000735125	2	2
O08553	DPYL2_MOUSE	572	0.000452624	3	3
O08576	RUN3A_MOUSE	446	0.0000285	1	1
O08579	EMD_MOUSE	259	0.0000472	1	1
O08599	STXB1_MOUSE	594	0.001146359	6	6
O08601	MTP_MOUSE	894	0.0000329	1	1
O08603	RAE1B_MOUSE	253	0.0000804	1	1
O08638	MYH11_MOUSE	1972	0.0000444	1	1
O08641	SH3Y1_MOUSE	340	0.000133699	2	2
O08644	EPHB6_MOUSE	1014	0.0000236	1	1
O08648	M3K4_MOUSE	1597	0.0001767	1	1
O08686	BARX2_MOUSE	283	0.0000268	1	1
O08739	AMPD3_MOUSE	766	0.0000136	1	1
O08759	UBE3A_MOUSE	870	0.0000352	1	2
O08788	DCTN1_MOUSE	1281	0.0000118	1	1
O08807	PRDX4_MOUSE	274	0.000356788	2	3
O08808	DIAP1_MOUSE	1255	0.000029	1	1
O08810	U5S1_MOUSE	971	0.000332481	1	1
O08811	ERCC2_MOUSE	760	0.000051	1	1
O08842	GFRA2_MOUSE	464	0.000103257	1	1
O08849	RGS2_MOUSE	211	0.000247522	1	1
O08852	PKD1_MOUSE	4293	0.000349521	2	2
O08856	ELL_MOUSE	602	0.0000264	1	1
O08901	BUB1_MOUSE	1058	0.00000827	1	1
O08919	NUMBL_MOUSE	604	0.000556319	3	3
O09053	WRN_MOUSE	1401	0.000162175	1	1
O09160	FUT1_MOUSE	377	0.000132618	1	1
O09161	CASQ2_MOUSE	415	0.0000158	1	1
O09167	RL21_MOUSE	160	0.000156516	1	1
O09172	GSH0_MOUSE	274	0.0000136	1	1
O35047	HOP2_MOUSE	217	0.0000341	1	1
O35066	KIF3C_MOUSE	796	0.0000101	1	1
O35074	PTGIS_MOUSE	501	0.000149768	1	1
O35082	KLOT_MOUSE	1014	0.00000291	1	1
O35098	DPYL4_MOUSE	572	0.0000373	1	1
O35099	M3K5_MOUSE	1380	0.000113839	1	1
O35111	KCNK3_MOUSE	409	0.0000187	1	1
O35126	ATN1_MOUSE	1175	0.0000652	1	1
O35129	PHB2_MOUSE	299	0.000054	1	1
O35144	TERF2_MOUSE	541	0.000115351	1	1
O35177	CASL_MOUSE	833	0.0000735	1	1
O35181	NRG3_MOUSE	713	0.000114771	1	1
O35227	ADAM7_MOUSE	789	0.0000127	1	1
O35242	FAN_MOUSE	920	0.000112245	1	1
O35245	PKD2_MOUSE	966	0.0000283	1	1
O35280	CHK1_MOUSE	476	0.0000909	1	1
O35295	PURB_MOUSE	324	0.000138118	2	2
O35317	PBX3_MOUSE	434	0.000130373	1	1
O35379	MRP1_MOUSE	1528	0.00037484	1	2
O35382	EXOC4_MOUSE	975	0.000111731	1	1
O35386	PAHX_MOUSE	338	0.0000402	1	1
O35405	PLD3_MOUSE	488	0.000139363	1	1
O35425	BOK_MOUSE	213	0.0000324	1	1
O35448	PPT2_MOUSE	302	0.000183591	1	1
O35449	PRRT1_MOUSE	306	0.0000921	1	1
O35454	CLCN6_MOUSE	870	0.000850943	5	5
O35457	CCRL2_MOUSE	360	0.0000277	1	1
O35465	FKBP8_MOUSE	402	0.000673328	5	5
O35468	WNT9B_MOUSE	359	0.000382536	1	1
O35491	CLK2_MOUSE	499	0.000358432	2	2
O35492	CLK3_MOUSE	638	0.0000137	1	1
O35493	CLK4_MOUSE	481	0.000112704	1	1
O35495	CDK14_MOUSE	469	0.000150395	1	1
O35526	STX1A_MOUSE	288	0.000166537	1	1
O35551	RABE1_MOUSE	862	0.00000914	1	1
O35594	IFT81_MOUSE	676	0.000131738	1	1
O35601	FYB1_MOUSE	819	0.000889972	1	1
O35607	BMPR2_MOUSE	1038	0.000135352	1	1
O35608	ANGP2_MOUSE	496	0.000258877	1	1
O35613	DAXX_MOUSE	739	0.0000215	1	1
O35615	FOG1_MOUSE	995	0.0000209	1	1
O35625	AXIN1_MOUSE	863	0.0000202	2	2
O35633	VIAAT_MOUSE	525	0.000103683	1	1
O35638	STAG2_MOUSE	1231	0.0000409	1	1
O35648	CETN3_MOUSE	167	0.00021563	1	1
O35652	LHX8_MOUSE	367	0.0000414	1	1
O35668	HAP1_MOUSE	628	0.0000307	1	2
O35685	NUDC_MOUSE	332	0.000134437	1	1
O35711	LIPB2_MOUSE	882	0.000120336	1	1
O35723	DNJB3_MOUSE	242	0.00000172	1	1
O35732	CFLAR_MOUSE	481	0.0000195	1	1
O35737	HNRH1_MOUSE	449	0.004614425	1	1
O35864	CSN5_MOUSE	334	0.0000507	1	1
O35927	CTND2_MOUSE	1247	0.000502583	3	3
O35929	REM1_MOUSE	297	0.000106194	2	2
O35942	NEK2_MOUSE	443	0.0000202	1	1
O35954	PITM1_MOUSE	1243	0.000766714	6	9
O35988	SDC4_MOUSE	198	0.00018619	1	1
O54692	ZW10_MOUSE	779	0.000160966	1	1
O54732	MMP15_MOUSE	657	0.000399104	3	3
O54774	AP3D1_MOUSE	1199	0.00002	1	1
O54781	SRPK2_MOUSE	681	0.0000292	1	1
O54782	MA2B2_MOUSE	1018	0.000981014	2	2
O54785	LIMK2_MOUSE	638	0.00000559	1	1
O54786	DFFA_MOUSE	331	0.0000519	1	1
O54826	AF10_MOUSE	1068	0.00010713	1	1
O54829	RGS7_MOUSE	469	0.00060382	5	5
O54833	CSK22_MOUSE	350	0.00000607	1	1
O54887	TSKS_MOUSE	585	0.0000972	1	1
O54907	TNF12_MOUSE	249	0.0000516	1	1
O54949	NLK_MOUSE	527	0.0000187	1	1
O54982	KCNU1_MOUSE	1121	0.0000907	1	1
O54988	SLK_MOUSE	1233	0.000408127	2	2
O54991	CNTP1_MOUSE	1385	0.000297608	5	5
O54998	FKBP7_MOUSE	218	0.000374218	1	1
O55017	CAC1B_MOUSE	2327	0.001388408	8	9
O55033	NCK2_MOUSE	380	0.000170684	1	1
O55040	NMUR1_MOUSE	428	0.0000128	1	1
O55070	DNSL3_MOUSE	310	0.000390302	1	1
O55091	IMPCT_MOUSE	318	0.000195971	1	1
O55098	STK10_MOUSE	966	0.0000311	1	1
O55100	SNG1_MOUSE	234	0.0000478	1	1
O55103	PRAX_MOUSE	1391	0.0000825	1	1
O55106	STRN_MOUSE	780	0.000133185	1	1
O55123	MMP10_MOUSE	476	0.0000981	1	1
O55131	SEPT7_MOUSE	436	0.000177439	1	2
O55134	PCD12_MOUSE	1180	0.0000574	1	1
O55143	AT2A2_MOUSE	1044	0.001022606	6	6
O55187	CBX4_MOUSE	551	0.000130319	1	1
O55225	OTOG_MOUSE	2911	0.000144158	1	1
O55226	CHAD_MOUSE	358	0.0000575	1	1
O70167	P3C2G_MOUSE	1506	0.000342495	1	1
O70169	PRS39_MOUSE	367	0.0000748	1	1
O70194	EIF3D_MOUSE	548	0.000256752	2	2
O70201	BIRC5_MOUSE	140	0.000161658	1	1
O70228	ATP9A_MOUSE	1047	0.001347142	9	11
O70237	GFI1B_MOUSE	330	0.0000304	1	1
O70263	LNX1_MOUSE	728	0.000028	1	1
O70310	NMT1_MOUSE	496	0.00010302	1	1
O70325	GPX4_MOUSE	197	0.000190477	1	1
O70343	PRGC1_MOUSE	797	0.0000657	2	2
O70354	CAH11_MOUSE	328	0.000137864	1	1
O70378	EMC8_MOUSE	207	0.000136789	1	1
O70422	TF2H4_MOUSE	463	0.0000047	1	1
O70439	STX7_MOUSE	261	0.0000303	1	1
O70443	GNAZ_MOUSE	355	0.000465746	4	5
O70472	TM131_MOUSE	1877	0.0000503	1	1
O70475	UGDH_MOUSE	493	0.00024693	2	2
O70481	UBR1_MOUSE	1757	0.0000441	1	1
O70503	DHB12_MOUSE	312	0.000370498	2	2
O70552	BTG4_MOUSE	250	0.0000203	1	1
O70560	SPR2I_MOUSE	76	0.0000882	1	1
O70572	NSMA_MOUSE	419	0.00000226	1	1
O70584	NKX28_MOUSE	235	0.0000726	1	1
O70585	DTNB_MOUSE	659	0.0000468	1	1
O70589	CSKP_MOUSE	926	0.000125861	2	2
O70624	MYOC_MOUSE	490	0.0000295	1	1
O88199	CHST3_MOUSE	472	0.0000292	1	1
O88307	SORL_MOUSE	2215	0.000297193	4	5
O88322	NID2_MOUSE	1403	0.000148591	1	1
O88342	WDR1_MOUSE	606	0.000100707	1	1
O88343	S4A4_MOUSE	1079	0.001539911	8	11
O88379	BAZ1A_MOUSE	1555	0.000117099	2	2
O88384	VTI1B_MOUSE	232	0.0000584	1	1
O88393	TGBR3_MOUSE	850	0.000107138	1	1
O88398	AVIL_MOUSE	819	0.0000476	1	1
O88444	ADCY1_MOUSE	1118	0.000252798	3	3
O88447	KLC1_MOUSE	541	0.000404211	1	1
O88470	FOXL2_MOUSE	375	0.000129505	1	1
O88485	DC1I1_MOUSE	628	0.0000412	1	1
O88491	NSD1_MOUSE	2588	0.000246907	2	2
O88495	MTR1L_MOUSE	591	0.000692304	1	2
O88508	DNM3A_MOUSE	908	0.000464139	2	2
O88509	DNM3B_MOUSE	859	0.0000844	2	2
O88532	ZFR_MOUSE	1074	0.0000713	1	1
O88554	PARP2_MOUSE	559	0.0000499	2	2
O88561	S27A3_MOUSE	667	0.0000188	1	1
O88609	LMX1B_MOUSE	395	0.0000598	1	1
O88621	FOXH1_MOUSE	401	0.000225372	1	1
O88622	PARG_MOUSE	969	0.000333919	3	3
O88623	UBP2_MOUSE	613	0.000110821	1	1
O88632	SEM3F_MOUSE	785	0.0000749	2	2
O88665	BRD7_MOUSE	651	0.0000106	1	1
O88673	DGKA_MOUSE	730	0.00016864	1	1
O88704	HCN1_MOUSE	910	0.0000493	1	1
O88705	HCN3_MOUSE	779	0.000165611	1	1
O88735	MAP7_MOUSE	730	0.00000314	1	1
O88741	GDAP1_MOUSE	358	0.0000377	1	1
O88783	FA5_MOUSE	2183	0.000197953	1	1
O88792	JAM1_MOUSE	300	0.0000616	1	1
O88796	RPP30_MOUSE	268	0.002256958	1	1
O88799	ZAN_MOUSE	5376	0.000216641	1	1
O88852	TSYL1_MOUSE	379	0.0000118	1	1
O88856	TPST2_MOUSE	376	0.000152272	1	1
O88866	HUNK_MOUSE	714	0.0000226	1	1
O88870	BEST1_MOUSE	551	0.0000265	1	1
O88909	S22A8_MOUSE	537	0.000349084	1	1
O88935	SYN1_MOUSE	706	0.00009	1	1
O88983	STX8_MOUSE	236	0.0000877	2	2
O88995	IKBL1_MOUSE	381	0.00000773	1	1
O89016	ABCD4_MOUSE	606	0.000130184	1	1
O89026	ROBO1_MOUSE	1612	0.0000428	1	1
O89051	ITM2B_MOUSE	266	0.000256409	1	1
O89053	COR1A_MOUSE	461	0.0000403	1	1
O89112	LANC1_MOUSE	399	0.000165777	1	1
O89114	DNJB5_MOUSE	348	0.000315982	1	1
P00756	K1KB3_MOUSE	261	0.0000407	1	1
P01027	CO3_MOUSE	1663	0.0000881	1	1
P01108	MYC_MOUSE	439	0.000360536	2	2
P01193	COLI_MOUSE	235	0.0000478	1	1
P01837	IGKC_MOUSE	107	0.000108373	1	1
P01863	GCAA_MOUSE	330	0.000241372	1	1
P01869	IGH1M_MOUSE	393	0.000170395	1	1
P02469	LAMB1_MOUSE	1786	0.000348159	2	2
P03911	NU4M_MOUSE	459	0.0000391	1	1
P03966	MYCN_MOUSE	462	0.000417695	2	2
P04247	MYG_MOUSE	154	0.0000383	1	1
P04370	MBP_MOUSE	250	0.002844708	4	6
P04919	B3AT_MOUSE	929	0.000245063	1	1
P05201	AATC_MOUSE	413	0.000419983	2	2
P05480	SRC_MOUSE	541	0.000272973	2	2
P05627	JUN_MOUSE	334	0.000127699	1	1
P06335	TCC4_MOUSE	190	0.00005	1	1
P06683	CO9_MOUSE	548	0.0000565	1	1
P06728	APOA4_MOUSE	395	0.0000827	1	1
P07356	ANXA2_MOUSE	339	0.000923157	8	8
P07934	PHKG1_MOUSE	388	0.0000206	1	1
P07978	PRM2_MOUSE	107	0.0001177	1	1
P08032	SPTA1_MOUSE	2415	0.000289537	3	3
P08071	TRFL_MOUSE	707	0.0000143	1	1
P08101	FCGR2_MOUSE	330	0.000165019	1	1
P08103	HCK_MOUSE	524	0.0000666	1	1
P08508	FCGR3_MOUSE	261	0.0000613	1	1
P08730	K1C13_MOUSE	437	0.000203802	1	1
P08752	GNAI2_MOUSE	355	0.000175221	2	2
P08882	GRAC_MOUSE	248	0.0000594	1	1
P08884	GRAE_MOUSE	248	0.000096	1	2
P09242	PPBT_MOUSE	524	0.0000195	1	1
P09470	ACE_MOUSE	1312	0.0000354	1	1
P09690	ACHB_MOUSE	501	0.000169643	1	1
P09838	TDT_MOUSE	510	0.0000298	1	1
P0C1Q2	PDE11_MOUSE	933	0.000221947	2	2
P0C5J4	GPR52_MOUSE	361	0.0000183	1	1
P0C605	KGP1_MOUSE	671	0.000174864	1	1
P0C6F1	DYH2_MOUSE	4456	0.00020437	2	2
P0C7Q1	CC153_MOUSE	202	0.000194875	1	1
P0DM40	FR1L5_MOUSE	2038	0.000150645	1	1
P0DMC4	ELA_MOUSE	54	0.000035	1	1
P0DOV2	IFI4_MOUSE	619	0.000200169	1	1
P10077	ZFP27_MOUSE	819	0.000191396	1	1
P10637	TAU_MOUSE	733	0.0000863	1	1
P10639	THIO_MOUSE	105	0.000152383	1	1
P10751	ZFP11_MOUSE	647	0.000132846	1	1
P10761	ZP3_MOUSE	424	0.000129086	1	1
P10852	4F2_MOUSE	526	0.000840385	6	7
P11032	GRAA_MOUSE	260	0.0000117	1	1
P11103	PARP1_MOUSE	1013	0.00011634	2	2
P11214	TPA_MOUSE	559	0.000150521	1	1
P11260	LORF1_MOUSE	357	0.0000159	1	1
P11378	STP2_MOUSE	117	0.00000217	1	1
P11531	DMD_MOUSE	3678	0.000016	1	1
P11672	NGAL_MOUSE	200	0.0000968	1	1
P11798	KCC2A_MOUSE	478	0.001271299	5	5
P11881	ITPR1_MOUSE	2749	0.001066125	8	10
P12025	MK_MOUSE	140	0.000021	1	1
P12382	PFKAL_MOUSE	780	0.000169729	1	1
P12400	CTL2B_MOUSE	113	0.000656889	1	6
P12657	ACM1_MOUSE	460	0.000187672	1	1
P12787	COX5A_MOUSE	146	0.000156388	1	1
P12960	CNTN1_MOUSE	1020	0.000361741	3	3
P12970	RL7A_MOUSE	266	0.000908503	6	6
P12979	MYOG_MOUSE	224	0.0000555	1	1
P13405	RB_MOUSE	921	0.0000486	1	1
P13541	MYH3_MOUSE	1940	0.000141396	2	2
P13595	NCAM1_MOUSE	1115	0.000106175	1	1
P13597	ICAM1_MOUSE	537	0.0000435	1	1
P13864	DNMT1_MOUSE	1620	0.000016	1	1
P14069	S10A6_MOUSE	89	0.0000251	1	1
P14094	AT1B1_MOUSE	304	0.000245681	2	3
P14106	C1QB_MOUSE	253	0.001829979	3	5
P14131	RS16_MOUSE	146	0.000254778	3	3
P14148	RL7_MOUSE	270	0.003143276	12	12
P14873	MAP1B_MOUSE	2464	0.000296715	3	4
P15105	GLNA_MOUSE	373	0.000132264	1	1
P15116	CADH2_MOUSE	906	0.0000347	1	1
P15307	REL_MOUSE	587	0.000501782	2	2
P15388	KCNC1_MOUSE	511	0.000184005	1	1
P15508	SPTB1_MOUSE	2128	0.0000516	2	3
P15620	ZN271_MOUSE	580	0.001682892	1	1
P15920	VPP2_MOUSE	856	0.0000266	2	2
P16014	SCG1_MOUSE	677	0.0000906	1	1
P16056	MET_MOUSE	1379	0.0000123	1	1
P16283	B3A3_MOUSE	1227	0.000635544	4	4
P16297	IL2RB_MOUSE	539	0.000248153	1	1
P16305	GBRA6_MOUSE	453	0.000341592	1	1
P16330	CN37_MOUSE	420	0.004135362	14	15
P16331	PH4H_MOUSE	453	0.0000547	1	1
P16372	ZFP58_MOUSE	489	0.001109348	2	2
P16382	IL4RA_MOUSE	810	0.000117125	1	1
P16388	KCNA1_MOUSE	495	0.0000409	1	1
P16406	AMPE_MOUSE	945	0.000148475	1	1
P16460	ASSY_MOUSE	412	0.0000458	1	1
P16546	SPTN1_MOUSE	2472	0.020259469	58	64
P17156	HSP72_MOUSE	633	0.0000349	1	1
P17182	ENOA_MOUSE	434	0.0000362	1	1
P17208	PO4F1_MOUSE	421	0.0000116	1	1
P17426	AP2A1_MOUSE	977	0.000189646	3	3
P17427	AP2A2_MOUSE	938	0.000499422	3	4
P17439	GLCM_MOUSE	515	0.0000879	1	1
P17710	HXK1_MOUSE	974	0.000156272	1	1
P17751	TPIS_MOUSE	299	0.0000237	1	1
P17809	GTR1_MOUSE	492	0.000124156	1	1
P17897	LYZ1_MOUSE	148	0.000251162	1	2
P18052	PTPRA_MOUSE	829	0.0000882	3	3
P18293	ANPRA_MOUSE	1057	0.00016572	1	1
P18653	KS6A1_MOUSE	724	0.0000258	1	1
P18760	COF1_MOUSE	166	0.000041	1	1
P18826	KPB1_MOUSE	1241	0.0000427	1	1
P18872	GNAO_MOUSE	354	0.004088107	8	11
P19137	LAMA1_MOUSE	3083	0.0000312	1	1
P19221	THRB_MOUSE	618	0.0002683	1	1
P19253	RL13A_MOUSE	203	0.001377438	6	7
P19973	LSP1_MOUSE	330	0.0000156	1	1
P20033	PDGFA_MOUSE	211	0.000082	1	1
P20239	ZP2_MOUSE	713	0.0000664	1	1
P20357	MTAP2_MOUSE	1828	0.004163198	23	24
P20693	FCER2_MOUSE	331	0.0000584	1	1
P20937	KLRA1_MOUSE	262	0.000156873	2	2
P21278	GNA11_MOUSE	359	0.0000744	1	1
P21661	NEC2_MOUSE	637	0.0000661	1	1
P22892	AP1G1_MOUSE	822	0.0000949	1	1
P23116	EIF3A_MOUSE	1344	0.000117642	2	2
P23188	FURIN_MOUSE	793	0.000168726	1	1
P23204	PPARA_MOUSE	468	0.0000235	1	1
P23242	CXA1_MOUSE	382	0.002447188	4	4
P23298	KPCL_MOUSE	683	0.000116878	1	1
P23336	GGTA1_MOUSE	394	0.0000398	1	1
P23818	GRIA1_MOUSE	907	0.000752313	7	7
P23819	GRIA2_MOUSE	883	0.000248587	5	5
P23881	TCEA3_MOUSE	347	0.0000326	1	1
P24161	CD3Z_MOUSE	164	0.00024879	1	1
P24270	CATA_MOUSE	527	0.0000627	1	1
P24383	WNT7A_MOUSE	349	0.000359483	1	1
P24452	CAPG_MOUSE	352	0.0000568	1	1
P24529	TY3H_MOUSE	498	0.000155067	1	1
P24610	PAX3_MOUSE	479	0.00010121	1	1
P24622	CRYAA_MOUSE	196	0.0000253	1	1
P24668	MPRD_MOUSE	278	0.000152525	1	1
P25085	IL1RA_MOUSE	178	0.0000782	1	1
P25118	TNR1A_MOUSE	454	0.000531266	1	3
P25233	NECD_MOUSE	325	0.0000133	1	1
P25444	RS2_MOUSE	293	0.000498448	3	3
P25799	NFKB1_MOUSE	971	0.000588202	1	1
P25976	UBF1_MOUSE	765	0.000152531	1	1
P26039	TLN1_MOUSE	2541	0.000286822	2	2
P26150	3BHS3_MOUSE	373	0.0000752	1	1
P26151	FCGR1_MOUSE	404	0.000374784	5	5
P26231	CTNA1_MOUSE	906	0.00000974	1	1
P26339	CMGA_MOUSE	463	0.002394153	1	1
P26361	CFTR_MOUSE	1476	0.000106534	1	4
P26618	PGFRA_MOUSE	1089	0.000106083	1	2
P26638	SYSC_MOUSE	512	0.0000254	1	1
P26645	MARCS_MOUSE	309	0.0000448	1	1
P26928	HGFL_MOUSE	716	0.0000167	1	1
P27546	MAP4_MOUSE	1125	0.000915864	4	4
P27612	PLAP_MOUSE	794	0.000233752	1	2
P27659	RL3_MOUSE	403	0.001163277	5	5
P27681	GBRG3_MOUSE	467	0.000102874	1	1
P27931	IL1R2_MOUSE	410	0.00000155	1	1
P28271	ACOC_MOUSE	889	0.000134843	1	1
P28481	CO2A1_MOUSE	1487	0.0000549	1	1
P28575	IPP_MOUSE	584	0.0000509	1	1
P28649	CP19A_MOUSE	503	0.000185759	1	1
P28650	PURA1_MOUSE	457	0.000205913	1	1
P28652	KCC2B_MOUSE	542	0.000321919	4	5
P28660	NCKP1_MOUSE	1128	0.000121365	1	1
P28740	KIF2A_MOUSE	705	0.000547606	5	5
P28741	KIF3A_MOUSE	701	0.000203765	2	2
P28843	DPP4_MOUSE	760	0.0000176	1	1
P29341	PABP1_MOUSE	636	0.000032	1	1
P29351	PTN6_MOUSE	595	0.0000511	1	1
P29416	HEXA_MOUSE	528	0.0000206	1	1
P29533	VCAM1_MOUSE	739	0.00012033	1	1
P29594	CASP2_MOUSE	452	0.000173616	1	1
P29621	SPA3C_MOUSE	417	0.0000149	1	1
P30275	KCRU_MOUSE	418	0.000133633	2	2
P30415	NKTR_MOUSE	1453	0.000255884	2	2
P30561	AHR_MOUSE	848	0.000439437	1	1
P30658	CBX2_MOUSE	519	0.00000454	1	1
P30999	CTND1_MOUSE	938	0.0000153	1	1
P31648	SC6A1_MOUSE	599	0.000434027	1	1
P31650	S6A11_MOUSE	627	0.003987122	9	24
P31750	AKT1_MOUSE	480	0.000245275	1	1
P31786	ACBP_MOUSE	87	0.0000256	1	1
P32233	DRG1_MOUSE	367	0.0000302	1	1
P32304	5HT7R_MOUSE	448	0.000187211	1	1
P33173	KIF1A_MOUSE	1695	0.000115978	2	2
P33175	KIF5A_MOUSE	1027	0.0000442	1	1
P33435	MMP13_MOUSE	472	0.0000794	1	1
P34057	RECO_MOUSE	202	0.0000191	1	1
P34960	MMP12_MOUSE	473	0.000168526	1	1
P35235	PTN11_MOUSE	593	0.000780315	3	4
P35242	SFTPA_MOUSE	248	0.0000841	1	1
P35278	RAB5C_MOUSE	216	0.000220938	2	2
P35293	RAB18_MOUSE	206	0.0000908	1	1
P35295	RAB20_MOUSE	233	0.000196637	1	1
P35419	PERT_MOUSE	914	0.00000412	1	1
P35438	NMDZ1_MOUSE	938	0.000345743	6	6
P35441	TSP1_MOUSE	1170	0.00000711	1	1
P35492	HUTH_MOUSE	657	0.0000656	1	1
P35546	RET_MOUSE	1115	0.0000242	1	1
P35576	G6PC_MOUSE	357	0.0000401	1	1
P35584	FOXA3_MOUSE	353	0.0000233	1	1
P35700	PRDX1_MOUSE	199	0.000754162	5	5
P35761	TTK_MOUSE	856	0.001045747	1	1
P35803	GPM6B_MOUSE	328	0.000280879	1	1
P35821	PTN1_MOUSE	432	0.0000346	1	1
P35822	PTPRK_MOUSE	1457	0.0000532	1	1
P35917	VGFR3_MOUSE	1363	0.000256051	1	1
P35918	VGFR2_MOUSE	1367	0.0000475	1	1
P35969	VGFR1_MOUSE	1333	0.000531201	2	2
P35980	RL18_MOUSE	188	0.001317661	5	5
P37040	NCPR_MOUSE	678	0.0000666	1	1
P37913	DNLI1_MOUSE	916	0.00000997	1	1
P38647	GRP75_MOUSE	679	0.0000246	1	1
P39061	COIA1_MOUSE	1774	0.000118368	1	1
P39087	GRIK2_MOUSE	908	0.0000293	1	2
P39447	ZO1_MOUSE	1745	0.000297536	3	3
P40226	TPO_MOUSE	356	0.00000875	1	1
P40630	TFAM_MOUSE	243	0.000261016	2	2
P40645	SOX6_MOUSE	827	0.000017	1	1
P40749	SYT4_MOUSE	425	0.000110507	1	1
P41164	ETV1_MOUSE	477	0.000014	1	1
P41230	KDM5C_MOUSE	1554	0.0000797	1	1
P41234	ABCA2_MOUSE	2434	0.000170218	2	2
P41274	TNFL9_MOUSE	309	0.0000621	1	1
P41593	PTH1R_MOUSE	591	0.0000257	1	1
P42669	PURA_MOUSE	321	0.000143502	1	1
P42703	LIFR_MOUSE	1092	0.000104102	1	1
P43006	EAA2_MOUSE	572	0.02492617	7	15
P43267	SOX15_MOUSE	231	0.00000489	1	1
P43345	TLX1_MOUSE	332	0.0000203	1	1
P43432	IL12B_MOUSE	335	0.000017	1	1
P43680	SOX18_MOUSE	377	0.0000259	1	1
P46061	RAGP1_MOUSE	589	0.000129607	1	1
P46096	SYT1_MOUSE	421	0.000188356	3	3
P46097	SYT2_MOUSE	422	0.000105023	1	1
P46460	NSF_MOUSE	744	0.001422472	9	9
P46735	MYO1B_MOUSE	1107	0.000362326	1	1
P46737	BRCC3_MOUSE	291	0.00000205	1	1
P46935	NEDD4_MOUSE	887	0.000018	1	1
P47239	PAX7_MOUSE	503	0.0000228	1	1
P47708	RP3A_MOUSE	681	0.000398673	3	3
P47738	ALDH2_MOUSE	519	0.000164583	1	1
P47806	GLI1_MOUSE	1111	0.0000337	1	1
P47856	GFPT1_MOUSE	697	0.000436988	1	1
P47857	PFKAM_MOUSE	780	0.000694279	5	5
P47911	RL6_MOUSE	296	0.000650253	4	4
P47932	REL1_MOUSE	185	0.000259426	2	2
P47936	CNR2_MOUSE	347	0.000190477	1	1
P47963	RL13_MOUSE	211	0.000962315	4	4
P48302	EDNRB_MOUSE	442	0.000105652	1	1
P48437	PROX1_MOUSE	737	0.0000255	1	1
P48455	PP2BC_MOUSE	513	0.000185388	1	1
P48542	KCNJ6_MOUSE	425	0.0000138	1	1
P48678	LMNA_MOUSE	665	0.0000293	1	1
P48725	PCNT_MOUSE	2898	0.0000433	1	1
P48754	BRCA1_MOUSE	1812	0.000165162	1	1
P48758	CBR1_MOUSE	277	0.00031394	1	1
P48794	HYALP_MOUSE	512	0.0000101	1	1
P48962	ADT1_MOUSE	298	0.006607962	8	9
P48999	LOX5_MOUSE	674	0.000195206	1	1
P49025	CTRO_MOUSE	2055	0.000371236	2	2
P49135	ERCC3_MOUSE	783	0.0000119	1	1
P49429	HPPD_MOUSE	393	0.0000397	1	1
P49446	PTPRE_MOUSE	699	0.0000153	1	1
P49615	CDK5_MOUSE	292	0.000237734	2	2
P49718	MCM5_MOUSE	734	0.000018	1	1
P49891	ST1E1_MOUSE	295	0.0000177	1	1
P49919	CDN1C_MOUSE	348	0.000201286	2	2
P50172	DHI1_MOUSE	292	0.00000496	1	1
P50516	VATA_MOUSE	617	0.000875536	5	6
P50544	ACADV_MOUSE	656	0.00006	1	1
P50586	TUB_MOUSE	505	0.000308266	1	1
P50615	BTG3_MOUSE	252	0.0000612	1	1
P50636	RN19A_MOUSE	840	0.00000223	1	1
P50992	ATP4B_MOUSE	294	0.000431655	1	1
P51150	RAB7A_MOUSE	207	0.0000131	1	1
P51162	FABP6_MOUSE	128	0.000959861	1	1
P51437	CAMP_MOUSE	172	0.002569864	1	1
P51576	P2RX1_MOUSE	399	0.0000707	1	1
P51791	CLCN3_MOUSE	818	0.000127799	1	1
P51830	ADCY9_MOUSE	1353	0.000328066	2	2
P51863	VA0D1_MOUSE	351	0.000389369	3	3
P51881	ADT2_MOUSE	298	0.000389755	2	2
P51942	MATN1_MOUSE	500	0.0000512	1	1
P51944	CCNF_MOUSE	777	0.000092	1	1
P51954	NEK1_MOUSE	1203	0.000104754	1	1
P52189	KCNJ4_MOUSE	445	0.0000528	1	1
P52293	IMA1_MOUSE	529	0.000122522	1	1
P52431	DPOD1_MOUSE	1105	0.0000115	1	1
P52479	UBP10_MOUSE	792	0.0000452	1	1
P52480	KPYM_MOUSE	531	0.00015776	1	1
P52825	CPT2_MOUSE	658	0.0000214	1	1
P52850	NDST2_MOUSE	883	0.000391675	1	1
P52955	LBX1_MOUSE	282	0.000316589	1	1
P53347	ONCM_MOUSE	263	0.00000359	1	1
P53351	PLK2_MOUSE	682	0.0000509	1	1
P53569	CEBPZ_MOUSE	1052	0.000021	1	1
P53810	PIPNA_MOUSE	271	0.0000184	1	1
P54099	DPOG1_MOUSE	1218	0.0000239	1	1
P54103	DNJC2_MOUSE	621	0.000300121	1	1
P54116	STOM_MOUSE	284	0.001063519	7	9
P54265	DMPK_MOUSE	631	0.0000991	1	1
P54276	MSH6_MOUSE	1358	0.0000108	1	1
P54729	NUB1_MOUSE	614	0.0000479	1	1
P54823	DDX6_MOUSE	483	0.0000352	1	2
P55012	S12A2_MOUSE	1205	0.000546312	4	4
P55066	NCAN_MOUSE	1268	0.000208199	3	3
P55086	PAR2_MOUSE	399	0.000590597	2	2
P55096	ABCD3_MOUSE	659	0.000429518	4	4
P55097	CATK_MOUSE	329	0.0000876	1	1
P55200	KMT2A_MOUSE	3966	0.00000448	1	1
P55288	CAD11_MOUSE	796	0.000100133	1	1
P55302	AMRP_MOUSE	360	0.000131571	1	1
P55821	STMN2_MOUSE	179	0.0000132	1	1
P55849	DSC1_MOUSE	886	0.0000457	1	1
P55937	GOGA3_MOUSE	1487	0.000108355	3	3
P56564	EAA1_MOUSE	543	0.0000313	1	2
P56593	CP2AC_MOUSE	492	0.0000908	2	2
P56695	WFS1_MOUSE	890	0.000267441	3	3
P56959	FUS_MOUSE	518	0.0000253	1	1
P56974	NRG2_MOUSE	756	0.000494245	2	2
P57016	LAD1_MOUSE	528	0.000117644	1	1
P57110	ATS8_MOUSE	905	0.0000294	1	1
P57746	VATD_MOUSE	247	0.001134701	6	7
P57748	MMP20_MOUSE	482	0.0000203	1	1
P57759	ERP29_MOUSE	262	0.0000705	1	1
P58022	LOXL2_MOUSE	776	0.0000295	1	1
P58069	RASA2_MOUSE	847	0.000230546	1	1
P58252	EF2_MOUSE	858	0.000222541	1	1
P58281	OPA1_MOUSE	960	0.000990295	5	5
P58390	KCNN2_MOUSE	839	0.000130167	2	2
P58459	ATS10_MOUSE	1104	0.000158569	1	1
P58659	EVA1C_MOUSE	440	0.000155108	1	1
P58681	TLR7_MOUSE	1050	0.000163311	1	1
P58771	TPM1_MOUSE	284	0.000207766	1	1
P58854	GCP3_MOUSE	905	0.0000149	1	1
P59055	CSRN3_MOUSE	597	0.000151682	1	1
P59113	FERM1_MOUSE	677	0.00000491	1	1
P59114	CAPAM_MOUSE	706	0.0000128	1	1
P59158	S12A3_MOUSE	1002	0.0000104	1	1
P59178	LMBL2_MOUSE	703	0.0000235	1	1
P59242	CING_MOUSE	1191	0.0000222	1	1
P59280	KLHL8_MOUSE	629	0.0000084	1	1
P59281	RHG39_MOUSE	1107	0.0000304	1	1
P59328	WDHD1_MOUSE	1117	0.0000148	1	1
P59384	ATS15_MOUSE	950	0.000197127	1	1
P59470	RPC2_MOUSE	1133	0.000227571	2	2
P59509	ATS19_MOUSE	1210	0.000159064	1	1
P59511	ATS20_MOUSE	1906	0.00000644	1	1
P59764	DOCK4_MOUSE	1978	0.000251239	1	1
P59999	ARPC4_MOUSE	168	0.000021	1	1
P60330	ESPL1_MOUSE	2118	0.0000973	1	1
P60469	LIPA3_MOUSE	1194	0.0000788	1	1
P60755	MDGA2_MOUSE	949	0.000148332	1	1
P60867	RS20_MOUSE	119	0.000165219	1	1
P60879	SNP25_MOUSE	206	0.00088734	2	5
P60882	MEGF8_MOUSE	2789	0.0000262	1	1
P61021	RAB5B_MOUSE	215	0.0000269	1	1
P61027	RAB10_MOUSE	200	0.0000153	1	1
P61168	DRD2_MOUSE	444	0.000105062	1	1
P61216	TAF13_MOUSE	124	0.00000105	1	1
P61226	RAP2B_MOUSE	183	0.0000111	1	1
P61264	STX1B_MOUSE	288	0.001801784	5	5
P61407	TDRD6_MOUSE	2134	0.000636937	1	1
P61460	DEPD5_MOUSE	1591	0.000271954	1	1
P61622	ITA11_MOUSE	1188	0.0000849	1	1
P61982	1433G_MOUSE	247	0.0000369	1	1
P62046	LRCH1_MOUSE	709	0.000170303	1	1
P62069	UBP46_MOUSE	366	0.0000535	1	1
P62071	RRAS2_MOUSE	204	0.0000991	1	1
P62242	RS8_MOUSE	208	0.0000708	1	1
P62257	UBE2H_MOUSE	183	0.000170473	1	1
P62264	RS14_MOUSE	151	0.000429718	2	2
P62267	RS23_MOUSE	143	0.0000571	1	1
P62334	PRS10_MOUSE	389	0.000181215	1	1
P62631	EF1A2_MOUSE	463	0.000261846	1	1
P62743	AP2S1_MOUSE	142	0.000408594	2	2
P62748	HPCL1_MOUSE	193	0.0000223	1	1
P62754	RS6_MOUSE	249	0.000181191	1	1
P62806	H4_MOUSE	103	0.000135449	1	1
P62814	VATB2_MOUSE	511	0.000124474	2	2
P62830	RL23_MOUSE	140	0.000430555	2	2
P62852	RS25_MOUSE	125	0.000396869	2	2
P62855	RS26_MOUSE	115	0.000186482	1	1
P62908	RS3_MOUSE	243	0.000117115	1	1
P62918	RL8_MOUSE	257	0.000620622	4	4
P62960	YBOX1_MOUSE	322	0.0000149	1	1
P62996	TRA2B_MOUSE	288	0.000167534	2	2
P63017	HSP7C_MOUSE	646	0.0000577	1	1
P63028	TCTP_MOUSE	172	0.0000482	1	1
P63042	STMN4_MOUSE	189	0.0000601	1	1
P63056	NOE3_MOUSE	478	0.000120751	1	1
P63085	MK01_MOUSE	358	0.0000982	1	1
P63137	GBRB2_MOUSE	512	0.0000357	1	1
P63141	KCNA2_MOUSE	499	0.000215822	2	2
P63154	CRNL1_MOUSE	690	0.000313635	1	1
P63276	RS17_MOUSE	135	0.0000418	1	1
P63318	KPCG_MOUSE	697	0.000421715	2	2
P67778	PHB_MOUSE	272	0.0000498	1	1
P68368	TBA4A_MOUSE	448	0.000112292	2	2
P68372	TBB4B_MOUSE	445	0.000170018	1	1
P68404	KPCB_MOUSE	671	0.000238758	2	2
P68500	CNTN5_MOUSE	1098	0.000391513	1	1
P68510	1433F_MOUSE	246	0.000188896	1	1
P69525	TMPS9_MOUSE	1065	0.000179743	1	1
P70178	SIX5_MOUSE	719	0.000156413	1	1
P70196	TRAF6_MOUSE	530	0.0000279	1	1
P70207	PLXA2_MOUSE	1894	0.0000547	1	1
P70211	DCC_MOUSE	1447	0.0000293	1	1
P70213	FV1_MOUSE	459	0.0000349	1	1
P70227	ITPR3_MOUSE	2670	0.0000436	1	1
P70236	MP2K6_MOUSE	334	0.0000904	1	1
P70275	SEM3E_MOUSE	775	0.0000886	1	1
P70280	VAMP7_MOUSE	220	0.0000688	2	2
P70295	AUP1_MOUSE	410	0.000173532	1	1
P70302	STIM1_MOUSE	685	0.0000369	1	1
P70331	MDFI_MOUSE	251	0.000277674	1	1
P70336	ROCK2_MOUSE	1388	0.000685891	4	4
P70338	GFI1_MOUSE	423	0.00030731	1	1
P70352	NAR5_MOUSE	309	0.00000945	1	1
P70365	NCOA1_MOUSE	1447	0.000227825	2	2
P70371	TERF1_MOUSE	421	0.000171121	2	2
P70378	FGF11_MOUSE	225	0.000161947	1	1
P70387	HFE_MOUSE	359	0.0000813	1	1
P70388	RAD50_MOUSE	1312	0.0000938	3	3
P70392	RGRF2_MOUSE	1189	0.0000376	1	1
P70414	NAC1_MOUSE	970	0.000192742	1	1
P70453	PDE7A_MOUSE	456	0.00035547	1	1
P70704	AT8A1_MOUSE	1164	0.000149852	2	2
P81122	IRS2_MOUSE	1321	0.000355379	3	3
P81183	IKZF2_MOUSE	526	0.0000715	1	1
P83093	STIM2_MOUSE	746	0.0001626	2	2
P84091	AP2M1_MOUSE	435	0.0000854	2	2
P84096	RHOG_MOUSE	191	0.000120151	1	1
P84099	RL19_MOUSE	196	0.000449749	3	3
P84309	ADCY5_MOUSE	1262	0.000249093	2	2
P86174	BEND4_MOUSE	541	0.000167596	1	1
P97300	NPTN_MOUSE	397	0.000123127	2	2
P97302	BACH1_MOUSE	739	0.0000484	1	1
P97303	BACH2_MOUSE	839	0.000531539	2	2
P97306	STAC_MOUSE	403	0.0000553	1	1
P97313	PRKDC_MOUSE	4128	0.0000477	2	2
P97333	NRP1_MOUSE	923	0.000117209	1	1
P97350	PKP1_MOUSE	728	0.000524299	4	4
P97360	ETV6_MOUSE	485	0.000335647	1	1
P97364	SPS2_MOUSE	452	0.000532694	1	2
P97366	EVI5_MOUSE	809	0.0000265	1	1
P97386	DNLI3_MOUSE	1015	0.000561074	1	1
P97412	LYST_MOUSE	3788	0.00000486	1	1
P97427	DPYL1_MOUSE	572	0.0000599	1	1
P97433	ARG28_MOUSE	1693	0.000245934	1	1
P97438	KCNK2_MOUSE	426	0.0000641	1	1
P97445	CAC1A_MOUSE	2368	0.000288293	3	3
P97452	BOP1_MOUSE	732	0.0000959	1	1
P97467	AMD_MOUSE	979	0.00012031	1	1
P97477	AURKA_MOUSE	395	0.000107837	1	1
P97479	MYO7A_MOUSE	2215	0.0000908	1	1
P97490	ADCY8_MOUSE	1249	0.0000681	1	2
P97496	SMRC1_MOUSE	1104	0.000254482	1	1
P97500	MYT1L_MOUSE	1187	0.000204765	2	2
P97503	NKX32_MOUSE	333	0.000207178	1	1
P97717	ADA1B_MOUSE	514	0.0000788	1	1
P97742	CPT1A_MOUSE	773	0.0000256	1	1
P97762	RP9_MOUSE	213	0.00000421	1	1
P97772	GRM1_MOUSE	1199	0.00278919	8	8
P97789	XRN1_MOUSE	1719	0.0000168	1	1
P97805	FAM3D_MOUSE	223	0.000072	1	1
P97819	PLPL9_MOUSE	807	0.000111554	1	1
P97820	M4K4_MOUSE	1233	0.000199982	3	3
P97868	RBBP6_MOUSE	1790	0.000170158	1	1
P97929	BRCA2_MOUSE	3329	0.00019607	1	1
P97952	SCN1B_MOUSE	218	0.0000732	1	1
P97953	VEGFC_MOUSE	415	0.0000122	1	1
P98084	APBA2_MOUSE	750	0.000849677	1	1
P98086	C1QA_MOUSE	245	0.005167279	6	9
P98156	VLDLR_MOUSE	873	0.0000922	1	1
P98199	AT8B2_MOUSE	1209	0.0000135	1	1
P98200	AT8A2_MOUSE	1148	0.0000687	2	2
P99024	TBB5_MOUSE	444	0.0000291	1	1
P99028	QCR6_MOUSE	89	0.0000277	1	1
P99029	PRDX5_MOUSE	210	0.0000254	1	1
Q00262	STX2_MOUSE	289	0.000122721	2	2
Q00519	XDH_MOUSE	1335	0.0000743	1	1
Q01063	PDE4D_MOUSE	747	0.000047	1	1
Q01097	NMDE2_MOUSE	1482	0.000120427	2	2
Q01114	IL9R_MOUSE	468	0.0000241	1	1
Q01339	APOH_MOUSE	345	0.00029244	1	1
Q01341	ADCY6_MOUSE	1165	0.0000504	1	1
Q01815	CAC1C_MOUSE	2139	0.000436891	3	3
Q01853	TERA_MOUSE	806	0.0000668	1	1
Q02105	C1QC_MOUSE	246	0.004425691	4	6
Q02248	CTNB1_MOUSE	781	0.00014262	3	3
Q02257	PLAK_MOUSE	745	0.001256049	9	9
Q02357	ANK1_MOUSE	1862	0.0000901	2	2
Q02780	NFIA_MOUSE	532	0.0000298	1	1
Q02789	CAC1S_MOUSE	1880	0.000184264	1	1
Q02819	NUCB1_MOUSE	459	0.000412956	1	1
Q03137	EPHA4_MOUSE	986	0.0000526	1	1
Q03172	ZEP1_MOUSE	2688	0.0000266	2	2
Q03265	ATPA_MOUSE	553	0.000656417	6	6
Q03717	KCNB1_MOUSE	857	0.001484855	5	5
Q03719	KCND1_MOUSE	651	0.000296342	3	3
Q04750	TOP1_MOUSE	767	0.00000928	1	1
Q04857	CO6A1_MOUSE	1025	0.000103923	1	1
Q04888	SOX10_MOUSE	466	0.000374832	1	1
Q04890	SOX12_MOUSE	314	0.000445516	1	1
Q04891	SOX13_MOUSE	613	0.0000531	1	1
Q04998	INHBA_MOUSE	424	0.000260495	2	2
Q05512	MARK2_MOUSE	776	0.0000668	1	1
Q05793	PGBM_MOUSE	3707	0.0000117	1	1
Q05922	DUS2_MOUSE	318	0.000268739	1	1
Q059Y8	DCST1_MOUSE	732	0.000104199	2	2
Q05BQ1	TUTLA_MOUSE	1179	0.000264346	2	2
Q05D44	IF2P_MOUSE	1216	0.0000594	1	1
Q06348	PRRX2_MOUSE	247	0.000100632	1	1
Q06666	T2_MOUSE	185	0.00000844	1	1
Q06806	TIE1_MOUSE	1134	0.0000549	1	1
Q06890	CLUS_MOUSE	448	0.000117248	1	1
Q07417	ACADS_MOUSE	412	0.000100701	1	1
Q08288	LYAR_MOUSE	388	0.000333827	1	1
Q08460	KCMA1_MOUSE	1209	0.000559203	3	3
Q08857	CD36_MOUSE	472	0.0000538	1	1
Q08874	MITF_MOUSE	526	0.000055	1	1
Q09M02	CBPC5_MOUSE	886	0.000167189	1	1
Q0GA42	CNNM1_MOUSE	951	0.000298326	2	2
Q0KK59	UNC79_MOUSE	2596	0.000360463	1	1
Q0KL02	TRIO_MOUSE	3102	0.0000125	1	1
Q0P557	MIEAP_MOUSE	537	0.000107739	1	1
Q0P5X1	LRIQ1_MOUSE	1673	0.000340452	4	4
Q0P678	ZCH18_MOUSE	948	0.000453963	3	3
Q0QWG9	GRD2I_MOUSE	1203	0.000048	1	1
Q0VBF8	STUM_MOUSE	141	0.000176128	1	1
Q0VBK2	K2C80_MOUSE	452	0.000267761	3	3
Q0VBL1	TIGD2_MOUSE	525	0.00012049	1	1
Q0VBL3	RBM15_MOUSE	962	0.000225202	1	1
Q0VE82	CPNE7_MOUSE	557	0.000537716	1	1
Q0VF22	CC138_MOUSE	680	0.0000477	1	1
Q0VG85	CC162_MOUSE	912	0.000140426	1	1
Q0VGB7	PP4R2_MOUSE	417	0.0000992	1	1
Q0VGM9	RTEL1_MOUSE	1203	0.0000197	1	1
Q0VGT4	ZGRF1_MOUSE	1863	0.000071	1	1
Q0ZLH2	PJVK_MOUSE	352	0.00010393	1	1
Q148V7	RELCH_MOUSE	1216	0.0000174	1	1
Q149L6	DJB14_MOUSE	379	0.000288166	1	1
Q14AW5	NSUN7_MOUSE	724	0.0000312	1	1
Q14B80	KCNC2_MOUSE	642	0.0000871	1	1
Q14BB9	MA6D1_MOUSE	191	0.0000288	1	1
Q14BI2	GRM2_MOUSE	872	0.000746306	4	4
Q14BP6	LR74B_MOUSE	391	0.00007	1	1
Q14CH0	F171B_MOUSE	825	0.000112415	1	1
Q1A3B0	CERS3_MOUSE	383	0.000465446	2	2
Q1JRP2	TM11C_MOUSE	431	0.0000391	1	1
Q1PSW8	LIN41_MOUSE	855	0.000166595	1	1
Q2EG98	PK1L3_MOUSE	2201	0.0000184	1	1
Q2KHI9	MCM9_MOUSE	1134	0.0000185	1	1
Q2M3X8	PHAR1_MOUSE	580	0.0000112	1	1
Q2PFD7	PSD3_MOUSE	1037	0.00035879	1	1
Q2QI47	USH2A_MOUSE	5193	0.0000268	1	1
Q2TBE6	P4K2A_MOUSE	479	0.0000554	1	1
Q2TV84	TRPM1_MOUSE	1622	0.0000201	1	1
Q2VPU4	MLXIP_MOUSE	917	0.000131508	1	1
Q2YDW7	KMT5A_MOUSE	349	0.000296446	1	1
Q30KP3	DFB20_MOUSE	96	0.0000215	1	1
Q32M00	CRBL2_MOUSE	123	0.000307706	1	1
Q32M21	GSDA2_MOUSE	443	0.000392025	1	1
Q33DR2	DPS1_MOUSE	409	0.0000553	1	1
Q3B7Z2	OSBP1_MOUSE	805	0.000100545	1	1
Q3KNL4	CJ053_MOUSE	93	0.000458524	1	2
Q3LAC4	PREX2_MOUSE	1598	0.00012185	1	1
Q3MI99	CCBE1_MOUSE	408	0.000012	1	1
Q3TD16	PACER_MOUSE	648	0.0000399	1	1
Q3TDK6	ROGDI_MOUSE	287	0.0000236	1	1
Q3TDN2	FAF2_MOUSE	445	0.0000248	1	1
Q3TDQ1	STT3B_MOUSE	823	0.000191843	1	1
Q3TEL6	RN157_MOUSE	685	0.000459753	1	1
Q3THK7	GUAA_MOUSE	693	0.0000337	1	1
Q3TJ91	L2GL2_MOUSE	1027	0.0000832	1	1
Q3TJD7	PDLI7_MOUSE	457	0.000146335	1	1
Q3TJM4	CENPT_MOUSE	515	0.00014783	1	1
Q3TJZ6	FA98A_MOUSE	515	0.000209164	1	1
Q3TLH4	PRC2C_MOUSE	2846	0.000115569	1	1
Q3TLI0	TPC10_MOUSE	1259	0.000115472	1	1
Q3TMW1	C102A_MOUSE	549	0.000187232	1	1
Q3TMX7	QSOX2_MOUSE	692	0.0000455	1	1
Q3TPE9	ANKY2_MOUSE	440	0.0000169	1	1
Q3TQI7	TLS1_MOUSE	289	0.0000641	1	1
Q3TRJ4	K1C26_MOUSE	462	0.000542731	2	2
Q3TRM4	PLPL6_MOUSE	1355	0.0000518	2	3
Q3TRR0	MAP9_MOUSE	646	0.0000557	1	1
Q3TUL7	DCA17_MOUSE	519	0.0000879	1	1
Q3TVA9	CC136_MOUSE	1136	0.000251935	4	4
Q3TVI4	HEXI2_MOUSE	313	0.00000493	1	1
Q3TWI9	CSCL2_MOUSE	832	0.000203099	2	2
Q3TWL2	PP4P1_MOUSE	284	0.0000366	1	2
Q3TWN3	CNNM2_MOUSE	875	0.0000244	1	2
Q3TXU5	DHYS_MOUSE	369	0.0000547	1	1
Q3TXX3	ZFY27_MOUSE	415	0.000589121	1	1
Q3TXX4	VGLU1_MOUSE	560	0.000187596	1	1
Q3TYA6	MPP8_MOUSE	858	0.0000494	2	2
Q3TYD6	LMTK2_MOUSE	1471	0.000718768	4	4
Q3TYG6	TGRM2_MOUSE	1002	0.0000915	1	1
Q3TYR5	GRCR2_MOUSE	254	0.0000975	1	1
Q3TZZ7	ESYT2_MOUSE	845	0.0000604	1	1
Q3U0L2	AN33B_MOUSE	486	0.000147	1	1
Q3U1C6	TATD3_MOUSE	294	0.000177243	1	1
Q3U1N2	SRBP2_MOUSE	1130	0.000464677	2	2
Q3U1V8	M3K9_MOUSE	1077	0.000345343	1	1
Q3U214	MAST3_MOUSE	1321	0.0000289	1	1
Q3U285	LCORL_MOUSE	600	0.00027404	1	1
Q3U288	ZN710_MOUSE	666	0.00000969	1	1
Q3U2A8	SYVM_MOUSE	1060	0.00000907	1	1
Q3U2C5	RN149_MOUSE	394	0.000028	1	1
Q3U2U7	MET17_MOUSE	461	0.000332187	1	1
Q3U3C9	GSE1_MOUSE	1213	0.000154556	2	2
Q3U3D7	T131L_MOUSE	1597	0.00014161	1	1
Q3U435	MMP25_MOUSE	615	0.00012422	1	1
Q3U497	CLM7_MOUSE	209	0.000182824	1	1
Q3U4G3	XXLT1_MOUSE	392	0.0000615	1	1
Q3U5C8	ARHGG_MOUSE	713	0.0000218	1	1
Q3U5Q7	CMPK2_MOUSE	447	0.000330396	1	1
Q3U6Q4	PI3R6_MOUSE	756	0.000105757	1	1
Q3U8K7	KMT5B_MOUSE	883	0.0000653	2	2
Q3U9G9	LBR_MOUSE	626	0.000229268	1	1
Q3UC65	RSRP1_MOUSE	298	0.000252133	1	1
Q3UCV8	OTUL_MOUSE	352	0.000123813	1	1
Q3UFY8	TM10C_MOUSE	414	0.00040775	1	1
Q3UG20	KMT2E_MOUSE	1868	0.000173984	2	2
Q3UGF1	WDR19_MOUSE	1341	0.0000478	1	1
Q3UGP8	AG10B_MOUSE	474	0.000139555	1	1
Q3UH53	SDK1_MOUSE	2193	0.000143878	1	1
Q3UH68	LIMC1_MOUSE	1057	0.0000236	1	1
Q3UH93	PLXD1_MOUSE	1925	0.0000663	1	1
Q3UHB8	CC177_MOUSE	706	0.000137556	3	3
Q3UHC0	TNR6C_MOUSE	1690	0.000162495	1	1
Q3UHC2	LRRK1_MOUSE	2014	0.0000387	1	1
Q3UHD1	AGRB1_MOUSE	1582	0.000235765	5	7
Q3UHD2	GFOD1_MOUSE	390	0.000317139	2	3
Q3UHD3	MTUS2_MOUSE	1353	0.0000963	1	1
Q3UHD9	AGAP2_MOUSE	1186	0.000839739	8	8
Q3UHE1	PITM3_MOUSE	974	0.0000762	2	2
Q3UHF7	ZEP2_MOUSE	2430	0.000118707	1	1
Q3UHJ0	AAK1_MOUSE	959	0.0000579	2	2
Q3UHK6	TEN4_MOUSE	2771	0.0000597	1	1
Q3UHL1	CAMKV_MOUSE	512	0.000862712	5	5
Q3UHN9	NDST1_MOUSE	882	0.0000419	1	1
Q3UHR0	BAHC1_MOUSE	2643	0.0000803	1	1
Q3UHX2	HAP28_MOUSE	181	0.000101551	1	1
Q3UIL6	PKHA7_MOUSE	1118	0.000188898	2	2
Q3UIR3	DTX3L_MOUSE	748	0.0000452	1	1
Q3UJK4	GTPB2_MOUSE	602	0.0000168	1	1
Q3UJU9	RMD3_MOUSE	470	0.0000877	3	3
Q3UK78	PCGF5_MOUSE	256	0.00000589	1	1
Q3UL36	ARGL1_MOUSE	271	0.0000462	1	1
Q3ULM0	CC106_MOUSE	279	0.0000387	1	1
Q3ULM6	USPL1_MOUSE	1089	0.00000486	1	1
Q3UM45	PP1R7_MOUSE	361	0.0000266	1	1
Q3UMB9	WASC4_MOUSE	1173	0.000112805	1	1
Q3UMR0	ANR27_MOUSE	1048	0.000117363	1	1
Q3UMR5	MCU_MOUSE	350	0.000197202	1	1
Q3UMU9	HDGR2_MOUSE	669	0.0000378	1	1
Q3UMY5	EMAL4_MOUSE	988	0.0000162	1	1
Q3UN16	GP162_MOUSE	588	0.000120547	1	1
Q3UN70	MRFL_MOUSE	904	0.00000913	1	1
Q3UNH4	GRIN1_MOUSE	932	0.001347552	6	6
Q3UPF5	ZCCHV_MOUSE	946	0.000141368	3	3
Q3UPL5	CK096_MOUSE	249	0.0000174	1	1
Q3UPP8	CEP63_MOUSE	700	0.0000243	1	1
Q3UPW2	ELF3_MOUSE	391	0.000134308	1	1
Q3UQ44	IQGA2_MOUSE	1575	0.000102586	1	1
Q3URF8	KCD21_MOUSE	260	0.000164197	1	1
Q3URU2	PEG3_MOUSE	1571	0.000114789	1	1
Q3URV1	BROMI_MOUSE	1296	0.0000212	1	1
Q3US16	TEANC_MOUSE	359	0.0000825	1	1
Q3UST5	CP089_MOUSE	385	0.0000652	2	2
Q3USZ2	UBFL1_MOUSE	394	0.0000191	1	1
Q3UTB7	FOXR1_MOUSE	268	0.000181446	1	1
Q3UTQ8	CDKL5_MOUSE	938	0.000220574	1	1
Q3UU96	MRCKA_MOUSE	1719	0.000386546	1	1
Q3UUQ7	PGAP1_MOUSE	922	0.0000412	2	2
Q3UV70	PDP1_MOUSE	538	0.0000631	1	1
Q3UVK0	ERMP1_MOUSE	898	0.000106191	1	1
Q3UVR3	TTBK2_MOUSE	1243	0.000135383	2	2
Q3UVX5	GRM5_MOUSE	1203	0.004357655	15	15
Q3UW68	CAN13_MOUSE	665	0.000135822	1	1
Q3UWA4	TRI40_MOUSE	246	0.00015714	2	2
Q3UWW6	GA2L3_MOUSE	683	0.000189039	1	1
Q3UWY1	OOG3_MOUSE	500	0.0000316	1	1
Q3UXZ9	KDM5A_MOUSE	1690	0.000236932	1	1
Q3UY96	CFA74_MOUSE	1578	0.000204752	1	1
Q3UYG1	CC160_MOUSE	323	0.000504355	2	2
Q3UYI5	RGL3_MOUSE	709	0.000026	1	1
Q3UYV8	DAAF3_MOUSE	586	0.000353408	1	1
Q3UYV9	NCBP1_MOUSE	790	0.000235444	3	3
Q3UZ01	RNPC3_MOUSE	514	0.000236999	1	1
Q3UZ09	C1RL_MOUSE	482	0.000168611	1	1
Q3UZ18	ICE2_MOUSE	988	0.0000482	1	1
Q3UZ57	AXDN1_MOUSE	424	0.0000309	1	1
Q3UZB0	ARMX5_MOUSE	606	0.0000197	1	1
Q3UZY0	SFI1_MOUSE	1216	0.000139364	2	2
Q3UZZ4	OLFM4_MOUSE	505	0.00031717	1	1
Q3UZZ6	ST1D1_MOUSE	295	0.000631077	1	1
Q3V080	ZN583_MOUSE	568	0.0000519	1	1
Q3V096	ANR42_MOUSE	527	0.0000218	1	1
Q3V0B4	CFA65_MOUSE	1847	0.0000182	1	1
Q3V0C1	ZMAT1_MOUSE	714	0.0000235	1	1
Q3V0E1	CI131_MOUSE	1183	0.0000952	1	1
Q3V0F0	RIMB3_MOUSE	1606	0.000227712	1	1
Q3V0G7	GARL3_MOUSE	1038	0.0000741	2	2
Q3V0Q1	DYH12_MOUSE	3086	0.000624018	2	3
Q3V0X1	SMIM9_MOUSE	137	0.0000236	1	1
Q3V0Y1	P4R3C_MOUSE	813	0.0000381	1	1
Q3V1D3	AMPD1_MOUSE	745	0.000410553	2	2
Q3V1F8	EPHX3_MOUSE	367	0.000021	1	1
Q3V1H1	CKAP2_MOUSE	664	0.00012314	1	1
Q3V1H3	HPHL1_MOUSE	1159	0.0000839	1	1
Q3V1U8	ELMD1_MOUSE	326	0.000134099	1	1
Q3V1V3	ESF1_MOUSE	845	0.0000623	1	1
Q3V3R1	C1TM_MOUSE	977	0.000017	1	1
Q3V3R4	ITA1_MOUSE	1179	0.000160348	1	1
Q3ZN08	F220A_MOUSE	260	0.00054258	1	1
Q45KJ6	LN28B_MOUSE	247	0.000230869	1	1
Q45VK7	DYHC2_MOUSE	4306	0.0000235	1	1
Q497V6	BAHD1_MOUSE	772	0.0000389	1	1
Q499E5	STOX2_MOUSE	926	0.000210708	2	2
Q4FZD7	PLK5_MOUSE	595	0.0000451	1	1
Q4FZF2	SPT46_MOUSE	204	0.0000894	1	1
Q4FZF3	DDX49_MOUSE	480	0.000022	1	1
Q4G5Y1	KLDC2_MOUSE	406	0.0000901	1	1
Q4LDD4	ARAP1_MOUSE	1452	0.000221995	1	1
Q4PZA2	ECE1_MOUSE	769	0.000167169	1	1
Q4QRL3	CC88B_MOUSE	1481	0.00027411	2	2
Q4QY64	ATAD5_MOUSE	1826	0.0000108	1	1
Q4U4S6	XIRP2_MOUSE	3784	0.0000816	1	1
Q4VA36	CCD84_MOUSE	332	0.000374963	2	2
Q4VAA7	SNX33_MOUSE	574	0.000318834	1	1
Q4VAB4	CNPY1_MOUSE	94	0.0000272	1	1
Q4VAC9	PKHG3_MOUSE	1341	0.000015	1	1
Q4ZJN1	C1QT9_MOUSE	333	0.00016046	1	1
Q50H32	GRCR1_MOUSE	290	0.0000116	1	1
Q50H33	KCTD8_MOUSE	476	0.00026845	3	4
Q50L43	PA24D_MOUSE	825	0.0000695	1	1
Q52KR2	LRIG2_MOUSE	1054	0.000167331	1	1
Q566J8	COQ8B_MOUSE	533	0.000112114	1	1
Q569L8	CENPJ_MOUSE	1344	0.0000729	2	2
Q569Z5	DDX46_MOUSE	1032	0.0000601	2	2
Q56A07	SCN2B_MOUSE	215	0.000594181	2	2
Q56A10	ZN608_MOUSE	1511	0.000175519	1	1
Q571C7	BDP1_MOUSE	2467	0.000112722	1	1
Q571I4	PRAG1_MOUSE	1373	0.0000145	1	1
Q587J6	LITD1_MOUSE	782	0.0000529	1	1
Q58FA4	E2F8_MOUSE	860	0.000757957	1	1
Q5BL07	PEX1_MOUSE	1284	0.000017	1	1
Q5BLK4	TUT7_MOUSE	1491	0.000164444	2	2
Q5DID3	UROL1_MOUSE	1319	0.000017	1	1
Q5DP50	TEX24_MOUSE	351	0.0000125	1	1
Q5DQR4	STB5L_MOUSE	1185	0.000469872	1	1
Q5DT36	KLRI2_MOUSE	248	0.000119718	1	1
Q5DTL9	S4A10_MOUSE	1118	0.001219931	7	8
Q5DTT1	NEXMI_MOUSE	1515	0.000124036	1	1
Q5DTT3	TASO2_MOUSE	2382	0.000267019	2	2
Q5DTW7	RESF1_MOUSE	1521	0.000164646	1	1
Q5DTX6	JCAD_MOUSE	1320	0.00000646	1	1
Q5DTY9	KCD16_MOUSE	427	0.000926413	5	6
Q5DU09	ZN652_MOUSE	608	0.000436435	1	1
Q5DU56	NLRC3_MOUSE	1064	0.000330244	1	1
Q5DW34	EHMT1_MOUSE	1296	0.0000805	2	2
Q5EBJ4	ERMIN_MOUSE	281	0.0000148	1	1
Q5F259	AN13B_MOUSE	626	0.000140987	1	1
Q5F289	SPEM1_MOUSE	310	0.00015943	1	1
Q5FWH3	GRHL3_MOUSE	603	0.0000234	1	1
Q5FWH6	ARHGF_MOUSE	849	0.0000991	1	1
Q5G5D5	SYNA_MOUSE	617	0.0000107	1	1
Q5GAM8	RNS12_MOUSE	145	0.000197224	1	1
Q5GH67	XKR4_MOUSE	647	0.0000838	1	1
Q5H8C4	VP13A_MOUSE	3166	0.000168104	1	1
Q5HZG4	TAF3_MOUSE	932	0.0000103	1	1
Q5HZJ0	RNC_MOUSE	1373	0.00000951	1	1
Q5IBH7	SPDYA_MOUSE	310	0.000241649	2	2
Q5KU39	VPS41_MOUSE	853	0.0000328	2	2
Q5NCC9	TRI58_MOUSE	485	0.0000238	1	1
Q5NCH9	GRM6_MOUSE	871	0.00013135	1	1
Q5NCR9	NSRP1_MOUSE	542	0.000116057	1	1
Q5NCX5	NEUL4_MOUSE	1563	0.000250076	1	1
Q5NCY0	KDM6B_MOUSE	1641	0.000196123	1	1
Q5ND52	MRM3_MOUSE	418	0.000127282	1	1
Q5PR69	CRACD_MOUSE	1207	0.000200672	1	1
Q5PR73	DIRA2_MOUSE	199	0.000106642	1	1
Q5PSV9	MDC1_MOUSE	1707	0.000157818	2	2
Q5QNQ6	OSBP2_MOUSE	908	0.0000852	1	1
Q5RJG1	NOL10_MOUSE	687	0.000322517	2	2
Q5RJH6	SMG7_MOUSE	1138	0.000138337	1	1
Q5RJI5	BRSK1_MOUSE	778	0.0000429	2	2
Q5RJY2	G2E3_MOUSE	716	0.000119167	1	1
Q5S006	LRRK2_MOUSE	2527	0.000155148	1	1
Q5SFM8	RBM27_MOUSE	1060	0.00000222	1	1
Q5SNZ0	GRDN_MOUSE	1873	0.000183099	1	1
Q5SP85	CC85A_MOUSE	500	0.0000217	1	1
Q5SPL2	PHF12_MOUSE	1003	0.0000968	1	1
Q5SQP1	HORM2_MOUSE	306	0.00000532	1	1
Q5SQX6	CYFP2_MOUSE	1253	0.000109047	1	1
Q5SS00	ZDBF2_MOUSE	2493	0.000239433	1	1
Q5SS90	CG057_MOUSE	291	0.0000472	1	1
Q5SSE9	ABCAD_MOUSE	5034	0.0000341	1	1
Q5SSG5	RSLAB_MOUSE	203	0.0000996	1	1
Q5SSH7	ZZEF1_MOUSE	2924	0.0000408	2	3
Q5SSL4	ABR_MOUSE	859	0.000464913	1	1
Q5SUF2	LC7L3_MOUSE	432	0.000554574	3	3
Q5SUR0	PUR4_MOUSE	1337	0.000291189	1	1
Q5SV85	SYNRG_MOUSE	1306	0.000171059	1	1
Q5SVQ0	KAT7_MOUSE	613	0.003158125	1	1
Q5SW45	MKS1_MOUSE	561	0.000644574	2	2
Q5SWP3	NACAD_MOUSE	1504	0.0000706	2	2
Q5SXA9	KIBRA_MOUSE	1104	0.000014	1	1
Q5SXJ3	FANCJ_MOUSE	1174	0.0000166	1	1
Q5SYL3	K0100_MOUSE	2234	0.0000293	1	1
Q5SZV5	K0319_MOUSE	1081	0.0000374	1	1
Q5U430	UBR3_MOUSE	1889	0.000165467	1	1
Q5U458	DJC11_MOUSE	559	0.0000863	2	2
Q5U465	CC125_MOUSE	500	0.000201318	1	1
Q5U4E2	REPI1_MOUSE	545	0.0000176	1	1
Q5U901	CBPA6_MOUSE	438	0.0000621	1	1
Q5UAK0	MIER1_MOUSE	511	0.0000316	1	1
Q5XG69	F169A_MOUSE	665	0.000162365	1	1
Q5XG73	ACBD5_MOUSE	508	0.00100608	5	5
Q5XJV6	LMTK3_MOUSE	1424	0.002054213	13	13
Q5XKE0	MYPC2_MOUSE	1136	0.00000792	1	1
Q60592	MAST2_MOUSE	1734	0.00000952	1	1
Q60596	XRCC1_MOUSE	631	0.00023885	1	1
Q60598	SRC8_MOUSE	546	0.0000483	1	1
Q60603	KCNH1_MOUSE	989	0.0000494	2	2
Q60604	ADSV_MOUSE	715	0.0000862	1	1
Q60610	TIAM1_MOUSE	1591	0.0000915	2	2
Q60611	SATB1_MOUSE	764	0.000227713	3	3
Q60625	ICAM5_MOUSE	917	0.0000205	1	1
Q60664	IRAG2_MOUSE	539	0.000145637	1	1
Q60688	FOXD4_MOUSE	444	0.00000376	1	1
Q60695	RGL1_MOUSE	768	0.000100914	1	1
Q60710	SAMH1_MOUSE	658	0.000353436	1	1
Q60714	S27A1_MOUSE	646	0.000252208	2	2
Q60750	EPHA1_MOUSE	977	0.0000391	1	1
Q60751	IGF1R_MOUSE	1373	0.0000109	1	1
Q60756	TCF15_MOUSE	195	0.000119287	1	1
Q60769	TNAP3_MOUSE	775	0.00008	1	1
Q60779	DRC4_MOUSE	478	0.0000447	1	1
Q60821	ZBT17_MOUSE	794	0.00011112	1	1
Q60841	RELN_MOUSE	3461	0.0000926	1	1
Q60867	NDF1_MOUSE	357	0.00021508	1	1
Q60870	REEP5_MOUSE	185	0.000066	1	1
Q60875	ARHG2_MOUSE	985	0.000216921	2	2
Q60880	OL141_MOUSE	325	0.00000328	1	1
Q60902	EP15R_MOUSE	907	0.001132357	3	3
Q60928	GGT1_MOUSE	568	0.00000473	1	1
Q60930	VDAC2_MOUSE	295	0.007533414	8	20
Q60931	VDAC3_MOUSE	283	0.001909489	4	5
Q60952	CP250_MOUSE	2414	0.0000867	2	2
Q60992	VAV2_MOUSE	868	0.00000886	1	1
Q60996	2A5G_MOUSE	524	0.000102345	3	3
Q61010	DTX1_MOUSE	627	0.000313058	1	2
Q61012	GBG1_MOUSE	74	0.000123662	1	1
Q61037	TSC2_MOUSE	1814	0.000215534	1	1
Q61066	NR0B1_MOUSE	472	0.0000824	1	1
Q61068	U17PA_MOUSE	526	0.000212266	1	1
Q61079	SIM2_MOUSE	657	0.00027577	2	2
Q61081	CDC37_MOUSE	379	0.0000296	1	1
Q61083	M3K2_MOUSE	619	0.0000973	1	1
Q61087	LAMB3_MOUSE	1168	0.000206172	1	1
Q61088	FZD4_MOUSE	537	0.00026791	1	1
Q61089	FZD6_MOUSE	709	0.000240279	3	3
Q61097	KSR1_MOUSE	873	0.0000716	1	1
Q61136	PRP4B_MOUSE	1007	0.000155065	2	2
Q61137	ASTN1_MOUSE	1302	0.000036	1	2
Q61152	PTN18_MOUSE	453	0.000304099	1	1
Q61161	M4K2_MOUSE	821	0.00022058	1	1
Q61165	SL9A1_MOUSE	820	0.000054	1	1
Q61171	PRDX2_MOUSE	198	0.00070699	6	6
Q61224	5HT1D_MOUSE	374	0.0000548	1	1
Q61285	ABCD2_MOUSE	741	0.0000254	1	1
Q61290	CAC1E_MOUSE	2272	0.005672942	22	27
Q61409	PDE3B_MOUSE	1100	0.000134833	1	1
Q61410	KGP2_MOUSE	762	0.0000274	1	1
Q61423	KCNA4_MOUSE	654	0.000237645	3	3
Q61457	CCNE1_MOUSE	408	0.000222445	1	1
Q61464	ZN638_MOUSE	1960	0.000435195	3	3
Q61466	SMRD1_MOUSE	515	0.00000515	1	1
Q61473	SOX17_MOUSE	419	0.000133696	1	1
Q61481	PDE1A_MOUSE	545	0.0000196	1	1
Q61493	REV3L_MOUSE	3122	0.000157103	1	1
Q61510	TRI25_MOUSE	634	0.00123243	1	1
Q61526	ERBB3_MOUSE	1339	0.000126631	1	1
Q61527	ERBB4_MOUSE	1308	0.000319725	1	1
Q61543	GSLG1_MOUSE	1175	0.000275701	3	3
Q61548	AP180_MOUSE	901	0.0000573	1	1
Q61554	FBN1_MOUSE	2873	0.000219059	1	1
Q61595	KTN1_MOUSE	1327	0.002227719	10	10
Q61626	GRIK5_MOUSE	979	0.000112645	1	2
Q61644	PACN1_MOUSE	441	0.000210469	1	1
Q61647	HYAS1_MOUSE	583	0.000292088	1	1
Q61655	DD19A_MOUSE	478	0.000105424	1	1
Q61670	HLX_MOUSE	476	0.0000375	1	1
Q61699	HS105_MOUSE	858	0.0000217	1	1
Q61702	ITIH1_MOUSE	907	0.000409393	1	1
Q61712	DNJC1_MOUSE	552	0.000118116	1	1
Q61817	CREB3_MOUSE	404	0.000109667	1	1
Q61830	MRC1_MOUSE	1456	0.000124634	1	1
Q61845	MEIG1_MOUSE	88	0.000496297	1	1
Q61879	MYH10_MOUSE	1976	0.001098076	12	12
Q61884	MNS1_MOUSE	491	0.0000562	1	1
Q61923	KCNA6_MOUSE	529	0.0000252	1	2
Q61999	ODFP1_MOUSE	247	0.0000458	1	1
Q62052	P_MOUSE	833	0.0000204	1	1
Q62059	CSPG2_MOUSE	3357	0.000220225	2	2
Q62073	M3K7_MOUSE	579	0.0000893	1	1
Q62077	PLCG1_MOUSE	1302	0.0000713	1	1
Q62108	DLG4_MOUSE	724	0.000458015	4	4
Q62136	PTN21_MOUSE	1176	0.0000738	1	1
Q62168	K1H2_MOUSE	407	0.0000465	1	1
Q62172	RBP1_MOUSE	648	0.0000822	2	2
Q62179	SEM4B_MOUSE	823	0.00000829	1	1
Q62190	RON_MOUSE	1378	0.000026	1	2
Q62191	RO52_MOUSE	470	0.00000224	1	1
Q62205	SCN9A_MOUSE	1984	0.000803875	2	2
Q62209	SYCP1_MOUSE	993	0.000455842	2	2
Q62210	BIRC2_MOUSE	612	0.00022334	1	1
Q62230	SN_MOUSE	1695	0.000143439	1	1
Q62245	SOS1_MOUSE	1319	0.000154967	1	1
Q62252	SP17_MOUSE	149	0.00013206	1	1
Q62261	SPTB2_MOUSE	2363	0.006767915	33	36
Q62288	TICN1_MOUSE	442	0.0000168	1	1
Q62318	TIF1B_MOUSE	834	0.0000406	1	1
Q62351	TFR1_MOUSE	763	0.000291185	1	1
Q62381	TLL1_MOUSE	1013	0.0000995	1	1
Q62383	SPT6H_MOUSE	1726	0.000217771	2	2
Q62398	CNGA2_MOUSE	664	0.000246111	1	1
Q62407	SPEG_MOUSE	3262	0.002292104	3	3
Q62417	SRBS1_MOUSE	1290	0.000533644	1	1
Q62418	DBNL_MOUSE	436	0.0000341	1	1
Q62421	SH3G3_MOUSE	347	0.0000536	1	1
Q62425	NDUA4_MOUSE	82	0.0000222	1	1
Q62433	NDRG1_MOUSE	394	0.000359823	1	1
Q62468	VILI_MOUSE	827	0.000137033	1	1
Q62469	ITA2_MOUSE	1178	0.0000296	1	1
Q62504	MINT_MOUSE	3644	0.000746741	2	2
Q62511	ZFP91_MOUSE	572	0.0000476	1	1
Q63844	MK03_MOUSE	380	0.000142204	1	1
Q63870	CO7A1_MOUSE	2944	0.000231477	1	1
Q63912	OMGP_MOUSE	440	0.0000373	1	1
Q63959	KCNC3_MOUSE	769	0.000121236	1	1
Q64028	PHC1_MOUSE	1012	0.000105987	1	1
Q640L3	CCPG1_MOUSE	753	0.0003123	1	1
Q640M1	UT14A_MOUSE	767	0.000262114	1	2
Q640P4	GL8D2_MOUSE	349	0.000172654	1	1
Q64127	TIF1A_MOUSE	1051	0.00008	1	1
Q64151	SEM4C_MOUSE	834	0.000260563	1	1
Q64176	EST1E_MOUSE	562	0.0000118	1	1
Q641K1	CBPC1_MOUSE	1218	0.000191007	1	1
Q64331	MYO6_MOUSE	1265	0.000318323	4	4
Q64332	SYN2_MOUSE	586	0.0000671	1	1
Q64336	TBR1_MOUSE	681	0.002605965	1	1
Q64362	AKTIP_MOUSE	292	0.000171688	1	1
Q64378	FKBP5_MOUSE	456	0.000177132	1	1
Q64434	PTK6_MOUSE	451	0.000139072	1	1
Q64438	ANG2_MOUSE	145	0.0000679	1	1
Q64449	MRC2_MOUSE	1479	0.0000223	1	1
Q64455	PTPRJ_MOUSE	1238	0.0000402	1	1
Q64471	GSTT1_MOUSE	240	0.0000174	1	1
Q64487	PTPRD_MOUSE	1912	0.0000489	1	1
Q64511	TOP2B_MOUSE	1612	0.0000112	1	1
Q64512	PTN13_MOUSE	2453	0.000298574	1	1
Q64516	GLPK_MOUSE	559	0.000109762	2	2
Q64519	SDC3_MOUSE	442	0.000278092	1	1
Q64521	GPDM_MOUSE	727	0.0000126	1	1
Q64689	SIA8C_MOUSE	380	0.0000402	1	1
Q64691	CAN3_MOUSE	821	0.000193094	1	1
Q64700	RBL2_MOUSE	1135	0.000268223	1	1
Q64707	U2AFL_MOUSE	428	0.0000223	1	1
Q64727	VINC_MOUSE	1066	0.0000142	1	1
Q64739	COBA2_MOUSE	1736	0.000125149	1	1
Q64G17	AN32C_MOUSE	123	0.00011567	1	1
Q66JQ7	KNL1_MOUSE	1612	0.000167105	2	2
Q66K08	CILP1_MOUSE	1184	0.0000543	1	1
Q66X01	NLR9C_MOUSE	1004	0.0000231	1	1
Q67BT3	S13A5_MOUSE	572	0.0000763	1	1
Q689Z5	SBNO1_MOUSE	1390	0.000117322	2	2
Q68ED2	GRM7_MOUSE	915	0.000128403	1	1
Q68EF4	GRM4_MOUSE	912	0.000027	1	1
Q68EF8	RPGFL_MOUSE	662	0.000131741	1	1
Q68FD5	CLH1_MOUSE	1675	0.003378043	22	23
Q68FD7	FNIP1_MOUSE	1165	0.0000414	1	1
Q68FF0	K1841_MOUSE	718	0.0000591	1	1
Q68FG3	SPT2_MOUSE	682	0.00008	1	1
Q68FH0	PKP4_MOUSE	1190	0.000140417	1	1
Q68FL4	SAHH3_MOUSE	613	0.000092	1	1
Q68FM6	PPR29_MOUSE	823	0.000401295	2	2
Q68G58	APEX2_MOUSE	516	0.000086	1	1
Q68SN8	FCRL5_MOUSE	596	0.000288085	1	1
Q692V3	TTC41_MOUSE	1318	0.0000905	2	2
Q69Z23	DYH17_MOUSE	4481	0.000300675	2	2
Q69Z28	ATS16_MOUSE	1222	0.000122187	1	1
Q69Z66	MYSM1_MOUSE	819	0.0000225	1	1
Q69Z99	ZN512_MOUSE	562	0.0000155	1	1
Q69ZA1	CDK13_MOUSE	1511	0.000220145	2	2
Q69ZB0	LRCC1_MOUSE	1026	0.0000261	1	1
Q69ZJ7	RIC1_MOUSE	1422	0.0000141	1	1
Q69ZK0	PREX1_MOUSE	1650	0.0000924	1	1
Q69ZK6	JHD2C_MOUSE	2350	0.000149595	1	1
Q69ZK9	NLGN2_MOUSE	836	0.0000209	1	1
Q69ZL1	FGD6_MOUSE	1399	0.0000772	1	1
Q69ZN7	MYOF_MOUSE	2048	0.00013599	1	1
Q69ZP3	PNKD_MOUSE	385	0.0000119	1	1
Q69ZQ2	ISY1_MOUSE	285	0.0000463	1	1
Q69ZR2	HECD1_MOUSE	2618	0.000168641	2	2
Q69ZT1	FAN1_MOUSE	1020	0.0000975	1	1
Q69ZT9	TBC30_MOUSE	766	0.0000129	1	1
Q69ZU8	ANKR6_MOUSE	712	0.000110426	1	1
Q69ZX6	MOR2A_MOUSE	1030	0.000104535	1	1
Q69ZX8	ABLM3_MOUSE	682	0.000139001	1	1
Q6A000	MOONR_MOUSE	959	0.000124062	1	1
Q6A028	SWP70_MOUSE	585	0.000166132	1	1
Q6A039	TBC12_MOUSE	696	0.0000278	1	1
Q6A051	ATRN1_MOUSE	1378	0.0000505	1	1
Q6A098	SBP2L_MOUSE	1086	0.000016	1	1
Q6A4J8	UBP7_MOUSE	1103	0.000112174	1	1
Q6BCL1	PRAM_MOUSE	675	0.000528316	1	1
Q6DFV1	CNDG2_MOUSE	1138	0.00032513	2	3
Q6DFV5	HELZ_MOUSE	1964	0.000154959	1	1
Q6DFV7	NCOA7_MOUSE	943	0.0000816	1	1
Q6DI92	ZSWM9_MOUSE	447	0.000150373	1	1
Q6DIA2	EX3L4_MOUSE	721	0.000197721	1	1
Q6DIC0	SMCA2_MOUSE	1577	0.000113971	1	1
Q6DID3	SCAF8_MOUSE	1268	0.0000796	1	1
Q6EDY6	CARL1_MOUSE	1374	0.000238653	2	2
Q6GQT0	CC14A_MOUSE	603	0.0000125	1	1
Q6GYP7	RGPA1_MOUSE	2035	0.000505015	7	7
Q6H1V1	BEST3_MOUSE	669	0.00027574	1	2
Q6I6G8	HECW2_MOUSE	1578	0.0000147	1	1
Q6IFT4	RHG20_MOUSE	1182	0.0000628	1	1
Q6IFX2	K1C42_MOUSE	452	0.000129625	1	1
Q6IFZ6	K2C1B_MOUSE	572	0.0000961	1	2
Q6IME9	K2C72_MOUSE	520	0.000376113	1	3
Q6K1E7	GGNB1_MOUSE	370	0.000493479	1	1
Q6KAQ7	ZZZ3_MOUSE	910	0.0000537	2	2
Q6KAU4	MB12B_MOUSE	317	0.0000846	1	1
Q6KAU8	A16L2_MOUSE	623	0.0000916	1	1
Q6KCD5	NIPBL_MOUSE	2798	0.000254758	3	3
Q6L8S8	B4GN3_MOUSE	986	0.000241933	1	1
Q6NS45	CCD66_MOUSE	935	0.0000611	1	1
Q6NS46	RRP5_MOUSE	1862	0.000112244	1	1
Q6NS52	DGKB_MOUSE	802	0.0000538	1	1
Q6NS59	F135A_MOUSE	1506	0.000184077	2	2
Q6NSQ7	LTV1_MOUSE	470	0.0000126	1	1
Q6NSV7	F149B_MOUSE	578	0.0001101	1	1
Q6NSW3	SPKAP_MOUSE	1687	0.0000314	1	1
Q6NV66	ZN646_MOUSE	1788	0.000158688	1	1
Q6NVD0	FREM2_MOUSE	3160	0.0000656	2	2
Q6NVD9	BFSP2_MOUSE	416	0.00072457	1	1
Q6NVF9	CPSF6_MOUSE	551	0.000063	1	1
Q6NWV3	IF122_MOUSE	1182	0.0000301	1	1
Q6NWW9	FND3B_MOUSE	1207	0.0000201	1	1
Q6NXK2	ZN532_MOUSE	1036	0.0000266	1	1
Q6NXK7	DPP10_MOUSE	797	0.000262546	3	3
Q6NXK8	ASIC1_MOUSE	526	0.000265506	1	1
Q6NXW6	RAD17_MOUSE	688	0.0000422	1	1
Q6NXY1	TBC31_MOUSE	996	0.00000254	1	1
Q6NZC7	S23IP_MOUSE	998	0.000177479	1	1
Q6NZL0	SOGA3_MOUSE	945	0.001027902	8	8
Q6NZN0	RBM26_MOUSE	1012	0.0000774	1	1
Q6P073	UB2J2_MOUSE	259	0.000163704	1	1
Q6P1E8	EFCB6_MOUSE	1516	0.000642361	2	3
Q6P1G2	KDM2B_MOUSE	1309	0.000174713	1	1
Q6P1I6	PSD2_MOUSE	770	0.000135044	1	1
Q6P253	DMKN_MOUSE	517	0.000106265	1	1
Q6P2L7	GOLM2_MOUSE	435	0.000355011	1	1
Q6P3B9	RBFA_MOUSE	350	0.0000194	1	1
Q6P3Y5	Z280C_MOUSE	742	0.0000154	1	1
Q6P4S6	SIK3_MOUSE	1311	0.0000914	1	1
Q6P4T0	ATG2A_MOUSE	1914	0.0000102	1	1
Q6P542	ABCF1_MOUSE	837	0.000134982	2	2
Q6P5E4	UGGG1_MOUSE	1551	0.0000571	1	1
Q6P5F6	S39AA_MOUSE	833	0.000107254	1	1
Q6P5U8	CC148_MOUSE	527	0.0000237	1	1
Q6P6J4	ALKB2_MOUSE	239	0.0000141	1	1
Q6P6L0	FIL1L_MOUSE	1131	0.0000135	1	1
Q6P6M7	SPCS_MOUSE	504	0.00014584	1	1
Q6P7W2	SHKB1_MOUSE	704	0.0000206	1	1
Q6P8I6	COX11_MOUSE	275	0.000239213	1	1
Q6P8M1	TATD1_MOUSE	295	0.0000824	1	1
Q6P8Y1	CAPSL_MOUSE	208	0.0000221	1	1
Q6P9K8	CSKI1_MOUSE	1431	0.000253033	3	4
Q6P9P0	SLF2_MOUSE	1278	0.0000482	2	2
Q6P9Q6	FKB15_MOUSE	1216	0.0000256	1	1
Q6P9Y7	ZFP82_MOUSE	530	0.00000757	1	1
Q6PAC3	DCA13_MOUSE	445	0.0000514	1	1
Q6PAC4	PCARE_MOUSE	1279	0.000284553	1	1
Q6PAK3	ANM8_MOUSE	394	0.000063	1	1
Q6PAM1	TXLNA_MOUSE	554	0.0000516	1	1
Q6PAR0	KLD10_MOUSE	439	0.000264862	1	1
Q6PAR5	GAPD1_MOUSE	1458	0.000255995	3	3
Q6PAT0	ADAT3_MOUSE	349	0.0000177	1	1
Q6PB44	PTN23_MOUSE	1692	0.0000264	1	1
Q6PB93	GALT2_MOUSE	570	0.000026	1	1
Q6PCP5	MFF_MOUSE	291	0.0000323	1	1
Q6PDH0	PHLB1_MOUSE	1371	0.000205597	2	2
Q6PDI6	MINY2_MOUSE	601	0.0000944	1	1
Q6PDK8	DTX4_MOUSE	616	0.0000145	1	1
Q6PDM1	MSL1_MOUSE	616	0.000762489	2	2
Q6PDM4	IHO1_MOUSE	574	0.000175877	1	1
Q6PDN3	MYLK_MOUSE	1941	0.0000522	2	2
Q6PDQ2	CHD4_MOUSE	1915	0.000300657	1	1
Q6PDS3	SARM1_MOUSE	724	0.000287806	4	4
Q6PFY8	TRI45_MOUSE	580	0.0000372	1	1
Q6PG95	CRML_MOUSE	1285	0.0000554	1	1
Q6PGB8	SMCA1_MOUSE	1046	0.0000789	1	1
Q6PGF7	EXOC8_MOUSE	716	0.000399134	2	2
Q6PGN3	DCLK2_MOUSE	756	0.0000747	1	1
Q6PH08	ERC2_MOUSE	957	0.000203513	2	2
Q6PHB0	I20RA_MOUSE	546	0.0000276	1	1
Q6PHZ2	KCC2D_MOUSE	499	0.000101209	2	2
Q6PHZ8	KCIP4_MOUSE	250	0.000134131	1	1
Q6PIC6	AT1A3_MOUSE	1013	0.003506157	12	14
Q6PIE5	AT1A2_MOUSE	1020	0.000862095	4	4
Q6PIJ4	NFRKB_MOUSE	1296	0.0000194	1	1
Q6PJN8	DALD3_MOUSE	538	0.0000438	1	1
Q6PNC0	DMXL1_MOUSE	3013	0.000245901	2	2
Q6PR54	RIF1_MOUSE	2419	0.0000632	2	2
Q6PZE0	MUC19_MOUSE	7524	0.0000663	1	1
Q6Q473	CLA4A_MOUSE	924	0.00000885	1	1
Q6Q477	AT2B4_MOUSE	1205	0.000572641	5	5
Q6QI06	RICTR_MOUSE	1708	0.0000363	1	1
Q6QNU9	TLR12_MOUSE	906	0.00000616	1	1
Q6R891	NEB2_MOUSE	817	0.000156177	1	1
Q6RT24	CENPE_MOUSE	2474	0.000758103	4	4
Q6S5C2	GNPTG_MOUSE	307	0.0000137	1	1
Q6S5J6	KRIT1_MOUSE	736	0.000083	3	3
Q6S7F2	E2F7_MOUSE	904	0.0000197	1	1
Q6SJE0	GFRAL_MOUSE	393	0.000146906	1	1
Q6SP97	ENKUR_MOUSE	255	0.0000414	1	1
Q6T3U4	NPCL1_MOUSE	1333	0.000346005	2	2
Q6TDU8	CASC1_MOUSE	730	0.0000949	1	1
Q6TEK5	VKORL_MOUSE	176	0.000169062	1	1
Q6TXD4	DNMBP_MOUSE	1580	0.000015	1	1
Q6UQ17	AT8B3_MOUSE	1335	0.0000362	2	2
Q6URW6	MYH14_MOUSE	2000	0.000848483	9	9
Q6V3W6	DRC7_MOUSE	876	0.000212657	1	1
Q6VH22	IF172_MOUSE	1749	0.0000646	1	1
Q6VNB8	WDFY3_MOUSE	3508	0.0000733	1	1
Q6VZZ7	OPN5_MOUSE	377	0.000075	1	1
Q6WKZ7	NOSTN_MOUSE	506	0.00000694	1	1
Q6WKZ8	UBR2_MOUSE	1755	0.004006973	2	2
Q6WQJ1	DGLA_MOUSE	1044	0.000637867	5	6
Q6X7S9	EID2_MOUSE	236	0.0000154	1	1
Q6X893	CTL1_MOUSE	653	0.0000667	1	1
Q6XUX1	DUSTY_MOUSE	927	0.0000625	1	1
Q6Y7W8	GGYF2_MOUSE	1291	0.000157792	1	1
Q6ZPE2	MTMR5_MOUSE	1867	0.000419028	4	4
Q6ZPF3	TIAM2_MOUSE	1715	0.000000802	1	1
Q6ZPI0	JADE1_MOUSE	834	0.000106062	1	1
Q6ZPJ0	TEX2_MOUSE	1128	0.000112183	2	2
Q6ZPL9	DDX55_MOUSE	600	0.00000713	1	1
Q6ZPQ6	PITM2_MOUSE	1335	0.000699675	6	6
Q6ZPR1	CFA97_MOUSE	541	0.000146674	2	2
Q6ZPR4	KCNT1_MOUSE	1224	0.000106342	1	1
Q6ZPR5	NSMA3_MOUSE	823	0.0000168	1	1
Q6ZPR6	IBTK_MOUSE	1352	0.000794761	2	2
Q6ZPS6	AKIB1_MOUSE	1085	0.000143548	1	1
Q6ZPV2	INO80_MOUSE	1559	0.000103141	3	3
Q6ZPY2	SMG5_MOUSE	1017	0.0000505	1	1
Q6ZPY5	ZN507_MOUSE	941	0.000135116	1	1
Q6ZPZ3	ZC3H4_MOUSE	1304	0.0000602	1	1
Q6ZQ06	CE162_MOUSE	1403	0.000147773	2	2
Q6ZQ11	CHSS1_MOUSE	800	0.00029579	2	2
Q6ZQ29	TAOK2_MOUSE	1240	0.000110546	2	2
Q6ZQ58	LARP1_MOUSE	1072	0.0000117	1	1
Q6ZQ82	RHG26_MOUSE	814	0.000129179	2	2
Q6ZQA6	IGSF3_MOUSE	1194	0.0000218	1	1
Q6ZQF0	TOPB1_MOUSE	1515	0.0000456	1	1
Q6ZQM0	RFFL_MOUSE	377	0.0000266	1	1
Q6ZWN5	RS9_MOUSE	194	0.000337914	3	3
Q6ZWQ0	SYNE2_MOUSE	6874	0.000675634	5	5
Q6ZWR6	SYNE1_MOUSE	8799	0.000338738	4	4
Q6ZWV7	RL35_MOUSE	123	0.000266996	1	1
Q6ZWY3	RS27L_MOUSE	84	0.000147058	1	1
Q70FJ1	AKAP9_MOUSE	3797	0.00043424	1	1
Q70KF4	CMYA5_MOUSE	3739	0.0000796	2	2
Q70UZ7	VWA2_MOUSE	791	0.000126023	1	1
Q71FD7	FBLI1_MOUSE	375	0.000261007	1	1
Q71RI9	KAT3_MOUSE	455	0.000212466	1	1
Q75UR0	ANO5_MOUSE	904	0.00000625	1	1
Q768S4	RPH3L_MOUSE	302	0.000107019	1	1
Q76EC5	CHST9_MOUSE	413	0.000016	1	1
Q76K27	SIAT2_MOUSE	524	0.0000439	1	1
Q76KF0	SEM6D_MOUSE	1073	0.0000918	1	1
Q76LL6	FHOD3_MOUSE	1578	0.0000209	1	1
Q78IK2	ATPMD_MOUSE	58	0.0000622	1	1
Q78IS1	TMED3_MOUSE	221	0.000170777	1	1
Q78JW9	UBFD1_MOUSE	368	0.0000858	2	2
Q78PY7	SND1_MOUSE	910	0.0000199	1	1
Q78TU8	F107A_MOUSE	144	0.000406451	1	1
Q791T5	MTCH1_MOUSE	389	0.001072823	4	5
Q791V5	MTCH2_MOUSE	303	0.000566673	4	4
Q7M6U3	TEX14_MOUSE	1450	0.000260545	1	1
Q7M6Y3	PICAL_MOUSE	660	0.0000753	2	2
Q7M729	SCN4B_MOUSE	228	0.0000921	1	1
Q7M732	RTL1_MOUSE	1744	0.0000404	2	2
Q7TMB8	CYFP1_MOUSE	1253	0.000145811	2	2
Q7TME0	PLPR4_MOUSE	766	0.002350851	9	11
Q7TMJ8	P3IP1_MOUSE	264	0.000313228	1	1
Q7TMY8	HUWE1_MOUSE	4377	0.0000617	1	1
Q7TN16	HHIP_MOUSE	700	0.0000168	1	1
Q7TN37	TRPM4_MOUSE	1213	0.0000195	1	1
Q7TN73	CASD1_MOUSE	797	0.0000158	1	1
Q7TNC4	LC7L2_MOUSE	392	0.00000244	1	1
Q7TNC6	KI26B_MOUSE	2112	0.000245283	1	1
Q7TNE3	SPAG7_MOUSE	227	0.0000114	1	1
Q7TNF8	RIMB1_MOUSE	1846	0.0000436	1	1
Q7TNH6	NPHP3_MOUSE	1325	0.00018516	1	1
Q7TNI2	TM59L_MOUSE	337	0.000038	1	1
Q7TNI7	IL17F_MOUSE	161	0.000488161	1	1
Q7TNJ0	DCSTP_MOUSE	470	0.000182928	1	1
Q7TNS7	ASIC4_MOUSE	539	0.000315063	2	2
Q7TPB0	PLPR3_MOUSE	716	0.000219546	2	2
Q7TPD0	INT3_MOUSE	1041	0.000109838	1	1
Q7TPD2	F185A_MOUSE	378	0.0000495	1	1
Q7TPH6	MYCB2_MOUSE	4749	0.000137647	1	1
Q7TPM9	MTMRA_MOUSE	771	0.000274155	2	2
Q7TPQ3	SHPRH_MOUSE	1674	0.0000385	1	1
Q7TPR4	ACTN1_MOUSE	892	0.000179835	2	2
Q7TPS0	KS6A6_MOUSE	764	0.000058	1	1
Q7TPV2	DZIP3_MOUSE	1204	0.000167431	1	1
Q7TPV4	MBB1A_MOUSE	1344	0.001544283	2	2
Q7TQ69	TMC3_MOUSE	1130	0.000103005	1	1
Q7TQ95	LNP_MOUSE	425	0.000183414	1	1
Q7TQA1	IGSF1_MOUSE	1317	0.000183065	1	1
Q7TQD2	TPPP_MOUSE	218	0.0000291	1	1
Q7TQE6	MACOI_MOUSE	664	0.000429427	2	3
Q7TQE7	K0895_MOUSE	519	0.000161575	1	1
Q7TQG1	PKHA6_MOUSE	1173	0.000278663	2	2
Q7TQH7	LRP10_MOUSE	713	0.000034	1	1
Q7TS73	RFLA_MOUSE	204	0.0000413	1	1
Q7TSH4	CP110_MOUSE	1004	0.0000169	1	1
Q7TSH6	SCAF4_MOUSE	1183	0.000407033	3	3
Q7TSH7	KCNF1_MOUSE	493	0.0000122	1	1
Q7TSH8	TMM94_MOUSE	1360	0.000118139	1	1
Q7TSI1	PKHM1_MOUSE	1074	0.0000691	1	1
Q7TSJ2	MAP6_MOUSE	906	0.000345918	4	4
Q7TSN6	GP151_MOUSE	422	0.0002911	1	1
Q7TSN7	IGSF5_MOUSE	370	0.000165646	1	1
Q7TSQ1	CL18A_MOUSE	534	0.000162388	1	1
Q7TSV6	AATC2_MOUSE	404	0.000127443	1	1
Q7TT28	REXO1_MOUSE	1213	0.0000462	1	1
Q7TT36	AGRA3_MOUSE	1310	0.000330099	1	1
Q7TT37	ELP1_MOUSE	1333	0.000031	1	1
Q7TT50	MRCKB_MOUSE	1713	0.002045694	4	4
Q7TT79	MCPH1_MOUSE	822	0.0000603	1	1
Q80SU7	GVIN1_MOUSE	2427	0.0000199	1	1
Q80SW1	SAHH2_MOUSE	530	0.000203562	1	1
Q80SY5	PR38B_MOUSE	542	0.000132938	1	1
Q80T21	ATL4_MOUSE	1036	0.00025806	1	1
Q80T41	GABR2_MOUSE	940	0.001092767	8	8
Q80T85	DCAF5_MOUSE	946	0.000120552	2	2
Q80TC6	ZSWM5_MOUSE	1188	0.0000303	1	1
Q80TE4	SI1L2_MOUSE	1722	0.000306892	2	2
Q80TE7	LRRC7_MOUSE	1490	0.0000157	1	1
Q80TF6	STAR9_MOUSE	4561	0.001326612	1	1
Q80TG1	KANL1_MOUSE	1036	0.000105582	1	1
Q80TI0	ASTRB_MOUSE	738	0.0000251	1	1
Q80TJ7	PHF8_MOUSE	1023	0.000119871	1	1
Q80TL1	ADCY2_MOUSE	1090	0.000188091	2	2
Q80TM6	R3HD2_MOUSE	1044	0.00000712	1	1
Q80TM9	NISCH_MOUSE	1593	0.0000269	1	1
Q80TN4	DJC16_MOUSE	772	0.0000845	1	1
Q80TN5	ZDH17_MOUSE	632	0.000340114	2	2
Q80TP3	UBR5_MOUSE	2792	0.000216731	2	2
Q80TQ5	PKHM2_MOUSE	1018	0.000228102	1	1
Q80TR1	AGRL1_MOUSE	1466	0.0000676	1	1
Q80TS8	SE1L3_MOUSE	1137	0.000153184	1	1
Q80TY5	VP13B_MOUSE	3993	0.000413686	2	2
Q80TZ3	AUXI_MOUSE	938	0.0000373	1	1
Q80TZ9	RERE_MOUSE	1558	0.000149847	1	1
Q80U19	DAAM2_MOUSE	1115	0.000237395	1	1
Q80U23	SNPH_MOUSE	495	0.0000176	1	1
Q80U28	MADD_MOUSE	1577	0.0000345	1	1
Q80U87	UBP8_MOUSE	1080	0.0000472	1	1
Q80UG2	PLXA4_MOUSE	1893	0.000103168	1	1
Q80UG8	TTLL4_MOUSE	1193	0.000353294	1	1
Q80UJ7	RB3GP_MOUSE	981	0.007175612	1	1
Q80UM7	MOGS_MOUSE	834	0.0000213	1	1
Q80UP8	S20A2_MOUSE	656	0.000123941	1	1
Q80UQ2	RASF6_MOUSE	353	0.000191361	1	1
Q80UU1	ANKZ1_MOUSE	748	0.000139381	1	1
Q80UY1	CARME_MOUSE	400	0.000184269	1	1
Q80UZ0	FGD5_MOUSE	1219	0.000056	1	1
Q80UZ2	SDA1_MOUSE	687	0.000107357	1	1
Q80V42	CBPM_MOUSE	443	0.000056	1	1
Q80V62	FACD2_MOUSE	1450	0.0000218	1	1
Q80V94	AP4E1_MOUSE	1122	0.000200496	1	1
Q80VD1	FA98B_MOUSE	429	0.000196296	2	2
Q80VI1	TRI56_MOUSE	734	0.000702991	2	2
Q80VJ8	KASH5_MOUSE	648	0.000158235	1	1
Q80VL1	TDRKH_MOUSE	560	0.000106003	1	1
Q80VM7	ANR24_MOUSE	985	0.0000155	1	1
Q80VN0	CP100_MOUSE	613	0.00012604	1	1
Q80VP0	TCPR1_MOUSE	1166	0.0000466	1	1
Q80VP9	ASPH2_MOUSE	343	0.0000337	1	1
Q80VY2	INKA2_MOUSE	300	0.0000905	1	1
Q80W49	CRBG3_MOUSE	1005	0.000116779	1	1
Q80W93	HYDIN_MOUSE	5154	0.000245937	4	4
Q80W94	MOGT2_MOUSE	334	0.00013887	1	1
Q80WC3	TNC18_MOUSE	2878	0.000199081	1	1
Q80WC7	AGFG2_MOUSE	479	0.000212473	1	1
Q80WE4	KI20B_MOUSE	1774	0.00018714	1	1
Q80WG5	LRC8A_MOUSE	810	0.0000336	1	1
Q80WG7	TRI36_MOUSE	729	0.0000505	1	1
Q80WJ7	LYRIC_MOUSE	579	0.000364749	4	4
Q80WM3	CPLX4_MOUSE	160	0.0000147	1	1
Q80WQ9	ZBED4_MOUSE	1168	0.000147397	1	1
Q80WT0	JPH4_MOUSE	628	0.00015698	2	2
Q80WV3	CHST2_MOUSE	530	0.0000338	1	1
Q80WV7	SRRM3_MOUSE	648	0.000188589	1	1
Q80X44	ZBT24_MOUSE	710	0.00000893	1	1
Q80X56	TRI69_MOUSE	500	0.000143176	1	1
Q80X85	RT07_MOUSE	242	0.0000435	1	1
Q80X90	FLNB_MOUSE	2602	0.000206725	2	2
Q80X91	F110D_MOUSE	271	0.000084	1	1
Q80XB4	NRAP_MOUSE	1728	0.0000155	1	2
Q80XC3	US6NL_MOUSE	819	0.000288322	1	1
Q80XC6	NRDE2_MOUSE	1172	0.00000773	1	1
Q80XH4	WSCD1_MOUSE	572	0.0000121	1	1
Q80XI4	PI42B_MOUSE	416	0.0000783	1	1
Q80XJ2	RN168_MOUSE	565	0.0000646	1	1
Q80XK6	ATG2B_MOUSE	2075	0.000172971	1	1
Q80XL6	ACD11_MOUSE	779	0.0000685	1	1
Q80XN0	BDH_MOUSE	343	0.0000447	2	2
Q80XR2	AT2C1_MOUSE	918	0.0000156	1	1
Q80XU3	NUCKS_MOUSE	234	0.0000694	1	1
Q80Y20	ALKB8_MOUSE	664	0.0000841	1	1
Q80Y24	PRIC2_MOUSE	845	0.000037	1	1
Q80Y61	BI2L2_MOUSE	522	0.0000606	1	1
Q80YD6	SRGEF_MOUSE	464	0.000268189	1	1
Q80YN3	BCAS1_MOUSE	633	0.000383628	1	1
Q80YR2	F16B2_MOUSE	744	0.0000999	1	1
Q80YR5	SAFB2_MOUSE	991	0.0000407	1	1
Q80YR6	CTIP_MOUSE	893	0.000178518	2	2
Q80YR9	R12BA_MOUSE	836	0.000109193	1	1
Q80YU0	ABHGB_MOUSE	474	0.0000109	1	1
Q80YV3	TRRAP_MOUSE	2565	0.0000215	2	2
Q80YW5	BSPRY_MOUSE	473	0.0000288	1	1
Q80Z25	OFD1_MOUSE	1017	0.0000558	1	1
Q80Z37	TOPRS_MOUSE	1033	0.002364134	3	3
Q80Z71	TENN_MOUSE	1560	0.00010541	1	1
Q80ZF8	AGRB3_MOUSE	1522	0.000201608	2	2
Q80ZJ8	EFC4A_MOUSE	394	0.0000922	1	1
Q80ZN9	CX6B2_MOUSE	88	0.000341665	1	1
Q80ZU0	ARL5A_MOUSE	179	0.0000876	1	1
Q80ZU5	CC181_MOUSE	509	0.0000241	1	1
Q80ZV0	RNH2B_MOUSE	308	0.000649859	1	1
Q80ZW0	STK35_MOUSE	539	0.00062845	1	1
Q810A3	TTC9C_MOUSE	171	0.000787703	1	1
Q810B6	ANFY1_MOUSE	1169	0.0000375	1	1
Q810M1	CF299_MOUSE	233	0.0000348	1	1
Q810U4	NRCAM_MOUSE	1256	0.0000313	1	1
Q810V0	MPP10_MOUSE	681	0.00013066	1	2
Q810W6	CXCR1_MOUSE	351	0.0000348	1	1
Q810Y8	PRAL7_MOUSE	479	0.0000012	1	1
Q811B1	XYLT1_MOUSE	953	0.000104977	1	1
Q811D0	DLG1_MOUSE	905	0.001085734	6	6
Q811D2	ANR26_MOUSE	1581	0.000100919	3	3
Q811G0	PTHB1_MOUSE	885	0.000200487	1	1
Q811P8	RHG32_MOUSE	2089	0.0000256	1	1
Q811U4	MFN1_MOUSE	741	0.002695009	1	1
Q811W0	SOX21_MOUSE	276	0.0000351	1	1
Q812A3	ANR23_MOUSE	306	0.0000351	1	1
Q812A5	PRR5_MOUSE	387	0.0000164	1	1
Q8BFQ9	KLH42_MOUSE	493	0.0000473	1	1
Q8BFR4	GNS_MOUSE	544	0.00027723	2	2
Q8BFR5	EFTU_MOUSE	452	0.000149863	1	1
Q8BFT2	HAUS4_MOUSE	363	0.0000886	1	1
Q8BFU1	S39A9_MOUSE	308	0.000145365	1	1
Q8BFZ3	ACTBL_MOUSE	376	0.00000707	1	1
Q8BFZ6	IDI2_MOUSE	227	0.0000354	1	1
Q8BFZ9	ERLN2_MOUSE	340	0.00011856	1	1
Q8BG02	2ABG_MOUSE	447	0.000023	1	1
Q8BG51	MIRO1_MOUSE	631	0.000204362	1	1
Q8BG75	TM198_MOUSE	360	0.0000104	1	1
Q8BG80	FBX46_MOUSE	603	0.000460912	1	1
Q8BG84	LAIR1_MOUSE	263	0.0000185	1	1
Q8BG87	TET3_MOUSE	1803	0.0000141	1	1
Q8BG95	MYPT2_MOUSE	976	0.0000895	1	1
Q8BGA5	KRR1_MOUSE	380	0.0000251	1	1
Q8BGC0	HTSF1_MOUSE	757	0.00000718	1	1
Q8BGD9	IF4B_MOUSE	611	0.000396602	3	3
Q8BGE6	ATG4B_MOUSE	393	0.0000668	1	1
Q8BGH2	SAM50_MOUSE	469	0.000151844	3	4
Q8BGI4	FA13A_MOUSE	693	0.000151812	1	1
Q8BGI5	PEX26_MOUSE	305	0.0000214	1	1
Q8BGL1	PPM1N_MOUSE	404	0.000170896	1	1
Q8BGM5	BEST2_MOUSE	508	0.000072	1	1
Q8BGN3	ENPP6_MOUSE	440	0.00005	1	2
Q8BGN6	TMG4_MOUSE	226	0.00028068	1	1
Q8BGQ4	POMT2_MOUSE	820	0.0000872	1	1
Q8BGS0	MAK16_MOUSE	296	0.00000185	1	1
Q8BGS7	CEPT1_MOUSE	416	0.0000635	1	2
Q8BGT9	GLT12_MOUSE	576	0.000960538	1	2
Q8BGU5	CCNY_MOUSE	341	0.0000165	1	1
Q8BGV3	TACD2_MOUSE	317	0.000011	1	1
Q8BGW0	THMS1_MOUSE	636	0.000110981	1	1
Q8BGY9	SC5A7_MOUSE	580	0.000139523	1	1
Q8BH04	PCKGM_MOUSE	640	0.0000192	2	2
Q8BH05	ZN750_MOUSE	703	0.0000174	1	1
Q8BH59	CMC1_MOUSE	677	0.001286091	7	7
Q8BH65	DEN6A_MOUSE	605	0.0000194	1	1
Q8BH88	DEP1B_MOUSE	529	0.000150594	1	1
Q8BH95	ECHM_MOUSE	290	0.000214848	1	1
Q8BHE8	MAIP1_MOUSE	291	0.0000146	1	1
Q8BHJ9	SLU7_MOUSE	585	0.000145529	1	1
Q8BHK9	ERC6L_MOUSE	1240	0.0000444	1	1
Q8BHL3	TB10B_MOUSE	798	0.000133429	1	1
Q8BHL5	ELMO2_MOUSE	732	0.000118186	1	1
Q8BHS6	ARMX3_MOUSE	379	0.000269767	1	1
Q8BHS8	SYBU_MOUSE	665	0.0000128	1	1
Q8BHX3	BOREA_MOUSE	289	0.0000712	1	1
Q8BHZ0	CYRIA_MOUSE	323	0.0000101	1	1
Q8BI22	CE128_MOUSE	1102	0.001016948	1	1
Q8BI79	CCD40_MOUSE	1192	0.0000343	1	1
Q8BI84	TGO1_MOUSE	1930	0.0000427	1	1
Q8BIG4	FBX28_MOUSE	368	0.0000966	1	1
Q8BIL2	MSD1_MOUSE	278	0.000262914	1	1
Q8BIV3	RNBP6_MOUSE	1105	0.0000367	1	1
Q8BIZ6	SNIP1_MOUSE	383	0.000298447	1	1
Q8BJ25	THAP3_MOUSE	218	0.0000206	1	1
Q8BJ37	TYDP1_MOUSE	609	0.0000151	1	1
Q8BJ42	DLGP2_MOUSE	1059	0.0000375	1	1
Q8BJ73	RSPO4_MOUSE	228	0.000155705	1	1
Q8BJD1	ITIH5_MOUSE	952	0.000475968	1	1
Q8BJG4	MOB3C_MOUSE	216	0.0000977	1	1
Q8BJK1	KCTD7_MOUSE	289	0.0000205	1	1
Q8BJM3	R3HCL_MOUSE	775	0.0000356	1	1
Q8BJU9	RF1ML_MOUSE	373	0.0000809	1	1
Q8BK35	NOP53_MOUSE	484	0.000118006	2	2
Q8BK58	HBAP1_MOUSE	483	0.000487252	1	1
Q8BK84	DUPD1_MOUSE	215	0.000143338	1	1
Q8BKA3	SRRM4_MOUSE	608	0.000102065	2	2
Q8BKU8	TM87B_MOUSE	555	0.000013	1	1
Q8BKX6	SMG1_MOUSE	3658	0.000371053	3	3
Q8BKX7	ZN410_MOUSE	478	0.0000422	1	1
Q8BL00	CDHR3_MOUSE	831	0.0000809	1	1
Q8BL65	ABLM2_MOUSE	612	0.0000342	1	1
Q8BL66	EEA1_MOUSE	1411	0.001319639	10	10
Q8BL99	DOP1_MOUSE	2399	0.000108429	1	1
Q8BLA8	TRPA1_MOUSE	1125	0.000137015	1	1
Q8BLD6	ANR55_MOUSE	626	0.0006761	3	3
Q8BLF2	CDKL3_MOUSE	595	0.0000281	1	1
Q8BLG0	PHF20_MOUSE	1010	0.000059	3	3
Q8BLH7	HIRP3_MOUSE	601	0.000106904	1	1
Q8BLI4	DSE_MOUSE	958	0.0000982	1	1
Q8BLQ0	F124B_MOUSE	456	0.0000889	1	1
Q8BLQ9	CADM2_MOUSE	435	0.000223572	1	1
Q8BM96	AGRG7_MOUSE	785	0.0000617	1	1
Q8BMG7	RBGPR_MOUSE	1366	0.00000418	1	1
Q8BMI4	GEN_MOUSE	908	0.0000494	1	1
Q8BMJ2	SYLC_MOUSE	1178	0.0000166	1	1
Q8BMK0	CEP85_MOUSE	761	0.000229907	1	1
Q8BMK4	CKAP4_MOUSE	575	0.000844144	6	7
Q8BMT4	LRC33_MOUSE	693	0.0000804	1	1
Q8BN21	VRK2_MOUSE	503	0.0000321	1	1
Q8BN57	CC033_MOUSE	294	0.00000518	1	1
Q8BN78	KAISO_MOUSE	671	0.000543436	1	1
Q8BNA6	FAT3_MOUSE	4555	0.0000168	1	1
Q8BND3	WDR35_MOUSE	1181	0.0000813	1	1
Q8BNJ2	ATS4_MOUSE	833	0.0000791	1	1
Q8BNW9	KBTBB_MOUSE	633	0.00013929	1	1
Q8BNX1	CLC4G_MOUSE	294	0.000018	1	1
Q8BNX7	NRAC_MOUSE	165	0.0000143	1	1
Q8BP00	IQCB1_MOUSE	598	0.000462691	1	1
Q8BP48	MAP11_MOUSE	386	0.0000198	1	1
Q8BP67	RL24_MOUSE	157	0.0000663	1	1
Q8BP92	RCN2_MOUSE	320	0.00018531	1	1
Q8BPC6	IDHG2_MOUSE	396	0.000116137	1	1
Q8BPK2	ZCHC3_MOUSE	400	0.000226382	1	2
Q8BPM0	DAAM1_MOUSE	1077	0.000150007	2	2
Q8BPN8	DMXL2_MOUSE	3032	0.0000742	2	3
Q8BPP5	LYPD6_MOUSE	171	0.000203764	1	1
Q8BPX9	S15A3_MOUSE	578	0.00037816	1	1
Q8BQ30	PPR18_MOUSE	594	0.0000624	1	1
Q8BQ33	TICRR_MOUSE	1889	0.000325398	1	1
Q8BQ48	CE295_MOUSE	2412	0.0000956	1	1
Q8BQ86	CHST8_MOUSE	417	0.0000296	1	1
Q8BQM4	HEAT3_MOUSE	679	0.0000604	1	1
Q8BQM8	EMAL5_MOUSE	1977	0.00000806	1	1
Q8BQS5	PAQR2_MOUSE	386	0.000031	1	1
Q8BQU6	CXG2_MOUSE	440	0.0000338	1	1
Q8BQZ4	RLGPB_MOUSE	1484	0.000324321	4	4
Q8BR07	BICD1_MOUSE	835	0.0000638	2	2
Q8BR63	F177A_MOUSE	207	0.000134575	2	2
Q8BR76	MKS3_MOUSE	992	0.000125109	1	1
Q8BRB7	KAT6B_MOUSE	1872	0.0000165	1	1
Q8BRF7	SCFD1_MOUSE	639	0.000295911	1	1
Q8BRH4	KMT2C_MOUSE	4903	0.000192169	2	2
Q8BRJ3	RELL2_MOUSE	303	0.000115062	1	1
Q8BRK9	MA2A2_MOUSE	1152	0.0000677	1	1
Q8BRT1	CLAP2_MOUSE	1286	0.000286936	3	3
Q8BRV5	K1671_MOUSE	308	0.0000922	1	1
Q8BS35	ALKMO_MOUSE	447	0.000206623	1	1
Q8BS95	GPHR_MOUSE	455	0.0000651	1	1
Q8BSF5	KLH38_MOUSE	581	0.00042021	2	2
Q8BSN3	CC151_MOUSE	593	0.0000302	1	1
Q8BSU7	MOB3A_MOUSE	217	0.0000105	1	1
Q8BSV3	BEND7_MOUSE	434	0.000137797	1	1
Q8BT88	CP090_MOUSE	171	0.0000127	1	1
Q8BTC1	CL073_MOUSE	67	0.0000385	1	1
Q8BTH8	KC1G1_MOUSE	459	0.000011	1	1
Q8BTI8	SRRM2_MOUSE	2703	0.000397191	5	5
Q8BTI9	PK3CB_MOUSE	1064	0.000102371	1	1
Q8BTJ4	ENPP4_MOUSE	456	0.001005178	1	1
Q8BTT6	DIEXF_MOUSE	772	0.000075	1	1
Q8BTV1	TUSC3_MOUSE	347	0.000172119	1	1
Q8BTW3	EXOS6_MOUSE	273	0.000138809	1	1
Q8BTY2	S4A7_MOUSE	1034	0.000523079	4	4
Q8BU40	NAL4A_MOUSE	982	0.0000212	2	2
Q8BUV3	GEPH_MOUSE	769	0.000567314	4	4
Q8BUV6	LSM11_MOUSE	361	0.000414082	1	1
Q8BUY8	GASP2_MOUSE	826	0.000167661	1	1
Q8BUY9	PGTB1_MOUSE	377	0.00002	1	1
Q8BV42	ZN786_MOUSE	777	0.000111694	1	1
Q8BV57	SRCRL_MOUSE	1371	0.000154905	1	1
Q8BV79	TRNK1_MOUSE	2999	0.000149567	2	2
Q8BVA4	LMOD1_MOUSE	595	0.000364012	2	2
Q8BVA5	LDAH_MOUSE	326	0.0000102	1	1
Q8BVE8	NSD2_MOUSE	1365	0.0000289	1	1
Q8BVF4	CCD30_MOUSE	654	0.0000184	1	1
Q8BVF9	AMZ1_MOUSE	502	0.0000177	1	1
Q8BVG4	DPP9_MOUSE	862	0.000244814	1	1
Q8BVI5	STX16_MOUSE	326	0.000035	1	1
Q8BVM7	FACC1_MOUSE	383	0.000245674	2	2
Q8BVP5	KC1G2_MOUSE	415	0.000043	1	1
Q8BVT6	PP2D1_MOUSE	620	0.0000533	2	2
Q8BVU5	NUDT9_MOUSE	350	0.000123893	1	1
Q8BVV7	CEP95_MOUSE	827	0.0000201	1	1
Q8BW56	GTDC1_MOUSE	445	0.000496109	2	2
Q8BW74	HLF_MOUSE	295	0.00035803	1	1
Q8BW96	KCC1D_MOUSE	385	0.0000327	1	1
Q8BWD2	IP6K3_MOUSE	396	0.00000667	1	1
Q8BWF0	SSDH_MOUSE	523	0.00010179	1	1
Q8BWP5	TTPA_MOUSE	278	0.000100986	1	1
Q8BWQ5	DCLK3_MOUSE	790	0.0000477	1	1
Q8BWR8	RHPN2_MOUSE	686	0.000142181	1	1
Q8BWS5	GRIN3_MOUSE	763	0.0000609	1	1
Q8BWW9	PKN2_MOUSE	983	0.000102838	1	1
Q8BWZ3	NAA25_MOUSE	972	0.000256332	1	2
Q8BX07	CTDS2_MOUSE	270	0.000109169	1	1
Q8BX10	PGAM5_MOUSE	288	0.000156463	1	1
Q8BX35	TNR27_MOUSE	297	0.0000627	1	1
Q8BX70	VP13C_MOUSE	3748	0.000103796	1	1
Q8BX80	ENASE_MOUSE	734	0.000135842	1	1
Q8BXG3	IFT57_MOUSE	429	0.00000814	1	1
Q8BXP5	PANKY_MOUSE	385	0.000240342	1	1
Q8BY46	ZN574_MOUSE	900	0.00000988	1	1
Q8BY71	HAT1_MOUSE	416	0.000227514	1	1
Q8BY87	UBP47_MOUSE	1376	0.005306899	2	2
Q8BY89	CTL2_MOUSE	706	0.0000639	1	1
Q8BY98	SWAHD_MOUSE	327	0.0000279	1	1
Q8BYH8	CHD9_MOUSE	2885	0.000170792	3	3
Q8BYI9	TENR_MOUSE	1358	0.0000123	1	1
Q8BYK8	ZC3H6_MOUSE	1177	0.0000599	1	1
Q8BYL4	SYYM_MOUSE	472	0.0000378	1	1
Q8BYM5	NLGN3_MOUSE	825	0.000187548	3	3
Q8BYP3	RHOF_MOUSE	211	0.0000365	1	1
Q8BYR5	CAPS2_MOUSE	1297	0.0000646	1	1
Q8BYR8	S41A2_MOUSE	573	0.00012955	1	1
Q8BZ21	KAT6A_MOUSE	2003	0.000309007	1	1
Q8BZ47	ZN609_MOUSE	1413	0.000125965	2	2
Q8BZ98	DYN3_MOUSE	863	0.0000925	1	1
Q8BZH4	POGZ_MOUSE	1409	0.0000864	1	1
Q8BZN2	KCNV1_MOUSE	503	0.0000337	1	1
Q8BZN6	DOC10_MOUSE	2150	0.000363067	6	7
Q8BZR9	NCBP3_MOUSE	615	0.0000151	1	1
Q8BZX4	SREK1_MOUSE	494	0.0000161	1	1
Q8C080	SNX16_MOUSE	344	0.000146132	1	1
Q8C0C7	SYFA_MOUSE	508	0.00022014	1	1
Q8C0G2	T3JAM_MOUSE	513	0.000300346	1	1
Q8C0J2	A16L1_MOUSE	607	0.0000937	1	1
Q8C0K5	GDC_MOUSE	332	0.000111937	1	1
Q8C0L6	PAOX_MOUSE	504	0.000164814	2	2
Q8C0M0	WDR59_MOUSE	992	0.000214134	1	1
Q8C0M9	ASGL1_MOUSE	326	0.000093	1	1
Q8C0N1	KIF2B_MOUSE	668	0.0000261	2	2
Q8C0N2	GPAT3_MOUSE	438	0.0000087	1	1
Q8C0P5	COR2A_MOUSE	524	0.000123043	1	1
Q8C0P7	ZN451_MOUSE	1056	0.000157526	1	1
Q8C0R0	UBP37_MOUSE	979	0.0000676	1	1
Q8C0R7	ZMY15_MOUSE	736	0.000346461	1	1
Q8C0R9	LRRD1_MOUSE	853	0.0000139	1	1
Q8C0S1	DI3L1_MOUSE	1053	0.000693074	2	2
Q8C0T5	SI1L1_MOUSE	1782	0.000154006	1	1
Q8C0T9	ADCYA_MOUSE	1614	0.0000172	1	1
Q8C0W1	ANMY1_MOUSE	906	0.0001465	1	1
Q8C0X8	SMKX_MOUSE	640	0.000386562	1	2
Q8C0Y0	PP4R4_MOUSE	875	0.000198349	1	1
Q8C120	SH3R3_MOUSE	878	0.000193023	1	1
Q8C129	LCAP_MOUSE	1025	0.0000655	1	1
Q8C131	HCAR1_MOUSE	343	0.00004	1	1
Q8C170	MYO9A_MOUSE	2542	0.000177235	1	1
Q8C1B7	SEP11_MOUSE	431	0.000143204	1	1
Q8C1F4	CGAT2_MOUSE	542	0.0000403	1	1
Q8C1R0	TSSK5_MOUSE	372	0.0000683	1	1
Q8C1Z7	BBS4_MOUSE	520	0.0001339	1	1
Q8C1Z8	TM10A_MOUSE	328	0.001757862	1	1
Q8C263	SKA3_MOUSE	411	0.000047	1	1
Q8C2K1	DEFI6_MOUSE	630	0.0000135	1	1
Q8C2K5	RASL3_MOUSE	1041	0.0000178	1	1
Q8C2P3	DUS1L_MOUSE	475	0.000717052	1	1
[truncated: 1,527 more rows]
