# Supplementary material for: Isolation and Characterization of Multi-Protein Complexes Enriched in the K-Cl Co-transporter 2 From Brain Plasma Membranes
Source: Front Mol Neurosci. 2020 Oct 22;13:563091. doi: 10.3389/fnmol.2020.563091 (PMC7643010; doi:10.3389/fnmol.2020.563091)
Supplement: Supplementary file 15 [file Data_Sheet_13.CSV]

Accession Number	Protein Name	Molecular Weight	Spectral Index	Unique Peptides	Number of Spectra
A0A087WPF7	AUTS2_MOUSE	1261	0.000222897	2	2
A0A0A6YY25	BTBDI_MOUSE	723	0.0000346	1	1
A0A140LI88	ANR31_MOUSE	1857	0.000113926	1	1
A0JLY1	CC173_MOUSE	547	0.000155939	1	1
A1KXC4	FAIM3_MOUSE	422	0.000184792	2	2
A1L314	MPEG1_MOUSE	713	0.000383298	1	1
A1L317	K1C24_MOUSE	512	0.0000626	1	1
A1L3T7	RIPR3_MOUSE	938	0.0000726	1	1
A1YIY0	FCRL6_MOUSE	268	0.000138069	1	1
A2A3V1	AK17B_MOUSE	959	0.000281068	1	1
A2A3V2	S2543_MOUSE	341	0.00000947	1	1
A2A4P0	DHX8_MOUSE	1244	0.0000457	2	2
A2A5N8	LMBL1_MOUSE	826	0.0000419	1	1
A2A5R2	BIG2_MOUSE	1792	0.0000884	2	2
A2A690	TANC2_MOUSE	1994	0.000403361	3	3
A2A6A1	GPTC8_MOUSE	1505	0.000214074	5	5
A2A6Q5	CDC27_MOUSE	825	0.0000921	2	2
A2A761	ZFP69_MOUSE	587	0.000265177	2	2
A2A791	ZMYM4_MOUSE	1549	0.000275968	1	1
A2A870	FBF1_MOUSE	1173	0.00014393	1	1
A2A8L1	CHD5_MOUSE	1946	0.000266938	2	2
A2A8L5	PTPRF_MOUSE	1898	0.000422085	2	3
A2A995	FYB2_MOUSE	729	0.000149384	1	1
A2A9C3	SZT2_MOUSE	3431	0.0000811	1	1
A2AAE1	K1109_MOUSE	5005	0.000137298	1	1
A2AAJ9	OBSCN_MOUSE	8886	0.0000435	1	1
A2AB59	RHG27_MOUSE	869	0.000491412	1	4
A2ACP1	TT39A_MOUSE	578	0.000224576	1	1
A2AEY4	MA7D3_MOUSE	876	0.000331575	1	2
A2AF53	T185A_MOUSE	350	0.0000314	1	1
A2AFS3	ELAP1_MOUSE	1009	0.0000719	1	1
A2AG58	BCLA3_MOUSE	752	0.000333813	3	4
A2AGH6	MED12_MOUSE	2190	0.00000857	1	1
A2AGL3	RYR3_MOUSE	4863	0.0000645	1	1
A2AGX3	PRD11_MOUSE	565	0.0000427	1	1
A2AHC3	CAMP1_MOUSE	1581	0.000047	1	1
A2AHJ4	BRWD3_MOUSE	1799	0.000182297	1	1
A2AHL1	ANO3_MOUSE	981	0.000352468	1	1
A2AI08	TPRN_MOUSE	749	0.00000535	1	1
A2AJ76	HMCN2_MOUSE	5100	0.000319318	1	1
A2AJA9	AJM1_MOUSE	974	0.0000283	1	1
A2AJI0	MA7D1_MOUSE	846	0.0000669	1	1
A2AJK6	CHD7_MOUSE	2986	0.0001814	2	2
A2AJN7	S4A11_MOUSE	862	0.000027	1	1
A2AJQ3	D19L4_MOUSE	722	0.0000267	1	1
A2AJT4	PNISR_MOUSE	805	0.000253672	2	2
A2AKG8	FOCAD_MOUSE	1798	0.000611567	1	1
A2AKX3	SETX_MOUSE	2646	0.000196809	1	1
A2AL36	CNTRL_MOUSE	2334	0.000247842	2	2
A2ALU4	SHRM2_MOUSE	1481	0.0000385	2	2
A2AM05	CNTLN_MOUSE	1397	0.0000395	1	1
A2AM29	AF9_MOUSE	569	0.000225973	2	2
A2ANU3	SYNG1_MOUSE	258	0.000150009	1	1
A2APB8	TPX2_MOUSE	745	0.000117582	1	1
A2APV2	FMNL2_MOUSE	1086	0.0000237	1	1
A2APX8	SCN1A_MOUSE	2009	0.000292039	3	3
A2AQ07	TBB1_MOUSE	451	0.000144765	1	1
A2AQ19	RTF1_MOUSE	715	0.00000917	1	1
A2AQ25	SKT_MOUSE	1946	0.000154243	1	1
A2AQH4	BCORL_MOUSE	1781	0.000150579	2	2
A2AR02	PPIG_MOUSE	752	0.000361579	3	3
A2AR50	RGPS1_MOUSE	585	0.00000618	1	1
A2ARS0	ANR63_MOUSE	390	0.0000556	1	1
A2ARZ3	FSIP2_MOUSE	6995	0.000128581	2	2
A2ASA8	IPIL1_MOUSE	547	0.000151525	1	1
A2ASI5	SCN3A_MOUSE	1947	0.0000269	1	1
A2ASQ1	AGRIN_MOUSE	1950	0.000149675	1	1
A2ASS6	TITIN_MOUSE	35213	0.001637729	10	11
A2AU72	ARMC3_MOUSE	881	0.0000282	1	1
A2AUM9	CE152_MOUSE	1736	0.0000172	1	1
A2AVQ5	LEXM_MOUSE	414	0.00000965	1	1
A2AVR2	MROH7_MOUSE	1279	0.000637352	1	2
A2AWA9	RBGP1_MOUSE	1064	0.009114755	1	3
A2AX52	CO6A4_MOUSE	2309	0.000360862	1	1
A2BFL2	ZY11A_MOUSE	627	0.0000304	1	1
A2BH40	ARI1A_MOUSE	2283	0.0000232	1	1
A2CE44	ZXDB_MOUSE	873	0.000241071	1	1
A2CG49	KALRN_MOUSE	2964	0.000237398	3	3
A2CG63	ARI4B_MOUSE	1314	0.00000763	1	1
A2RT60	HTRA4_MOUSE	483	0.0000406	1	1
A2RT91	ANKAR_MOUSE	1465	0.0000174	1	1
A2RTL5	RSRC2_MOUSE	376	0.0000578	1	1
A2TJV2	PALM3_MOUSE	734	0.0000439	1	1
A3KFM7	CHD6_MOUSE	2711	0.000120243	1	1
A3KFU9	DISP3_MOUSE	1347	0.0000674	1	1
A3KGF7	PLCB2_MOUSE	1181	0.0000983	1	1
A4Q9E4	TTLL2_MOUSE	540	0.00013553	1	1
A4Q9E5	TTLL3_MOUSE	927	0.000171521	1	1
A4Q9F0	TTLL7_MOUSE	912	0.000156662	1	1
A4QPC6	BT2A2_MOUSE	514	0.000122122	1	1
A6H584	CO6A5_MOUSE	2640	0.0000825	1	1
A6H619	PHRF1_MOUSE	1682	0.000311721	3	3
A6H690	IQCAL_MOUSE	825	0.000254207	2	2
A6H6E9	TT23L_MOUSE	458	0.0000632	1	1
A6H8H5	KCNB2_MOUSE	907	0.000140415	1	1
A6PWD2	FHAD1_MOUSE	1420	0.000601852	1	2
A6X8Z9	TEX55_MOUSE	381	0.000158216	1	1
A6X942	SH24B_MOUSE	431	0.00000693	1	1
A7MCT6	EKI2_MOUSE	385	0.0000947	1	1
A7TZG1	SKI10_MOUSE	354	0.000201218	1	1
A7XUY5	SKIT5_MOUSE	1461	0.0000386	1	1
A7XUZ6	SKIT6_MOUSE	1240	0.0000467	1	1
A8E0Y8	IGSF2_MOUSE	1033	0.000421322	1	1
A9Q751	PCDP1_MOUSE	836	0.0000488	1	1
B0F2B4	NLGN4_MOUSE	945	0.000148464	1	1
B0QZF7	PRCA1_MOUSE	307	0.008124665	2	2
B0V2N1	PTPRS_MOUSE	1907	0.000135796	1	1
B1AQ75	KRT36_MOUSE	473	0.000052	1	1
B1AQJ2	UBP36_MOUSE	1098	0.0000426	1	1
B1AS29	GRIK3_MOUSE	919	0.0000703	1	1
B1ATG9	TIKI2_MOUSE	517	0.0000176	1	1
B1AVH7	TBD2A_MOUSE	922	0.0000494	1	1
B1AWL2	ZN462_MOUSE	2495	0.000089	1	1
B1AWN6	SCN2A_MOUSE	2006	0.003364352	12	18
B1AXD8	AKIR2_MOUSE	201	0.000322104	1	1
B1AXV0	FRS1L_MOUSE	293	0.00000831	1	1
B1AY13	UBP24_MOUSE	2617	0.0000537	1	2
B1AYB6	MBD5_MOUSE	1498	0.0000341	1	1
B1AZ99	OTUD3_MOUSE	396	0.0000282	1	1
B1AZA5	TM245_MOUSE	876	0.0001996	1	1
B1AZI6	THOC2_MOUSE	1594	0.000359924	3	3
B1AZP2	DLGP4_MOUSE	992	0.0000931	1	1
B1B1A0	LMBL4_MOUSE	621	0.000263219	1	1
B2KFW1	ZSC20_MOUSE	1030	0.000212721	1	1
B2RPU2	PLHD1_MOUSE	505	0.000344934	1	1
B2RPV6	MMRN1_MOUSE	1210	0.000362271	2	2
B2RPY5	GP161_MOUSE	545	0.0000469	1	1
B2RQC2	UBP42_MOUSE	1324	0.0000223	1	1
B2RRE4	Z518B_MOUSE	1077	0.0000271	1	1
B2RRF6	Z518A_MOUSE	1478	0.0000748	2	2
B2RSH2	GNAI1_MOUSE	354	0.000290731	1	1
B2RU80	PTPRB_MOUSE	1998	0.000243121	1	1
B2RUI1	ZN551_MOUSE	696	0.000132314	1	1
B2RWW0	TAGAP_MOUSE	714	0.0000818	1	1
B2RX88	CSPP1_MOUSE	1205	0.000188235	2	2
B2RXC5	ZN382_MOUSE	579	0.0000368	1	1
B2RY56	RBM25_MOUSE	838	0.001528351	11	19
B5TVM2	ILDR2_MOUSE	661	0.0000603	1	1
B7ZMP1	XPP3_MOUSE	506	0.0000934	1	1
B7ZNG0	KIF7_MOUSE	1348	0.0000356	1	1
B9EHT4	CLIP3_MOUSE	547	0.000641303	1	1
B9EJ80	PDZD8_MOUSE	1147	0.000315718	1	1
B9EJ86	OSBL8_MOUSE	889	0.0000216	1	1
B9EJA2	CTTB2_MOUSE	1648	0.000267823	2	2
B9EJV3	GRB1L_MOUSE	1913	0.000148388	2	2
B9EJX3	VAFNB_MOUSE	177	0.000044	1	1
B9EKI3	TMF1_MOUSE	1091	0.0000925	1	1
B9EKX1	PTHD4_MOUSE	904	0.0000136	1	1
D2EAC2	ZBED6_MOUSE	980	0.0000478	2	2
D3YVF0	AKAP5_MOUSE	745	0.00087148	5	7
D3YVL2	CFA70_MOUSE	1141	0.000042	1	1
D3YWJ0	SLIP_MOUSE	796	0.000432319	1	1
D3YXG0	HMCN1_MOUSE	5634	0.000173309	1	1
D3YXK2	SAFB1_MOUSE	937	0.001003734	4	4
D3YXS5	KIF28_MOUSE	1028	0.001270858	1	1
D3YY23	LONF1_MOUSE	762	0.0000197	1	1
D3YYM4	WDR72_MOUSE	1114	0.0000994	1	1
D3YZF7	VS10L_MOUSE	868	0.000162463	1	1
D3YZU1	SHAN1_MOUSE	2167	0.0000534	1	1
D3Z3C6	ZFAN4_MOUSE	739	0.000139569	1	1
D3Z4R1	HFM1_MOUSE	1434	0.0000535	1	1
D3Z5T1	CCD78_MOUSE	437	0.0000929	1	1
D3Z6S9	ERIP6_MOUSE	713	0.000097	1	1
D3Z7P3	GLSK_MOUSE	674	0.0000884	1	1
D4PHA7	WSCD2_MOUSE	571	0.0000235	1	1
E0CYV9	CD054_MOUSE	1786	0.00004	1	1
E0CZ16	KLHL3_MOUSE	587	0.0000194	1	1
E2JF22	PIEZ1_MOUSE	2547	0.0000275	1	1
E9PVB3	CC175_MOUSE	822	0.000112668	1	1
E9PVB5	TTC17_MOUSE	1198	0.000497081	2	2
E9PVD1	CCD62_MOUSE	701	0.000087	1	1
E9PVX6	KI67_MOUSE	3177	0.0000666	1	1
E9PW05	ZFP54_MOUSE	585	0.0000379	1	1
E9PYH6	SET1A_MOUSE	1716	0.0000743	1	1
E9PYI1	ZN568_MOUSE	671	0.000105509	1	1
E9PYK3	PARP4_MOUSE	1969	0.0000282	1	1
E9PYQ0	RS10B_MOUSE	876	0.000129461	1	1
E9PZM4	CHD2_MOUSE	1827	0.0000986	3	3
E9PZQ0	RYR1_MOUSE	5035	0.000359861	2	2
E9Q1P8	I2BP2_MOUSE	570	0.0000109	1	1
E9Q1U1	CC171_MOUSE	1324	0.0000249	1	1
E9Q2M9	WDFY4_MOUSE	3183	0.00000837	1	1
E9Q2Z1	CECR2_MOUSE	1453	0.000114985	2	2
E9Q309	CE350_MOUSE	3095	0.000590365	1	1
E9Q394	AKP13_MOUSE	2776	0.000262221	1	1
E9Q3L2	PI4KA_MOUSE	2105	0.000161264	2	2
E9Q3T6	PRD14_MOUSE	561	0.0000228	1	1
E9Q414	APOB_MOUSE	4505	0.00024589	2	2
E9Q4F7	ANR11_MOUSE	2643	0.000253151	4	4
E9Q555	RN213_MOUSE	5152	0.0000243	1	1
E9Q557	DESP_MOUSE	2883	0.001486407	9	9
E9Q5F9	SETD2_MOUSE	2537	0.000462476	1	1
E9Q5G3	KIF23_MOUSE	953	0.0000403	1	1
E9Q6C8	XKR6_MOUSE	638	0.0000239	1	1
E9Q6J5	BD1L1_MOUSE	3032	0.0000879	1	1
E9Q743	CF251_MOUSE	1299	0.000144396	1	1
E9Q784	ZC3HD_MOUSE	1729	0.000996328	16	21
E9Q7D5	ARHG5_MOUSE	1581	0.0000413	1	1
E9Q7E2	ARID2_MOUSE	1828	0.0000171	1	1
E9Q7G0	NUMA1_MOUSE	2094	0.000086	3	3
E9Q7R9	CFA43_MOUSE	1682	0.000138227	2	2
E9Q7X7	NRX2A_MOUSE	1710	0.000196512	1	1
E9Q8D0	DJC21_MOUSE	531	0.000175587	1	1
E9Q8T7	DYH1_MOUSE	4250	0.000324651	3	3
E9Q9K5	TRDN_MOUSE	693	0.000140439	1	1
E9Q9R9	DLG5_MOUSE	1921	0.000251234	1	1
E9Q9W7	PDZD7_MOUSE	1021	0.000222114	3	3
E9QAM5	HELZ2_MOUSE	2947	0.000128532	3	3
E9QMW4	CP096_MOUSE	1145	0.0000406	1	1
F6SEU4	SYGP1_MOUSE	1340	0.0000376	1	1
F8VPU2	FARP1_MOUSE	1048	0.000595315	4	5
F8VPZ5	ERCC6_MOUSE	1481	0.000340146	1	1
F8VQB6	MYO10_MOUSE	2062	0.000375639	3	3
G3UZ78	ADGB_MOUSE	1657	0.000108758	1	1
G3X939	SL9A3_MOUSE	829	0.000128842	2	2
G3X9J0	SI1L3_MOUSE	1776	0.00012482	1	1
G3XA57	RFIP2_MOUSE	512	0.000350012	3	3
G5E829	AT2B1_MOUSE	1220	0.000596847	5	5
G5E861	SCLT1_MOUSE	688	0.000340126	2	2
G5E869	ZN142_MOUSE	1843	0.0000164	1	1
G5E8A8	TEKT5_MOUSE	557	0.0000196	1	1
G5E8F4	FPGT_MOUSE	590	0.0000127	1	1
G5E8P0	GCP6_MOUSE	1769	0.0000249	1	1
G5E8P1	BRD1_MOUSE	1058	0.0000661	1	1
J3QPP8	ALKL1_MOUSE	127	0.000237556	1	1
L0N7N1	KIF14_MOUSE	1674	0.000345888	3	3
O08529	CAN2_MOUSE	700	0.0000718	1	1
O08530	S1PR1_MOUSE	382	0.0000979	1	1
O08532	CA2D1_MOUSE	1103	0.000174808	1	1
O08539	BIN1_MOUSE	588	0.000122613	1	1
O08543	EFNA5_MOUSE	228	0.0000573	1	1
O08550	KMT2B_MOUSE	2713	0.0000203	1	1
O08553	DPYL2_MOUSE	572	0.0000833	1	1
O08582	GTPB1_MOUSE	668	0.000278238	1	1
O08584	KLF6_MOUSE	283	0.0000641	1	1
O08599	STXB1_MOUSE	594	0.000138384	2	2
O08602	RAE1A_MOUSE	253	0.0000363	1	1
O08638	MYH11_MOUSE	1972	0.00000811	1	1
O08665	SEM3A_MOUSE	772	0.000137916	1	1
O08688	CAN5_MOUSE	640	0.000132966	3	3
O08696	FOXM1_MOUSE	760	0.0000163	1	1
O08710	THYG_MOUSE	2766	0.0000981	1	1
O08715	AKAP1_MOUSE	857	0.0000213	1	1
O08746	MATN2_MOUSE	956	0.0000295	1	1
O08749	DLDH_MOUSE	509	0.000041	1	1
O08759	UBE3A_MOUSE	870	0.0000904	1	1
O08784	TCOF_MOUSE	1320	0.00005	2	2
O08808	DIAP1_MOUSE	1255	0.0000552	1	1
O08811	ERCC2_MOUSE	760	0.000215302	1	1
O08849	RGS2_MOUSE	211	0.000141016	1	1
O08852	PKD1_MOUSE	4293	0.000178632	1	1
O08856	ELL_MOUSE	602	0.000349745	1	1
O08915	AIP_MOUSE	330	0.0000348	1	1
O08919	NUMBL_MOUSE	604	0.000229661	1	1
O08969	PHLA2_MOUSE	144	0.0000615	1	1
O08970	TUFT1_MOUSE	390	0.0000706	1	1
O08989	RASM_MOUSE	208	0.000426834	1	1
O09012	PEX5_MOUSE	639	0.0000388	1	1
O09039	SH2B3_MOUSE	548	0.0000796	1	1
O09046	OXLA_MOUSE	630	0.0000537	1	1
O09053	WRN_MOUSE	1401	0.0000719	1	1
O09159	MA2B1_MOUSE	1013	0.0000617	1	1
O09167	RL21_MOUSE	160	0.000140874	1	1
O35071	KIF1C_MOUSE	1100	0.000409234	2	2
O35083	PLCA_MOUSE	285	0.0000981	1	2
O35125	LRC23_MOUSE	340	0.0000653	1	1
O35134	RPA1_MOUSE	1717	0.000294312	1	1
O35143	ATIF1_MOUSE	106	0.000219122	2	2
O35161	CELR1_MOUSE	3034	0.000085	1	1
O35206	COFA1_MOUSE	1367	0.000154667	1	1
O35227	ADAM7_MOUSE	789	0.0000693	1	1
O35231	KIFC3_MOUSE	824	0.0000808	1	1
O35239	PTN9_MOUSE	593	0.000038	1	1
O35242	FAN_MOUSE	920	0.0000103	1	1
O35286	DHX15_MOUSE	795	0.000110052	1	1
O35379	MRP1_MOUSE	1528	0.000126493	2	2
O35382	EXOC4_MOUSE	975	0.0000168	1	1
O35385	PPE2_MOUSE	757	0.000223233	1	2
O35387	HAX1_MOUSE	280	0.000197647	2	2
O35403	ST3A1_MOUSE	293	0.0000302	1	1
O35405	PLD3_MOUSE	488	0.000126294	1	1
O35435	PYRD_MOUSE	395	0.000173115	1	1
O35454	CLCN6_MOUSE	870	0.00012951	1	1
O35465	FKBP8_MOUSE	402	0.000262425	2	2
O35491	CLK2_MOUSE	499	0.000126843	3	3
O35493	CLK4_MOUSE	481	0.0000722	1	1
O35526	STX1A_MOUSE	288	0.000259047	4	4
O35551	RABE1_MOUSE	862	0.000114689	2	2
O35565	FGF10_MOUSE	209	0.0000688	1	1
O35593	PSDE_MOUSE	310	0.000196459	1	3
O35594	IFT81_MOUSE	676	0.000168118	1	1
O35598	ADA10_MOUSE	749	0.0000895	1	1
O35600	ABCA4_MOUSE	2310	0.0000894	1	1
O35618	MDM4_MOUSE	489	0.000216636	1	1
O35622	FGF15_MOUSE	218	0.000077	1	1
O35646	CAN6_MOUSE	641	0.0000364	1	1
O35652	LHX8_MOUSE	367	0.000154174	2	2
O35660	GSTM6_MOUSE	218	0.0000246	1	1
O35683	NDUA1_MOUSE	70	0.0000986	2	2
O35684	NEUS_MOUSE	410	0.0000151	1	1
O35709	ENC1_MOUSE	589	0.000180154	1	1
O35711	LIPB2_MOUSE	882	0.0000835	1	1
O35716	SOCS1_MOUSE	212	0.000104583	1	1
O35728	CP4AE_MOUSE	507	0.000121802	1	1
O35730	RING1_MOUSE	406	0.0000307	1	1
O35732	CFLAR_MOUSE	481	0.000137218	1	1
O35874	SATT_MOUSE	532	0.0000232	1	1
O35892	SP100_MOUSE	482	0.000112731	1	1
O35906	SPIB_MOUSE	267	0.000184451	1	1
O35927	CTND2_MOUSE	1247	0.000073	1	1
O35954	PITM1_MOUSE	1243	0.000829664	7	7
O35988	SDC4_MOUSE	198	0.000538241	3	3
O54689	CCR6_MOUSE	367	0.000117477	1	1
O54775	CCN4_MOUSE	367	0.000278236	1	2
O54782	MA2B2_MOUSE	1018	0.0001338	1	1
O54829	RGS7_MOUSE	469	0.000449125	3	3
O54833	CSK22_MOUSE	350	0.000182275	2	2
O54863	TSSK2_MOUSE	358	0.0000605	1	1
O54864	SUV91_MOUSE	412	0.000385726	2	2
O54879	HMGB3_MOUSE	200	0.0000725	1	3
O54890	ITB3_MOUSE	787	0.000178684	2	2
O54897	GPR27_MOUSE	379	0.0000359	1	1
O54901	OX2G_MOUSE	278	0.0000166	1	1
O54931	AKAP2_MOUSE	893	0.000107744	1	1
O54941	SMCE1_MOUSE	411	0.0000633	1	1
O54967	ACK1_MOUSE	1055	0.000210205	3	3
O54982	KCNU1_MOUSE	1121	0.000028	1	1
O54988	SLK_MOUSE	1233	0.000160827	1	1
O54991	CNTP1_MOUSE	1385	0.000547192	4	4
O55017	CAC1B_MOUSE	2327	0.000411042	3	5
O55023	IMPA1_MOUSE	277	0.00032243	1	1
O55028	BCKD_MOUSE	412	0.0000428	1	1
O55033	NCK2_MOUSE	380	0.0000707	1	1
O55087	MEF2B_MOUSE	349	0.0000373	1	1
O55100	SNG1_MOUSE	234	0.0000763	1	1
O55106	STRN_MOUSE	780	0.0000717	1	1
O55111	DSG2_MOUSE	1122	0.0000442	2	2
O55112	AFF2_MOUSE	1272	0.0000953	1	1
O55131	SEPT7_MOUSE	436	0.000299356	1	1
O55134	PCD12_MOUSE	1180	0.000117123	1	1
O55143	AT2A2_MOUSE	1044	0.000169279	1	1
O55176	PJA1_MOUSE	578	0.0000555	1	1
O55187	CBX4_MOUSE	551	0.0000095	1	1
O55222	ILK_MOUSE	452	0.000126921	1	1
O55225	OTOG_MOUSE	2911	0.0000247	1	1
O55226	CHAD_MOUSE	358	0.0000704	1	1
O70152	DPM1_MOUSE	260	0.0000396	1	1
O70167	P3C2G_MOUSE	1506	0.00011626	1	1
O70172	PI42A_MOUSE	405	0.0000311	1	1
O70228	ATP9A_MOUSE	1047	0.000844833	4	6
O70279	ESS2_MOUSE	479	0.000192454	1	1
O70291	GRK4_MOUSE	574	0.0000658	2	2
O70303	CIDEB_MOUSE	219	0.000193783	1	1
O70325	GPX4_MOUSE	197	0.000453731	2	3
O70340	NPTX2_MOUSE	429	0.000138393	1	1
O70343	PRGC1_MOUSE	797	0.000176506	1	1
O70373	XIRP1_MOUSE	1129	0.0000307	1	1
O70401	TSN6_MOUSE	245	0.000203816	1	1
O70421	FZD1_MOUSE	642	0.0000299	1	1
O70443	GNAZ_MOUSE	355	0.000307168	4	5
O70458	OSMR_MOUSE	971	0.000173521	3	3
O70503	DHB12_MOUSE	312	0.000125857	1	1
O70566	DIAP2_MOUSE	1098	0.0000449	1	1
O70582	LX12B_MOUSE	701	0.000173913	1	1
O70583	TRI18_MOUSE	680	0.0000793	1	1
O70589	CSKP_MOUSE	926	0.0000823	1	1
O88174	MCP_MOUSE	365	0.000212945	1	1
O88196	TTC3_MOUSE	1979	0.0000307	1	1
O88199	CHST3_MOUSE	472	0.000107579	1	1
O88286	WIZ_MOUSE	1684	0.0000308	1	1
O88291	ZN326_MOUSE	580	0.000147074	1	1
O88307	SORL_MOUSE	2215	0.000163346	4	4
O88310	ITL1A_MOUSE	313	0.00000674	1	1
O88319	NTR1_MOUSE	424	0.000165331	1	1
O88322	NID2_MOUSE	1403	0.000363427	2	2
O88329	MYO1A_MOUSE	1043	0.0000837	2	2
O88342	WDR1_MOUSE	606	0.000131305	1	1
O88343	S4A4_MOUSE	1079	0.004368948	10	15
O88384	VTI1B_MOUSE	232	0.000208729	1	1
O88393	TGBR3_MOUSE	850	0.0001602	1	1
O88396	GRPE2_MOUSE	224	0.0000238	1	1
O88398	AVIL_MOUSE	819	0.005731106	1	2
O88427	CAC1H_MOUSE	2365	0.000102205	2	2
O88430	CCL22_MOUSE	92	0.000277485	3	3
O88444	ADCY1_MOUSE	1118	0.000312796	2	2
O88447	KLC1_MOUSE	541	0.000264459	1	2
O88470	FOXL2_MOUSE	375	0.0000254	1	1
O88491	NSD1_MOUSE	2588	0.0000558	2	2
O88509	DNM3B_MOUSE	859	0.000167203	2	2
O88516	DLL3_MOUSE	592	0.0000897	1	1
O88532	ZFR_MOUSE	1074	0.000118371	1	2
O88545	CSN6_MOUSE	324	0.0000508	1	1
O88554	PARP2_MOUSE	559	0.0000543	1	1
O88572	LRP6_MOUSE	1613	0.00015638	1	1
O88632	SEM3F_MOUSE	785	0.000119918	1	1
O88665	BRD7_MOUSE	651	0.0000963	1	1
O88668	CREG1_MOUSE	220	0.000122935	1	1
O88673	DGKA_MOUSE	730	0.000303614	1	1
O88700	BLM_MOUSE	1416	0.000275259	4	4
O88704	HCN1_MOUSE	910	0.0000518	2	2
O88705	HCN3_MOUSE	779	0.0000419	1	1
O88737	BSN_MOUSE	3942	0.000965999	1	1
O88741	GDAP1_MOUSE	358	0.000182827	1	1
O88803	LECT2_MOUSE	151	0.0000335	1	1
O88811	STAM2_MOUSE	523	0.000195003	1	1
O88842	FGD3_MOUSE	733	0.000202404	1	1
O88843	CRADD_MOUSE	199	0.000114098	1	2
O88852	TSYL1_MOUSE	379	0.000143898	1	1
O88853	GALR3_MOUSE	370	0.0000933	1	1
O88870	BEST1_MOUSE	551	0.000158018	1	1
O88874	CCNK_MOUSE	554	0.000107119	1	1
O88895	HDAC3_MOUSE	424	0.0000155	1	1
O88907	PIAS1_MOUSE	651	0.000051	2	2
O88939	ZBT7A_MOUSE	569	0.000184299	1	1
O88947	FA10_MOUSE	481	0.000114367	1	1
O88967	YMEL1_MOUSE	715	0.000029	1	1
O88974	SETB1_MOUSE	1307	0.000235922	2	2
O88983	STX8_MOUSE	236	0.000101289	1	1
O88990	ACTN3_MOUSE	900	0.0000782	1	1
O88995	IKBL1_MOUSE	381	0.0000448	1	1
O88998	NOE1_MOUSE	485	0.000111609	1	1
O89001	CBPD_MOUSE	1377	0.0000351	1	1
O89019	INVS_MOUSE	1062	0.0000392	1	1
O89026	ROBO1_MOUSE	1612	0.000150978	1	1
O89032	SPD2A_MOUSE	1124	0.000232004	1	1
O89050	MKLN1_MOUSE	735	0.000322593	1	1
O89051	ITM2B_MOUSE	266	0.000279943	1	1
O89084	PDE4A_MOUSE	844	0.000180448	1	1
O89106	FHIT_MOUSE	150	0.0000313	1	1
P01139	NGF_MOUSE	241	0.000367038	1	1
P01629	KV2A4_MOUSE	112	0.000211737	1	1
P01867	IGG2B_MOUSE	404	0.0000226	1	1
P02319	HSP1_MOUSE	51	0.000140054	1	1
P02340	P53_MOUSE	390	0.000157449	1	1
P02468	LAMC1_MOUSE	1607	0.0000163	1	1
P02469	LAMB1_MOUSE	1786	0.0000634	1	1
P03975	IGEB_MOUSE	557	0.0000463	1	1
P03995	GFAP_MOUSE	430	0.0000965	1	1
P04104	K2C1_MOUSE	637	0.0000542	1	1
P04342	CRGD_MOUSE	174	0.0000434	1	1
P04370	MBP_MOUSE	250	0.000930296	3	5
P04401	IL5_MOUSE	133	0.000103603	1	1
P04426	WNT1_MOUSE	370	0.0000588	1	1
P04441	HG2A_MOUSE	279	0.000287591	2	2
P04918	SAA3_MOUSE	122	0.000371303	1	1
P05208	CEL2A_MOUSE	271	0.0000662	1	1
P05366	SAA1_MOUSE	122	0.000149854	1	1
P05480	SRC_MOUSE	541	0.0000807	1	1
P06240	LCK_MOUSE	509	0.0000968	1	1
P06745	G6PI_MOUSE	558	0.000302708	1	1
P06876	MYB_MOUSE	636	0.00000591	1	1
P07356	ANXA2_MOUSE	339	0.00035552	3	4
P08003	PDIA4_MOUSE	638	0.0000657	1	1
P08032	SPTA1_MOUSE	2415	0.000373117	3	3
P08113	ENPL_MOUSE	802	0.0000318	2	2
P08121	CO3A1_MOUSE	1464	0.000158255	1	1
P08553	NFM_MOUSE	848	0.000563642	1	1
P08680	HEM0_MOUSE	587	0.000117389	1	1
P08752	GNAI2_MOUSE	355	0.0003974	1	1
P09023	HXB6_MOUSE	224	0.0000558	1	1
P09055	ITB1_MOUSE	798	0.0000884	1	1
P09470	ACE_MOUSE	1312	0.0000907	2	2
P09803	CADH1_MOUSE	884	0.000179403	1	1
P0C6B2	PTCRA_MOUSE	199	0.0000352	1	1
P0C6F1	DYH2_MOUSE	4456	0.000542352	3	5
P0C7M9	CLC2L_MOUSE	211	0.0000698	1	1
P0DJF3	TMM95_MOUSE	176	0.0000451	2	2
P0DM40	FR1L5_MOUSE	2038	0.00037173	2	2
P0DOV2	IFI4_MOUSE	619	0.000618688	1	2
P10076	ZFP26_MOUSE	861	0.000133738	1	1
P10077	ZFP27_MOUSE	819	0.000578655	1	1
P10126	EF1A1_MOUSE	462	0.000563064	1	1
P10649	GSTM1_MOUSE	218	0.0000465	1	1
P10711	TCEA1_MOUSE	301	0.000166813	1	1
P10751	ZFP11_MOUSE	647	0.0000421	1	1
P10755	ZFP14_MOUSE	501	0.0000535	1	1
P10852	4F2_MOUSE	526	0.000734805	4	4
P10856	STP1_MOUSE	55	0.000199006	1	1
P10922	H10_MOUSE	194	0.000173007	2	2
P11034	MCPT1_MOUSE	246	0.000141454	1	1
P11214	TPA_MOUSE	559	0.00000915	1	1
P11276	FINC_MOUSE	2477	0.000411434	1	2
P11378	STP2_MOUSE	117	0.00000762	1	1
P11499	HS90B_MOUSE	724	0.000178086	1	1
P11531	DMD_MOUSE	3678	0.0000424	1	1
P11591	MUP5_MOUSE	180	0.0000996	1	1
P11627	L1CAM_MOUSE	1260	0.000185654	2	2
P11798	KCC2A_MOUSE	478	0.000144569	1	1
P11859	ANGT_MOUSE	477	0.0000279	1	1
P11881	ITPR1_MOUSE	2749	0.000250424	3	3
P11930	NUD19_MOUSE	357	0.000186145	2	2
P11985	TC1D3_MOUSE	191	0.000340226	1	1
P12400	CTL2B_MOUSE	113	0.000115799	1	1
P12791	CP2BA_MOUSE	500	0.00000837	1	1
P12960	CNTN1_MOUSE	1020	0.001490908	6	9
P12970	RL7A_MOUSE	266	0.00054929	3	3
P12979	MYOG_MOUSE	224	0.000130809	1	1
P13020	GELS_MOUSE	780	0.000298558	1	1
P13504	IL1R1_MOUSE	576	0.000155463	1	1
P13864	DNMT1_MOUSE	1620	0.0000791	1	3
P14094	AT1B1_MOUSE	304	0.0000615	1	1
P14106	C1QB_MOUSE	253	0.012867829	5	33
P14115	RL27A_MOUSE	148	0.000365783	2	2
P14131	RS16_MOUSE	146	0.000197436	2	2
P14142	GLUT4_MOUSE	509	0.000122589	1	1
P14148	RL7_MOUSE	270	0.0012089	5	5
P14873	MAP1B_MOUSE	2464	0.000282077	3	3
P15105	GLNA_MOUSE	373	0.000220588	1	1
P15247	IL9_MOUSE	144	0.0000393	1	1
P15307	REL_MOUSE	587	0.000143986	2	2
P15331	PERI_MOUSE	475	0.002081667	1	1
P15501	SPBP_MOUSE	199	0.00000603	1	1
P15508	SPTB1_MOUSE	2128	0.000106414	2	2
P15620	ZN271_MOUSE	580	0.0000128	1	1
P15656	FGF5_MOUSE	264	0.0000138	2	2
P15864	H12_MOUSE	212	0.0000311	1	1
P15919	RAG1_MOUSE	1040	0.000130859	1	1
P15920	VPP2_MOUSE	856	0.000215553	2	2
P16283	B3A3_MOUSE	1227	0.000457967	4	5
P16301	LCAT_MOUSE	438	0.00000713	1	1
P16330	CN37_MOUSE	420	0.004292177	12	17
P16332	MUTA_MOUSE	748	0.0000689	1	1
P16372	ZFP58_MOUSE	489	0.001345389	1	6
P16546	SPTN1_MOUSE	2472	0.019965076	45	52
P17047	LAMP2_MOUSE	415	0.0000372	1	1
P17141	ZFP37_MOUSE	594	0.0000791	1	1
P17182	ENOA_MOUSE	434	0.000086	1	1
P17426	AP2A1_MOUSE	977	0.000946597	5	5
P17427	AP2A2_MOUSE	938	0.000778175	5	6
P17532	TPH1_MOUSE	447	0.00000516	1	1
P17710	HXK1_MOUSE	974	0.0000195	1	1
P17751	TPIS_MOUSE	299	0.0000502	1	1
P17809	GTR1_MOUSE	492	0.000302173	2	2
P17897	LYZ1_MOUSE	148	0.0000508	1	2
P18052	PTPRA_MOUSE	829	0.000155123	2	2
P18572	BASI_MOUSE	389	0.0000547	1	1
P18872	GNAO_MOUSE	354	0.002744927	4	7
P19001	K1C19_MOUSE	403	0.000129518	1	1
P19070	CR2_MOUSE	1025	0.0000222	1	1
P19091	ANDR_MOUSE	899	0.000217124	1	1
P19096	FAS_MOUSE	2504	0.000148033	1	1
P19246	NFH_MOUSE	1090	0.0000147	1	1
P19253	RL13A_MOUSE	203	0.00020416	1	1
P20029	BIP_MOUSE	655	0.000144688	2	2
P20040	HB24_MOUSE	264	0.0000793	1	1
P20152	VIME_MOUSE	466	0.0000821	1	1
P20263	PO5F1_MOUSE	352	0.000234688	1	1
P20357	MTAP2_MOUSE	1828	0.003456729	17	19
P20489	FCERA_MOUSE	250	0.000224693	1	1
P21183	IL5RA_MOUSE	415	0.0000367	1	1
P21271	MYO5B_MOUSE	1818	0.0000283	1	1
P21279	GNAQ_MOUSE	359	0.000104985	1	1
P21619	LMNB2_MOUSE	596	0.0000788	1	1
P21803	FGFR2_MOUSE	821	0.000068	1	1
P21812	MCPT4_MOUSE	246	0.000122175	1	1
P21855	CD72_MOUSE	354	0.000062	3	3
P22777	PAI1_MOUSE	402	0.00225408	1	7
P23116	EIF3A_MOUSE	1344	0.000907102	5	5
P23242	CXA1_MOUSE	382	0.000202372	2	2
P23249	MOV10_MOUSE	1004	0.000102976	1	1
P23813	HXD11_MOUSE	323	0.0000756	1	1
P23818	GRIA1_MOUSE	907	0.000278006	3	3
P23819	GRIA2_MOUSE	883	0.000283155	2	2
P24161	CD3Z_MOUSE	164	0.000474508	1	1
P24270	CATA_MOUSE	527	0.0000578	1	1
P24288	BCAT1_MOUSE	386	0.0000653	1	1
P24529	TY3H_MOUSE	498	0.0000672	1	1
P24604	TEC_MOUSE	630	0.000295958	1	1
P24610	PAX3_MOUSE	479	0.000140832	2	2
P24788	CD11B_MOUSE	784	0.000429876	4	4
P25444	RS2_MOUSE	293	0.000234462	2	2
P25785	TIMP2_MOUSE	220	0.0000658	1	1
P25976	UBF1_MOUSE	765	0.0000786	2	2
P26048	GBRA2_MOUSE	451	0.0000435	1	1
P26149	3BHS2_MOUSE	373	0.0000485	1	1
P26151	FCGR1_MOUSE	404	0.000280402	4	4
P26361	CFTR_MOUSE	1476	0.000266842	2	2
P26450	P85A_MOUSE	724	0.0000962	1	1
P26618	PGFRA_MOUSE	1089	0.000192175	1	1
P26928	HGFL_MOUSE	716	0.000176169	1	1
P26954	IL3B2_MOUSE	878	0.0000726	1	1
P27601	GNA13_MOUSE	377	0.00024549	2	2
P27659	RL3_MOUSE	403	0.000163397	1	1
P27664	PDE6A_MOUSE	859	0.0000918	1	1
P27681	GBRG3_MOUSE	467	0.0000452	1	1
P27808	MGAT1_MOUSE	447	0.000277268	1	1
P28660	NCKP1_MOUSE	1128	0.000277165	2	2
P28740	KIF2A_MOUSE	705	0.00056305	4	4
P28741	KIF3A_MOUSE	701	0.0000506	1	1
P29037	TBP_MOUSE	316	0.000146199	1	1
P29319	EPHA3_MOUSE	983	0.0000385	1	1
P29788	VTNC_MOUSE	478	0.000289964	1	2
P30051	TEAD1_MOUSE	426	0.0000261	1	1
P30275	KCRU_MOUSE	418	0.000181816	2	2
P30415	NKTR_MOUSE	1453	0.0000617	1	1
P30549	NK2R_MOUSE	384	0.000187719	1	1
P30554	MAS_MOUSE	324	0.000217895	1	1
P30558	PAR1_MOUSE	430	0.0000248	1	1
P30561	AHR_MOUSE	848	0.000012	1	1
P30677	GNA14_MOUSE	355	0.0000413	1	2
P30681	HMGB2_MOUSE	210	0.0000593	1	1
P30875	SSR2_MOUSE	369	0.000140619	1	1
P30935	SSR3_MOUSE	428	0.000158093	1	1
P30999	CTND1_MOUSE	938	0.000114916	1	1
P31001	DESM_MOUSE	469	0.00027161	2	2
P31387	5HT5B_MOUSE	370	0.0000234	1	1
P31648	SC6A1_MOUSE	599	0.000552406	1	1
P31650	S6A11_MOUSE	627	0.00255208	8	15
P31955	AREG_MOUSE	248	0.000322055	1	1
P32020	NLTP_MOUSE	547	0.000128486	1	1
P32211	ACM4_MOUSE	479	0.0000717	1	1
P32233	DRG1_MOUSE	367	0.0000828	1	1
P32304	5HT7R_MOUSE	448	0.000156415	1	1
P33174	KIF4_MOUSE	1231	0.000125675	1	1
P33434	MMP2_MOUSE	662	0.0000513	1	1
P34057	RECO_MOUSE	202	0.0000907	1	1
P34960	MMP12_MOUSE	473	0.000450775	2	2
P35278	RAB5C_MOUSE	216	0.000477128	2	4
P35293	RAB18_MOUSE	206	0.000128055	1	1
P35329	CD22_MOUSE	862	0.0000876	1	1
P35363	5HT2A_MOUSE	471	0.000095	1	1
P35438	NMDZ1_MOUSE	938	0.0000899	2	2
P35441	TSP1_MOUSE	1170	0.0000101	1	1
P35459	LY6D_MOUSE	127	0.0000668	1	1
P35564	CALX_MOUSE	591	0.00032545	3	3
P35689	ERCC5_MOUSE	1170	0.000338424	2	2
P35700	PRDX1_MOUSE	199	0.000546615	3	3
P35710	SOX5_MOUSE	763	0.00000983	1	1
P35802	GPM6A_MOUSE	278	0.000458935	2	2
P35979	RL12_MOUSE	165	0.000144403	1	1
P35980	RL18_MOUSE	188	0.000583618	3	3
P36898	BMR1B_MOUSE	502	0.0000798	1	1
P37804	TAGL_MOUSE	201	0.00000734	1	1
P37913	DNLI1_MOUSE	916	0.000384465	1	1
P38532	HSF1_MOUSE	525	0.00000819	1	1
P39061	COIA1_MOUSE	1774	0.0000919	1	1
P39087	GRIK2_MOUSE	908	0.0000493	1	1
P39447	ZO1_MOUSE	1745	0.000231474	1	1
P39654	LOX15_MOUSE	663	0.000063	1	1
P40201	CHD1_MOUSE	1711	0.0000852	2	2
P40223	CSF3R_MOUSE	837	0.000103312	1	1
P40226	TPO_MOUSE	356	0.000130519	1	1
P40630	TFAM_MOUSE	243	0.0000277	1	1
P40645	SOX6_MOUSE	827	0.0000963	1	1
P41139	ID4_MOUSE	161	0.0000376	1	1
P41183	BCL6_MOUSE	707	0.0000668	1	1
P41234	ABCA2_MOUSE	2434	0.000493207	3	3
P41971	ELK3_MOUSE	409	0.000306805	1	1
P42225	STAT1_MOUSE	749	0.000113738	2	2
P42669	PURA_MOUSE	321	0.000713784	4	5
P42682	TXK_MOUSE	527	0.000106428	2	2
P42703	LIFR_MOUSE	1092	0.0000232	1	1
P42859	HD_MOUSE	3119	0.000918737	1	1
P43006	EAA2_MOUSE	572	0.039480299	7	40
P43021	NODAL_MOUSE	354	0.000200517	1	1
P43027	GDF5_MOUSE	495	0.000262961	1	1
P43081	GUC1A_MOUSE	202	0.0000924	1	1
P43247	MSH2_MOUSE	935	0.000138926	1	1
P43275	H11_MOUSE	213	0.0000222	1	1
P43276	H15_MOUSE	223	0.00000634	1	1
P43431	IL12A_MOUSE	215	0.000184467	1	1
P43432	IL12B_MOUSE	335	0.001315008	1	1
P45481	CBP_MOUSE	2441	0.0000421	2	2
P46062	SIPA1_MOUSE	1037	0.0000965	1	1
P46096	SYT1_MOUSE	421	0.00012783	1	1
P46097	SYT2_MOUSE	422	0.0000954	1	1
P46414	CDN1B_MOUSE	197	0.0000544	1	1
P46460	NSF_MOUSE	744	0.000487215	3	4
P46662	MERL_MOUSE	596	0.000102689	2	2
P46735	MYO1B_MOUSE	1107	0.000181454	3	3
P46935	NEDD4_MOUSE	887	0.0000222	1	1
P47743	GRM8_MOUSE	908	0.000396161	2	2
P47857	PFKAM_MOUSE	780	0.000173028	1	1
P47911	RL6_MOUSE	296	0.000758875	4	4
P47931	FST_MOUSE	344	0.00008	1	1
P47963	RL13_MOUSE	211	0.000374847	2	2
P48193	41_MOUSE	858	0.000120438	1	1
P48301	TEAD2_MOUSE	445	0.000228038	1	1
P48377	RFX1_MOUSE	963	0.0000455	1	1
P48455	PP2BC_MOUSE	513	0.0000227	1	1
P48725	PCNT_MOUSE	2898	0.000564661	5	5
P48774	GSTM5_MOUSE	224	0.0000483	1	1
P48962	ADT1_MOUSE	298	0.000504621	2	2
P48986	NDF6_MOUSE	337	0.000209959	2	3
P48997	INVO_MOUSE	467	0.0000708	1	1
P49025	CTRO_MOUSE	2055	0.0000229	1	1
P49290	PERE_MOUSE	716	0.000214699	1	1
P49446	PTPRE_MOUSE	699	0.0000721	1	1
P49615	CDK5_MOUSE	292	0.00013789	1	1
P49710	HCLS1_MOUSE	486	0.00010079	1	1
P49717	MCM4_MOUSE	862	0.000273729	2	2
P49813	TMOD1_MOUSE	359	0.0000385	1	1
P50580	PA2G4_MOUSE	394	0.0000138	1	1
P50615	BTG3_MOUSE	252	0.0000686	1	1
P50637	TSPO_MOUSE	169	0.0000188	1	1
P50652	FANCC_MOUSE	591	0.000240428	1	1
P51125	ICAL_MOUSE	788	0.0000419	1	1
P51141	DVL1_MOUSE	695	0.00000431	1	1
P51557	STAR_MOUSE	284	0.0000146	1	1
P51791	CLCN3_MOUSE	818	0.000145116	1	1
P51830	ADCY9_MOUSE	1353	0.0000205	1	1
P51860	NP1L2_MOUSE	460	0.00021973	1	1
P51863	VA0D1_MOUSE	351	0.00012908	1	1
P51881	ADT2_MOUSE	298	0.000559805	3	3
P51954	NEK1_MOUSE	1203	0.000236245	2	2
P52187	KCJ12_MOUSE	427	0.0026189	1	12
P52194	CLGN_MOUSE	611	0.000141287	1	1
P52624	UPP1_MOUSE	311	0.0000544	1	1
P52651	RHOX5_MOUSE	210	0.000035	1	1
P52795	EFNB1_MOUSE	345	0.000140206	1	1
P52843	ST2A1_MOUSE	285	0.000105798	1	1
P52850	NDST2_MOUSE	883	0.0000639	1	1
P52875	TM165_MOUSE	323	0.000133668	1	1
P53026	RL10A_MOUSE	217	0.0000875	1	1
P53569	CEBPZ_MOUSE	1052	0.0000285	2	2
P53808	PPCT_MOUSE	214	0.000122103	1	1
P53810	PIPNA_MOUSE	271	0.0000348	1	1
P54071	IDHP_MOUSE	452	0.000170229	1	1
P54099	DPOG1_MOUSE	1218	0.0000491	1	1
P54103	DNJC2_MOUSE	621	0.000409071	3	3
P54116	STOM_MOUSE	284	0.001118465	5	7
P54369	OAZ1_MOUSE	227	0.00000729	1	1
P54754	EPHB3_MOUSE	993	0.0000517	1	1
P54761	EPHB4_MOUSE	987	0.0000752	1	1
P54763	EPHB2_MOUSE	986	0.00028003	1	1
P54775	PRS6B_MOUSE	418	0.0001202	1	1
P54823	DDX6_MOUSE	483	0.001455185	1	6
P54830	PTN5_MOUSE	541	0.000115569	1	1
P54846	NRL_MOUSE	237	0.0000853	1	1
P55002	MFAP2_MOUSE	183	0.0000566	1	1
P55012	S12A2_MOUSE	1205	0.000817805	5	5
P55014	S12A1_MOUSE	1095	0.0000278	1	1
P55041	GEM_MOUSE	295	0.0000891	1	1
P55066	NCAN_MOUSE	1268	0.000329061	3	3
P55096	ABCD3_MOUSE	659	0.000139629	2	2
P55098	PEX2_MOUSE	305	0.0000873	1	1
P55200	KMT2A_MOUSE	3966	0.000280294	3	3
P55850	DSC3_MOUSE	896	0.0000372	1	1
P56198	CIDEC_MOUSE	239	0.000557326	1	1
P56213	ALR_MOUSE	198	0.0000106	1	1
P56480	ATPB_MOUSE	529	0.000195859	2	2
P56564	EAA1_MOUSE	543	0.0000228	1	1
P56695	WFS1_MOUSE	890	0.0000944	2	2
P56931	E2F2_MOUSE	443	0.0000729	1	1
P56960	EXOSX_MOUSE	887	0.000107223	1	2
P57080	UBP25_MOUSE	1055	0.000220836	1	1
P57746	VATD_MOUSE	247	0.000200679	2	2
P57776	EF1D_MOUSE	281	0.000242474	1	2
P58006	SESN1_MOUSE	492	0.000225218	1	1
P58059	RT21_MOUSE	87	0.000169796	1	1
P58281	OPA1_MOUSE	960	0.000752884	4	4
P58390	KCNN2_MOUSE	839	0.000255746	2	2
P58459	ATS10_MOUSE	1104	0.000151371	1	1
P58462	FOXP1_MOUSE	705	0.000140458	1	1
P58466	CTDS1_MOUSE	261	0.000122611	1	1
P58501	PAXB1_MOUSE	919	0.000243016	2	2
P58854	GCP3_MOUSE	905	0.000376788	3	3
P58871	TB182_MOUSE	1720	0.0000149	1	1
P59108	CPNE2_MOUSE	548	0.000201255	1	1
P59111	KCNH8_MOUSE	1102	0.000137126	1	1
P59281	RHG39_MOUSE	1107	0.000226335	2	2
P59384	ATS15_MOUSE	950	0.00026455	1	1
P59438	HPS5_MOUSE	1126	0.000209303	2	2
P59481	LMA2L_MOUSE	347	0.000132737	1	1
P59509	ATS19_MOUSE	1210	0.000140316	1	1
P59511	ATS20_MOUSE	1906	0.000259716	3	3
P59528	TR123_MOUSE	333	0.000164406	1	1
P59672	ANS1A_MOUSE	1150	0.000101395	1	1
P59913	PCMD1_MOUSE	357	0.000217234	1	1
P60154	RNAS9_MOUSE	184	0.0000184	1	1
P60202	MYPR_MOUSE	277	0.000195048	1	1
P60330	ESPL1_MOUSE	2118	0.000165867	1	1
P60879	SNP25_MOUSE	206	0.000584228	1	4
P60882	MEGF8_MOUSE	2789	0.0000959	1	1
P60954	NOL4_MOUSE	483	0.00000855	1	1
P61021	RAB5B_MOUSE	215	0.0000748	1	1
P61027	RAB10_MOUSE	200	0.000148087	1	1
P61264	STX1B_MOUSE	288	0.001152316	4	5
P61329	FGF12_MOUSE	243	0.0000114	1	1
P61372	ISL1_MOUSE	349	0.000021	1	1
P61406	EST1A_MOUSE	1418	0.00158884	1	4
P61460	DEPD5_MOUSE	1591	0.0000189	1	1
P61967	AP1S1_MOUSE	158	0.000181774	1	1
P61969	LMO4_MOUSE	165	0.0000712	1	1
P62242	RS8_MOUSE	208	0.0000913	1	1
P62257	UBE2H_MOUSE	183	0.000166568	1	1
P62264	RS14_MOUSE	151	0.0000895	1	1
P62342	SELT_MOUSE	195	0.000095	1	1
P62631	EF1A2_MOUSE	463	0.000144032	1	1
P62746	RHOB_MOUSE	196	0.0000746	1	1
P62748	HPCL1_MOUSE	193	0.000209527	1	1
P62754	RS6_MOUSE	249	0.000355888	2	2
P62806	H4_MOUSE	103	0.000269746	1	2
P62814	VATB2_MOUSE	511	0.000155523	2	2
P62818	S10A3_MOUSE	101	0.000082	1	1
P62855	RS26_MOUSE	115	0.0000586	1	1
P62908	RS3_MOUSE	243	0.000215827	2	2
P62918	RL8_MOUSE	257	0.00068591	3	4
P62947	RL41_MOUSE	25	0.000011	1	1
P62965	RABP1_MOUSE	137	0.000238085	1	1
P62996	TRA2B_MOUSE	288	0.000172191	2	2
P63005	LIS1_MOUSE	410	0.0000186	1	1
P63017	HSP7C_MOUSE	646	0.000292701	2	2
P63038	CH60_MOUSE	573	0.0000904	1	1
P63046	ST4A1_MOUSE	284	0.000101194	1	1
P63080	GBRB3_MOUSE	473	0.0000188	1	1
P63085	MK01_MOUSE	358	0.000132003	1	1
P63141	KCNA2_MOUSE	499	0.0000656	1	1
P63254	CRIP1_MOUSE	77	0.000213603	1	1
P63318	KPCG_MOUSE	697	0.000412855	2	2
P63328	PP2BA_MOUSE	521	0.000029	1	1
P67871	CSK2B_MOUSE	215	0.000170879	1	1
P68037	UB2L3_MOUSE	154	0.000154459	1	1
P68368	TBA4A_MOUSE	448	0.000176226	1	5
P68372	TBB4B_MOUSE	445	0.000135439	1	1
P68500	CNTN5_MOUSE	1098	0.000279821	1	1
P70121	ZHX1_MOUSE	873	0.00016246	1	1
P70178	SIX5_MOUSE	719	0.000302903	1	1
P70193	LRIG1_MOUSE	1091	0.0000614	1	1
P70195	PSB7_MOUSE	277	0.0000422	1	1
P70208	PLXA3_MOUSE	1872	0.000148375	1	1
P70211	DCC_MOUSE	1447	0.000174906	1	1
P70248	MYO1F_MOUSE	1099	0.000203976	1	1
P70257	NFIX_MOUSE	488	0.0000271	1	1
P70270	RAD54_MOUSE	747	0.000114511	1	1
P70302	STIM1_MOUSE	685	0.0000757	1	1
P70303	PYRG2_MOUSE	586	0.0000158	1	1
P70313	NOS3_MOUSE	1202	0.0000345	1	1
P70323	TBX1_MOUSE	479	0.0000847	1	1
P70335	ROCK1_MOUSE	1354	0.000014	1	1
P70336	ROCK2_MOUSE	1388	0.000131261	4	4
P70378	FGF11_MOUSE	225	0.0000791	1	1
P70387	HFE_MOUSE	359	0.000135274	1	1
P70388	RAD50_MOUSE	1312	0.00016564	2	2
P70398	USP9X_MOUSE	2559	0.000420914	3	3
P70414	NAC1_MOUSE	970	0.000100468	2	2
P70424	ERBB2_MOUSE	1256	0.00000555	1	1
P70428	EXT2_MOUSE	718	0.000920719	1	2
P70460	VASP_MOUSE	375	0.00024116	1	1
P70669	PHEX_MOUSE	749	0.000131856	1	2
P70696	H2B1A_MOUSE	127	0.00000367	1	1
P70704	AT8A1_MOUSE	1164	0.000760139	5	5
P81122	IRS2_MOUSE	1321	0.000325715	1	1
P82198	BGH3_MOUSE	683	0.00000737	1	1
P82349	SGCB_MOUSE	320	0.000214995	1	1
P83741	WNK1_MOUSE	2377	0.000137374	2	2
P83861	QRFPR_MOUSE	433	0.00000842	1	1
P84096	RHOG_MOUSE	191	0.000292293	2	2
P84099	RL19_MOUSE	196	0.000101315	1	1
P84309	ADCY5_MOUSE	1262	0.0000682	1	1
P97300	NPTN_MOUSE	397	0.000414509	2	3
P97303	BACH2_MOUSE	839	0.001044888	2	5
P97313	PRKDC_MOUSE	4128	0.0000142	1	1
P97315	CSRP1_MOUSE	193	0.000132782	1	1
P97325	SIAT6_MOUSE	374	0.000198071	1	1
P97328	KHK_MOUSE	298	0.000276976	1	1
P97333	NRP1_MOUSE	923	0.000111052	1	1
P97343	UHMK1_MOUSE	419	0.0000823	1	1
P97347	RPTN_MOUSE	1118	0.0000804	2	2
P97350	PKP1_MOUSE	728	0.000146191	1	1
P97351	RS3A_MOUSE	264	0.0000565	1	1
P97369	NCF4_MOUSE	339	0.0000323	1	1
P97377	CDK2_MOUSE	346	0.00018306	1	1
P97393	RHG05_MOUSE	1501	0.000146246	1	1
P97411	ICA69_MOUSE	478	0.00015434	1	1
P97412	LYST_MOUSE	3788	0.00013712	3	3
P97433	ARG28_MOUSE	1693	0.000248989	2	2
P97445	CAC1A_MOUSE	2368	0.000334053	4	5
P97460	NPAS2_MOUSE	816	0.00022045	1	1
P97467	AMD_MOUSE	979	0.00000459	1	1
P97479	MYO7A_MOUSE	2215	0.0000704	1	2
P97481	EPAS1_MOUSE	874	0.000092	1	1
P97490	ADCY8_MOUSE	1249	0.000293609	1	1
P97499	TEP1_MOUSE	2629	0.0000859	1	1
P97737	GDF10_MOUSE	476	0.000101736	1	1
P97762	RP9_MOUSE	213	0.000160117	3	6
P97772	GRM1_MOUSE	1199	0.000182538	1	1
P97783	AF1Q_MOUSE	90	0.0000342	1	1
P97789	XRN1_MOUSE	1719	0.000371749	2	4
P97797	SHPS1_MOUSE	513	0.0000446	1	1
P97805	FAM3D_MOUSE	223	0.0000565	1	1
P97812	IHH_MOUSE	411	0.0000412	1	1
P97814	PPIP1_MOUSE	415	0.0000183	1	1
P97817	CDR2_MOUSE	455	0.000675762	1	1
P97820	M4K4_MOUSE	1233	0.000143485	4	4
P97857	ATS1_MOUSE	968	0.0000492	1	1
P97863	NFIB_MOUSE	570	0.000225809	2	2
P97868	RBBP6_MOUSE	1790	0.000468231	2	3
P97872	FMO5_MOUSE	533	0.0000791	1	1
P97875	JDP2_MOUSE	163	0.000064	1	1
P98063	BMP1_MOUSE	991	0.000138798	1	1
P98084	APBA2_MOUSE	750	0.000193666	1	1
P98086	C1QA_MOUSE	245	0.016274781	7	46
P98195	ATP9B_MOUSE	1146	0.000137607	1	1
P99024	TBB5_MOUSE	444	0.000101083	1	2
P99026	PSB4_MOUSE	264	0.0000226	1	1
P99029	PRDX5_MOUSE	210	0.000166704	1	1
Q00422	GABPA_MOUSE	454	0.0000558	1	1
Q00493	CBPE_MOUSE	476	0.0000119	1	1
Q00558	HAP40_MOUSE	380	0.000151113	1	1
Q00651	ITA4_MOUSE	1039	0.000291791	1	1
Q00724	RET4_MOUSE	201	0.000142127	1	1
Q00731	VEGFA_MOUSE	214	0.0000107	1	1
Q00941	CSF2R_MOUSE	388	0.0000148	1	1
Q00PI9	HNRL2_MOUSE	745	0.0000129	1	1
Q01339	APOH_MOUSE	345	0.0000247	1	1
Q01341	ADCY6_MOUSE	1165	0.000190671	1	1
Q01705	NOTC1_MOUSE	2531	0.000345042	2	2
Q01815	CAC1C_MOUSE	2139	0.000574984	4	4
Q02053	UBA1_MOUSE	1058	0.0000288	1	1
Q02105	C1QC_MOUSE	246	0.018424973	4	35
Q02248	CTNB1_MOUSE	781	0.0000729	1	1
Q02257	PLAK_MOUSE	745	0.001022576	6	6
Q02384	SOS2_MOUSE	1333	0.000538576	2	2
Q02525	ZFP39_MOUSE	718	0.0000398	2	2
Q02789	CAC1S_MOUSE	1880	0.000116546	1	1
Q02858	TIE2_MOUSE	1122	0.000054	1	1
Q02956	KPCZ_MOUSE	592	0.00327683	2	2
Q03137	EPHA4_MOUSE	986	0.000171904	4	4
Q03141	MARK3_MOUSE	753	0.000281348	2	2
Q03145	EPHA2_MOUSE	977	0.000249222	3	3
Q03265	ATPA_MOUSE	553	0.000960215	4	5
Q03401	CRIS1_MOUSE	244	0.000226462	1	1
Q03717	KCNB1_MOUSE	857	0.000550878	3	3
Q03719	KCND1_MOUSE	651	0.000129919	1	1
Q03734	SPA3M_MOUSE	418	0.000328226	1	1
Q04207	TF65_MOUSE	549	0.0000492	1	1
Q04592	PCSK5_MOUSE	1877	0.000480765	1	1
Q04683	CXCR5_MOUSE	374	0.00000647	1	1
Q04690	NF1_MOUSE	2841	0.0000151	1	1
Q04750	TOP1_MOUSE	767	0.000131708	1	1
Q04859	MAK_MOUSE	622	0.000168577	1	1
Q04887	SOX9_MOUSE	507	0.00039527	2	2
Q04888	SOX10_MOUSE	466	0.000102674	1	1
Q04890	SOX12_MOUSE	314	0.000120742	1	1
Q05895	TSP3_MOUSE	956	0.0000254	1	1
Q05909	PTPRG_MOUSE	1442	0.0000628	1	1
Q059Y8	DCST1_MOUSE	732	0.0000268	1	1
Q05CL8	LARP7_MOUSE	570	0.000219441	2	2
Q05D44	IF2P_MOUSE	1216	0.000141107	2	2
Q06180	PTN2_MOUSE	406	0.000123074	2	2
Q06649	3BP2_MOUSE	559	0.0000178	1	1
Q06666	T2_MOUSE	185	0.000100065	1	1
Q06770	CBG_MOUSE	397	0.000160787	1	1
Q06986	SIAH2_MOUSE	325	0.0000253	1	1
Q07813	BAX_MOUSE	192	0.0000681	1	1
Q07916	PO6F1_MOUSE	301	0.000051	1	1
Q08091	CNN1_MOUSE	297	0.000076	1	1
Q08274	DMWD_MOUSE	665	0.0000588	1	1
Q08460	KCMA1_MOUSE	1209	0.00013138	1	1
Q08501	PRLR_MOUSE	608	0.000137614	1	1
Q08943	SSRP1_MOUSE	708	0.000115022	2	2
Q09XV5	CHD8_MOUSE	2582	0.000169375	1	1
Q0GGX2	ZN541_MOUSE	1363	0.000204843	1	1
Q0HA38	TT21B_MOUSE	1315	0.000380969	2	2
Q0KK55	KNDC1_MOUSE	1742	0.0000789	1	1
Q0KL01	UBX2B_MOUSE	331	0.00000987	1	1
Q0KL02	TRIO_MOUSE	3102	0.0000198	1	1
Q0P5V2	SOBP_MOUSE	864	0.000120649	1	1
Q0P5X1	LRIQ1_MOUSE	1673	0.000106187	2	2
Q0P678	ZCH18_MOUSE	948	0.001472829	9	10
Q0VAW7	ZN112_MOUSE	879	0.0000698	1	1
Q0VAX3	FS2P1_MOUSE	487	0.0000482	1	1
Q0VBL3	RBM15_MOUSE	962	0.0000436	1	1
Q0VBM2	FA83B_MOUSE	1012	0.0000338	1	1
Q0VEE6	ZN800_MOUSE	662	0.000136388	1	1
Q0VET5	LMTD2_MOUSE	664	0.000142381	1	1
Q0VF22	CC138_MOUSE	680	0.0000803	1	1
Q0VGB7	PP4R2_MOUSE	417	0.0000108	1	1
Q0VGT2	GLI2_MOUSE	1544	0.0000779	1	1
Q148W0	AT8B1_MOUSE	1251	0.0000392	1	1
Q149C2	MIPT3_MOUSE	625	0.0000174	1	1
Q14AI0	DCC1_MOUSE	399	0.0000851	1	1
Q14AI6	RUSD3_MOUSE	344	0.000128193	1	1
Q14AX6	CDK12_MOUSE	1484	0.0000547	2	2
Q14B46	RTKN2_MOUSE	604	0.000164136	1	1
Q14B70	HDX_MOUSE	692	0.00016855	1	1
Q14BI2	GRM2_MOUSE	872	0.000515333	3	4
Q14BK3	TEX35_MOUSE	207	0.000125431	1	1
Q14BU0	UCMA_MOUSE	138	0.0000132	1	1
Q14CH0	F171B_MOUSE	825	0.00039259	2	2
Q14DK4	GPAT2_MOUSE	801	0.0000228	1	1
Q14DQ1	F219B_MOUSE	197	0.0000635	1	1
Q1A3B0	CERS3_MOUSE	383	0.0000627	1	1
Q1PSW8	LIN41_MOUSE	855	0.0000315	1	1
Q1XH17	TRI72_MOUSE	477	0.000136403	1	1
Q2KHI9	MCM9_MOUSE	1134	0.000182606	1	1
Q2LA85	TRML2_MOUSE	329	0.0000427	1	1
Q2M2N2	SPOPL_MOUSE	392	0.0000832	1	1
Q2NKH9	GL6D1_MOUSE	311	0.0000469	1	1
Q2TBE6	P4K2A_MOUSE	479	0.0000547	1	1
Q2VLH6	C163A_MOUSE	1121	0.000101597	1	1
Q2VPQ9	EAF6_MOUSE	191	0.0000225	1	1
Q2YDW7	KMT5A_MOUSE	349	0.000044	1	1
Q32M07	KAD8_MOUSE	479	0.000142237	1	1
Q33DR2	DPS1_MOUSE	409	0.0000198	1	1
Q3KNY0	IGFN1_MOUSE	2849	0.0000902	1	1
Q3LAC4	PREX2_MOUSE	1598	0.000064	1	1
Q3LRV9	TRML4_MOUSE	263	0.0000418	1	1
Q3MI99	CCBE1_MOUSE	408	0.0000377	1	1
Q3TBD2	HMHA1_MOUSE	1116	0.000254437	1	1
Q3TC33	CC127_MOUSE	260	0.0000508	1	1
Q3TC93	H1BP3_MOUSE	395	0.0000642	1	1
Q3TCJ1	ABRX2_MOUSE	415	0.0000877	1	1
Q3TCV3	GSAP_MOUSE	858	0.0000479	1	1
Q3TD16	PACER_MOUSE	648	0.0000364	1	1
Q3TDD9	PPR21_MOUSE	780	0.000124561	1	1
Q3TDE8	ZN691_MOUSE	283	0.0000589	1	1
Q3TDN0	DISP1_MOUSE	1521	0.000056	1	1
Q3TDX8	NB5R4_MOUSE	528	0.0000645	1	1
Q3TEA8	HP1B3_MOUSE	554	0.0000451	1	1
Q3TEI4	CO039_MOUSE	1023	0.000809455	2	2
Q3TFK5	GPTC4_MOUSE	415	0.000110407	2	2
Q3TIV5	ZC3HF_MOUSE	426	0.000137077	1	1
Q3TIX9	SNUT2_MOUSE	564	0.0000565	2	2
Q3TKY6	CWC27_MOUSE	469	0.0000715	1	1
Q3TL26	TFB2M_MOUSE	396	0.0000867	1	1
Q3TLH4	PRC2C_MOUSE	2846	0.0000901	1	1
Q3TMH2	SCRN3_MOUSE	418	0.0000676	1	1
Q3TMW1	C102A_MOUSE	549	0.00000629	1	1
Q3TMX7	QSOX2_MOUSE	692	0.0000131	1	1
Q3TN34	MILK2_MOUSE	1009	0.000136436	1	1
Q3TPJ7	MIDN_MOUSE	465	0.0000248	1	1
Q3TQI7	TLS1_MOUSE	289	0.000112665	1	1
Q3TRR0	MAP9_MOUSE	646	0.000130547	1	1
Q3TTE0	ADAM5_MOUSE	751	0.0000214	1	1
Q3TTY5	K22E_MOUSE	707	0.000261706	1	1
Q3TVA9	CC136_MOUSE	1136	0.0000474	2	2
Q3TVC7	CCDB1_MOUSE	356	0.0000608	1	1
Q3TVW5	TCHP_MOUSE	497	0.000071	1	1
Q3TWI9	CSCL2_MOUSE	832	0.0000954	1	1
Q3TWW8	SRSF6_MOUSE	339	0.0000731	1	1
Q3TY92	MBD6_MOUSE	1003	0.000201854	1	1
Q3TYD6	LMTK2_MOUSE	1471	0.000481128	4	4
Q3TYL0	YH010_MOUSE	343	0.000195246	2	2
Q3TYQ9	AOXD_MOUSE	1336	0.0000298	1	1
Q3TZI6	CCNJ_MOUSE	379	0.0000242	1	1
Q3TZW7	BEX6_MOUSE	114	0.000205448	1	1
Q3U0J8	TBD2B_MOUSE	965	0.000134009	1	1
Q3U0M1	TPPC9_MOUSE	1148	0.0000777	1	1
Q3U0P1	PALB2_MOUSE	1104	0.0000784	1	1
Q3U108	ARI5A_MOUSE	590	0.000259323	1	1
Q3U129	B3GNL_MOUSE	357	0.00000608	1	1
Q3U132	TESP1_MOUSE	458	0.0000159	1	1
Q3U1D9	CD047_MOUSE	316	0.000292455	1	1
Q3U1J1	TFPT_MOUSE	259	0.0000284	1	1
Q3U2K0	F193B_MOUSE	892	0.000257744	1	1
Q3U2K5	KDM4D_MOUSE	510	0.0000335	1	1
Q3U2S4	OTUD5_MOUSE	566	0.000129957	1	1
Q3U2U7	MET17_MOUSE	461	0.0000304	1	1
Q3U3C9	GSE1_MOUSE	1213	0.0000955	2	2
Q3U3D7	T131L_MOUSE	1597	0.000136687	1	1
Q3U3I9	ZN865_MOUSE	1058	0.000482941	2	2
Q3U3V8	XRRA1_MOUSE	786	0.0000354	1	1
Q3U3W5	ANM9_MOUSE	846	0.0000524	1	1
Q3U410	KLH21_MOUSE	597	0.000105042	1	1
Q3U487	HECD3_MOUSE	861	0.0000322	1	1
Q3U515	VWCE_MOUSE	929	0.000183531	1	1
Q3U6B2	GP183_MOUSE	357	0.0000662	1	1
Q3U6N9	CH033_MOUSE	222	0.0000529	1	1
Q3U6Q4	PI3R6_MOUSE	756	0.000153505	2	2
Q3U6U5	GTPB6_MOUSE	514	0.0000108	1	1
Q3U962	CO5A2_MOUSE	1497	0.0000632	1	1
Q3UDE2	TTL12_MOUSE	639	0.000140945	1	1
Q3UDW8	HGNAT_MOUSE	656	0.0000346	1	1
Q3UFB2	BCD1_MOUSE	460	0.000385471	1	1
Q3UFQ8	CARL3_MOUSE	1375	0.0000185	1	1
Q3UGF1	WDR19_MOUSE	1341	0.000462341	2	2
Q3UGM2	NEK10_MOUSE	1111	0.00007	1	1
Q3UGP8	AG10B_MOUSE	474	0.0000282	1	1
Q3UH06	RREB1_MOUSE	1700	0.0000157	1	1
Q3UH53	SDK1_MOUSE	2193	0.001090048	2	7
Q3UH93	PLXD1_MOUSE	1925	0.000135589	2	2
Q3UH99	SHSA6_MOUSE	525	0.0000596	1	1
Q3UHA3	SPTCS_MOUSE	2430	0.000197967	1	3
Q3UHC0	TNR6C_MOUSE	1690	0.000264512	1	1
Q3UHC7	DAB2P_MOUSE	1189	0.0000981	1	1
Q3UHD9	AGAP2_MOUSE	1186	0.000524996	4	4
Q3UHE1	PITM3_MOUSE	974	0.000199357	2	2
Q3UHF7	ZEP2_MOUSE	2430	0.00000991	1	1
Q3UHH1	ZSWM8_MOUSE	1832	0.000185354	1	1
Q3UHI4	TMED8_MOUSE	326	0.000169434	1	1
Q3UHJ0	AAK1_MOUSE	959	0.00046985	5	6
Q3UHK6	TEN4_MOUSE	2771	0.0000155	1	1
Q3UHL1	CAMKV_MOUSE	512	0.001280913	5	5
Q3UHR0	BAHC1_MOUSE	2643	0.000136806	2	2
Q3UHU5	MTCL1_MOUSE	1945	0.0000809	1	2
Q3UHX0	NOL8_MOUSE	1147	0.000430869	4	4
Q3UIA2	RHG17_MOUSE	846	0.000413471	3	6
Q3UIK4	MET14_MOUSE	456	0.0000199	1	1
Q3UIL6	PKHA7_MOUSE	1118	0.0000934	1	1
Q3UJD6	UBP19_MOUSE	1360	0.0000385	1	1
Q3UJU9	RMD3_MOUSE	470	0.000186137	2	2
Q3UKC1	TAXB1_MOUSE	814	0.000098	1	1
Q3UKU1	ELL2_MOUSE	639	0.000017	1	1
Q3ULB5	PAK6_MOUSE	682	0.0000784	1	1
Q3ULF4	SPG7_MOUSE	781	0.0000606	2	2
Q3ULM0	CC106_MOUSE	279	0.000547717	2	3
Q3ULM6	USPL1_MOUSE	1089	0.0000208	1	1
Q3ULW8	PARP3_MOUSE	533	0.000184374	1	1
Q3UMB9	WASC4_MOUSE	1173	0.000502885	3	3
Q3UMT1	PP12C_MOUSE	782	0.000204845	1	1
Q3UMU9	HDGR2_MOUSE	669	0.000115283	1	1
Q3UN02	LCLT1_MOUSE	376	0.00000652	1	1
Q3UN16	GP162_MOUSE	588	0.000151793	1	1
Q3UNH4	GRIN1_MOUSE	932	0.000544196	3	3
Q3UQ28	PXDN_MOUSE	1475	0.000112415	2	2
Q3UQU0	BRD9_MOUSE	596	0.0000669	1	1
Q3URQ0	TEX10_MOUSE	928	0.0000434	1	1
Q3URU2	PEG3_MOUSE	1571	0.0000625	2	2
Q3USH1	INSY2_MOUSE	422	0.0000179	1	1
Q3USH5	SFSWA_MOUSE	945	0.000171585	1	1
Q3USJ8	FCSD2_MOUSE	740	0.00014069	1	1
Q3USZ2	UBFL1_MOUSE	394	0.0000573	1	1
Q3UTQ8	CDKL5_MOUSE	938	0.000068	1	1
Q3UUG6	TBC24_MOUSE	561	0.000112226	2	2
Q3UUJ4	STRAA_MOUSE	431	0.000399819	1	1
Q3UUQ7	PGAP1_MOUSE	922	0.00015024	3	3
Q3UUY6	PROM2_MOUSE	835	0.0000177	1	1
Q3UVC0	KSR2_MOUSE	959	0.0000062	1	1
Q3UVR3	TTBK2_MOUSE	1243	0.000284218	1	1
Q3UVX5	GRM5_MOUSE	1203	0.001120727	5	5
Q3UVY5	PCX4_MOUSE	1174	0.00029514	1	2
Q3UWA6	GUC2C_MOUSE	1072	0.0000995	1	1
Q3UXZ9	KDM5A_MOUSE	1690	0.0000702	3	3
Q3UY34	CSTOS_MOUSE	256	0.0000491	1	1
Q3UY96	CFA74_MOUSE	1578	0.0000629	1	1
Q3UYI5	RGL3_MOUSE	709	0.000468138	1	1
Q3UYK3	TBCD9_MOUSE	1264	0.0000402	2	2
Q3UYV9	NCBP1_MOUSE	790	0.000158244	2	2
Q3UZP0	MALD2_MOUSE	555	0.0000995	2	2
Q3UZY0	SFI1_MOUSE	1216	0.000250236	2	2
Q3V079	BBOF1_MOUSE	533	0.0000972	1	1
Q3V0A6	CB078_MOUSE	857	0.000142328	1	1
Q3V0C5	UBP48_MOUSE	1052	0.0000962	1	1
Q3V0L5	LRC43_MOUSE	667	0.000036	1	1
Q3V0P1	CPXCR_MOUSE	322	0.000036	1	1
Q3V0Q1	DYH12_MOUSE	3086	0.00048933	4	5
Q3V0Y1	P4R3C_MOUSE	813	0.000195311	1	1
Q3V1H3	HPHL1_MOUSE	1159	0.0000261	1	1
Q3V1M1	IGS10_MOUSE	2594	0.000237952	2	2
Q3V1N9	A3LT2_MOUSE	370	0.0000214	1	1
Q3V1U8	ELMD1_MOUSE	326	0.000147943	1	1
Q3V1V3	ESF1_MOUSE	845	0.000297111	2	3
Q3V209	TMUB2_MOUSE	319	0.000173461	1	1
Q3V2G4	SIM31_MOUSE	71	0.0000231	1	1
Q3V384	AFG1L_MOUSE	480	0.00001	1	1
Q3V3F6	MPZL3_MOUSE	237	0.0000148	1	1
Q45HK4	SH21C_MOUSE	132	0.0000479	1	1
Q45VK7	DYHC2_MOUSE	4306	0.000129475	1	1
Q497M3	ABEC4_MOUSE	374	0.0003176	1	2
Q497P3	NUPR2_MOUSE	102	0.0000365	1	1
Q497V5	SRBD1_MOUSE	982	0.000260949	1	1
Q499D0	FOXN3_MOUSE	457	0.0000906	1	1
Q499E0	BRNP3_MOUSE	766	0.0000604	2	2
Q499E4	DZI1L_MOUSE	774	0.000263695	1	1
Q499E5	STOX2_MOUSE	926	0.0000126	1	1
Q4FK66	PR38A_MOUSE	312	0.000238148	2	2
Q4G0F8	UBN1_MOUSE	1135	0.0000109	1	1
Q4KUS2	UN13A_MOUSE	1712	0.0000441	1	1
Q4QRL3	CC88B_MOUSE	1481	0.000107337	1	1
Q4QY64	ATAD5_MOUSE	1826	0.000237924	1	1
Q4U2R1	HERC2_MOUSE	4836	0.0000259	1	1
Q4U4S6	XIRP2_MOUSE	3784	0.000289713	2	2
Q4V9W2	SR1IP_MOUSE	153	0.000209004	4	5
Q4VC17	ATS18_MOUSE	1219	0.0000166	1	1
Q505G4	RTL6_MOUSE	243	0.000159171	1	1
Q50H33	KCTD8_MOUSE	476	0.000341202	2	2
Q50L41	PA24F_MOUSE	855	0.0000964	1	1
Q52KB6	C2CD3_MOUSE	2323	0.0000846	1	1
Q52KI8	SRRM1_MOUSE	946	0.000316384	3	3
Q52KR3	PRUN2_MOUSE	3084	0.000127377	2	2
Q566J8	COQ8B_MOUSE	533	0.0000528	1	1
Q569L8	CENPJ_MOUSE	1344	0.0000535	1	1
Q569Z6	TR150_MOUSE	951	0.0000499	1	1
Q56A07	SCN2B_MOUSE	215	0.000237003	1	1
Q56A08	GPKOW_MOUSE	488	0.000206103	1	1
Q571K4	TAB3_MOUSE	716	0.000122465	1	1
Q58NB6	DHRS9_MOUSE	319	0.0000446	1	1
Q5BKP2	UBP13_MOUSE	858	0.0000187	1	1
Q5BLK4	TUT7_MOUSE	1491	0.0000282	1	1
Q5D1E7	ZC12A_MOUSE	596	0.0000386	1	1
Q5DP50	TEX24_MOUSE	351	0.0000199	1	1
Q5DQR4	STB5L_MOUSE	1185	0.0000652	1	1
Q5DTL9	S4A10_MOUSE	1118	0.001446034	7	9
Q5DTM8	BRE1A_MOUSE	973	0.0000602	1	1
Q5DTT1	NEXMI_MOUSE	1515	0.000341926	2	3
Q5DTT2	PSD1_MOUSE	1024	0.0000815	1	1
Q5DTV4	ZC12C_MOUSE	884	0.000341453	1	1
Q5DTW7	RESF1_MOUSE	1521	0.000347147	1	1
Q5DTX6	JCAD_MOUSE	1320	0.000093	1	1
Q5DTY9	KCD16_MOUSE	427	0.0000192	1	1
Q5DU00	DCDC2_MOUSE	475	0.0000343	1	1
Q5DU02	UBP22_MOUSE	525	0.0000423	1	1
Q5DU05	CE164_MOUSE	1446	0.000602483	1	1
Q5DU09	ZN652_MOUSE	608	0.000434986	1	1
Q5DU14	MYO16_MOUSE	1919	0.000138942	1	1
Q5DU25	IQEC2_MOUSE	1478	0.00037671	2	2
Q5DU37	ZFY26_MOUSE	2529	0.000045	1	1
Q5DW34	EHMT1_MOUSE	1296	0.000245296	2	2
Q5EG47	AAPK1_MOUSE	559	0.000091	1	1
Q5F226	FAT2_MOUSE	4351	0.0000219	1	1
Q5F2E8	TAOK1_MOUSE	1001	0.000144135	3	3
Q5FWH2	UNKL_MOUSE	727	0.00000855	1	1
Q5FWH3	GRHL3_MOUSE	603	0.0000496	1	1
Q5FWH7	S39AC_MOUSE	689	0.0000306	1	1
Q5FWI3	CEIP2_MOUSE	1383	0.0000176	1	1
Q5GFD5	HS3S6_MOUSE	342	0.000885173	1	1
Q5GH66	XKR5_MOUSE	676	0.0000113	1	1
Q5GIG6	TNI3K_MOUSE	834	0.0000411	1	1
Q5HZI2	C2C4C_MOUSE	419	0.000175336	1	1
Q5HZJ0	RNC_MOUSE	1373	0.000182362	2	2
Q5JCS9	B3GN3_MOUSE	372	0.000125674	2	2
Q5K6N0	TM232_MOUSE	675	0.00000776	1	1
Q5KU39	VPS41_MOUSE	853	0.0000513	1	1
Q5NBU5	FBX39_MOUSE	443	0.000130741	1	1
Q5NBX1	COBL_MOUSE	1337	0.000445773	2	3
Q5NCH9	GRM6_MOUSE	871	0.000159096	1	1
Q5NCI0	URGCP_MOUSE	926	0.0000993	2	2
Q5NCR9	NSRP1_MOUSE	542	0.000365022	3	3
Q5NCX5	NEUL4_MOUSE	1563	0.0000659	1	1
Q5ND04	HSF5_MOUSE	624	0.0000165	1	1
Q5PR68	CE112_MOUSE	954	0.000283851	3	3
Q5PR69	CRACD_MOUSE	1207	0.000187731	1	1
Q5QNQ6	OSBP2_MOUSE	908	0.000128163	1	1
Q5QNV8	HEAT9_MOUSE	569	0.0000363	1	1
Q5RI75	RASEF_MOUSE	627	0.0000591	1	1
Q5RJG1	NOL10_MOUSE	687	0.000301309	1	2
Q5RJH2	MCTP2_MOUSE	878	0.000124161	2	2
Q5RJI2	CTL5_MOUSE	710	0.0000401	1	1
Q5RJY2	G2E3_MOUSE	716	0.0000521	1	1
Q5SF07	IF2B2_MOUSE	592	0.000140496	1	1
Q5SFM8	RBM27_MOUSE	1060	0.000424868	4	5
Q5SNZ0	GRDN_MOUSE	1873	0.000118228	1	1
Q5SPL2	PHF12_MOUSE	1003	0.000155149	1	1
Q5SPW0	VPS54_MOUSE	977	0.000118877	1	1
Q5SQX6	CYFP2_MOUSE	1253	0.000133878	2	2
Q5SS00	ZDBF2_MOUSE	2493	0.0000269	1	1
Q5SSE9	ABCAD_MOUSE	5034	0.000100609	1	1
Q5SSH7	ZZEF1_MOUSE	2924	0.0000447	1	1
Q5SU73	COIL_MOUSE	570	0.0000707	1	1
Q5SUA5	MYO1G_MOUSE	1024	0.000170717	1	1
Q5SUF2	LC7L3_MOUSE	432	0.00076336	4	8
Q5SUS0	FBW10_MOUSE	1030	0.000151494	1	1
Q5SVQ0	KAT7_MOUSE	613	0.000217122	1	1
Q5SVT3	ETAA1_MOUSE	877	0.0000542	1	1
Q5SW19	CLU_MOUSE	1315	0.000146858	2	2
Q5SWP3	NACAD_MOUSE	1504	0.000059	1	1
Q5SWU9	ACACA_MOUSE	2345	0.000144825	1	1
Q5SWW4	MED13_MOUSE	2171	0.0000497	1	1
Q5SX39	MYH4_MOUSE	1939	0.000175799	1	1
Q5SXA9	KIBRA_MOUSE	1104	0.0000167	1	1
Q5SXI5	ZN496_MOUSE	585	0.000194862	2	2
Q5SXY1	CYTSB_MOUSE	1067	0.000145602	1	1
Q5SYD0	MYO1D_MOUSE	1006	0.000121466	2	2
Q5SYL3	K0100_MOUSE	2234	0.000152782	2	2
Q5SZT7	NKAPL_MOUSE	395	0.000407195	3	3
Q5SZV5	K0319_MOUSE	1081	0.0000788	1	1
Q5U3K5	RABL6_MOUSE	725	0.0000205	1	1
Q5U430	UBR3_MOUSE	1889	0.0000264	1	1
Q5U458	DJC11_MOUSE	559	0.000101767	2	2
Q5U462	CDCP1_MOUSE	833	0.0000535	1	1
Q5U4C1	GASP1_MOUSE	1347	0.0000297	1	1
Q5U4C3	SFR19_MOUSE	1256	0.000218116	3	3
Q5UAK0	MIER1_MOUSE	511	0.0000145	1	1
Q5XG71	UTP20_MOUSE	2788	0.00045303	4	4
Q5XG73	ACBD5_MOUSE	508	0.0000485	1	1
Q5XJE5	LEO1_MOUSE	667	0.0000399	1	1
Q5XJV6	LMTK3_MOUSE	1424	0.000912227	6	7
Q60519	SEM5B_MOUSE	1093	0.000120878	1	1
Q60520	SIN3A_MOUSE	1274	0.000735283	2	2
Q60571	CRHBP_MOUSE	322	0.0000585	1	1
Q60597	ODO1_MOUSE	1023	0.00022984	2	2
Q60598	SRC8_MOUSE	546	0.002446446	1	1
Q60625	ICAM5_MOUSE	917	0.000123631	1	1
Q60660	KLRA2_MOUSE	288	0.00003	1	1
Q60668	HNRPD_MOUSE	355	0.000379178	1	1
Q60673	PTPRN_MOUSE	979	0.000246849	1	1
Q60674	NR1D2_MOUSE	576	0.000037	1	1
Q60675	LAMA2_MOUSE	3118	0.000234671	2	2
Q60680	IKKA_MOUSE	745	0.0000549	1	1
Q60692	PSB6_MOUSE	238	0.000153499	1	1
Q60698	SKI_MOUSE	725	0.0000166	1	1
Q60700	M3K12_MOUSE	888	0.0000321	1	1
Q60710	SAMH1_MOUSE	658	0.00000697	1	1
Q60715	P4HA1_MOUSE	534	0.01076381	1	2
Q60738	ZNT1_MOUSE	503	0.0000824	1	1
Q60751	IGF1R_MOUSE	1373	0.0000794	1	1
Q60780	GAS7_MOUSE	421	0.0000757	1	1
Q60821	ZBT17_MOUSE	794	0.0000138	1	1
Q60846	TNR8_MOUSE	498	0.0000677	1	1
Q60847	COCA1_MOUSE	3120	0.000110451	1	1
Q60848	HELLS_MOUSE	821	0.00015216	3	3
Q60857	SC6A4_MOUSE	630	0.000211782	1	1
Q60875	ARHG2_MOUSE	985	0.000161545	2	2
Q60900	ELAV3_MOUSE	367	0.000023	1	1
Q60902	EP15R_MOUSE	907	0.000277154	2	2
Q60930	VDAC2_MOUSE	295	0.002357828	3	6
Q60931	VDAC3_MOUSE	283	0.001722519	5	7
Q60952	CP250_MOUSE	2414	0.000468343	1	3
Q60953	PML_MOUSE	885	0.000402495	2	2
Q60967	PAPS1_MOUSE	624	0.0000243	1	1
Q60976	JERKY_MOUSE	557	0.00008	1	1
Q61001	LAMA5_MOUSE	3718	0.00000943	1	1
Q61024	ASNS_MOUSE	561	0.0000307	1	1
Q61033	LAP2A_MOUSE	693	0.000145776	1	1
Q61035	HARS1_MOUSE	509	0.0000224	1	1
Q61039	HAND2_MOUSE	217	0.0000244	1	1
Q61056	TRPC1_MOUSE	793	0.000153536	1	2
Q61068	U17PA_MOUSE	526	0.0000236	1	1
Q61081	CDC37_MOUSE	379	0.0000501	1	1
Q61083	M3K2_MOUSE	619	0.0000594	1	1
Q61087	LAMB3_MOUSE	1168	0.000717965	3	3
Q61097	KSR1_MOUSE	873	0.000206218	1	1
Q61129	CFAI_MOUSE	603	0.000102671	1	1
Q61137	ASTN1_MOUSE	1302	0.000120077	3	3
Q61139	PCSK7_MOUSE	770	0.0000431	1	1
Q61151	2A5E_MOUSE	467	0.000061	1	1
Q61171	PRDX2_MOUSE	198	0.000697234	3	3
Q61180	SCNNA_MOUSE	699	0.000163193	1	3
Q61188	EZH2_MOUSE	746	0.000412937	1	1
Q61194	P3C2A_MOUSE	1686	0.0000952	1	1
Q61199	NXPH2_MOUSE	261	0.0000998	1	1
Q61210	ARHG1_MOUSE	920	0.0000267	1	1
Q61235	SNTB2_MOUSE	520	0.0000214	1	1
Q61245	COBA1_MOUSE	1804	0.000359672	1	2
Q61249	IGBP1_MOUSE	340	0.000139171	1	1
Q61286	HTF4_MOUSE	706	0.0000606	1	1
Q61290	CAC1E_MOUSE	2272	0.001561312	8	10
Q61313	AP2B_MOUSE	459	0.000304261	1	1
Q61329	ZFHX3_MOUSE	3726	0.00013507	1	1
Q61334	BAP29_MOUSE	240	0.000148002	1	1
Q61361	PGCB_MOUSE	883	0.000127452	1	1
Q61400	CEAMA_MOUSE	265	0.000209009	1	1
Q61423	KCNA4_MOUSE	654	0.000165433	2	2
Q61481	PDE1A_MOUSE	545	0.000228938	1	1
Q61483	DLL1_MOUSE	722	0.0000281	1	1
Q61488	DHH_MOUSE	396	0.000027	1	1
Q61493	REV3L_MOUSE	3122	0.000185027	2	2
Q61495	DSG1A_MOUSE	1057	0.000124048	1	1
Q61527	ERBB4_MOUSE	1308	0.00000543	1	1
Q61543	GSLG1_MOUSE	1175	0.000106006	1	1
Q61548	AP180_MOUSE	901	0.000466291	4	4
Q61575	FOXN1_MOUSE	648	0.00004	1	1
Q61584	FXR1_MOUSE	677	0.000310504	3	3
Q61595	KTN1_MOUSE	1327	0.000282894	3	3
Q61597	CRGC_MOUSE	174	0.0000229	1	1
Q61645	HAIR_MOUSE	1182	0.000128499	1	1
Q61687	ATRX_MOUSE	2476	0.000114094	1	1
Q61699	HS105_MOUSE	858	0.0000411	1	1
Q61739	ITA6_MOUSE	1091	0.0000311	1	1
Q61759	K1B21_MOUSE	261	0.000283633	1	1
Q61768	KINH_MOUSE	963	0.0000612	1	1
Q61771	KIF3B_MOUSE	747	0.000160269	2	2
Q61810	LTBP3_MOUSE	1253	0.0000313	1	1
Q61830	MRC1_MOUSE	1456	0.000224945	1	1
Q61879	MYH10_MOUSE	1976	0.000573172	6	6
Q61884	MNS1_MOUSE	491	0.000147357	1	1
Q61885	MOG_MOUSE	246	0.000199587	1	1
Q61897	KT33B_MOUSE	404	0.0000329	1	1
Q61909	MTG8_MOUSE	577	0.000155161	1	1
Q62009	POSTN_MOUSE	838	0.00022916	2	2
Q62036	CP131_MOUSE	1060	0.000148719	3	3
Q62059	CSPG2_MOUSE	3357	0.0000884	1	1
Q62073	M3K7_MOUSE	579	0.000196439	1	1
Q62095	DDX3Y_MOUSE	658	0.00000829	1	1
Q62108	DLG4_MOUSE	724	0.0000453	1	1
Q62120	JAK2_MOUSE	1129	0.000151006	1	1
Q62130	PTN14_MOUSE	1189	0.0000848	2	2
Q62141	SIN3B_MOUSE	1098	0.0000293	1	1
Q62167	DDX3X_MOUSE	662	0.000109847	1	1
Q62177	SEM3B_MOUSE	748	0.0000648	1	2
Q62205	SCN9A_MOUSE	1984	0.000497896	2	4
Q62209	SYCP1_MOUSE	993	0.0000446	1	1
Q62230	SN_MOUSE	1695	0.0000622	1	1
Q62234	MYOM1_MOUSE	1667	0.0000716	1	1
Q62241	RU1C_MOUSE	159	0.0000961	1	1
Q62245	SOS1_MOUSE	1319	0.0000351	1	1
Q62261	SPTB2_MOUSE	2363	0.005586593	27	29
Q62312	TGFR2_MOUSE	592	0.0000862	1	1
Q62315	JARD2_MOUSE	1234	0.000179145	1	1
Q62361	TRH_MOUSE	256	0.0000712	1	1
Q62376	RU17_MOUSE	448	0.000511673	4	5
Q62381	TLL1_MOUSE	1013	0.000446	2	3
Q62388	ATM_MOUSE	3066	0.0000539	1	1
Q62392	PHLA1_MOUSE	405	0.0000615	1	1
Q62398	CNGA2_MOUSE	664	0.0000523	1	1
Q62407	SPEG_MOUSE	3262	0.000101159	1	1
Q62425	NDUA4_MOUSE	82	0.000244038	1	1
Q62433	NDRG1_MOUSE	394	0.000320235	1	1
Q62448	IF4G2_MOUSE	906	0.000110653	1	1
Q62452	UD19_MOUSE	528	0.000168413	1	1
Q62463	V1AR_MOUSE	423	0.000177485	1	1
Q62504	MINT_MOUSE	3644	0.0000685	2	2
Q62507	COCH_MOUSE	552	0.000544315	1	1
Q62559	IFT52_MOUSE	426	0.0000305	1	1
Q63943	MEF2D_MOUSE	514	0.0000255	1	1
Q63ZW7	INADL_MOUSE	1834	0.0000893	2	2
Q64008	RAB34_MOUSE	259	0.0000902	1	1
Q64096	MCF2L_MOUSE	1149	0.00000835	1	1
Q640M1	UT14A_MOUSE	767	0.000206658	1	1
Q640N1	AEBP1_MOUSE	1128	0.000236496	1	1
Q640P2	ANGL1_MOUSE	490	0.000230808	1	1
Q640Q5	PAN3_MOUSE	837	0.0000466	2	2
Q641K1	CBPC1_MOUSE	1218	0.0000718	1	1
Q641P0	ARP3B_MOUSE	418	0.00000994	1	1
Q64249	NR6A1_MOUSE	495	0.000190288	2	2
Q64264	5HT1A_MOUSE	421	0.000110683	1	1
Q64267	XPA_MOUSE	272	0.0000473	1	1
Q64280	LFTY1_MOUSE	368	0.0000235	1	1
Q64318	ZEB1_MOUSE	1117	0.0000092	1	1
Q64321	ZBT7B_MOUSE	544	0.000102849	1	1
Q64324	STXB2_MOUSE	593	0.00000612	1	1
Q64331	MYO6_MOUSE	1265	0.000417657	5	5
Q64332	SYN2_MOUSE	586	0.0000777	1	1
Q64355	EFS_MOUSE	560	0.0000951	1	1
Q64444	CAH4_MOUSE	305	0.0000454	1	1
Q64481	CP3AG_MOUSE	504	0.000322697	1	1
Q64516	GLPK_MOUSE	559	0.000288315	3	3
Q64519	SDC3_MOUSE	442	0.000256604	1	1
Q64527	WNT8A_MOUSE	354	0.00018067	1	1
Q64676	CGT_MOUSE	541	0.000296621	2	2
Q64691	CAN3_MOUSE	821	0.0000209	1	1
Q64701	RBL1_MOUSE	1063	0.0000172	1	1
Q64702	PLK4_MOUSE	925	0.000188529	2	2
Q64732	FOXB1_MOUSE	325	0.000113762	1	1
Q64G17	AN32C_MOUSE	123	0.000227943	1	1
Q65CL1	CTNA3_MOUSE	895	0.000261332	1	1
Q65Z40	WAPL_MOUSE	1200	0.000121349	2	2
Q66JV7	CH058_MOUSE	365	0.0000176	1	1
Q66JY2	IN80D_MOUSE	1021	0.0000613	1	1
Q66K08	CILP1_MOUSE	1184	0.000379865	3	3
Q673U1	HS3S2_MOUSE	367	0.000366707	1	1
Q67FY2	BCL9L_MOUSE	1494	0.000114399	1	1
Q684R7	FREM1_MOUSE	2191	0.000127771	1	1
Q689Z5	SBNO1_MOUSE	1390	0.0000522	1	1
Q68ED3	PAPD5_MOUSE	633	0.000170376	1	1
Q68EF8	RPGFL_MOUSE	662	0.0000192	1	1
Q68FD5	CLH1_MOUSE	1675	0.001432017	9	11
Q68FD9	K1549_MOUSE	1940	0.0000641	1	2
Q68FE2	ATG9A_MOUSE	551	0.0000784	1	1
Q68FE8	Z280D_MOUSE	974	0.0000109	1	1
Q68FE9	TSH2_MOUSE	1030	0.000263975	2	2
Q68FF0	K1841_MOUSE	718	0.0000403	1	1
Q68FF6	GIT1_MOUSE	770	0.000259669	2	2
Q68FL6	SYMC_MOUSE	902	0.00096358	3	5
Q68FM6	PPR29_MOUSE	823	0.000133655	1	1
Q692V3	TTC41_MOUSE	1318	0.000487728	1	1
Q69Z23	DYH17_MOUSE	4481	0.000233362	1	1
Q69Z26	CNTN4_MOUSE	1026	0.0000609	1	1
Q69Z38	PEAK1_MOUSE	1735	0.00023395	2	2
Q69Z89	RADIL_MOUSE	1099	0.000116388	1	1
Q69Z99	ZN512_MOUSE	562	0.000105743	1	1
Q69ZF7	CNNM4_MOUSE	771	0.0000385	1	1
Q69ZK0	PREX1_MOUSE	1650	0.0000528	2	2
Q69ZK5	KLH14_MOUSE	630	0.0000855	1	1
Q69ZK6	JHD2C_MOUSE	2350	0.000296074	1	1
Q69ZL1	FGD6_MOUSE	1399	0.000150933	1	3
Q69ZR2	HECD1_MOUSE	2618	0.000082	1	3
Q69ZR9	TASOR_MOUSE	1610	0.0000492	2	2
Q69ZT1	FAN1_MOUSE	1020	0.000237642	2	2
Q69ZT9	TBC30_MOUSE	766	0.0000445	1	1
Q69ZU8	ANKR6_MOUSE	712	0.000302828	2	2
Q6A051	ATRN1_MOUSE	1378	0.00015453	1	1
Q6A065	CE170_MOUSE	1588	0.00000782	1	1
Q6A078	CE290_MOUSE	2472	0.000159191	2	2
Q6A085	ZN629_MOUSE	867	0.0000383	1	1
Q6A098	SBP2L_MOUSE	1086	0.0000229	1	1
Q6A0A2	LAR4B_MOUSE	741	0.0000124	1	1
Q6A0D4	RFTN1_MOUSE	554	0.0000219	1	1
Q6A4J8	UBP7_MOUSE	1103	0.0000805	2	2
Q6AW69	CGNL1_MOUSE	1298	0.000082	1	1
Q6AXF6	SIDT1_MOUSE	827	0.0000476	1	1
Q6BCL1	PRAM_MOUSE	675	0.000193592	1	1
Q6DFV6	FN3C1_MOUSE	1356	0.000218337	1	1
Q6DFW4	NOP58_MOUSE	536	0.00000985	1	1
Q6DIA9	FBX27_MOUSE	280	0.000117175	1	1
Q6DIC0	SMCA2_MOUSE	1577	0.0000989	1	1
Q6DID3	SCAF8_MOUSE	1268	0.000166352	3	3
Q6DID7	WLS_MOUSE	541	0.00000428	1	1
Q6DVA0	LEMD2_MOUSE	511	0.0000543	1	1
Q6EJB6	UT14B_MOUSE	756	0.000201129	1	1
Q6GQV7	EDRF1_MOUSE	1239	0.0000703	1	1
Q6GQX6	ANKS6_MOUSE	883	0.0000779	1	1
Q6GYP7	RGPA1_MOUSE	2035	0.000293442	3	3
Q6H1V1	BEST3_MOUSE	669	0.0008025	2	2
Q6IME9	K2C72_MOUSE	520	0.000245607	1	1
Q6JPI3	MD13L_MOUSE	2207	0.0000146	1	1
Q6KAQ7	ZZZ3_MOUSE	910	0.0001155	1	1
Q6KAS7	ZN521_MOUSE	1311	0.0000346	1	1
Q6KCD5	NIPBL_MOUSE	2798	0.0000714	1	1
Q6NS45	CCD66_MOUSE	935	0.000137034	2	2
Q6NS46	RRP5_MOUSE	1862	0.0000604	1	1
Q6NS52	DGKB_MOUSE	802	0.000142506	1	1
Q6NS59	F135A_MOUSE	1506	0.000162294	1	1
Q6NS60	FBX41_MOUSE	873	0.000368368	1	1
Q6NS82	RETR2_MOUSE	541	0.000116023	1	1
Q6NS86	ZN366_MOUSE	746	0.0000246	1	1
Q6NSQ7	LTV1_MOUSE	470	0.000474453	1	2
Q6NSW3	SPKAP_MOUSE	1687	0.0000576	1	1
Q6NV66	ZN646_MOUSE	1788	0.000122436	1	1
Q6NV83	SR140_MOUSE	1029	0.000228907	1	1
Q6NVE8	WDR44_MOUSE	915	0.000383472	1	1
Q6NVF9	CPSF6_MOUSE	551	0.00023105	2	3
Q6NVG1	LPCT4_MOUSE	524	0.000016	1	1
Q6NVG7	GT252_MOUSE	625	0.0000383	1	1
Q6NWW5	KIF24_MOUSE	1356	0.0000368	1	1
Q6NXH2	MANEA_MOUSE	462	0.00060109	1	2
Q6NXH3	GPBP1_MOUSE	473	0.0000864	1	1
Q6NXI6	RPRD2_MOUSE	1469	0.0000294	1	1
Q6NXK7	DPP10_MOUSE	797	0.000109216	1	1
Q6NXW6	RAD17_MOUSE	688	0.000029	1	1
Q6NZC7	S23IP_MOUSE	998	0.001255435	2	6
Q6NZJ6	IF4G1_MOUSE	1600	0.00017109	1	3
Q6NZK5	K1328_MOUSE	612	0.000175395	1	1
Q6NZK8	PTPC1_MOUSE	747	0.000168117	1	1
Q6NZL0	SOGA3_MOUSE	945	0.000797476	6	6
Q6NZP1	ZRAB3_MOUSE	1069	0.0000514	1	1
Q6NZP2	GPBL1_MOUSE	473	0.0000887	1	1
Q6P2K6	P4R3A_MOUSE	820	0.0000355	1	1
Q6P2L6	NSD3_MOUSE	1439	0.000187157	1	1
Q6P3B9	RBFA_MOUSE	350	0.0000345	1	1
Q6P3Y5	Z280C_MOUSE	742	0.0000879	1	1
Q6P4S8	INT1_MOUSE	2195	0.0000897	1	1
Q6P4T2	U520_MOUSE	2136	0.0000438	1	1
Q6P542	ABCF1_MOUSE	837	0.000373656	2	2
Q6P5D3	DHX57_MOUSE	1388	0.0000165	1	1
Q6P5E6	GGA2_MOUSE	603	0.000231071	1	1
Q6P5U7	NWD2_MOUSE	1742	0.000323972	1	1
Q6P5U8	CC148_MOUSE	527	0.0000822	1	1
Q6P7W0	SENP6_MOUSE	1132	0.0000274	1	1
Q6P8W9	HMGB4_MOUSE	181	0.0000157	1	1
Q6P902	TXND2_MOUSE	515	0.0000236	1	1
Q6P9K8	CSKI1_MOUSE	1431	0.000233079	3	3
Q6P9L6	KIF15_MOUSE	1387	0.000121348	2	2
Q6P9P0	SLF2_MOUSE	1278	0.000319718	2	2
Q6P9P6	KIF11_MOUSE	1052	0.00000509	1	1
Q6P9P8	DEN2C_MOUSE	914	0.0000631	1	1
Q6P9Q4	FHOD1_MOUSE	1197	0.000276016	1	1
Q6P9R4	ARHGI_MOUSE	1405	0.000148603	1	1
Q6PAL0	BEND3_MOUSE	825	0.0000837	1	1
Q6PAL1	DRAXI_MOUSE	343	0.000061	1	1
Q6PAL7	AHDC1_MOUSE	1594	0.000332485	1	1
Q6PAV2	HERC4_MOUSE	1057	0.000359665	1	1
Q6PB51	CC117_MOUSE	277	0.0000565	1	1
Q6PB66	LPPRC_MOUSE	1392	0.000244761	2	2
Q6PB70	ANO8_MOUSE	1060	0.0000341	1	1
Q6PCL9	PAPOG_MOUSE	739	0.000307182	1	1
Q6PCN7	HLTF_MOUSE	1003	0.0000743	1	1
Q6PCQ0	IQCE_MOUSE	778	0.000136589	2	2
Q6PCZ4	MAGE1_MOUSE	918	0.0000191	1	1
Q6PD05	ZN821_MOUSE	413	0.000182886	3	4
Q6PD21	SHB_MOUSE	503	0.000180094	1	1
Q6PDC0	RUN3B_MOUSE	408	0.0000642	1	1
Q6PDK2	KMT2D_MOUSE	5588	0.000450949	3	3
Q6PDQ2	CHD4_MOUSE	1915	0.000142504	3	4
Q6PDS3	SARM1_MOUSE	724	0.000023	1	1
Q6PDY0	CC85B_MOUSE	202	0.00000835	1	1
Q6PE13	PRRT3_MOUSE	971	0.000790692	1	1
Q6PE65	GPT2L_MOUSE	482	0.0000235	1	1
Q6PF93	PK3C3_MOUSE	887	0.000144938	1	1
Q6PFR5	TRA2A_MOUSE	281	0.0000348	1	1
Q6PGC7	S35E3_MOUSE	313	0.0000231	1	1
Q6PGG6	GNL3L_MOUSE	577	0.00000834	1	1
Q6PGK7	CHSTA_MOUSE	356	0.0000365	1	1
Q6PGN3	DCLK2_MOUSE	756	0.000169882	1	1
Q6PHN1	CCD57_MOUSE	1016	0.000226933	1	1
Q6PHZ8	KCIP4_MOUSE	250	0.000128072	1	1
Q6PIC6	AT1A3_MOUSE	1013	0.001563551	7	7
Q6PIE5	AT1A2_MOUSE	1020	0.000674881	4	4
Q6PIX5	RHDF1_MOUSE	856	0.000128576	1	1
Q6PNC0	DMXL1_MOUSE	3013	0.0000191	1	1
Q6PZD9	CEBPE_MOUSE	281	0.00000662	1	1
Q6PZE0	MUC19_MOUSE	7524	0.000232948	2	2
Q6Q477	AT2B4_MOUSE	1205	0.000212777	2	2
Q6Q899	DDX58_MOUSE	926	0.000173432	1	1
Q6QD59	SEC20_MOUSE	228	0.0000891	1	1
Q6QI06	RICTR_MOUSE	1708	0.00010339	1	1
Q6R3M4	POLI_MOUSE	717	0.0000567	1	1
Q6RFH4	GCSAM_MOUSE	181	0.000220426	1	1
Q6RI63	F120B_MOUSE	786	0.000222819	2	2
Q6S7F2	E2F7_MOUSE	904	0.0000236	1	1
Q6SJE0	GFRAL_MOUSE	393	0.000098	1	1
Q6TCG2	PAQR9_MOUSE	375	0.0000204	1	1
Q6U7H8	PI5L1_MOUSE	395	0.000174436	1	1
Q6UJY2	SL9C1_MOUSE	1175	0.000017	1	1
Q6URW6	MYH14_MOUSE	2000	0.0000318	1	1
Q6V3W6	DRC7_MOUSE	876	0.000163741	1	1
Q6VNB8	WDFY3_MOUSE	3508	0.000392992	2	3
Q6VNS1	NTRK3_MOUSE	825	0.000113522	1	1
Q6WKZ8	UBR2_MOUSE	1755	0.000136222	1	1
Q6WQJ1	DGLA_MOUSE	1044	0.000497523	4	5
Q6WVG3	KCD12_MOUSE	327	0.000394888	2	2
Q6Y7W8	GGYF2_MOUSE	1291	0.000330575	3	3
Q6ZPE2	MTMR5_MOUSE	1867	0.0000553	1	1
Q6ZPJ3	UBE2O_MOUSE	1288	0.0000541	2	2
Q6ZPK7	LST2_MOUSE	905	0.00010164	1	2
Q6ZPQ6	PITM2_MOUSE	1335	0.001237747	8	8
Q6ZPR1	CFA97_MOUSE	541	0.000369381	4	4
Q6ZPR4	KCNT1_MOUSE	1224	0.0000991	1	1
Q6ZPR6	IBTK_MOUSE	1352	0.0000595	1	1
Q6ZPS2	CRNS1_MOUSE	827	0.0000192	1	1
Q6ZPV2	INO80_MOUSE	1559	0.000431368	4	4
Q6ZPY2	SMG5_MOUSE	1017	0.0000957	1	1
Q6ZQ06	CE162_MOUSE	1403	0.000216934	2	2
Q6ZQ29	TAOK2_MOUSE	1240	0.0000192	1	1
Q6ZQ93	UBP34_MOUSE	3582	0.000178013	2	2
Q6ZQF0	TOPB1_MOUSE	1515	0.0000713	1	1
Q6ZQF7	JADE2_MOUSE	829	0.0000403	1	1
Q6ZQH8	NU188_MOUSE	1759	0.0000772	1	1
Q6ZQK0	CNDD3_MOUSE	1506	0.000624206	1	1
Q6ZWN5	RS9_MOUSE	194	0.000391566	2	3
Q6ZWQ0	SYNE2_MOUSE	6874	0.000257297	3	4
Q6ZWR6	SYNE1_MOUSE	8799	0.000806194	5	5
Q6ZWY8	TYB10_MOUSE	44	0.000202219	1	1
Q70E20	SNED1_MOUSE	1403	0.0000149	1	1
Q70FJ1	AKAP9_MOUSE	3797	0.000437664	2	2
Q70IV5	SYNEM_MOUSE	1561	0.0000441	1	1
Q70KF4	CMYA5_MOUSE	3739	0.000152788	1	1
Q70KY4	FOXO6_MOUSE	559	0.000169384	1	1
Q70UZ7	VWA2_MOUSE	791	0.0000349	1	1
Q711T7	NADE_MOUSE	725	0.000667035	2	2
Q71FD7	FBLI1_MOUSE	375	0.000104622	1	1
Q75N62	GIMA8_MOUSE	688	0.0000768	1	1
Q765H6	MGT5B_MOUSE	792	0.0000169	1	1
Q766D5	B4GN4_MOUSE	1034	0.0000725	1	1
Q76EC5	CHST9_MOUSE	413	0.0000465	1	1
Q76K27	SIAT2_MOUSE	524	0.000159424	1	1
Q76KJ5	RPA34_MOUSE	399	0.0000874	1	1
Q76LL6	FHOD3_MOUSE	1578	0.000202611	2	2
Q78DX7	ROS1_MOUSE	2340	0.0000609	1	1
Q78IK2	ATPMD_MOUSE	58	0.0000852	1	1
Q78PG9	CCD25_MOUSE	208	0.00025925	1	1
Q78PY7	SND1_MOUSE	910	0.000122161	2	2
Q791T5	MTCH1_MOUSE	389	0.00020436	1	1
Q791V5	MTCH2_MOUSE	303	0.001847879	4	4
Q793I8	TIFA_MOUSE	184	0.000092	1	1
Q7M6Y2	SOX11_MOUSE	395	0.000051	1	1
Q7M732	RTL1_MOUSE	1744	0.0000981	1	1
Q7SIG6	ASAP2_MOUSE	958	0.0000547	2	2
Q7TMB8	CYFP1_MOUSE	1253	0.0001118	1	1
Q7TMC8	FCSK_MOUSE	1090	0.000177159	1	1
Q7TME0	PLPR4_MOUSE	766	0.000962145	4	5
Q7TMK6	HOOK2_MOUSE	716	0.00018217	2	2
Q7TMK9	HNRPQ_MOUSE	623	0.000199337	1	1
Q7TMM9	TBB2A_MOUSE	445	0.000110257	1	1
Q7TMQ7	WDR91_MOUSE	748	0.0000436	1	1
Q7TMV3	FAKD5_MOUSE	762	0.0000458	1	1
Q7TMY4	THOC7_MOUSE	204	0.0000707	2	2
Q7TMY8	HUWE1_MOUSE	4377	0.0000697	1	1
Q7TN22	TXD16_MOUSE	820	0.0000581	1	1
Q7TN31	AGGF1_MOUSE	711	0.0000671	1	1
Q7TN37	TRPM4_MOUSE	1213	0.0000685	1	1
Q7TN83	SYT16_MOUSE	639	0.0000401	1	1
Q7TN99	CPEB3_MOUSE	716	0.000126923	1	1
Q7TNB8	SBNO2_MOUSE	1349	0.0000556	1	1
Q7TNC4	LC7L2_MOUSE	392	0.0000471	1	1
Q7TND5	RPF1_MOUSE	349	0.0000425	1	1
Q7TNF8	RIMB1_MOUSE	1846	0.000505922	3	3
Q7TNR6	IGS21_MOUSE	468	0.0000454	1	1
Q7TNR9	ARHG4_MOUSE	484	0.000725676	1	3
Q7TNS7	ASIC4_MOUSE	539	0.0000197	1	1
Q7TPD0	INT3_MOUSE	1041	0.000359187	1	1
Q7TPH6	MYCB2_MOUSE	4749	0.0000821	2	2
Q7TPM5	SACA9_MOUSE	168	0.0000613	1	1
Q7TPR4	ACTN1_MOUSE	892	0.000564322	4	4
Q7TPS5	C2CD5_MOUSE	1016	0.0000969	1	1
Q7TPV4	MBB1A_MOUSE	1344	0.00000767	1	1
Q7TQ65	TMC4_MOUSE	694	0.0000276	1	1
Q7TQ69	TMC3_MOUSE	1130	0.0000092	1	1
Q7TQA3	RDHE2_MOUSE	309	0.000127704	1	1
Q7TQD2	TPPP_MOUSE	218	0.000417468	3	3
Q7TQJ8	WTIP_MOUSE	398	0.000145667	1	1
Q7TS63	ZFAT_MOUSE	1237	0.000262447	1	1
Q7TSC1	PRC2A_MOUSE	2158	0.000262814	3	3
Q7TSC3	NEK5_MOUSE	627	0.0000258	1	1
Q7TSE6	ST38L_MOUSE	464	0.00000706	1	1
Q7TSF4	LR75A_MOUSE	339	0.0000828	1	2
Q7TSG1	CE120_MOUSE	988	0.0000792	1	1
Q7TSG2	CTDP1_MOUSE	960	0.0000627	1	1
Q7TSH2	KPBB_MOUSE	1085	0.000213251	1	1
Q7TSH6	SCAF4_MOUSE	1183	0.0000258	1	1
Q7TSH7	KCNF1_MOUSE	493	0.0000187	1	1
Q7TSI0	ZNF12_MOUSE	686	0.0000727	1	1
Q7TSJ2	MAP6_MOUSE	906	0.001265842	8	10
Q7TSK7	ATL2_MOUSE	957	0.000105395	1	1
Q7TSN6	GP151_MOUSE	422	0.0000482	1	1
Q7TSQ8	PDPR_MOUSE	878	0.000995131	1	1
Q7TSV4	PGM2_MOUSE	620	0.00000838	1	1
Q7TT15	GLT17_MOUSE	598	0.000048	1	1
Q7TT16	IPMK_MOUSE	396	0.000054	1	1
Q7TT28	REXO1_MOUSE	1213	0.000180553	1	1
Q7TT36	AGRA3_MOUSE	1310	0.000112467	1	1
Q7TT37	ELP1_MOUSE	1333	0.000183245	1	1
Q7TT50	MRCKB_MOUSE	1713	0.002575782	2	21
Q7TT79	MCPH1_MOUSE	822	0.000260846	1	1
Q80SU3	ZAR1_MOUSE	361	0.00020613	1	1
Q80SU7	GVIN1_MOUSE	2427	0.0000472	1	1
Q80SY5	PR38B_MOUSE	542	0.000200706	3	3
Q80T14	FRAS1_MOUSE	4010	0.000373703	3	3
Q80T32	AGRD1_MOUSE	903	0.000112377	1	1
Q80T41	GABR2_MOUSE	940	0.000695714	5	5
Q80T62	GP101_MOUSE	511	0.000189287	1	1
Q80T69	RSBN1_MOUSE	795	0.0000203	2	2
Q80T85	DCAF5_MOUSE	946	0.000226947	1	1
Q80TF6	STAR9_MOUSE	4561	0.0000557	1	1
Q80TH2	ERBIN_MOUSE	1402	0.000291295	3	3
Q80TI0	ASTRB_MOUSE	738	0.0000981	1	1
Q80TK0	K1107_MOUSE	1239	0.0000424	1	1
Q80TN5	ZDH17_MOUSE	632	0.000149593	2	2
Q80TN7	NAV3_MOUSE	2359	0.000024	1	1
Q80TP3	UBR5_MOUSE	2792	0.0000452	1	1
Q80TR1	AGRL1_MOUSE	1466	0.000735302	2	2
Q80TS7	DEND_MOUSE	710	0.000148222	1	1
Q80TT2	BAIP3_MOUSE	1134	0.000120947	1	1
Q80TT8	CUL9_MOUSE	1865	0.000573503	4	4
Q80TV8	CLAP1_MOUSE	1535	0.0000665	1	1
Q80TY4	ST18_MOUSE	1045	0.000166968	1	1
Q80TY5	VP13B_MOUSE	3993	0.00024355	1	1
Q80TZ9	RERE_MOUSE	1558	0.000233943	2	2
Q80U16	RIPR2_MOUSE	1078	0.0000217	1	1
Q80U19	DAAM2_MOUSE	1115	0.000650029	3	4
Q80U28	MADD_MOUSE	1577	0.00015733	1	1
Q80U38	KHNYN_MOUSE	671	0.00000532	1	1
Q80U49	C170B_MOUSE	1574	0.000177862	2	2
Q80U58	PUM2_MOUSE	1066	0.0000444	1	1
Q80U59	K0232_MOUSE	1396	0.000156335	2	2
Q80U70	SUZ12_MOUSE	741	0.000107405	1	1
Q80U87	UBP8_MOUSE	1080	0.00047031	3	3
Q80U93	NU214_MOUSE	2085	0.000044	1	1
Q80UE6	WNK4_MOUSE	1222	0.000101655	1	1
Q80UF4	SDCG8_MOUSE	717	0.0000926	1	1
Q80UF7	TCAM1_MOUSE	732	0.0000703	1	1
Q80UG2	PLXA4_MOUSE	1893	0.000116996	1	1
Q80UJ7	RB3GP_MOUSE	981	0.000141428	1	1
Q80UN9	MOD5_MOUSE	467	0.000153988	1	1
Q80UP8	S20A2_MOUSE	656	0.000170089	1	1
Q80UV9	TAF1_MOUSE	1891	0.00020857	2	3
Q80VA5	S3TC2_MOUSE	1289	0.000172751	2	2
Q80VC9	CAMP3_MOUSE	1252	0.000154153	1	1
Q80VH0	BANK1_MOUSE	783	0.000167879	1	1
Q80VK6	ARH38_MOUSE	770	0.000134494	1	1
Q80VM7	ANR24_MOUSE	985	0.0000426	1	1
Q80VR3	ST1C1_MOUSE	304	0.0000787	1	1
Q80VW5	WHRN_MOUSE	918	0.0000337	1	1
Q80VY2	INKA2_MOUSE	300	0.000481791	1	1
Q80W04	TMCC2_MOUSE	706	0.0000332	1	1
Q80W14	PR40B_MOUSE	870	0.0000119	1	1
Q80W93	HYDIN_MOUSE	5154	0.0000766	1	1
Q80WB5	NTAQ1_MOUSE	209	0.000182506	1	1
Q80WE4	KI20B_MOUSE	1774	0.00015735	3	3
Q80WJ6	MRP9_MOUSE	1366	0.000254404	1	1
Q80WJ7	LYRIC_MOUSE	579	0.001043379	6	8
Q80WM3	CPLX4_MOUSE	160	0.000127709	1	1
Q80WP8	GADL1_MOUSE	550	0.0000118	1	1
Q80WQ8	M18BP_MOUSE	998	0.00000739	1	1
Q80WQ9	ZBED4_MOUSE	1168	0.001311111	1	1
Q80WT0	JPH4_MOUSE	628	0.0000813	1	1
Q80WT5	AFTIN_MOUSE	931	0.000878437	1	3
Q80WV7	SRRM3_MOUSE	648	0.0000485	2	2
Q80X32	CE024_MOUSE	188	0.000114692	1	1
Q80X41	VRK1_MOUSE	440	0.000188547	2	3
Q80X45	KISHB_MOUSE	74	0.000160132	1	1
Q80X59	TMC5B_MOUSE	307	0.000180805	2	2
Q80X80	C2C2L_MOUSE	706	0.000149012	2	2
Q80XB4	NRAP_MOUSE	1728	0.0000266	1	1
Q80XC3	US6NL_MOUSE	819	0.000358901	1	1
Q80XC6	NRDE2_MOUSE	1172	0.000441593	2	2
Q80XI3	IF4G3_MOUSE	1579	0.0000936	1	1
Q80XJ3	TTC28_MOUSE	2450	0.000885156	1	4
Q80XL1	CBLC_MOUSE	496	0.0000571	1	1
Q80XP9	WNK3_MOUSE	1757	0.000359744	2	2
Q80XR2	AT2C1_MOUSE	918	0.0000178	1	1
Q80Y17	L2GL1_MOUSE	1036	0.0000838	1	1
Q80Y44	DDX10_MOUSE	875	0.00000452	1	1
Q80Y55	BSDC1_MOUSE	427	0.0000618	1	1
Q80Y56	RBNS5_MOUSE	783	0.0000776	1	1
Q80Y61	BI2L2_MOUSE	522	0.000172112	1	1
Q80Y81	RNZ2_MOUSE	831	0.0000152	1	1
Q80Y86	MK15_MOUSE	549	0.0000862	1	1
Q80YA3	DDHD1_MOUSE	547	0.0000266	1	1
Q80YA9	CNKR2_MOUSE	1032	0.000369085	2	2
Q80YD3	F205C_MOUSE	371	0.000223782	1	1
Q80YE4	LMTK1_MOUSE	1365	0.0000235	1	1
Q80YE7	DAPK1_MOUSE	1442	0.0000517	1	1
Q80YF9	RHG33_MOUSE	1305	0.001277175	1	1
Q80YN3	BCAS1_MOUSE	633	0.000216698	2	2
Q80YP6	ZIK1_MOUSE	463	0.00000822	1	1
Q80YQ8	RMD5A_MOUSE	391	0.000284815	2	2
Q80YR5	SAFB2_MOUSE	991	0.000481201	1	1
Q80YR9	R12BA_MOUSE	836	0.00014019	2	2
Q80YT5	SPT20_MOUSE	790	0.0000813	1	1
Q80YT7	MYOME_MOUSE	2224	0.00000854	1	1
Q80YT9	RBM11_MOUSE	238	0.0000448	1	1
Q80YU0	ABHGB_MOUSE	474	0.0000584	1	1
Q80YW0	CYH4_MOUSE	393	0.000690082	1	2
Q80YX1	TENA_MOUSE	2110	0.000146289	1	1
Q80Z25	OFD1_MOUSE	1017	0.0000522	1	1
Q80Z37	TOPRS_MOUSE	1033	0.000536516	1	1
Q80Z71	TENN_MOUSE	1560	0.000047	1	1
Q80ZA4	PKHL1_MOUSE	4249	0.0000245	1	1
Q80ZF8	AGRB3_MOUSE	1522	0.000372233	2	3
Q80ZI6	LRSM1_MOUSE	727	0.000145585	1	1
Q80ZN9	CX6B2_MOUSE	88	0.000344779	1	1
Q80ZS3	RT26_MOUSE	200	0.0000638	1	1
Q80ZU0	ARL5A_MOUSE	179	0.00000948	1	1
Q80ZU5	CC181_MOUSE	509	0.000243183	3	3
Q80ZV0	RNH2B_MOUSE	308	0.000323823	1	1
Q810A5	K895L_MOUSE	467	0.000161877	1	1
Q810I2	TRI50_MOUSE	483	0.0000237	1	1
Q810J1	PSG22_MOUSE	475	0.00000775	1	1
Q810K9	GXLT2_MOUSE	444	0.0001316	1	1
Q810M1	CF299_MOUSE	233	0.00016371	2	2
Q810T2	CCNB3_MOUSE	1396	0.000112538	1	1
Q810U4	NRCAM_MOUSE	1256	0.000129585	1	1
Q810V0	MPP10_MOUSE	681	0.0000375	1	1
Q810Y8	PRAL7_MOUSE	479	0.0000824	1	1
Q811B3	ATS12_MOUSE	1600	0.0000275	1	1
Q811D0	DLG1_MOUSE	905	0.000249146	1	1
Q811F1	ZBT41_MOUSE	908	0.000198647	1	1
Q811G0	PTHB1_MOUSE	885	0.0000688	1	1
Q811H0	ZBT42_MOUSE	420	0.0000668	1	1
Q811L6	MAST4_MOUSE	2618	0.000217793	1	1
Q811Q9	PCY1B_MOUSE	369	0.0000613	1	1
Q811T9	DISC1_MOUSE	852	0.000290108	2	2
Q811U4	MFN1_MOUSE	741	0.000936962	1	1
Q8BFP9	PDK1_MOUSE	434	0.0000692	1	1
Q8BFR5	EFTU_MOUSE	452	0.0000945	1	1
Q8BFT9	SVOP_MOUSE	548	0.000109267	1	1
Q8BFV2	PCID2_MOUSE	399	0.0000777	1	1
Q8BFY6	PEF1_MOUSE	275	0.0000167	1	1
Q8BFZ9	ERLN2_MOUSE	340	0.00020303	2	2
Q8BG19	TMTC4_MOUSE	741	0.000147829	1	1
Q8BG36	DMRT2_MOUSE	561	0.000124296	1	1
Q8BG51	MIRO1_MOUSE	631	0.000413088	3	4
Q8BG55	GP171_MOUSE	319	0.0000302	1	1
Q8BG67	EFR3A_MOUSE	819	0.0000425	1	1
Q8BG79	C19L2_MOUSE	887	0.000351962	3	3
Q8BG89	ZN365_MOUSE	408	0.0000412	1	1
Q8BGB7	ENOPH_MOUSE	257	0.000578749	2	2
Q8BGC0	HTSF1_MOUSE	757	0.000014	2	2
Q8BGC9	CREG2_MOUSE	288	0.000144732	1	1
Q8BGD9	IF4B_MOUSE	611	0.00025417	2	2
Q8BGE7	TRIM6_MOUSE	488	0.0000546	1	1
Q8BGF6	ELMD2_MOUSE	293	0.00000579	1	1
Q8BGG0	ZNT8_MOUSE	367	0.0000497	1	1
Q8BGI5	PEX26_MOUSE	305	0.000101993	1	1
Q8BGK2	ARHL1_MOUSE	353	0.000168158	1	1
Q8BGK6	YLAT2_MOUSE	515	0.0000186	1	1
Q8BGN3	ENPP6_MOUSE	440	0.000061	1	1
Q8BGQ4	POMT2_MOUSE	820	0.000294161	1	1
Q8BGR2	LRC8D_MOUSE	859	0.0000113	1	1
Q8BGR5	FA53B_MOUSE	422	0.000147881	2	2
Q8BGS0	MAK16_MOUSE	296	0.000013	1	1
Q8BGS1	E41L5_MOUSE	731	0.000134359	2	2
Q8BGS3	ZKSC1_MOUSE	561	0.0000664	1	1
Q8BGS7	CEPT1_MOUSE	416	0.0000539	1	1
Q8BGT5	ALAT2_MOUSE	522	0.0000245	1	1
Q8BGT7	SPF30_MOUSE	238	0.000367126	1	1
Q8BGU5	CCNY_MOUSE	341	0.0000874	1	2
Q8BGV7	BACD1_MOUSE	329	0.00021208	1	1
Q8BGW1	FTO_MOUSE	502	0.000328685	1	1
Q8BGZ3	DCA12_MOUSE	453	0.000113746	1	1
Q8BGZ4	CDC23_MOUSE	597	0.0000716	1	1
Q8BH00	AL8A1_MOUSE	487	0.000270542	1	1
Q8BH04	PCKGM_MOUSE	640	0.000145425	1	1
Q8BH16	FBXL2_MOUSE	423	0.000134819	1	1
Q8BH50	CR025_MOUSE	245	0.000116549	1	1
Q8BH53	CFA69_MOUSE	942	0.000179236	2	3
Q8BH59	CMC1_MOUSE	677	0.001579555	8	8
Q8BH88	DEP1B_MOUSE	529	0.000181033	1	1
Q8BHB0	NOD1_MOUSE	953	0.0000181	2	2
Q8BHB4	WDR3_MOUSE	942	0.0000492	2	2
Q8BHD8	PCMD2_MOUSE	359	0.0000521	1	1
Q8BHE0	PRR11_MOUSE	368	0.000205121	2	2
Q8BHE1	GEMI8_MOUSE	238	0.0000102	1	1
Q8BHJ9	SLU7_MOUSE	585	0.000591191	2	2
Q8BHL5	ELMO2_MOUSE	732	0.000260663	2	2
Q8BHP2	NUTM1_MOUSE	1126	0.0000345	1	1
Q8BHP7	OLM2A_MOUSE	681	0.00000758	1	1
Q8BHR2	ENOX1_MOUSE	643	0.000108232	1	1
Q8BHS3	RBM22_MOUSE	420	0.0000494	1	1
Q8BHY3	ANO1_MOUSE	960	0.0000642	1	1
Q8BI06	CEMIP_MOUSE	1361	0.000156722	1	1
Q8BI22	CE128_MOUSE	1102	0.0000741	1	1
Q8BI55	DYRK4_MOUSE	632	0.0000482	1	1
Q8BI84	TGO1_MOUSE	1930	0.000115814	1	1
Q8BIA3	MKX_MOUSE	353	0.0000643	1	1
Q8BID8	FXL14_MOUSE	400	0.000133233	1	1
Q8BIE6	FRM4A_MOUSE	1020	0.000168061	2	2
Q8BIJ6	SYIM_MOUSE	1012	0.000211601	1	2
Q8BIQ8	ZN770_MOUSE	705	0.000130041	1	1
Q8BIV3	RNBP6_MOUSE	1105	0.000259071	1	1
Q8BIW9	CTF18_MOUSE	969	0.00022193	1	1
Q8BIY1	GPTC3_MOUSE	525	0.0000938	1	1
Q8BJ05	ZC3HE_MOUSE	735	0.000117829	1	1
Q8BJ34	MARF1_MOUSE	1730	0.0000377	1	1
Q8BJ73	RSPO4_MOUSE	228	0.000029	1	1
Q8BJD1	ITIH5_MOUSE	952	0.000259365	1	1
Q8BJG4	MOB3C_MOUSE	216	0.0000257	2	2
Q8BJM3	R3HCL_MOUSE	775	0.000145577	1	2
Q8BJQ2	UBP1_MOUSE	784	0.000267804	1	1
Q8BJU9	RF1ML_MOUSE	373	0.0000514	1	1
Q8BJW7	EME1_MOUSE	570	0.0000746	1	1
Q8BK26	FBX44_MOUSE	255	0.0000707	1	1
Q8BK35	NOP53_MOUSE	484	0.000214843	2	2
Q8BK58	HBAP1_MOUSE	483	0.000278435	1	1
Q8BK72	RT27_MOUSE	415	0.0000173	1	1
Q8BKA3	SRRM4_MOUSE	608	0.0000806	4	4
Q8BKE5	FSBP_MOUSE	299	0.0000552	1	1
Q8BKG3	PTK7_MOUSE	1062	0.000137623	1	1
Q8BKI2	TNR6B_MOUSE	1810	0.000430328	1	1
Q8BKJ9	SIR7_MOUSE	402	0.000327882	1	3
Q8BKN5	GCP5_MOUSE	1024	0.000307593	1	1
Q8BKR5	PPR37_MOUSE	712	0.000241654	1	1
Q8BKS9	PUM3_MOUSE	647	0.000391193	1	1
Q8BKT3	GCFC2_MOUSE	769	0.0000432	1	1
Q8BKT6	TSN12_MOUSE	305	0.000467258	1	1
Q8BKX6	SMG1_MOUSE	3658	0.0000817	1	1
Q8BKX7	ZN410_MOUSE	478	0.0000312	1	1
Q8BL43	RASFA_MOUSE	508	0.0000353	1	1
Q8BL66	EEA1_MOUSE	1411	0.00000449	1	1
Q8BL99	DOP1_MOUSE	2399	0.0000338	1	1
Q8BLA1	DLEC1_MOUSE	635	0.000201767	1	1
Q8BLD9	DRD5_MOUSE	478	0.000302364	1	1
Q8BLF2	CDKL3_MOUSE	595	0.000105708	1	1
Q8BLG0	PHF20_MOUSE	1010	0.0000935	3	3
Q8BLH5	TSP50_MOUSE	439	0.0000239	1	1
Q8BLK9	KS6C1_MOUSE	1056	0.000059	2	3
Q8BLM0	KLF8_MOUSE	355	0.0000899	1	1
Q8BLQ0	F124B_MOUSE	456	0.0000103	1	1
Q8BLR9	HIF1N_MOUSE	349	0.0000824	1	1
Q8BLV3	SL9A7_MOUSE	726	0.000253916	2	2
Q8BM75	ARI5B_MOUSE	1188	0.000185048	1	1
Q8BMB0	EMSY_MOUSE	1264	0.000103126	1	1
Q8BMD2	DZIP1_MOUSE	852	0.0000986	1	1
Q8BMJ2	SYLC_MOUSE	1178	0.00020172	1	1
Q8BMK4	CKAP4_MOUSE	575	0.000530116	4	4
Q8BML1	MICA2_MOUSE	960	0.000152207	1	1
Q8BMP6	GCP60_MOUSE	525	0.000133237	2	4
Q8BMQ8	MON1B_MOUSE	553	0.0000588	1	1
Q8BN58	RHG28_MOUSE	729	0.000128583	1	1
Q8BN82	S17A5_MOUSE	495	0.0000826	1	1
Q8BNL5	KCTD6_MOUSE	237	0.0000671	1	1
Q8BNW9	KBTBB_MOUSE	633	0.000525724	1	1
Q8BP27	SFR1_MOUSE	319	0.0000911	1	1
Q8BP40	PPA6_MOUSE	418	0.00012921	2	2
Q8BP67	RL24_MOUSE	157	0.0000799	1	1
Q8BP74	PSTK_MOUSE	359	0.000118025	1	1
Q8BPI1	KTU_MOUSE	814	0.0000291	1	1
Q8BPK2	ZCHC3_MOUSE	400	0.000225642	1	1
Q8BPM2	M4K5_MOUSE	847	0.0000328	1	1
Q8BPN8	DMXL2_MOUSE	3032	0.0000572	2	2
Q8BPY9	FIGL1_MOUSE	683	0.000367863	1	1
Q8BQ33	TICRR_MOUSE	1889	0.0000911	1	1
Q8BQ86	CHST8_MOUSE	417	0.000180562	1	1
Q8BQB6	SAXO2_MOUSE	394	0.00000789	1	1
Q8BQM4	HEAT3_MOUSE	679	0.0000458	1	1
Q8BQP8	RFIP4_MOUSE	635	0.0000592	1	1
Q8BQZ4	RLGPB_MOUSE	1484	0.00040619	2	2
Q8BRB7	KAT6B_MOUSE	1872	0.000457482	3	3
Q8BRC6	CFA91_MOUSE	783	0.000035	1	1
Q8BRG6	KLH24_MOUSE	600	0.000486817	1	1
Q8BRG8	TM209_MOUSE	561	0.000151283	2	3
Q8BRT1	CLAP2_MOUSE	1286	0.000183383	2	2
Q8BRV5	K1671_MOUSE	308	0.000201568	2	2
Q8BS35	ALKMO_MOUSE	447	0.000202214	1	1
Q8BSD5	SHE_MOUSE	492	0.000086	1	1
Q8BSN3	CC151_MOUSE	593	0.000351698	2	2
Q8BSN5	PHF23_MOUSE	401	0.000087	2	2
Q8BSP2	CNDH2_MOUSE	607	0.000196634	2	2
Q8BSV3	BEND7_MOUSE	434	0.000146183	1	1
Q8BT14	CNOT4_MOUSE	575	0.000231617	1	1
Q8BTI8	SRRM2_MOUSE	2703	0.000366844	4	4
Q8BTV2	CPSF7_MOUSE	471	0.000118715	1	1
Q8BTY2	S4A7_MOUSE	1034	0.000277092	3	3
Q8BU14	SEC62_MOUSE	398	0.000107057	1	1
Q8BUB6	UST_MOUSE	407	0.0000399	1	1
Q8BUE7	MUC20_MOUSE	656	0.000138886	1	1
Q8BUK6	HOOK3_MOUSE	718	0.0000346	1	1
Q8BUV3	GEPH_MOUSE	769	0.000094	2	2
Q8BVA5	LDAH_MOUSE	326	0.0000861	2	2
Q8BVD5	MPP7_MOUSE	576	0.0000571	1	1
Q8BVE3	VATH_MOUSE	483	0.000601589	2	3
Q8BVE8	NSD2_MOUSE	1365	0.0000397	1	1
Q8BVH9	METL6_MOUSE	282	0.000467882	1	1
Q8BVI5	STX16_MOUSE	326	0.000164243	2	2
Q8BVM7	FACC1_MOUSE	383	0.0000358	1	1
Q8BVN0	CC122_MOUSE	290	0.0000793	1	1
Q8BVN3	CTSR4_MOUSE	442	0.0000284	1	1
Q8BVP1	TRIML_MOUSE	470	0.00031633	1	1
Q8BW66	S2548_MOUSE	306	0.0000239	1	1
Q8BWA8	ARHGJ_MOUSE	802	0.000143819	1	1
Q8BWC0	TPC2_MOUSE	731	0.000174572	1	1
Q8BWQ1	UD2A3_MOUSE	534	0.000831165	1	2
Q8BWQ5	DCLK3_MOUSE	790	0.0000678	1	1
Q8BWS5	GRIN3_MOUSE	763	0.00148233	2	2
Q8BX02	KANK2_MOUSE	843	0.0000919	1	1
Q8BX46	SKOR1_MOUSE	964	0.0000734	1	1
[truncated: 1,608 more rows]
