# Supplementary material for: Isolation and Characterization of Multi-Protein Complexes Enriched in the K-Cl Co-transporter 2 From Brain Plasma Membranes
Source: Front Mol Neurosci. 2020 Oct 22;13:563091. doi: 10.3389/fnmol.2020.563091 (PMC7643010; doi:10.3389/fnmol.2020.563091)
Supplement: Supplementary file 16 [file Data_Sheet_14.CSV]

Accession Number	Protein Name	Molecular Weight	Spectral Index	Unique Peptides	Number of Spectra		Accession number	Protein Name	Molecular Weight	Spectral Index	Unique Peptides	Number of Spectra		Accession Number	Protein Name	Molecular Weight	Spectral Index	Unique Peptides	Number of Spectra		Accession Number	Protein Name	Molecular Weight	Spectral Index	Unique Peptides	Number of Spectra
A0A087WPF7	AUTS2_MOUSE	1261	0.000056	1	1		A0A140LI88	ANR31_MOUSE	1857	0.000737269	2	2		A0A087WPF7	AUTS2_MOUSE	1261	0.00010951	3	3		A0A087WPF7	AUTS2_MOUSE	1261	0.0000121	1	1
A0A0B4J1N3	GP15L_MOUSE	78	0.000163614	1	1		A0A140LIT1	CC194_MOUSE	234	0.000264665	1	1		A0A0A6YXX9	CTSEL_MOUSE	775	0.0000688	1	1		A0A0M3U1B0	SYC2L_MOUSE	842	0.0003081	1	1
A0A0M3U1B0	SYC2L_MOUSE	842	0.000153438	2	2		A2A3V1	AK17B_MOUSE	959	0.0000222	1	1		A0A0M3U1B0	SYC2L_MOUSE	842	0.0000501	1	1		A0A140LI88	ANR31_MOUSE	1857	0.000187049	1	1
A0JLY1	CC173_MOUSE	547	0.000213225	1	1		A2A432	CUL4B_MOUSE	970	0.0000325	1	1		A0A286YDK6	PERC1_MOUSE	273	0.000191112	1	1		A0AUP1	CC112_MOUSE	442	0.000622187	2	2
A0JNT9	BICL1_MOUSE	577	0.0000176	1	1		A2A4P0	DHX8_MOUSE	1244	0.000134908	3	3		A0JLY1	CC173_MOUSE	547	0.0000447	1	1		A0JLY1	CC173_MOUSE	547	0.000348318	2	2
A1L0T3	SRB4D_MOUSE	586	0.0000681	1	1		A2A5K6	ZN335_MOUSE	1337	0.000437669	3	3		A0JP43	EFCB5_MOUSE	1406	0.000241905	2	2		A0JP43	EFCB5_MOUSE	1406	0.000173642	2	2
A1L314	MPEG1_MOUSE	713	0.00033625	1	1		A2A5N8	LMBL1_MOUSE	826	0.000115277	1	1		A1KXC4	FAIM3_MOUSE	422	0.0000427	1	1		A1A535	MELT_MOUSE	833	0.000573794	1	1
A1L317	K1C24_MOUSE	512	0.000115307	1	1		A2A690	TANC2_MOUSE	1994	0.000111772	1	1		A2A4P0	DHX8_MOUSE	1244	0.000162869	4	4		A1A5B6	TBC25_MOUSE	742	0.000186589	1	1
A2A3V1	AK17B_MOUSE	959	0.00032128	1	1		A2A6A1	GPTC8_MOUSE	1505	0.0000824	1	1		A2A5E6	Z385C_MOUSE	429	0.0000551	1	1		A1KXC4	FAIM3_MOUSE	422	0.00038492	1	1
A2A4P0	DHX8_MOUSE	1244	0.0000572	2	2		A2A6T1	CDR2L_MOUSE	465	0.0000114	1	1		A2A5K6	ZN335_MOUSE	1337	0.000273515	1	1		A1YIY0	FCRL6_MOUSE	268	0.000273135	1	1
A2A5K6	ZN335_MOUSE	1337	0.00016027	2	2		A2A791	ZMYM4_MOUSE	1549	0.0000835	1	1		A2A690	TANC2_MOUSE	1994	0.000229302	1	1		A2A3V1	AK17B_MOUSE	959	0.0000359	1	1
A2A5Z6	SMUF2_MOUSE	748	0.000053	1	1		A2A7V7	CLM6_MOUSE	229	0.000100627	1	1		A2A6A1	GPTC8_MOUSE	1505	0.00014921	3	3		A2A4P0	DHX8_MOUSE	1244	0.000698914	4	4
A2A690	TANC2_MOUSE	1994	0.000221184	1	1		A2A891	CMTA1_MOUSE	1682	0.0000559	2	2		A2A7V7	CLM6_MOUSE	229	0.00010144	1	1		A2A5N8	LMBL1_MOUSE	826	0.00029405	1	1
A2A6A1	GPTC8_MOUSE	1505	0.0000365	1	1		A2A8L5	PTPRF_MOUSE	1898	0.0000257	1	1		A2A863	ITB4_MOUSE	1818	0.0000199	1	1		A2A5Z6	SMUF2_MOUSE	748	0.0000228	1	1
A2A6H3	FBX47_MOUSE	451	0.000311926	1	1		A2A9C3	SZT2_MOUSE	3431	0.0000921	1	1		A2A884	ZEP3_MOUSE	2348	0.000083	1	1		A2A6A1	GPTC8_MOUSE	1505	0.0000227	1	1
A2A761	ZFP69_MOUSE	587	0.0000381	1	1		A2AAJ9	OBSCN_MOUSE	8886	0.000252006	1	1		A2A995	FYB2_MOUSE	729	0.00031266	1	1		A2A791	ZMYM4_MOUSE	1549	0.0000739	1	1
A2A791	ZMYM4_MOUSE	1549	0.000134708	1	1		A2AD83	FRMD7_MOUSE	703	0.00021976	1	1		A2A9F4	KDF1_MOUSE	397	0.000135624	1	1		A2A884	ZEP3_MOUSE	2348	0.0000232	1	1
A2A891	CMTA1_MOUSE	1682	0.0000681	1	1		A2ADU9	AWAT1_MOUSE	328	0.0000106	1	1		A2A9R3	MAGB4_MOUSE	556	0.00019101	1	1		A2A9F4	KDF1_MOUSE	397	0.000204354	1	1
A2A8L1	CHD5_MOUSE	1946	0.0000951	1	1		A2AEY4	MA7D3_MOUSE	876	0.000113767	1	1		A2AAE1	K1109_MOUSE	5005	0.00035088	2	2		A2AAE1	K1109_MOUSE	5005	0.000257092	1	1
A2A9C3	SZT2_MOUSE	3431	0.00002	1	1		A2AF47	DOC11_MOUSE	2073	0.000135338	1	1		A2AAJ9	OBSCN_MOUSE	8886	0.000501323	4	4		A2AAJ9	OBSCN_MOUSE	8886	0.000101235	2	2
A2A9F4	KDF1_MOUSE	397	0.000355819	1	1		A2AG06	MEIOC_MOUSE	965	0.0000873	1	1		A2AAY5	SPD2B_MOUSE	908	0.0000632	1	1		A2AB59	RHG27_MOUSE	869	0.000683952	2	2
A2AAE1	K1109_MOUSE	5005	0.0000552	2	2		A2AG50	MA7D2_MOUSE	781	0.000370565	1	1		A2ABU4	MYOM3_MOUSE	1439	0.0003874	3	3		A2ABU4	MYOM3_MOUSE	1439	0.000403786	1	1
A2AAJ9	OBSCN_MOUSE	8886	0.000674775	4	5		A2AG58	BCLA3_MOUSE	752	0.0000136	1	1		A2AC93	DNAI2_MOUSE	623	0.0000745	1	1		A2AC93	DNAI2_MOUSE	623	0.000101588	1	1
A2AG06	MEIOC_MOUSE	965	0.000123404	1	1		A2AGH6	MED12_MOUSE	2190	0.0000838	1	1		A2ADU8	DG2L6_MOUSE	337	0.000025	1	1		A2AEY4	MA7D3_MOUSE	876	0.000212839	1	1
A2AG50	MA7D2_MOUSE	781	0.0000462	1	1		A2AGL3	RYR3_MOUSE	4863	0.000569646	2	2		A2ADY9	DDI2_MOUSE	399	0.0000854	1	1		A2AF47	DOC11_MOUSE	2073	0.000410709	2	2
A2AG58	BCLA3_MOUSE	752	0.000263925	1	1		A2AGX3	PRD11_MOUSE	565	0.000110412	1	1		A2AEY4	MA7D3_MOUSE	876	0.000103305	1	1		A2AG50	MA7D2_MOUSE	781	0.00032192	3	3
A2AGH6	MED12_MOUSE	2190	0.0000539	1	1		A2AHC3	CAMP1_MOUSE	1581	0.000414825	1	1		A2AF47	DOC11_MOUSE	2073	0.0000792	1	1		A2AGB2	CA087_MOUSE	545	0.0000932	1	1
A2AGL3	RYR3_MOUSE	4863	0.0000983	1	1		A2AHG0	LZTS3_MOUSE	700	0.000116054	1	1		A2AG58	BCLA3_MOUSE	752	0.000262183	2	2		A2AGT5	CKAP5_MOUSE	2032	0.0000483	1	1
A2AGT5	CKAP5_MOUSE	2032	0.000149343	1	1		A2AHJ4	BRWD3_MOUSE	1799	0.0000735	1	1		A2AGT5	CKAP5_MOUSE	2032	0.0000578	2	2		A2AGX3	PRD11_MOUSE	565	0.000265797	1	1
A2AHJ4	BRWD3_MOUSE	1799	0.000323064	2	3		A2AIW0	ENTR1_MOUSE	432	0.0000234	1	1		A2AGX3	PRD11_MOUSE	565	0.000182598	1	1		A2AHG0	LZTS3_MOUSE	700	0.0000204	1	1
A2AI08	TPRN_MOUSE	749	0.0000703	1	1		A2AJK6	CHD7_MOUSE	2986	0.000625781	2	2		A2AHC3	CAMP1_MOUSE	1581	0.000411315	1	2		A2AHL1	ANO3_MOUSE	981	0.000208899	1	1
A2AJA9	AJM1_MOUSE	974	0.000192825	2	2		A2AKB9	DCA10_MOUSE	566	0.000153379	1	1		A2AHJ4	BRWD3_MOUSE	1799	0.0000952	1	1		A2AJ15	MA1B1_MOUSE	658	0.000127586	1	1
A2AJI0	MA7D1_MOUSE	846	0.000028	1	1		A2AKX3	SETX_MOUSE	2646	0.000298024	2	2		A2AIV2	VIR_MOUSE	1811	0.000132935	1	1		A2AJB1	CC183_MOUSE	534	0.000154651	1	1
A2AJK6	CHD7_MOUSE	2986	0.0000122	1	1		A2AL36	CNTRL_MOUSE	2334	0.000164661	1	1		A2AIW0	ENTR1_MOUSE	432	0.0000295	1	1		A2AJI0	MA7D1_MOUSE	846	0.000410999	2	3
A2AJX4	MALR1_MOUSE	2123	0.0000143	1	1		A2ALI5	AJAP1_MOUSE	412	0.000128557	1	1		A2AJA7	AEGP_MOUSE	1228	0.000146784	1	1		A2AJK6	CHD7_MOUSE	2986	0.000238737	1	1
A2AKM2	HACD4_MOUSE	232	0.0000328	1	1		A2ALU4	SHRM2_MOUSE	1481	0.000117861	1	1		A2AJA9	AJM1_MOUSE	974	0.00013158	2	2		A2AJT4	PNISR_MOUSE	805	0.000193014	1	1
A2AKX3	SETX_MOUSE	2646	0.000153996	1	1		A2AMT1	BFSP1_MOUSE	669	0.00000734	1	1		A2AJB1	CC183_MOUSE	534	0.000183256	2	2		A2AJX4	MALR1_MOUSE	2123	0.0000234	1	1
A2AKY4	Z804A_MOUSE	1200	0.0000106	1	1		A2AN08	UBR4_MOUSE	5180	0.000145789	2	2		A2AJI0	MA7D1_MOUSE	846	0.0000162	1	1		A2AKX3	SETX_MOUSE	2646	0.000241191	1	1
A2AL36	CNTRL_MOUSE	2334	0.000376513	4	4		A2ANX9	ZN711_MOUSE	761	0.0000915	1	1		A2AJK6	CHD7_MOUSE	2986	0.000104636	1	1		A2AKY4	Z804A_MOUSE	1200	0.00006	1	1
A2ALS5	RPGP1_MOUSE	663	0.0000923	1	1		A2APB8	TPX2_MOUSE	745	0.003003387	2	3		A2AKB4	FRPD1_MOUSE	1549	0.000257138	1	1		A2AL36	CNTRL_MOUSE	2334	0.000329965	2	2
A2AM05	CNTLN_MOUSE	1397	0.0000191	1	1		A2AQ19	RTF1_MOUSE	715	0.000246629	1	1		A2AKX3	SETX_MOUSE	2646	0.0000834	1	1		A2ALK8	PTN3_MOUSE	913	0.0000881	1	1
A2AN08	UBR4_MOUSE	5180	0.000221798	2	2		A2AQ25	SKT_MOUSE	1946	0.000328994	3	3		A2AL36	CNTRL_MOUSE	2334	0.000171119	1	1		A2ALS5	RPGP1_MOUSE	663	0.000193708	1	1
A2APB8	TPX2_MOUSE	745	0.000206112	1	1		A2AQP0	MYH7B_MOUSE	1941	0.0000705	2	2		A2ALI5	AJAP1_MOUSE	412	0.0000202	1	1		A2AP18	PLCH2_MOUSE	1501	0.001137236	1	1
A2APC3	TTLL9_MOUSE	461	0.000189159	1	1		A2AR02	PPIG_MOUSE	752	0.0000758	1	1		A2ALS5	RPGP1_MOUSE	663	0.000126803	1	1		A2AR02	PPIG_MOUSE	752	0.000301316	3	3
A2APV2	FMNL2_MOUSE	1086	0.000546629	3	3		A2ARZ3	FSIP2_MOUSE	6995	0.000156258	1	1		A2AM05	CNTLN_MOUSE	1397	0.000290718	1	1		A2ARP9	CTSR2_MOUSE	588	0.0000194	1	1
A2APX8	SCN1A_MOUSE	2009	0.000117845	2	2		A2ASI5	SCN3A_MOUSE	1947	0.0000211	1	1		A2AM29	AF9_MOUSE	569	0.000142967	1	1		A2ARS0	ANR63_MOUSE	390	0.0000724	1	1
A2AQP0	MYH7B_MOUSE	1941	0.000128331	1	1		A2ASS6	TITIN_MOUSE	35213	0.003887723	16	22		A2AN08	UBR4_MOUSE	5180	0.000335198	2	2		A2ARZ3	FSIP2_MOUSE	6995	0.000401157	2	2
A2AR02	PPIG_MOUSE	752	0.000165139	1	1		A2AUM9	CE152_MOUSE	1736	0.000171035	1	1		A2ANX9	ZN711_MOUSE	761	0.0000148	1	1		A2ASI5	SCN3A_MOUSE	1947	0.0000426	1	1
A2ARS0	ANR63_MOUSE	390	0.000261978	3	3		A2AVA0	SVEP1_MOUSE	3567	0.000123081	2	2		A2APB8	TPX2_MOUSE	745	0.0000848	1	1		A2ASQ1	AGRIN_MOUSE	1950	0.0000401	1	1
A2ARZ3	FSIP2_MOUSE	6995	0.001765639	5	5		A2AWA9	RBGP1_MOUSE	1064	0.00010673	1	1		A2APC3	TTLL9_MOUSE	461	0.0000679	1	1		A2ASS6	TITIN_MOUSE	35213	0.001468742	14	18
A2ASI5	SCN3A_MOUSE	1947	0.000105309	1	1		A2AX52	CO6A4_MOUSE	2309	0.000349688	1	1		A2APV2	FMNL2_MOUSE	1086	0.0001569	2	2		A2AUM9	CE152_MOUSE	1736	0.000200712	1	1
A2ASS6	TITIN_MOUSE	35213	0.002174266	18	19		A2CG49	KALRN_MOUSE	2964	0.000182793	1	1		A2APX8	SCN1A_MOUSE	2009	0.0000189	1	1		A2AV25	FBCD1_MOUSE	459	0.000109172	2	2
A2ASZ8	SCMC2_MOUSE	469	0.000033	1	1		A2RSX7	TYW5_MOUSE	315	0.000316331	1	2		A2AQ19	RTF1_MOUSE	715	0.000619888	2	2		A2AVQ5	LEXM_MOUSE	414	0.000140211	1	1
A2AUM9	CE152_MOUSE	1736	0.000393252	1	2		A2RTL5	RSRC2_MOUSE	376	0.000320139	1	1		A2AQ25	SKT_MOUSE	1946	0.000193839	2	2		A2AWA9	RBGP1_MOUSE	1064	0.000449461	1	1
A2AUQ7	GTA1L_MOUSE	319	0.000111277	1	1		A2TJV2	PALM3_MOUSE	734	0.00021328	1	1		A2AQH4	BCORL_MOUSE	1781	0.0000538	1	1		A2AWL7	MGAP_MOUSE	3003	0.0000437	1	1
A2AUU0	METL8_MOUSE	281	0.00016322	1	1		A3FIN4	AT8B5_MOUSE	1183	0.0000936	1	1		A2AQP0	MYH7B_MOUSE	1941	0.000115939	1	1		A2AWP8	ARGAL_MOUSE	1280	0.0000265	1	1
A2AVA0	SVEP1_MOUSE	3567	0.0000682	1	1		A3KFM7	CHD6_MOUSE	2711	0.000261638	2	2		A2ARA8	ITA8_MOUSE	1062	0.0000355	1	1		A2BDX4	KCNG1_MOUSE	514	0.000234642	1	1
A2AWL7	MGAP_MOUSE	3003	0.000200766	1	1		A3KFU9	DISP3_MOUSE	1347	0.000454589	2	2		A2ARV4	LRP2_MOUSE	4660	0.000150204	1	1		A2CG49	KALRN_MOUSE	2964	0.0000443	1	1
A2AWP8	ARGAL_MOUSE	1280	0.000134536	1	1		A3KGF9	CCD9B_MOUSE	545	0.00043038	1	1		A2ARZ3	FSIP2_MOUSE	6995	0.000531427	5	5		A2CG63	ARI4B_MOUSE	1314	0.000249667	1	1
A2BDX3	MOCS3_MOUSE	460	0.0000748	1	1		A3KGK3	FR1L4_MOUSE	1992	0.000162708	1	1		A2AS55	ANR16_MOUSE	361	0.000103923	1	1		A2CI98	DYTN_MOUSE	653	0.0000494	1	1
A2CE44	ZXDB_MOUSE	873	0.000244782	1	1		A3KGV1	ODFP2_MOUSE	830	0.0000436	1	1		A2ASI5	SCN3A_MOUSE	1947	0.000189405	2	2		A2RSJ4	UH1BL_MOUSE	1457	0.000129103	1	1
A2CG49	KALRN_MOUSE	2964	0.000226243	2	2		A4Q9E5	TTLL3_MOUSE	927	0.0000458	1	1		A2ASS6	TITIN_MOUSE	35213	0.00546997	21	27		A2RTF1	CTSRB_MOUSE	1109	0.000664442	1	2
A2CI98	DYTN_MOUSE	653	0.00016943	2	4		A4Q9F0	TTLL7_MOUSE	912	0.000252103	1	1		A2ATU0	DHTK1_MOUSE	921	0.000128046	2	3		A2RTL5	RSRC2_MOUSE	376	0.0000361	1	1
A2RSX7	TYW5_MOUSE	315	0.000128934	1	1		A4Q9F4	TTL11_MOUSE	727	0.000200962	1	1		A2AVA0	SVEP1_MOUSE	3567	0.000384207	3	3		A2VDH3	LRC38_MOUSE	298	0.00010407	1	1
A2RSY1	KANL3_MOUSE	903	0.000150731	1	1		A4Q9F6	TTL13_MOUSE	804	0.000435183	1	1		A2AVQ5	LEXM_MOUSE	414	0.0000616	1	1		A3KGF9	CCD9B_MOUSE	545	0.000329493	1	1
A3FIN4	AT8B5_MOUSE	1183	0.000141506	1	1		A6BLY7	K1C28_MOUSE	462	0.000111817	1	1		A2AWL7	MGAP_MOUSE	3003	0.000158285	1	1		A3KGV1	ODFP2_MOUSE	830	0.000267528	2	2
A3KFM7	CHD6_MOUSE	2711	0.000115775	2	2		A6H5X4	PHF11_MOUSE	337	0.000293924	1	1		A2AWP8	ARGAL_MOUSE	1280	0.000620178	2	2		A4Q9E5	TTLL3_MOUSE	927	0.0000591	1	1
A3KGB4	TBC8B_MOUSE	1114	0.000103071	1	1		A6H5Y3	METH_MOUSE	1253	0.000221239	2	2		A2AX52	CO6A4_MOUSE	2309	0.000335212	2	2		A4Q9F1	TTLL8_MOUSE	832	0.0000382	1	1
A3KGF9	CCD9B_MOUSE	545	0.000300605	1	1		A6H5Z3	EXC6B_MOUSE	810	0.000153461	2	2		A2CE44	ZXDB_MOUSE	873	0.000268832	1	1		A4QPC6	BT2A2_MOUSE	514	0.0000814	1	1
A4Q9E4	TTLL2_MOUSE	540	0.0000601	1	1		A6H690	IQCAL_MOUSE	825	0.000224245	1	1		A2CG49	KALRN_MOUSE	2964	0.000314932	3	3		A6H5Y3	METH_MOUSE	1253	0.0000279	1	1
A4Q9F6	TTL13_MOUSE	804	0.000236302	1	1		A6H6A4	LRIQ4_MOUSE	596	0.000157996	1	1		A2CG63	ARI4B_MOUSE	1314	0.000046	1	1		A6H619	PHRF1_MOUSE	1682	0.000141866	2	2
A4QPC6	BT2A2_MOUSE	514	0.0000308	1	1		A6H6A9	RBG1L_MOUSE	815	0.000281697	1	1		A2CI98	DYTN_MOUSE	653	0.000052	1	1		A6H690	IQCAL_MOUSE	825	0.0000262	1	1
A6H619	PHRF1_MOUSE	1682	0.0000413	2	2		A6H8H2	DEN4C_MOUSE	1906	0.000100098	1	1		A2RSQ1	GLBL3_MOUSE	649	0.000146812	1	1		A6H694	LRC63_MOUSE	637	0.0000205	1	1
A6H690	IQCAL_MOUSE	825	0.000539821	2	2		A6PWD2	FHAD1_MOUSE	1420	0.00021383	3	3		A2RTF1	CTSRB_MOUSE	1109	0.000220309	1	1		A6H6E2	MMRN2_MOUSE	943	0.000265538	1	1
A6H694	LRC63_MOUSE	637	0.000128853	1	1		A6X942	SH24B_MOUSE	431	0.000123778	2	2		A2RTL5	RSRC2_MOUSE	376	0.000190912	2	2		A6H8H2	DEN4C_MOUSE	1906	0.000167841	1	1
A6H6A9	RBG1L_MOUSE	815	0.000176203	1	1		A7MCT6	EKI2_MOUSE	385	0.000118914	1	1		A2TJV2	PALM3_MOUSE	734	0.0000506	1	1		A6PWD2	FHAD1_MOUSE	1420	0.000427491	3	3
A6PWD2	FHAD1_MOUSE	1420	0.000022	1	1		A7TZG3	SKIT9_MOUSE	319	0.000182448	1	1		A3FIN4	AT8B5_MOUSE	1183	0.000336759	1	1		A6PWV5	ARI3C_MOUSE	409	0.000104889	1	1
A6X8Z5	RHG31_MOUSE	1425	0.000220048	1	1		A8C756	THADA_MOUSE	1938	0.000104665	1	1		A3KFM7	CHD6_MOUSE	2711	0.000183206	2	2		A6X935	ITIH4_MOUSE	942	0.0000488	1	1
A6X942	SH24B_MOUSE	431	0.00006	1	1		A9Z1V5	VW5B1_MOUSE	1215	0.000115656	1	1		A3KGA4	TCAL7_MOUSE	98	0.000109592	1	1		A7RDN6	RNLS_MOUSE	342	0.00002	1	1
A7KBS4	ZSC4D_MOUSE	506	0.000062	1	1		B1AQ75	KRT36_MOUSE	473	0.0000994	1	1		A3KGK3	FR1L4_MOUSE	1992	0.000163342	2	2		B0V2N1	PTPRS_MOUSE	1907	0.000494464	1	1
A7M7C7	SKOR2_MOUSE	1008	0.0000859	1	1		B1ARD6	SLFN9_MOUSE	910	0.000181913	1	1		A4Q9E4	TTLL2_MOUSE	540	0.000290409	2	2		B1AVY7	KI16B_MOUSE	1312	0.000555651	1	1
A7TZE6	SKIT1_MOUSE	364	0.000297935	1	1		B1AS29	GRIK3_MOUSE	919	0.0000776	1	1		A4Q9E5	TTLL3_MOUSE	927	0.0001627	1	1		B1AWJ5	TMM8B_MOUSE	472	0.0000979	1	1
A7XV04	SKIT7_MOUSE	395	0.0000804	1	1		B1AVY7	KI16B_MOUSE	1312	0.0000348	1	1		A6H584	CO6A5_MOUSE	2640	0.0000612	1	1		B1AY13	UBP24_MOUSE	2617	0.000197882	2	2
A8C756	THADA_MOUSE	1938	0.000292513	1	1		B1AWJ5	TMM8B_MOUSE	472	0.0000797	1	1		A6H5Y1	MPP9_MOUSE	991	0.0000877	1	1		B1AZ99	OTUD3_MOUSE	396	0.0000822	1	1
A8E0Y8	IGSF2_MOUSE	1033	0.000118079	1	1		B1AWL2	ZN462_MOUSE	2495	0.000295321	2	2		A6H5Y3	METH_MOUSE	1253	0.000140872	2	2		B1AZI6	THOC2_MOUSE	1594	0.000858689	2	2
A8Y5H7	S14L1_MOUSE	715	0.00012707	1	1		B1AXH1	NHSL2_MOUSE	1219	0.000216569	1	1		A6H611	MIPEP_MOUSE	711	0.000192834	1	1		B2KG20	KLRI1_MOUSE	248	0.0000855	1	1
B0V2N1	PTPRS_MOUSE	1907	0.000633467	3	3		B1AY10	NFX1_MOUSE	1114	0.000076	1	1		A6H694	LRC63_MOUSE	637	0.000131177	1	1		B2RPV6	MMRN1_MOUSE	1210	0.000457702	1	1
B1AS29	GRIK3_MOUSE	919	0.00028273	3	3		B1AY13	UBP24_MOUSE	2617	0.000364342	2	2		A6H6T1	PRS40_MOUSE	365	0.000226162	1	1		B2RQC2	UBP42_MOUSE	1324	0.0000919	1	1
B1AUE5	PEX10_MOUSE	324	0.0000504	1	1		B1AZI6	THOC2_MOUSE	1594	0.000401875	3	3		A6H8H2	DEN4C_MOUSE	1906	0.000291373	2	2		B2RQC6	PYR1_MOUSE	2225	0.000125708	1	1
B1AWL2	ZN462_MOUSE	2495	0.000289533	4	4		B1B1A0	LMBL4_MOUSE	621	0.00000633	1	1		A6PWV3	IZUM3_MOUSE	263	0.000051	1	1		B2RR83	YTDC2_MOUSE	1445	0.0001413	1	1
B1AXV0	FRS1L_MOUSE	293	0.000431681	1	2		B2KF05	BRPF3_MOUSE	1204	0.0000236	1	1		A6PWV5	ARI3C_MOUSE	409	0.000122953	1	1		B2RRF6	Z518A_MOUSE	1478	0.0000586	1	1
B1AY10	NFX1_MOUSE	1114	0.0000588	2	2		B2KG20	KLRI1_MOUSE	248	0.0000985	1	1		A6X8Z5	RHG31_MOUSE	1425	0.000216602	1	1		B2RSH2	GNAI1_MOUSE	354	0.000291914	2	2
B1AY13	UBP24_MOUSE	2617	0.00044635	1	1		B2RPV6	MMRN1_MOUSE	1210	0.0000876	1	1		A6X942	SH24B_MOUSE	431	0.000380859	2	2		B2RU80	PTPRB_MOUSE	1998	0.0000368	1	1
B1AYB6	MBD5_MOUSE	1498	0.000141505	1	1		B2RQC2	UBP42_MOUSE	1324	0.000494612	4	4		A7KBS4	ZSC4D_MOUSE	506	0.0000467	1	1		B2RUR8	OTU7B_MOUSE	840	0.0000829	1	1
B1AZI6	THOC2_MOUSE	1594	0.000435431	4	4		B2RRE4	Z518B_MOUSE	1077	0.000447435	2	2		A7M7C7	SKOR2_MOUSE	1008	0.0000497	1	1		B2RX14	TUT4_MOUSE	1644	0.0000329	1	1
B1AZP2	DLGP4_MOUSE	992	0.0000692	1	1		B2RRE7	OTUD4_MOUSE	1107	0.000277464	2	3		A7TZE6	SKIT1_MOUSE	364	0.000100066	1	1		B2RXS4	PLXB2_MOUSE	1842	0.0000974	1	1
B1B1A0	LMBL4_MOUSE	621	0.000208126	2	2		B2RRF6	Z518A_MOUSE	1478	0.0000402	1	1		A8VU90	ANKL1_MOUSE	534	0.000129058	1	1		B2RY04	DOCK5_MOUSE	1868	0.0000223	1	1
B2RQC2	UBP42_MOUSE	1324	0.0000178	1	1		B2RU80	PTPRB_MOUSE	1998	0.0001593	1	1		A9JSM3	TM238_MOUSE	176	0.000151409	1	1		B2RY56	RBM25_MOUSE	838	0.000846904	4	5
B2RQL2	STOX1_MOUSE	990	0.000474565	1	1		B2RUR8	OTU7B_MOUSE	840	0.000136593	1	1		A9Q751	PCDP1_MOUSE	836	0.0000163	1	1		B9EJ86	OSBL8_MOUSE	889	0.0000303	1	1
B2RRE7	OTUD4_MOUSE	1107	0.000373038	1	2		B2RW38	CFA58_MOUSE	873	0.0000726	1	1		B0F2B4	NLGN4_MOUSE	945	0.000118075	1	1		B9EKI3	TMF1_MOUSE	1091	0.0001084	1	1
B2RSH2	GNAI1_MOUSE	354	0.0000308	1	1		B2RX88	CSPP1_MOUSE	1205	0.000128595	1	1		B1AQ75	KRT36_MOUSE	473	0.000111807	1	1		B9EKR1	PTPRZ_MOUSE	2312	0.000504511	2	2
B2RW38	CFA58_MOUSE	873	0.0000224	1	1		B2RXC1	TPC11_MOUSE	1133	0.000028	1	1		B1AQJ2	UBP36_MOUSE	1098	0.000689144	3	4		B9EKX1	PTHD4_MOUSE	904	0.000076	1	1
B2RWW0	TAGAP_MOUSE	714	0.000110962	1	1		B2RY56	RBM25_MOUSE	838	0.000561378	1	2		B1ARD8	SLFN8_MOUSE	910	0.000141147	1	1		C6KI89	CTSG2_MOUSE	1145	0.00013403	1	1
B2RX14	TUT4_MOUSE	1644	0.00074444	2	2		B6A8R8	TARM1_MOUSE	288	0.0000641	1	1		B1AUH1	PTPRU_MOUSE	1446	0.0000519	1	1		D2EAC2	ZBED6_MOUSE	980	0.0000107	1	1
B2RX88	CSPP1_MOUSE	1205	0.000695421	4	6		B7ZMP1	XPP3_MOUSE	506	0.000011	1	1		B1AUS7	SSXA1_MOUSE	101	0.000178685	1	1		D3YV10	CCD13_MOUSE	709	0.0000878	1	1
B2RXS4	PLXB2_MOUSE	1842	0.0000233	1	1		B7ZNG0	KIF7_MOUSE	1348	0.000219019	2	2		B1AVY7	KI16B_MOUSE	1312	0.000419069	2	2		D3YWJ0	SLIP_MOUSE	796	0.0000854	1	1
B2RY56	RBM25_MOUSE	838	0.0000353	1	1		B9EJ86	OSBL8_MOUSE	889	0.0000247	1	1		B1AWJ5	TMM8B_MOUSE	472	0.000075	1	1		D3YZU1	SHAN1_MOUSE	2167	0.0000214	1	1
B8JK39	ITA9_MOUSE	1036	0.000144695	1	1		B9EJA2	CTTB2_MOUSE	1648	0.000108074	1	1		B1AWL2	ZN462_MOUSE	2495	0.000144284	1	1		D3YZV8	CCDC8_MOUSE	685	0.000571526	1	1
B9EJ86	OSBL8_MOUSE	889	0.000033	1	1		B9EJV3	GRB1L_MOUSE	1913	0.000017	1	1		B1AWN6	SCN2A_MOUSE	2006	0.000217235	1	1		D3Z2R5	SELN_MOUSE	557	0.001494696	1	1
B9EJA2	CTTB2_MOUSE	1648	0.000256229	2	2		B9EKI3	TMF1_MOUSE	1091	0.000425488	2	2		B1AY13	UBP24_MOUSE	2617	0.000390433	2	2		D3Z6S9	ERIP6_MOUSE	713	0.0000988	1	1
B9EKI3	TMF1_MOUSE	1091	0.0000591	1	1		B9EKR1	PTPRZ_MOUSE	2312	0.000185682	1	1		B1AZP2	DLGP4_MOUSE	992	0.0000164	1	1		D3Z750	MRO2A_MOUSE	1679	0.000051	1	1
B9EKR1	PTPRZ_MOUSE	2312	0.000205803	1	1		C0HKC8	SMK3A_MOUSE	504	0.0000303	1	1		B1B1A0	LMBL4_MOUSE	621	0.000133784	1	1		D3Z7H8	CILP2_MOUSE	1162	0.0000209	1	1
C0LLJ0	IMA8_MOUSE	499	0.0000536	1	1		C0HKD3	F25A4_MOUSE	1308	0.0000991	1	1		B1B213	H60C_MOUSE	197	0.0000189	1	1		E1U8D0	SOGA1_MOUSE	1418	0.00048188	1	1
C4P6S0	SHTAP_MOUSE	806	0.0000766	1	1		C0LLJ0	IMA8_MOUSE	499	0.000234811	1	1		B2KFW1	ZSC20_MOUSE	1030	0.000316068	4	4		E9PV87	TALD3_MOUSE	1520	0.0000386	1	1
C8YR32	LOXH1_MOUSE	2068	0.0000617	2	2		C6KI89	CTSG2_MOUSE	1145	0.000100778	1	1		B2RQC2	UBP42_MOUSE	1324	0.0000195	1	1		E9PVA8	GCN1_MOUSE	2671	0.000331443	3	3
D2EAC2	ZBED6_MOUSE	980	0.0000125	1	1		C8YR32	LOXH1_MOUSE	2068	0.000133836	1	1		B2RRE4	Z518B_MOUSE	1077	0.000122412	2	2		E9PVD1	CCD62_MOUSE	701	0.000184448	1	1
D2J0Y4	CJ090_MOUSE	644	0.000044	1	1		D0G895	ACE3_MOUSE	737	0.00000937	1	1		B2RRF6	Z518A_MOUSE	1478	0.0000826	1	1		E9PVX6	KI67_MOUSE	3177	0.000144246	1	1
D3YV10	CCD13_MOUSE	709	0.000433613	1	1		D0QMC3	MNDAL_MOUSE	538	0.00066321	1	1		B2RS91	RRN3_MOUSE	656	0.0000478	2	2		E9PW05	ZFP54_MOUSE	585	0.0000101	1	1
D3YWJ0	SLIP_MOUSE	796	0.000131034	1	1		D2EAC2	ZBED6_MOUSE	980	0.000014	1	1		B2RSH2	GNAI1_MOUSE	354	0.000107494	1	1		E9PX95	ABCAH_MOUSE	1733	0.0000386	1	1
D3YXS5	KIF28_MOUSE	1028	0.0000552	1	1		D3YU81	RFX8_MOUSE	596	0.000216114	1	1		B2RUJ5	APBA1_MOUSE	842	0.0000384	1	1		E9PYH6	SET1A_MOUSE	1716	0.000121686	1	1
D3Z2R5	SELN_MOUSE	557	0.000152744	1	1		D3YVF0	AKAP5_MOUSE	745	0.000125494	1	1		B2RUP2	UN13D_MOUSE	1085	0.0000119	1	1		E9PYK3	PARP4_MOUSE	1969	0.0000307	1	1
D3Z3K2	CIP1_MOUSE	276	0.0000299	1	1		D3YVL2	CFA70_MOUSE	1141	0.000011	1	1		B2RUR8	OTU7B_MOUSE	840	0.000185419	2	2		E9PYQ0	RS10B_MOUSE	876	0.0000893	1	1
D3Z6Q9	BIN2_MOUSE	489	0.0000116	1	1		D3YXG0	HMCN1_MOUSE	5634	0.000111579	2	2		B2RWS6	EP300_MOUSE	2412	0.0000245	1	1		E9PZJ8	ASCC3_MOUSE	2198	0.0000224	1	1
D3Z750	MRO2A_MOUSE	1679	0.000224304	1	1		D3YXK2	SAFB1_MOUSE	937	0.0000228	1	1		B2RX14	TUT4_MOUSE	1644	0.000346964	2	2		E9PZQ0	RYR1_MOUSE	5035	0.0000399	1	1
D3Z7H8	CILP2_MOUSE	1162	0.000242746	1	2		D3YYI7	RN217_MOUSE	515	0.000228875	1	1		B2RX88	CSPP1_MOUSE	1205	0.000269584	1	1		E9Q0B3	CC080_MOUSE	247	0.000752072	1	1
E5FYH1	TOPZ1_MOUSE	1653	0.000023	1	1		D3YZI9	PGBD5_MOUSE	523	0.0000646	1	1		B2RY04	DOCK5_MOUSE	1868	0.0000542	2	2		E9Q173	BTBDG_MOUSE	522	0.0000512	1	1
E9PY46	IF140_MOUSE	1464	0.000351623	2	2		D3YZP9	CCDC6_MOUSE	469	0.0000186	1	1		B2RY56	RBM25_MOUSE	838	0.00048377	3	3		E9Q1P8	I2BP2_MOUSE	570	0.0000268	1	1
E9PYK3	PARP4_MOUSE	1969	0.0000248	1	1		D3YZU1	SHAN1_MOUSE	2167	0.0000302	1	1		B5TVM2	ILDR2_MOUSE	661	0.0000285	1	1		E9Q2M9	WDFY4_MOUSE	3183	0.0000373	1	1
E9PYQ0	RS10B_MOUSE	876	0.000399349	2	2		D3Z0R2	PPR36_MOUSE	411	0.0000242	1	1		B7ZNG0	KIF7_MOUSE	1348	0.000249245	2	2		E9Q309	CE350_MOUSE	3095	0.000291033	1	1
E9PZ19	TUTLB_MOUSE	1328	0.0000306	1	1		D3Z3C6	ZFAN4_MOUSE	739	0.000108353	1	1		B8JK39	ITA9_MOUSE	1036	0.000034	1	1		E9Q3S4	M3K19_MOUSE	1311	0.000278852	2	2
E9PZJ8	ASCC3_MOUSE	2198	0.0006189	3	3		D3Z4R1	HFM1_MOUSE	1434	0.000291242	2	2		B9EJ80	PDZD8_MOUSE	1147	0.00018446	1	1		E9Q3T6	PRD14_MOUSE	561	0.000154248	1	1
E9PZM4	CHD2_MOUSE	1827	0.000264365	1	1		D3Z6S9	ERIP6_MOUSE	713	0.000305275	2	2		B9EKI3	TMF1_MOUSE	1091	0.0000481	1	1		E9Q414	APOB_MOUSE	4505	0.0000657	1	1
E9PZQ0	RYR1_MOUSE	5035	0.0000733	1	1		D4PHA7	WSCD2_MOUSE	571	0.000124627	1	1		B9EKX1	PTHD4_MOUSE	904	0.0000886	1	1		E9Q4F7	ANR11_MOUSE	2643	0.0000909	2	4
E9PZZ1	PRD13_MOUSE	754	0.0000964	1	1		E9PV86	MCTP1_MOUSE	951	0.000407984	1	1		C4P6S0	SHTAP_MOUSE	806	0.000163885	1	1		E9Q4N7	ARI1B_MOUSE	2244	0.0000217	1	1
E9Q173	BTBDG_MOUSE	522	0.000228501	1	1		E9PVB3	CC175_MOUSE	822	0.000231252	2	2		C8YR32	LOXH1_MOUSE	2068	0.000211416	2	2		E9Q4S1	PDE8B_MOUSE	865	0.0000363	1	1
E9Q1U1	CC171_MOUSE	1324	0.0000413	1	1		E9PVB5	TTC17_MOUSE	1198	0.0000492	1	1		D3YVF0	AKAP5_MOUSE	745	0.0000927	1	1		E9Q555	RN213_MOUSE	5152	0.001703452	2	2
E9Q286	ICE1_MOUSE	2241	0.00000965	1	1		E9PVX6	KI67_MOUSE	3177	0.000170859	2	2		D3YWJ0	SLIP_MOUSE	796	0.000321712	1	1		E9Q557	DESP_MOUSE	2883	0.000606973	6	6
E9Q309	CE350_MOUSE	3095	0.000428214	2	2		E9PXF8	MTMRD_MOUSE	1872	0.0000189	1	1		D3YXK2	SAFB1_MOUSE	937	0.000351742	2	2		E9Q5F9	SETD2_MOUSE	2537	0.0000693	2	2
E9Q3E1	AL3B2_MOUSE	479	0.0000212	1	1		E9PYK3	PARP4_MOUSE	1969	0.0000218	1	1		D3YXS5	KIF28_MOUSE	1028	0.0000477	1	1		E9Q5K9	YTDC1_MOUSE	736	0.00006	2	2
E9Q3S4	M3K19_MOUSE	1311	0.000187849	1	1		E9PZJ8	ASCC3_MOUSE	2198	0.0000857	1	1		D3YYM0	OVOL3_MOUSE	189	0.0000845	1	1		E9Q5M6	CFA44_MOUSE	1843	0.0000198	1	1
E9Q401	RYR2_MOUSE	4966	0.00010612	1	1		E9PZM4	CHD2_MOUSE	1827	0.000232957	3	3		D3YYU8	OBSL1_MOUSE	1804	0.000263148	2	2		E9Q6J5	BD1L1_MOUSE	3032	0.0000632	2	2
E9Q414	APOB_MOUSE	4505	0.00040299	2	2		E9PZQ0	RYR1_MOUSE	5035	0.0000581	1	1		D3YZU1	SHAN1_MOUSE	2167	0.0000163	1	1		E9Q784	ZC3HD_MOUSE	1729	0.000611117	3	3
E9Q4F7	ANR11_MOUSE	2643	0.000565129	3	5		E9Q0C6	K1210_MOUSE	1637	0.000358802	2	2		D3Z4R1	HFM1_MOUSE	1434	0.0000624	1	1		E9Q793	JHY_MOUSE	770	0.0000179	1	1
E9Q4J9	AGRF2_MOUSE	644	0.000035	1	1		E9Q173	BTBDG_MOUSE	522	0.0000274	1	1		D3Z750	MRO2A_MOUSE	1679	0.0000737	1	1		E9Q7F2	RN169_MOUSE	694	0.0000236	1	1
E9Q555	RN213_MOUSE	5152	0.001500977	2	2		E9Q2M9	WDFY4_MOUSE	3183	0.000233526	1	1		D3Z7H8	CILP2_MOUSE	1162	0.000137606	1	1		E9Q7X7	NRX2A_MOUSE	1710	0.00019997	1	1
E9Q557	DESP_MOUSE	2883	0.000523331	4	4		E9Q309	CE350_MOUSE	3095	0.0000372	1	1		D3Z7P3	GLSK_MOUSE	674	0.000198248	1	2		E9Q8T2	PRD15_MOUSE	1174	0.000220012	2	2
E9Q5F9	SETD2_MOUSE	2537	0.000330332	3	3		E9Q394	AKP13_MOUSE	2776	0.0000763	1	1		D4PHA7	WSCD2_MOUSE	571	0.000336019	1	1		E9Q9W7	PDZD7_MOUSE	1021	0.000517845	1	1
E9Q5K9	YTDC1_MOUSE	736	0.000284918	3	3		E9Q3L2	PI4KA_MOUSE	2105	0.000617122	3	3		E0CYV9	CD054_MOUSE	1786	0.0000758	1	1		E9QA62	LMOD3_MOUSE	571	0.00015961	1	1
E9Q5L8	GLYL3_MOUSE	290	0.0000286	1	1		E9Q3T6	PRD14_MOUSE	561	0.0000226	1	1		E2JF22	PIEZ1_MOUSE	2547	0.0000769	1	1		F6SEU4	SYGP1_MOUSE	1340	0.00015625	2	3
E9Q5M6	CFA44_MOUSE	1843	0.000032	2	2		E9Q401	RYR2_MOUSE	4966	0.0000622	2	2		E9PV24	FIBA_MOUSE	789	0.0000869	1	1		F6YCR7	RHX13_MOUSE	232	0.0000302	1	1
E9Q634	MYO1E_MOUSE	1107	0.000500074	1	1		E9Q414	APOB_MOUSE	4505	0.000123789	2	2		E9PVA8	GCN1_MOUSE	2671	0.000332153	1	1		F6ZDS4	TPR_MOUSE	2431	0.000756087	1	1
E9Q6J5	BD1L1_MOUSE	3032	0.000218687	4	4		E9Q4F7	ANR11_MOUSE	2643	0.000500358	3	4		E9PVB5	TTC17_MOUSE	1198	0.000054	1	1		F8VPN2	TEX15_MOUSE	2785	0.0000989	1	1
E9Q784	ZC3HD_MOUSE	1729	0.000583586	7	7		E9Q4Z2	ACACB_MOUSE	2448	0.000104752	2	2		E9PVD3	PCD16_MOUSE	3291	0.0000182	1	1		F8VPQ2	ARI4A_MOUSE	1261	0.000169306	1	1
E9Q793	JHY_MOUSE	770	0.000261298	1	1		E9Q555	RN213_MOUSE	5152	0.0014856	2	2		E9PVX6	KI67_MOUSE	3177	0.000569652	4	5		F8VPZ5	ERCC6_MOUSE	1481	0.0000337	1	1
E9Q7F2	RN169_MOUSE	694	0.000137804	2	2		E9Q557	DESP_MOUSE	2883	0.003318497	19	21		E9PX95	ABCAH_MOUSE	1733	0.000111458	1	1		F8VQB6	MYO10_MOUSE	2062	0.000697361	7	8
E9Q8D0	DJC21_MOUSE	531	0.000250033	1	2		E9Q5F9	SETD2_MOUSE	2537	0.000123143	2	2		E9PXF8	MTMRD_MOUSE	1872	0.000546731	3	3		G3UYX5	RGS22_MOUSE	1258	0.000330708	1	1
E9Q8T2	PRD15_MOUSE	1174	0.000762703	2	2		E9Q5K9	YTDC1_MOUSE	736	0.0000863	2	2		E9PY46	IF140_MOUSE	1464	0.000110631	2	2		G3X982	AOXC_MOUSE	1335	0.0000285	1	1
E9Q9K5	TRDN_MOUSE	693	0.000136375	1	1		E9Q5M6	CFA44_MOUSE	1843	0.000239256	2	2		E9PYI1	ZN568_MOUSE	671	0.000136432	1	1		G3XA57	RFIP2_MOUSE	512	0.0000858	2	2
E9Q9R9	DLG5_MOUSE	1921	0.000378961	2	2		E9Q634	MYO1E_MOUSE	1107	0.0000191	1	1		E9PYK3	PARP4_MOUSE	1969	0.000102588	1	1		G5E829	AT2B1_MOUSE	1220	0.000224671	1	1
E9Q9W7	PDZD7_MOUSE	1021	0.0000563	1	1		E9Q743	CF251_MOUSE	1299	0.0000896	1	1		E9PYL2	PRR12_MOUSE	2035	0.0000956	2	2		G5E861	SCLT1_MOUSE	688	0.000055	1	1
E9QAF0	SPT31_MOUSE	1014	0.000250577	2	2		E9Q784	ZC3HD_MOUSE	1729	0.00101272	5	5		E9PYY5	WDR78_MOUSE	807	0.0000867	2	2		G5E869	ZN142_MOUSE	1843	0.0000582	1	1
E9QAG8	ZN431_MOUSE	526	0.000136319	1	1		E9Q793	JHY_MOUSE	770	0.000199866	1	2		E9PZM4	CHD2_MOUSE	1827	0.0000412	1	1		G5E897	PLGT3_MOUSE	503	0.000237311	2	2
E9QAT4	SC16A_MOUSE	2357	0.000415859	1	1		E9Q7D5	ARHG5_MOUSE	1581	0.0000327	1	1		E9PZQ0	RYR1_MOUSE	5035	0.000135988	1	1		G5E8K5	ANK3_MOUSE	1961	0.0000645	1	1
F6SEU4	SYGP1_MOUSE	1340	0.000419419	4	4		E9Q7E2	ARID2_MOUSE	1828	0.000325821	1	1		E9Q1P8	I2BP2_MOUSE	570	0.0000299	1	1		G5E8Z2	TAF4B_MOUSE	850	0.000156335	1	1
F6ZDS4	TPR_MOUSE	2431	0.000261524	2	2		E9Q7F2	RN169_MOUSE	694	0.0000322	1	1		E9Q3C1	C2CD2_MOUSE	696	0.000107582	1	1		J3QMY9	TO6BL_MOUSE	579	0.000409838	2	2
F8VPN2	TEX15_MOUSE	2785	0.000145152	1	1		E9Q7G0	NUMA1_MOUSE	2094	0.0000839	1	1		E9Q414	APOB_MOUSE	4505	0.000145545	1	1		O08532	CA2D1_MOUSE	1103	0.000218151	1	1
F8VPU2	FARP1_MOUSE	1048	0.000106265	1	1		E9Q7R9	CFA43_MOUSE	1682	0.000141247	2	2		E9Q4F7	ANR11_MOUSE	2643	0.001039564	4	5		O08539	BIN1_MOUSE	588	0.00030941	2	2
F8VPZ5	ERCC6_MOUSE	1481	0.0000875	1	1		E9Q8D0	DJC21_MOUSE	531	0.000176376	1	1		E9Q4S1	PDE8B_MOUSE	865	0.000035	1	1		O08542	EFNA4_MOUSE	206	0.000351872	1	1
F8VQB6	MYO10_MOUSE	2062	0.00016049	1	1		E9Q8T7	DYH1_MOUSE	4250	0.000195317	2	2		E9Q555	RN213_MOUSE	5152	0.001676581	2	2		O08550	KMT2B_MOUSE	2713	0.000184301	2	2
G3UVW3	S38A6_MOUSE	457	0.000465462	1	1		E9Q9K5	TRDN_MOUSE	693	0.0000533	1	1		E9Q557	DESP_MOUSE	2883	0.002571222	18	19		O08553	DPYL2_MOUSE	572	0.001192988	5	5
G3UYX5	RGS22_MOUSE	1258	0.000209156	1	1		E9Q9R9	DLG5_MOUSE	1921	0.0000166	1	1		E9Q5F9	SETD2_MOUSE	2537	0.0000156	1	1		O08599	STXB1_MOUSE	594	0.00187168	7	8
G3X8R9	TMIG3_MOUSE	209	0.000130336	1	1		E9QAT4	SC16A_MOUSE	2357	0.000300106	1	1		E9Q5G3	KIF23_MOUSE	953	0.000201515	1	1		O08638	MYH11_MOUSE	1972	0.000217829	2	2
G3X982	AOXC_MOUSE	1335	0.000025	1	1		F6SEU4	SYGP1_MOUSE	1340	0.000370663	4	5		E9Q5K9	YTDC1_MOUSE	736	0.0000214	1	1		O08710	THYG_MOUSE	2766	0.0000605	1	1
G3X9G7	ZN809_MOUSE	402	0.000119264	1	1		F7A4A7	OTOGL_MOUSE	2325	0.0000121	1	1		E9Q5M6	CFA44_MOUSE	1843	0.0000335	1	1		O08717	INHBE_MOUSE	350	0.000308777	1	1
G3X9J0	SI1L3_MOUSE	1776	0.0000328	1	1		F7BJB9	MORC3_MOUSE	942	0.000043	1	1		E9Q6C8	XKR6_MOUSE	638	0.000215889	1	1		O08738	CASP6_MOUSE	276	0.000299027	1	1
G3X9K3	BIG1_MOUSE	1846	0.000130623	1	1		F8VPN2	TEX15_MOUSE	2785	0.0000883	1	1		E9Q6J5	BD1L1_MOUSE	3032	0.000394017	2	2		O08749	DLDH_MOUSE	509	0.000104172	1	1
G3XA57	RFIP2_MOUSE	512	0.001052603	6	8		F8VPZ5	ERCC6_MOUSE	1481	0.0000271	1	1		E9Q735	UBE4A_MOUSE	1028	0.0000868	1	1		O08788	DCTN1_MOUSE	1281	0.0000476	1	1
G5E829	AT2B1_MOUSE	1220	0.000423121	1	2		F8VPZ9	BICRA_MOUSE	1578	0.000058	1	1		E9Q784	ZC3HD_MOUSE	1729	0.000532117	7	7		O08795	GLU2B_MOUSE	521	0.000392843	2	2
G5E861	SCLT1_MOUSE	688	0.001113587	1	2		F8VQB6	MYO10_MOUSE	2062	0.000106934	2	2		E9Q7D5	ARHG5_MOUSE	1581	0.0000435	1	1		O08842	GFRA2_MOUSE	464	0.000160666	1	1
G5E869	ZN142_MOUSE	1843	0.000113423	1	1		G3UZ78	ADGB_MOUSE	1657	0.000100327	1	1		E9Q7G0	NUMA1_MOUSE	2094	0.0000334	1	1		O08858	SSR5_MOUSE	362	0.000117101	1	1
G5E872	RNPL1_MOUSE	720	0.0000281	1	1		G3X912	SPRTN_MOUSE	497	0.000207553	1	1		E9Q8T2	PRD15_MOUSE	1174	0.0000989	1	1		O08915	AIP_MOUSE	330	0.000358552	1	1
G5E8A8	TEKT5_MOUSE	557	0.000201107	1	1		G3X982	AOXC_MOUSE	1335	0.0000903	1	1		E9Q8T7	DYH1_MOUSE	4250	0.0000441	1	1		O08919	NUMBL_MOUSE	604	0.000567272	2	2
G5E8K5	ANK3_MOUSE	1961	0.000356165	1	1		G3X9C2	FBX50_MOUSE	266	0.000179882	1	1		E9Q9R9	DLG5_MOUSE	1921	0.000176097	2	2		O08970	TUFT1_MOUSE	390	0.000877448	2	2
G5E8P0	GCP6_MOUSE	1769	0.000253341	1	1		G3X9K3	BIG1_MOUSE	1846	0.00010303	1	1		E9QA62	LMOD3_MOUSE	571	0.000178075	1	1		O08976	PBAS_MOUSE	174	0.00003	1	1
G5E8P1	BRD1_MOUSE	1058	0.000143086	1	1		G3XA57	RFIP2_MOUSE	512	0.000164194	4	4		F6SEU4	SYGP1_MOUSE	1340	0.000248774	3	3		O08992	SDCB1_MOUSE	299	0.0000123	1	1
J3QMY9	TO6BL_MOUSE	579	0.000208139	1	1		G3XA59	LRC32_MOUSE	663	0.000198548	1	1		F6ZDS4	TPR_MOUSE	2431	0.000197432	2	2		O09167	RL21_MOUSE	160	0.000132267	1	1
J3QPP8	ALKL1_MOUSE	127	0.000156961	1	1		G5E829	AT2B1_MOUSE	1220	0.000266285	1	1		F8VPN2	TEX15_MOUSE	2785	0.00045171	4	4		O35074	PTGIS_MOUSE	501	0.000059	1	1
O08529	CAN2_MOUSE	700	0.0000334	1	1		G5E861	SCLT1_MOUSE	688	0.0000236	1	1		F8VPQ2	ARI4A_MOUSE	1261	0.000168811	1	1		O35082	KLOT_MOUSE	1014	0.000269731	1	3
O08530	S1PR1_MOUSE	382	0.000125802	1	2		G5E869	ZN142_MOUSE	1843	0.000265491	1	1		F8VQB6	MYO10_MOUSE	2062	0.000588786	3	3		O35126	ATN1_MOUSE	1175	0.0000411	1	1
O08539	BIN1_MOUSE	588	0.00076086	4	4		G5E8A8	TEKT5_MOUSE	557	0.0000405	1	1		G3UVW3	S38A6_MOUSE	457	0.000125734	1	1		O35129	PHB2_MOUSE	299	0.000361218	2	2
O08550	KMT2B_MOUSE	2713	0.000267518	1	1		G5E8B9	ZBT11_MOUSE	1050	0.0000219	1	1		G3X982	AOXC_MOUSE	1335	0.0000852	2	2		O35134	RPA1_MOUSE	1717	0.0000159	1	1
O08553	DPYL2_MOUSE	572	0.0021317	9	11		G5E8K5	ANK3_MOUSE	1961	0.000386764	2	2		G3X987	GIMA9_MOUSE	291	0.0000908	1	1		O35136	NCAM2_MOUSE	837	0.0000211	1	1
O08599	STXB1_MOUSE	594	0.001824979	9	11		G5E8K6	MOT6_MOUSE	468	0.000247718	1	1		G3XA57	RFIP2_MOUSE	512	0.000110809	3	3		O35137	ALX4_MOUSE	399	0.000519203	1	1
O08601	MTP_MOUSE	894	0.000252203	1	1		L0N7N1	KIF14_MOUSE	1674	0.0000079	1	1		G3XA59	LRC32_MOUSE	663	0.000168667	1	1		O35160	PITX3_MOUSE	302	0.000085	1	1
O08663	MAP2_MOUSE	478	0.000197212	1	1		O08523	TECTA_MOUSE	2155	0.0000482	1	1		G5E829	AT2B1_MOUSE	1220	0.000401296	2	2		O35174	KCNS2_MOUSE	477	0.000311672	2	2
O08692	NGP_MOUSE	167	0.000294703	2	2		O08532	CA2D1_MOUSE	1103	0.000205265	1	1		G5E861	SCLT1_MOUSE	688	0.000389614	3	3		O35219	KCNH2_MOUSE	1162	0.000294185	1	1
O08710	THYG_MOUSE	2766	0.0000305	1	1		O08550	KMT2B_MOUSE	2713	0.000160863	1	1		G5E869	ZN142_MOUSE	1843	0.0000773	1	1		O35239	PTN9_MOUSE	593	0.0000646	1	1
O08715	AKAP1_MOUSE	857	0.0000142	1	1		O08553	DPYL2_MOUSE	572	0.002153129	8	10		G5E870	TRIPC_MOUSE	2025	0.0000546	1	1		O35295	PURB_MOUSE	324	0.000102423	1	1
O08736	CASPC_MOUSE	419	0.0000946	1	1		O08575	EYA2_MOUSE	532	0.000128215	1	1		G5E872	RNPL1_MOUSE	720	0.000217536	1	1		O35309	NMI_MOUSE	314	0.0000416	1	1
O08747	UNC5C_MOUSE	931	0.000163973	1	1		O08584	KLF6_MOUSE	283	0.00017487	1	1		G5E8B9	ZBT11_MOUSE	1050	0.0000412	2	2		O35326	SRSF5_MOUSE	269	0.0001588	3	3
O08749	DLDH_MOUSE	509	0.000197758	2	2		O08599	STXB1_MOUSE	594	0.001305941	6	8		G5E8Z2	TAF4B_MOUSE	850	0.000147043	3	3		O35382	EXOC4_MOUSE	975	0.000017	1	1
O08788	DCTN1_MOUSE	1281	0.000157419	2	2		O08604	RAE1C_MOUSE	253	0.0000359	1	1		J3QMY9	TO6BL_MOUSE	579	0.000115012	1	1		O35400	ST2B1_MOUSE	338	0.000194838	1	1
O08832	GALT4_MOUSE	578	0.0000397	1	1		O08609	MLX_MOUSE	298	0.0000161	1	1		L0N7N1	KIF14_MOUSE	1674	0.0000884	1	1		O35405	PLD3_MOUSE	488	0.000139801	1	1
O08848	RO60_MOUSE	538	0.000262275	2	2		O08638	MYH11_MOUSE	1972	0.0000494	1	1		O08524	TECTB_MOUSE	329	0.0000219	1	1		O35423	SPYA_MOUSE	414	0.000409825	1	1
O08908	P85B_MOUSE	722	0.0000077	1	1		O08650	HYAS3_MOUSE	554	0.000201188	2	2		O08528	HXK2_MOUSE	917	0.0000318	1	1		O35488	S27A2_MOUSE	620	0.0000147	1	1
O08912	GALT1_MOUSE	559	0.000458849	2	2		O08664	BCL7C_MOUSE	217	0.0000141	1	1		O08538	ANGP1_MOUSE	498	0.0000748	1	1		O35492	CLK3_MOUSE	638	0.000496601	1	1
O08917	FLOT1_MOUSE	428	0.0000649	1	1		O08665	SEM3A_MOUSE	772	0.0000245	1	1		O08539	BIN1_MOUSE	588	0.000138661	1	1		O35551	RABE1_MOUSE	862	0.000175243	2	2
O08919	NUMBL_MOUSE	604	0.00018033	2	2		O08696	FOXM1_MOUSE	760	0.000078	1	1		O08550	KMT2B_MOUSE	2713	0.0000536	1	1		O35593	PSDE_MOUSE	310	0.0000551	1	1
O08989	RASM_MOUSE	208	0.000253741	1	1		O08738	CASP6_MOUSE	276	0.000184171	2	2		O08553	DPYL2_MOUSE	572	0.000983288	6	8		O35598	ADA10_MOUSE	749	0.0000385	1	1
O08999	LTBP2_MOUSE	1813	0.0000317	1	1		O08746	MATN2_MOUSE	956	0.000315566	2	2		O08575	EYA2_MOUSE	532	0.0000409	1	1		O35615	FOG1_MOUSE	995	0.0000497	1	1
O09012	PEX5_MOUSE	639	0.000382364	1	1		O08747	UNC5C_MOUSE	931	0.000178953	1	1		O08581	KCNK1_MOUSE	336	0.0000963	1	1		O35621	PMM1_MOUSE	262	0.0000565	1	1
O09039	SH2B3_MOUSE	548	0.00018329	1	1		O08759	UBE3A_MOUSE	870	0.000351838	1	1		O08599	STXB1_MOUSE	594	0.001078453	8	9		O35633	VIAAT_MOUSE	525	0.000145601	1	1
O09043	NAPSA_MOUSE	419	0.000351148	1	1		O08784	TCOF_MOUSE	1320	0.0000145	1	1		O08601	MTP_MOUSE	894	0.0000175	1	1		O35638	STAG2_MOUSE	1231	0.0000815	1	1
O09053	WRN_MOUSE	1401	0.000451962	1	1		O08810	U5S1_MOUSE	971	0.000190037	1	1		O08609	MLX_MOUSE	298	0.000650626	1	1		O35643	AP1B1_MOUSE	943	0.0000576	1	1
O09102	GCM2_MOUSE	504	0.000151433	1	1		O08848	RO60_MOUSE	538	0.000227337	1	1		O08638	MYH11_MOUSE	1972	0.000771149	3	3		O35655	PPE1_MOUSE	650	0.000483017	1	1
O09130	NF2IP_MOUSE	412	0.0000286	1	1		O08852	PKD1_MOUSE	4293	0.000431308	1	1		O08663	MAP2_MOUSE	478	0.00000688	1	1		O35684	NEUS_MOUSE	410	0.0000503	1	1
O09174	AMACR_MOUSE	381	0.0000267	1	1		O08999	LTBP2_MOUSE	1813	0.000714079	1	1		O08672	KIFC2_MOUSE	792	0.000141348	1	1		O35685	NUDC_MOUSE	332	0.0000847	1	1
O35071	KIF1C_MOUSE	1100	0.000105303	1	1		O09043	NAPSA_MOUSE	419	0.000374143	1	1		O08712	TR11B_MOUSE	401	0.0000176	1	1		O35717	SOCS2_MOUSE	198	0.000132184	1	1
O35098	DPYL4_MOUSE	572	0.000292758	3	3		O09110	MP2K3_MOUSE	347	0.000405469	1	1		O08715	AKAP1_MOUSE	857	0.000118892	1	1		O35737	HNRH1_MOUSE	449	0.0000936	1	1
O35126	ATN1_MOUSE	1175	0.000302699	1	1		O09112	DUS8_MOUSE	663	0.000181948	1	1		O08746	MATN2_MOUSE	956	0.000209551	2	2		O35904	PK3CD_MOUSE	1043	0.0000363	2	2
O35129	PHB2_MOUSE	299	0.00043774	4	4		O09113	OTP_MOUSE	325	0.000773893	1	1		O08747	UNC5C_MOUSE	931	0.0000303	1	1		O35973	PER1_MOUSE	1291	0.0000477	1	1
O35134	RPA1_MOUSE	1717	0.000100205	1	1		O09118	NET1_MOUSE	604	0.000238198	2	2		O08750	NFIL3_MOUSE	462	0.000113629	2	2		O54707	KLRD1_MOUSE	179	0.000265884	1	1
O35137	ALX4_MOUSE	399	0.000484424	1	1		O09130	NF2IP_MOUSE	412	0.0000243	1	1		O08786	CCKAR_MOUSE	436	0.0000386	1	1		O54732	MMP15_MOUSE	657	0.001028032	1	1
O35173	KCNS1_MOUSE	497	0.000151553	1	1		O09131	GSTO1_MOUSE	240	0.000145237	1	1		O08789	MNT_MOUSE	591	0.0000629	1	1		O54734	OST48_MOUSE	441	0.0000707	1	1
O35174	KCNS2_MOUSE	477	0.000164492	1	1		O09165	CASQ1_MOUSE	405	0.000216756	1	1		O08808	DIAP1_MOUSE	1255	0.000223306	2	2		O54754	AOXA_MOUSE	1333	0.000489702	1	1
O35250	EXOC7_MOUSE	697	0.000096	1	1		O09172	GSH0_MOUSE	274	0.000412951	1	1		O08810	U5S1_MOUSE	971	0.0000506	1	1		O54827	AT10A_MOUSE	1508	0.000281991	1	1
O35280	CHK1_MOUSE	476	0.0000149	1	1		O35074	PTGIS_MOUSE	501	0.000146131	1	1		O08811	ERCC2_MOUSE	760	0.000194075	1	1		O54829	RGS7_MOUSE	469	0.0000242	1	1
O35316	SC6A6_MOUSE	621	0.000885827	1	1		O35075	VP26C_MOUSE	297	0.0000532	1	1		O08852	PKD1_MOUSE	4293	0.0000721	1	1		O54931	AKAP2_MOUSE	893	0.000196798	2	2
O35379	MRP1_MOUSE	1528	0.0000226	1	1		O35082	KLOT_MOUSE	1014	0.0000111	1	1		O08908	P85B_MOUSE	722	0.0000401	1	1		O54943	PER2_MOUSE	1257	0.0001977	1	1
O35405	PLD3_MOUSE	488	0.000150605	1	1		O35098	DPYL4_MOUSE	572	0.0000417	1	1		O08911	MK12_MOUSE	367	0.000162335	1	1		O54946	DNJB6_MOUSE	365	0.0000356	1	1
O35465	FKBP8_MOUSE	402	0.0000752	2	3		O35111	KCNK3_MOUSE	409	0.000103552	1	1		O08966	S22A1_MOUSE	556	0.000120119	1	1		O54967	ACK1_MOUSE	1055	0.000320024	1	1
O35495	CDK14_MOUSE	469	0.000177175	1	1		O35126	ATN1_MOUSE	1175	0.000298073	1	1		O08969	PHLA2_MOUSE	144	0.0000473	1	1		O54988	SLK_MOUSE	1233	0.000208341	2	2
O35526	STX1A_MOUSE	288	0.00012248	1	1		O35134	RPA1_MOUSE	1717	0.000103712	2	2		O08983	HPS1_MOUSE	704	0.0000361	1	1		O54991	CNTP1_MOUSE	1385	0.0000501	2	2
O35551	RABE1_MOUSE	862	0.000378167	1	1		O35137	ALX4_MOUSE	399	0.00041614	1	1		O08989	RASM_MOUSE	208	0.0000109	1	1		O55029	COPB2_MOUSE	905	0.0000447	1	1
O35594	IFT81_MOUSE	676	0.000321525	2	2		O35143	ATIF1_MOUSE	106	0.0000267	1	1		O08999	LTBP2_MOUSE	1813	0.0000289	1	1		O55106	STRN_MOUSE	780	0.000721397	1	1
O35601	FYB1_MOUSE	819	0.000676945	2	2		O35161	CELR1_MOUSE	3034	0.0000278	1	1		O09009	RFNG_MOUSE	332	0.000122665	1	1		O55143	AT2A2_MOUSE	1044	0.000309822	2	2
O35607	BMPR2_MOUSE	1038	0.000467558	1	1		O35227	ADAM7_MOUSE	789	0.000231824	1	1		O09012	PEX5_MOUSE	639	0.000419425	2	2		O55187	CBX4_MOUSE	551	0.0000152	1	1
O35613	DAXX_MOUSE	739	0.000342053	1	1		O35261	E2F3_MOUSE	457	0.000398472	1	1		O09046	OXLA_MOUSE	630	0.000113632	1	2		O55196	ENAM_MOUSE	1274	0.00052933	1	1
O35615	FOG1_MOUSE	995	0.000166529	1	1		O35305	TNR11_MOUSE	625	0.000411248	1	1		O09113	OTP_MOUSE	325	0.000111392	1	1		O55229	CHKB_MOUSE	394	0.000213453	1	1
O35622	FGF15_MOUSE	218	0.000102716	1	1		O35326	SRSF5_MOUSE	269	0.0000281	1	1		O09118	NET1_MOUSE	604	0.0000785	1	1		O55236	MCE1_MOUSE	597	0.00010594	2	2
O35633	VIAAT_MOUSE	525	0.0000788	1	1		O35350	CAN1_MOUSE	713	0.0000913	2	2		O09130	NF2IP_MOUSE	412	0.00002	1	1		O70145	NCF2_MOUSE	525	0.00024736	1	1
O35643	AP1B1_MOUSE	943	0.000606767	2	2		O35368	IFI3_MOUSE	408	0.0000147	1	1		O09172	GSH0_MOUSE	274	0.0000313	1	1		O70146	TESK1_MOUSE	627	0.0000433	1	1
O35646	CAN6_MOUSE	641	0.0000681	1	1		O35382	EXOC4_MOUSE	975	0.0000934	1	1		O35084	CP27B_MOUSE	507	0.0000613	2	2		O70273	EHF_MOUSE	300	0.00035271	1	1
O35657	NEUR1_MOUSE	409	0.000143376	1	1		O35409	FOLH1_MOUSE	752	0.000043	1	1		O35114	SCRB2_MOUSE	478	0.0000557	1	1		O70281	TPST1_MOUSE	370	0.0000299	1	1
O35685	NUDC_MOUSE	332	0.00034814	1	1		O35468	WNT9B_MOUSE	359	0.0000986	1	1		O35129	PHB2_MOUSE	299	0.0000974	2	2		O70342	NPY5R_MOUSE	466	0.000232902	2	2
O35716	SOCS1_MOUSE	212	0.0000213	1	1		O35495	CDK14_MOUSE	469	0.000151789	1	1		O35136	NCAM2_MOUSE	837	0.0000793	1	1		O70361	PER3_MOUSE	1113	0.000304939	2	2
O35841	API5_MOUSE	504	0.000114615	1	1		O35516	NOTC2_MOUSE	2473	0.000106972	1	1		O35137	ALX4_MOUSE	399	0.000372956	1	1		O70373	XIRP1_MOUSE	1129	0.0000364	1	1
O35927	CTND2_MOUSE	1247	0.000151947	1	1		O35526	STX1A_MOUSE	288	0.0000984	1	1		O35153	BET1L_MOUSE	111	0.000120522	1	1		O70435	PSA3_MOUSE	255	0.000123446	1	1
O35936	ALOX8_MOUSE	677	0.000271875	2	2		O35551	RABE1_MOUSE	862	0.000222556	1	1		O35219	KCNH2_MOUSE	1162	0.0000153	1	1		O70445	BARD1_MOUSE	765	0.000848795	1	2
O54692	ZW10_MOUSE	779	0.000320333	2	2		O35598	ADA10_MOUSE	749	0.00010671	1	1		O35239	PTN9_MOUSE	593	0.0000365	1	1		O70468	MYPC3_MOUSE	1270	0.000034	1	1
O54734	OST48_MOUSE	441	0.000372881	4	4		O35601	FYB1_MOUSE	819	0.0000255	1	1		O35284	BATF_MOUSE	125	0.000327261	1	1		O70472	TM131_MOUSE	1877	0.000550986	2	2
O54743	FOXF2_MOUSE	446	0.000138574	1	1		O35615	FOG1_MOUSE	995	0.000229726	1	1		O35286	DHX15_MOUSE	795	0.000177455	1	1		O70479	BACD2_MOUSE	316	0.000083	1	1
O54754	AOXA_MOUSE	1333	0.00043491	1	1		O35618	MDM4_MOUSE	489	0.0002515	1	1		O35316	SC6A6_MOUSE	621	0.000948389	1	1		O70507	HCN4_MOUSE	1186	0.0000472	1	1
O54819	TFPI1_MOUSE	306	0.0000667	1	1		O35625	AXIN1_MOUSE	863	0.0000168	1	1		O35345	IMA7_MOUSE	536	0.000298689	1	1		O70561	SPR2J_MOUSE	109	0.000168584	1	1
O54824	IL16_MOUSE	1322	0.000102074	1	1		O35627	NR1I3_MOUSE	358	0.000065	1	1		O35350	CAN1_MOUSE	713	0.0000897	2	2		O70571	PDK4_MOUSE	412	0.000197322	1	1
O54827	AT10A_MOUSE	1508	0.000316728	1	1		O35640	ANXA8_MOUSE	327	0.0000713	1	1		O35375	NRP2_MOUSE	931	0.00036763	1	1		O70585	DTNB_MOUSE	659	0.0000281	1	1
O54829	RGS7_MOUSE	469	0.000358299	3	3		O35643	AP1B1_MOUSE	943	0.000374836	1	1		O35382	EXOC4_MOUSE	975	0.000236566	1	1		O88186	GPIX_MOUSE	177	0.00007	1	1
O54834	RHG06_MOUSE	987	0.0000405	1	1		O35668	HAP1_MOUSE	628	0.00014478	1	1		O35400	ST2B1_MOUSE	338	0.0000796	1	1		O88196	TTC3_MOUSE	1979	0.000205008	1	1
O54879	HMGB3_MOUSE	200	0.0000257	1	1		O35691	PININ_MOUSE	725	0.0000658	1	1		O35435	PYRD_MOUSE	395	0.0000292	1	1		O88199	CHST3_MOUSE	472	0.000396878	1	1
O54927	WSB1_MOUSE	421	0.0000673	1	1		O35732	CFLAR_MOUSE	481	0.00007	1	1		O35450	FKBPL_MOUSE	347	0.000250956	1	1		O88342	WDR1_MOUSE	606	0.0000758	1	1
O54931	AKAP2_MOUSE	893	0.0000221	1	1		O35737	HNRH1_MOUSE	449	0.000261582	2	2		O35488	S27A2_MOUSE	620	0.000335549	1	1		O88343	S4A4_MOUSE	1079	0.0000604	1	1
O54988	SLK_MOUSE	1233	0.000248535	1	2		O35914	BNC1_MOUSE	961	0.000441084	2	2		O35491	CLK2_MOUSE	499	0.000181749	1	1		O88410	CXCR3_MOUSE	367	0.0000982	1	1
O55017	CAC1B_MOUSE	2327	0.00016065	2	2		O35973	PER1_MOUSE	1291	0.000017	1	1		O35492	CLK3_MOUSE	638	0.00016959	1	1		O88425	NDK6_MOUSE	189	0.000113054	1	1
O55100	SNG1_MOUSE	234	0.000397646	1	2		O54732	MMP15_MOUSE	657	0.000147954	1	1		O35493	CLK4_MOUSE	481	0.000023	1	1		O88427	CAC1H_MOUSE	2365	0.000146284	1	1
O55131	SEPT7_MOUSE	436	0.0001664	1	1		O54734	OST48_MOUSE	441	0.000325884	4	4		O35516	NOTC2_MOUSE	2473	0.000107552	1	1		O88444	ADCY1_MOUSE	1118	0.000184912	1	1
O55134	PCD12_MOUSE	1180	0.000250944	1	1		O54782	MA2B2_MOUSE	1018	0.0000897	1	1		O35526	STX1A_MOUSE	288	0.0000745	1	1		O88466	ZN106_MOUSE	1888	0.000290413	1	1
O55143	AT2A2_MOUSE	1044	0.00046235	2	3		O54784	DAPK3_MOUSE	448	0.000196315	1	1		O35551	RABE1_MOUSE	862	0.0000222	1	1		O88487	DC1I2_MOUSE	612	0.000272728	1	1
O55188	DMP1_MOUSE	503	0.000150661	1	1		O54829	RGS7_MOUSE	469	0.000202858	2	2		O35565	FGF10_MOUSE	209	0.000230539	1	1		O88495	MTR1L_MOUSE	591	0.000337559	2	2
O55229	CHKB_MOUSE	394	0.001021145	1	1		O54834	RHG06_MOUSE	987	0.000055	1	1		O35594	IFT81_MOUSE	676	0.000466871	2	3		O88509	DNM3B_MOUSE	859	0.0000411	1	1
O70172	PI42A_MOUSE	405	0.0000422	1	1		O54887	TSKS_MOUSE	585	0.000139493	1	1		O35601	FYB1_MOUSE	819	0.000114803	1	1		O88532	ZFR_MOUSE	1074	0.000205344	2	2
O70194	EIF3D_MOUSE	548	0.000162716	1	1		O54905	B3GT2_MOUSE	422	0.0000624	2	2		O35604	NPC1_MOUSE	1277	0.0000188	1	1		O88662	EMP2_MOUSE	172	0.000663041	1	1
O70218	HMX1_MOUSE	332	0.000338836	1	1		O54908	DKK1_MOUSE	272	0.0000239	1	1		O35615	FOG1_MOUSE	995	0.000535985	3	4		O88685	PRS6A_MOUSE	442	0.000051	1	1
O70228	ATP9A_MOUSE	1047	0.0000395	1	1		O54940	BNIP2_MOUSE	326	0.000194318	1	1		O35618	MDM4_MOUSE	489	0.000190005	1	1		O88736	DHB7_MOUSE	334	0.00029657	1	1
O70291	GRK4_MOUSE	574	0.0000284	1	1		O54941	SMCE1_MOUSE	411	0.0000743	1	1		O35625	AXIN1_MOUSE	863	0.000114059	1	1		O88737	BSN_MOUSE	3942	0.001915535	8	9
O70303	CIDEB_MOUSE	219	0.000222368	1	1		O54946	DNJB6_MOUSE	365	0.000104996	2	2		O35639	ANXA3_MOUSE	323	0.000488373	1	1		O88738	BIRC6_MOUSE	4882	0.0000638	1	1
O70337	BIK_MOUSE	150	0.000278712	1	1		O54956	DPOE2_MOUSE	527	0.0000653	1	1		O35643	AP1B1_MOUSE	943	0.0000587	1	1		O88783	FA5_MOUSE	2183	0.000318417	2	2
O70373	XIRP1_MOUSE	1129	0.000295392	2	3		O54965	RNF13_MOUSE	381	0.000045	1	1		O35668	HAP1_MOUSE	628	0.000102208	1	1		O88809	DCX_MOUSE	366	0.0000162	1	1
O70374	MTG8R_MOUSE	594	0.0000327	1	1		O54988	SLK_MOUSE	1233	0.0000763	1	1		O35714	TNR18_MOUSE	228	0.000233387	1	1		O88842	FGD3_MOUSE	733	0.000101488	1	1
O70405	ULK1_MOUSE	1051	0.000222665	1	1		O54991	CNTP1_MOUSE	1385	0.0000442	1	1		O35732	CFLAR_MOUSE	481	0.0000111	1	1		O88895	HDAC3_MOUSE	424	0.000198329	1	1
O70435	PSA3_MOUSE	255	0.000168222	1	1		O55017	CAC1B_MOUSE	2327	0.0000556	1	1		O35914	BNC1_MOUSE	961	0.00019326	1	1		O88935	SYN1_MOUSE	706	0.000994746	4	5
O70443	GNAZ_MOUSE	355	0.0000313	1	1		O55028	BCKD_MOUSE	412	0.000315991	1	1		O35927	CTND2_MOUSE	1247	0.00015598	1	1		O88990	ACTN3_MOUSE	900	0.0000603	1	1
O70472	TM131_MOUSE	1877	0.000318195	1	1		O55029	COPB2_MOUSE	905	0.000126218	1	1		O35973	PER1_MOUSE	1291	0.000205049	1	1		O89026	ROBO1_MOUSE	1612	0.0000589	1	1
O70475	UGDH_MOUSE	493	0.000202558	1	1		O55060	TPMT_MOUSE	240	0.00046658	1	1		O54707	KLRD1_MOUSE	179	0.0000546	1	1		O89094	CASPE_MOUSE	257	0.000191027	1	1
O70479	BACD2_MOUSE	316	0.0000416	1	1		O55100	SNG1_MOUSE	234	0.0000912	1	1		O54724	CAVN1_MOUSE	392	0.0000948	1	1		O89101	FGF18_MOUSE	207	0.000275317	1	1
O70481	UBR1_MOUSE	1757	0.000205638	1	1		O55103	PRAX_MOUSE	1391	0.0000109	1	1		O54732	MMP15_MOUSE	657	0.000476591	1	1		O89110	CASP8_MOUSE	480	0.000237476	1	1
O70496	CLCN7_MOUSE	803	0.000398361	2	2		O55106	STRN_MOUSE	780	0.000397871	1	2		O54734	OST48_MOUSE	441	0.000245097	3	3		O89112	LANC1_MOUSE	399	0.000333027	2	2
O70507	HCN4_MOUSE	1186	0.0000237	1	1		O55135	IF6_MOUSE	245	0.00019152	1	1		O54751	CRX_MOUSE	299	0.0000219	1	1		P00186	CP1A2_MOUSE	513	0.000232264	2	2
O70514	FGFP1_MOUSE	251	0.000235003	1	1		O55143	AT2A2_MOUSE	1044	0.000195688	3	3		O54754	AOXA_MOUSE	1333	0.0000252	1	1		P00520	ABL1_MOUSE	1123	0.000143674	1	1
O70583	TRI18_MOUSE	680	0.0000171	1	1		O55203	LDB2_MOUSE	373	0.0000133	1	1		O54782	MA2B2_MOUSE	1018	0.0000221	1	1		P01590	IL2RA_MOUSE	268	0.0000435	1	1
O70624	MYOC_MOUSE	490	0.000239098	1	1		O55229	CHKB_MOUSE	394	0.0000317	1	1		O54784	DAPK3_MOUSE	448	0.000389108	1	1		P01592	IGJ_MOUSE	159	0.000128427	1	1
O88196	TTC3_MOUSE	1979	0.000125171	2	2		O55236	MCE1_MOUSE	597	0.000225634	2	2		O54791	MAFF_MOUSE	156	0.000163343	1	1		P01633	KV5A1_MOUSE	149	0.000134629	1	1
O88271	CFDP1_MOUSE	295	0.0000111	1	1		O70138	MMP8_MOUSE	465	0.000034	1	1		O54828	RGS9_MOUSE	675	0.000267941	2	2		P01636	KV5A4_MOUSE	108	0.000145195	1	1
O88286	WIZ_MOUSE	1684	0.0000312	1	1		O70145	NCF2_MOUSE	525	0.000243408	1	1		O54833	CSK22_MOUSE	350	0.0000291	1	1		P01639	KV5A7_MOUSE	130	0.000106465	1	2
O88307	SORL_MOUSE	2215	0.000170888	1	1		O70167	P3C2G_MOUSE	1506	0.000244758	1	1		O54834	RHG06_MOUSE	987	0.000018	1	1		P01642	KV5A9_MOUSE	115	0.000202015	1	1
O88310	ITL1A_MOUSE	313	0.0000427	1	1		O70172	PI42A_MOUSE	405	0.0000465	1	1		O54839	EOMES_MOUSE	707	0.0000144	1	1		P01831	THY1_MOUSE	162	0.00031657	2	2
O88343	S4A4_MOUSE	1079	0.0000722	1	1		O70174	ACHA4_MOUSE	629	0.0000716	1	1		O54863	TSSK2_MOUSE	358	0.0000265	1	1		P01837	IGKC_MOUSE	107	0.001448548	2	2
O88351	IKKB_MOUSE	757	0.0000178	1	1		O70291	GRK4_MOUSE	574	0.0000945	1	1		O54890	ITB3_MOUSE	787	0.0000219	1	1		P01864	GCAB_MOUSE	335	0.0000896	2	3
O88428	PAPS2_MOUSE	621	0.000117568	2	2		O70337	BIK_MOUSE	150	0.000412683	1	1		O54943	PER2_MOUSE	1257	0.000119518	1	1		P01867	IGG2B_MOUSE	404	0.000243699	2	3
O88441	MTX2_MOUSE	263	0.000303857	1	1		O70338	RNH1_MOUSE	285	0.000145583	1	1		O54965	RNF13_MOUSE	381	0.0000366	1	1		P01869	IGH1M_MOUSE	393	0.00160973	3	6
O88466	ZN106_MOUSE	1888	0.000421642	3	3		O70361	PER3_MOUSE	1113	0.0000321	1	1		O54967	ACK1_MOUSE	1055	0.000197335	1	1		P01872	IGHM_MOUSE	454	0.0000618	1	1
O88487	DC1I2_MOUSE	612	0.000133727	1	1		O70373	XIRP1_MOUSE	1129	0.000121235	1	1		O54988	SLK_MOUSE	1233	0.000242178	3	3		P01901	HA1B_MOUSE	369	0.0000248	1	1
O88502	PDE8A_MOUSE	823	0.0000228	1	1		O70410	V2R1_MOUSE	912	0.000378867	1	1		O54991	CNTP1_MOUSE	1385	0.0000426	1	1		P02088	HBB1_MOUSE	147	0.000282134	1	1
O88508	DNM3A_MOUSE	908	0.000155299	1	1		O70422	TF2H4_MOUSE	463	0.000156456	1	1		O55022	PGRC1_MOUSE	195	0.000044	1	1		P02340	P53_MOUSE	390	0.0000287	1	1
O88509	DNM3B_MOUSE	859	0.000112002	1	2		O70443	GNAZ_MOUSE	355	0.0000236	1	1		O55033	NCK2_MOUSE	380	0.0000549	1	1		P03987	IGHG3_MOUSE	398	0.000190821	2	2
O88532	ZFR_MOUSE	1074	0.000458775	1	1		O70445	BARD1_MOUSE	765	0.00071788	1	2		O55091	IMPCT_MOUSE	318	0.0000613	1	1		P03995	GFAP_MOUSE	430	0.000278539	2	2
O88559	MEN1_MOUSE	611	0.000103062	1	1		O70507	HCN4_MOUSE	1186	0.000177888	1	1		O55100	SNG1_MOUSE	234	0.000235272	2	2		P04104	K2C1_MOUSE	637	0.000198704	2	2
O88573	AFF1_MOUSE	1216	0.000597002	3	3		O70584	NKX28_MOUSE	235	0.000156865	1	1		O55103	PRAX_MOUSE	1391	0.0000253	1	1		P04247	MYG_MOUSE	154	0.000208074	1	1
O88643	PAK1_MOUSE	545	0.000138225	1	1		O88286	WIZ_MOUSE	1684	0.000144609	1	1		O55125	NIPS1_MOUSE	284	0.000181769	1	1		P04370	MBP_MOUSE	250	0.002044273	4	6
O88665	BRD7_MOUSE	651	0.0000362	1	1		O88379	BAZ1A_MOUSE	1555	0.000157459	1	1		O55126	NIPS2_MOUSE	281	0.000138756	1	1		P04945	KV6AB_MOUSE	108	0.0000219	1	1
O88673	DGKA_MOUSE	730	0.0000411	1	1		O88413	TULP3_MOUSE	460	0.0000173	1	1		O55131	SEPT7_MOUSE	436	0.000111782	2	2		P05480	SRC_MOUSE	541	0.0000431	1	1
O88676	MMP23_MOUSE	391	0.0000272	1	1		O88425	NDK6_MOUSE	189	0.0000554	1	1		O55142	RL35A_MOUSE	110	0.000323981	1	1		P05531	XLR_MOUSE	208	0.0000732	1	2
O88703	HCN2_MOUSE	863	0.0000183	1	1		O88444	ADCY1_MOUSE	1118	0.000178069	3	3		O55143	AT2A2_MOUSE	1044	0.000175594	2	2		P06684	CO5_MOUSE	1680	0.0000175	1	1
O88737	BSN_MOUSE	3942	0.000690549	3	3		O88452	STC2_MOUSE	296	0.000936678	1	1		O55236	MCE1_MOUSE	597	0.0000493	1	1		P06728	APOA4_MOUSE	395	0.000121438	1	2
O88783	FA5_MOUSE	2183	0.00022393	2	2		O88491	NSD1_MOUSE	2588	0.000266638	2	2		O70138	MMP8_MOUSE	465	0.00000951	1	1		P06800	PTPRC_MOUSE	1293	0.001301823	2	2
O88799	ZAN_MOUSE	5376	0.000137024	1	1		O88492	PLIN4_MOUSE	1403	0.0000217	1	1		O70145	NCF2_MOUSE	525	0.000732247	1	1		P06801	MAOX_MOUSE	572	0.000184527	1	1
O88809	DCX_MOUSE	366	0.0000578	1	1		O88508	DNM3A_MOUSE	908	0.00024034	1	1		O70161	PI51C_MOUSE	661	0.0000692	2	2		P06804	TNFA_MOUSE	235	0.000121698	1	1
O88842	FGD3_MOUSE	733	0.0000366	1	1		O88509	DNM3B_MOUSE	859	0.0000633	1	1		O70194	EIF3D_MOUSE	548	0.000115967	2	2		P06909	CFAH_MOUSE	1234	0.0000301	1	1
O88853	GALR3_MOUSE	370	0.000161539	2	2		O88532	ZFR_MOUSE	1074	0.000141767	1	1		O70228	ATP9A_MOUSE	1047	0.0000297	1	1		P07309	TTHY_MOUSE	147	0.000631751	1	1
O88935	SYN1_MOUSE	706	0.001576842	5	6		O88544	CSN4_MOUSE	406	0.0000772	1	1		O70273	EHF_MOUSE	300	0.000155884	1	1		P07356	ANXA2_MOUSE	339	0.000822827	3	4
O88967	YMEL1_MOUSE	715	0.0000499	1	1		O88566	AXIN2_MOUSE	840	0.000281446	2	2		O70305	ATX2_MOUSE	1285	0.000129832	1	1		P07901	HS90A_MOUSE	733	0.000356472	3	3
O88974	SETB1_MOUSE	1307	0.000357182	1	1		O88623	UBP2_MOUSE	613	0.000131483	1	1		O70343	PRGC1_MOUSE	797	0.000224221	1	1		P08003	PDIA4_MOUSE	638	0.0000456	1	1
O88987	AKAP3_MOUSE	864	0.00060887	1	1		O88643	PAK1_MOUSE	545	0.0000589	1	1		O70361	PER3_MOUSE	1113	0.000369502	2	2		P08032	SPTA1_MOUSE	2415	0.000135956	1	1
O88990	ACTN3_MOUSE	900	0.000095	1	1		O88665	BRD7_MOUSE	651	0.0000485	1	1		O70362	PHLD_MOUSE	837	0.0000835	1	1		P08071	TRFL_MOUSE	707	0.0000327	1	1
O89050	MKLN1_MOUSE	735	0.0000289	1	1		O88676	MMP23_MOUSE	391	0.00060863	2	2		O70373	XIRP1_MOUSE	1129	0.00013252	1	2		P08103	HCK_MOUSE	524	0.0000187	1	1
O89053	COR1A_MOUSE	461	0.000059	1	1		O88700	BLM_MOUSE	1416	0.001430821	1	1		O70374	MTG8R_MOUSE	594	0.0000469	1	1		P08113	ENPL_MOUSE	802	0.000329385	2	2
O89112	LANC1_MOUSE	399	0.0000929	1	1		O88704	HCN1_MOUSE	910	0.0000796	1	1		O70401	TSN6_MOUSE	245	0.00027822	1	1		P08121	CO3A1_MOUSE	1464	0.00030803	1	1
P00184	CP1A1_MOUSE	524	0.000102306	1	1		O88705	HCN3_MOUSE	779	0.00038383	1	1		O70422	TF2H4_MOUSE	463	0.000014	1	1		P08152	EGR2_MOUSE	470	0.0000142	1	1
P00405	COX2_MOUSE	227	0.0000276	1	1		O88737	BSN_MOUSE	3942	0.002143548	13	16		O70443	GNAZ_MOUSE	355	0.0000497	1	1		P08249	MDHM_MOUSE	338	0.000245909	2	2
P00520	ABL1_MOUSE	1123	0.0000799	1	1		O88738	BIRC6_MOUSE	4882	0.000124804	1	1		O70445	BARD1_MOUSE	765	0.000289043	1	1		P08551	NFL_MOUSE	543	0.000194318	1	1
P01582	IL1A_MOUSE	270	0.000253577	1	1		O88783	FA5_MOUSE	2183	0.0000864	1	1		O70458	OSMR_MOUSE	971	0.0000319	1	1		P08553	NFM_MOUSE	848	0.000866115	3	4
P01635	KV5A3_MOUSE	115	0.000600708	2	2		O88809	DCX_MOUSE	366	0.000051	1	1		O70475	UGDH_MOUSE	493	0.0000806	1	1		P08730	K1C13_MOUSE	437	0.000235216	1	1
P01642	KV5A9_MOUSE	115	0.000413729	1	2		O88816	SNAT_MOUSE	205	0.000072	1	1		O70496	CLCN7_MOUSE	803	0.0000278	1	1		P08752	GNAI2_MOUSE	355	0.000290156	2	2
P01831	THY1_MOUSE	162	0.000266531	1	1		O88833	CP4AA_MOUSE	509	0.000102012	1	1		O70566	DIAP2_MOUSE	1098	0.000484801	2	2		P08775	RPB1_MOUSE	1970	0.000430294	1	1
P01837	IGKC_MOUSE	107	0.001296942	3	4		O88853	GALR3_MOUSE	370	0.0000417	1	1		O70576	STAG3_MOUSE	1240	0.000122202	1	1		P08884	GRAE_MOUSE	248	0.0000584	1	1
P01867	IGG2B_MOUSE	404	0.001370948	3	4		O88879	APAF_MOUSE	1249	0.000183279	1	1		O70577	S22A2_MOUSE	553	0.0000571	1	1		P09041	PGK2_MOUSE	417	0.000178755	1	1
P01869	IGH1M_MOUSE	393	0.001965547	3	6		O88935	SYN1_MOUSE	706	0.000475771	3	3		O70628	PDE9A_MOUSE	534	0.000039	1	1		P09065	HME1_MOUSE	401	0.00083787	1	1
P02340	P53_MOUSE	390	0.000251933	2	2		O88974	SETB1_MOUSE	1307	0.0000309	1	1		O88196	TTC3_MOUSE	1979	0.0000579	1	1		P09084	PAX1_MOUSE	446	0.0000785	1	1
P03976	KV2A5_MOUSE	113	0.00016101	1	1		O88990	ACTN3_MOUSE	900	0.000554893	2	2		O88286	WIZ_MOUSE	1684	0.000229845	1	1		P09103	PDIA1_MOUSE	509	0.000213146	1	1
P03995	GFAP_MOUSE	430	0.001228756	6	6		O89020	AFAM_MOUSE	608	0.0000388	1	1		O88307	SORL_MOUSE	2215	0.00014507	1	1		P09405	NUCL_MOUSE	707	0.000174357	1	1
P04095	PR2C2_MOUSE	224	0.000178719	1	1		O89032	SPD2A_MOUSE	1124	0.000174126	2	2		O88329	MYO1A_MOUSE	1043	0.000143002	1	1		P0C6F1	DYH2_MOUSE	4456	0.000351864	1	1
P04104	K2C1_MOUSE	637	0.000119771	1	1		O89050	MKLN1_MOUSE	735	0.00019506	1	1		O88393	TGBR3_MOUSE	850	0.0000566	1	1		P0C7M9	CLC2L_MOUSE	211	0.000108437	1	1
P04247	MYG_MOUSE	154	0.000180565	1	1		O89053	COR1A_MOUSE	461	0.0000486	1	1		O88427	CAC1H_MOUSE	2365	0.0000879	2	2		P0C871	PA24B_MOUSE	782	0.000497244	1	1
P04370	MBP_MOUSE	250	0.005071038	5	10		O89112	LANC1_MOUSE	399	0.0000282	1	1		O88466	ZN106_MOUSE	1888	0.000231057	2	2		P0DP43	CTSRE_MOUSE	985	0.000054	1	1
P04401	IL5_MOUSE	133	0.000353306	1	1		P00186	CP1A2_MOUSE	513	0.000142738	1	1		O88508	DNM3A_MOUSE	908	0.000121386	1	1		P10078	ZFP28_MOUSE	825	0.000189236	1	1
P04769	PR7D1_MOUSE	244	0.0000529	1	1		P00405	COX2_MOUSE	227	0.0000238	1	1		O88509	DNM3B_MOUSE	859	0.000131114	2	2		P10146	CCL1_MOUSE	92	0.000551258	1	1
P05064	ALDOA_MOUSE	364	0.00014905	1	1		P00860	DCOR_MOUSE	461	0.000189698	1	1		O88520	SHOC2_MOUSE	582	0.000342759	1	1		P10493	NID1_MOUSE	1245	0.000327476	1	2
P05480	SRC_MOUSE	541	0.000399323	2	2		P01027	CO3_MOUSE	1663	0.0000224	1	1		O88531	PPT1_MOUSE	306	0.000359964	1	1		P10630	IF4A2_MOUSE	407	0.0000708	1	1
P05532	KIT_MOUSE	979	0.000100486	1	1		P01029	CO4B_MOUSE	1738	0.000199382	2	2		O88532	ZFR_MOUSE	1074	0.000308171	2	2		P10751	ZFP11_MOUSE	647	0.0000507	1	1
P05784	K1C18_MOUSE	423	0.000205328	1	1		P01132	EGF_MOUSE	1217	0.000350219	1	1		O88536	FPR2_MOUSE	351	0.0000353	1	1		P10754	ZFP13_MOUSE	512	0.000518248	1	1
P06683	CO9_MOUSE	548	0.0000131	1	1		P01575	IFNB_MOUSE	182	0.000124789	1	1		O88569	ROA2_MOUSE	353	0.000182521	1	1		P10755	ZFP14_MOUSE	501	0.000195941	1	1
P06728	APOA4_MOUSE	395	0.000296282	2	2		P01636	KV5A4_MOUSE	108	0.000130873	1	1		O88572	LRP6_MOUSE	1613	0.000324817	1	1		P11276	FINC_MOUSE	2477	0.0000977	1	1
P06800	PTPRC_MOUSE	1293	0.000189165	1	1		P01831	THY1_MOUSE	162	0.000401528	2	2		O88573	AFF1_MOUSE	1216	0.0000554	1	1		P11531	DMD_MOUSE	3678	0.000310509	2	2
P06876	MYB_MOUSE	636	0.0000224	1	1		P01837	IGKC_MOUSE	107	0.001535706	4	5		O88623	UBP2_MOUSE	613	0.000218103	1	1		P11627	L1CAM_MOUSE	1260	0.000269167	2	2
P06879	PRL_MOUSE	226	0.000379851	1	1		P01867	IGG2B_MOUSE	404	0.00019646	2	4		O88632	SEM3F_MOUSE	785	0.000135126	2	2		P11798	KCC2A_MOUSE	478	0.001803329	5	8
P06909	CFAH_MOUSE	1234	0.0000303	1	1		P01869	IGH1M_MOUSE	393	0.000702535	4	6		O88665	BRD7_MOUSE	651	0.0000824	1	1		P11881	ITPR1_MOUSE	2749	0.000042	1	1
P07321	EPO_MOUSE	192	0.0000826	1	1		P01872	IGHM_MOUSE	454	0.0000487	1	1		O88728	IFM5_MOUSE	134	0.00012645	1	1		P11983	TCPA_MOUSE	556	0.0000494	1	1
P07356	ANXA2_MOUSE	339	0.00015676	1	1		P01910	HA2K_MOUSE	256	0.0000982	1	1		O88735	MAP7_MOUSE	730	0.000152991	3	3		P12032	TIMP1_MOUSE	205	0.000123291	1	1
P07901	HS90A_MOUSE	733	0.001276229	8	9		P02340	P53_MOUSE	390	0.0000352	1	1		O88737	BSN_MOUSE	3942	0.001517548	11	12		P12265	BGLR_MOUSE	648	0.000023	1	1
P08071	TRFL_MOUSE	707	0.0000297	1	1		P02463	CO4A1_MOUSE	1669	0.000312657	2	2		O88738	BIRC6_MOUSE	4882	0.0000628	1	1		P12787	COX5A_MOUSE	146	0.000283925	1	1
P08113	ENPL_MOUSE	802	0.000395628	2	2		P03995	GFAP_MOUSE	430	0.000241247	2	2		O88783	FA5_MOUSE	2183	0.000217258	2	2		P12813	NR4A1_MOUSE	601	0.000316645	1	1
P08249	MDHM_MOUSE	338	0.000217414	2	2		P04247	MYG_MOUSE	154	0.000345625	2	2		O88845	AKA10_MOUSE	662	0.000109643	1	1		P12849	KAP1_MOUSE	381	0.000197349	1	1
P08414	KCC4_MOUSE	469	0.0000889	1	1		P04370	MBP_MOUSE	250	0.02175152	7	25		O88878	ZFAN5_MOUSE	213	0.000144971	1	1		P12960	CNTN1_MOUSE	1020	0.000963438	5	5
P08551	NFL_MOUSE	543	0.001299516	3	3		P05017	IGF1_MOUSE	153	0.000202341	1	1		O88898	P63_MOUSE	680	0.00025512	2	2		P13020	GELS_MOUSE	780	0.000052	2	2
P08553	NFM_MOUSE	848	0.00135044	5	6		P05064	ALDOA_MOUSE	364	0.000178134	1	1		O88935	SYN1_MOUSE	706	0.000569697	4	4		P13595	NCAM1_MOUSE	1115	0.0000998	1	1
P08730	K1C13_MOUSE	437	0.000883967	1	1		P05532	KIT_MOUSE	979	0.0000964	1	1		O88968	TCO2_MOUSE	430	0.000148577	1	1		P13864	DNMT1_MOUSE	1620	0.000245508	3	3
P08752	GNAI2_MOUSE	355	0.000383177	1	2		P06151	LDHA_MOUSE	332	0.000161466	1	1		O88978	TILB_MOUSE	473	0.0000276	1	1		P14094	AT1B1_MOUSE	304	0.000378016	3	3
P08883	GRAF_MOUSE	248	0.000101171	2	2		P06330	HVM51_MOUSE	118	0.000173684	1	1		O88990	ACTN3_MOUSE	900	0.000324501	4	4		P14115	RL27A_MOUSE	148	0.0000547	1	1
P09055	ITB1_MOUSE	798	0.000617222	1	1		P06339	HA15_MOUSE	357	0.000100132	1	1		O89016	ABCD4_MOUSE	606	0.000134025	1	1		P14148	RL7_MOUSE	270	0.0000421	2	2
P09103	PDIA1_MOUSE	509	0.000256729	1	1		P06344	HB2U_MOUSE	263	0.00000737	1	1		O89020	AFAM_MOUSE	608	0.000320273	2	2		P14231	AT1B2_MOUSE	290	0.000337315	1	1
P09242	PPBT_MOUSE	524	0.000183561	1	1		P06537	GCR_MOUSE	783	0.0000291	1	1		O89026	ROBO1_MOUSE	1612	0.000196624	1	1		P14576	SRP54_MOUSE	504	0.000344738	1	1
P09405	NUCL_MOUSE	707	0.000214515	1	1		P06797	CATL1_MOUSE	334	0.0000296	1	1		O89032	SPD2A_MOUSE	1124	0.0000321	1	1		P14719	ILRL1_MOUSE	567	0.0000876	1	1
P09411	PGK1_MOUSE	417	0.0000841	1	1		P06800	PTPRC_MOUSE	1293	0.000145287	1	1		O89050	MKLN1_MOUSE	735	0.000172792	2	2		P14847	CRP_MOUSE	225	0.0000819	1	1
P0C1Q2	PDE11_MOUSE	933	0.000416213	2	2		P06909	CFAH_MOUSE	1234	0.0000271	1	1		O89051	ITM2B_MOUSE	266	0.000262987	1	1		P14873	MAP1B_MOUSE	2464	0.000879582	7	8
P0C1T1	HXB2_MOUSE	354	0.000705093	1	1		P07356	ANXA2_MOUSE	339	0.000601575	3	3		O89053	COR1A_MOUSE	461	0.000335866	2	2		P15105	GLNA_MOUSE	373	0.000364386	4	4
P0DM40	FR1L5_MOUSE	2038	0.000354685	1	1		P07759	SPA3K_MOUSE	418	0.000131187	1	1		O89090	SP1_MOUSE	784	0.000289711	1	1		P15116	CADH2_MOUSE	906	0.000061	1	1
P0DOV2	IFI4_MOUSE	619	0.000189228	1	2		P07901	HS90A_MOUSE	733	0.000293668	2	2		O89101	FGF18_MOUSE	207	0.000186758	1	1		P15508	SPTB1_MOUSE	2128	0.000668377	1	3
P10630	IF4A2_MOUSE	407	0.000155507	2	2		P08032	SPTA1_MOUSE	2415	0.0000209	1	1		O89116	VTI1A_MOUSE	217	0.0000216	1	1		P15533	TR30A_MOUSE	496	0.0000847	1	1
P10749	IL1B_MOUSE	269	0.0000975	1	1		P08071	TRFL_MOUSE	707	0.0000618	1	2		P00536	MOS_MOUSE	343	0.000118913	1	1		P15535	B4GT1_MOUSE	399	0.0000662	1	1
P10751	ZFP11_MOUSE	647	0.000253986	2	2		P08101	FCGR2_MOUSE	330	0.0000541	1	1		P00687	AMY1_MOUSE	511	0.00000826	1	1		P15972	PHXR2_MOUSE	65	0.000145395	1	1
P10833	RRAS_MOUSE	218	0.000163891	1	1		P08113	ENPL_MOUSE	802	0.0000755	1	1		P01027	CO3_MOUSE	1663	0.000165492	1	1		P16014	SCG1_MOUSE	677	0.0000571	1	1
P11157	RIR2_MOUSE	390	0.000137	1	1		P08121	CO3A1_MOUSE	1464	0.0000864	1	1		P01029	CO4B_MOUSE	1738	0.000334848	1	1		P16330	CN37_MOUSE	420	0.001122147	5	5
P11260	LORF1_MOUSE	357	0.0000593	1	1		P08249	MDHM_MOUSE	338	0.000132427	1	1		P01132	EGF_MOUSE	1217	0.00016508	1	1		P16372	ZFP58_MOUSE	489	0.003976552	1	4
P11276	FINC_MOUSE	2477	0.000326285	2	3		P08551	NFL_MOUSE	543	0.001383501	5	5		P01193	COLI_MOUSE	235	0.000270274	2	2		P16374	ZFP60_MOUSE	707	0.0000405	1	1
P11369	LORF2_MOUSE	1281	0.000077	1	1		P08553	NFM_MOUSE	848	0.00132449	4	4		P01639	KV5A7_MOUSE	130	0.0000607	1	1		P16390	KCNA3_MOUSE	528	0.0000171	1	1
P11499	HS90B_MOUSE	724	0.000477392	2	2		P08730	K1C13_MOUSE	437	0.000530821	1	3		P01642	KV5A9_MOUSE	115	0.000208805	1	1		P16546	SPTN1_MOUSE	2472	0.000387007	66	84
P11531	DMD_MOUSE	3678	0.0000375	2	2		P08752	GNAI2_MOUSE	355	0.00020527	1	1		P01646	KV5AD_MOUSE	108	0.000117594	1	1		P16627	HS71L_MOUSE	641	0.000245987	1	1
P11798	KCC2A_MOUSE	478	0.002231219	6	11		P09092	HXA6_MOUSE	232	0.0000626	1	1		P01831	THY1_MOUSE	162	0.000363563	1	1		P17156	HSP72_MOUSE	633	0.000708588	2	2
P11881	ITPR1_MOUSE	2749	0.000154626	2	3		P09470	ACE_MOUSE	1312	0.000655636	2	2		P01837	IGKC_MOUSE	107	0.000283199	1	2		P17182	ENOA_MOUSE	434	0.0000286	1	1
P11983	TCPA_MOUSE	556	0.000181247	2	2		P09581	CSF1R_MOUSE	977	0.000154235	1	1		P01867	IGG2B_MOUSE	404	0.000685416	3	5		P17427	AP2A2_MOUSE	938	0.000211106	1	1
P12787	COX5A_MOUSE	146	0.00051016	2	2		P09633	HXC9_MOUSE	260	0.000238967	2	2		P01869	IGH1M_MOUSE	393	0.00118318	3	4		P17710	HXK1_MOUSE	974	0.000764205	3	3
P12813	NR4A1_MOUSE	601	0.000147523	1	1		P0C1Q2	PDE11_MOUSE	933	0.0000393	1	1		P01872	IGHM_MOUSE	454	0.0000442	1	1		P17809	GTR1_MOUSE	492	0.000387281	1	1
P12849	KAP1_MOUSE	381	0.000306781	3	4		P0C5J4	GPR52_MOUSE	361	0.000116959	1	1		P02340	P53_MOUSE	390	0.000022	1	1		P17950	IER2_MOUSE	221	0.000136045	1	1
P12960	CNTN1_MOUSE	1020	0.000920085	6	6		P0C605	KGP1_MOUSE	671	0.000216567	1	1		P02463	CO4A1_MOUSE	1669	0.000115303	1	1		P18181	CD48_MOUSE	240	0.000217851	1	1
P13020	GELS_MOUSE	780	0.000400272	5	5		P0C673	IGS11_MOUSE	428	0.000363666	1	1		P02468	LAMC1_MOUSE	1607	0.000418824	4	4		P18529	HVM58_MOUSE	117	0.0000931	1	1
P13541	MYH3_MOUSE	1940	0.000283715	2	2		P0C6F1	DYH2_MOUSE	4456	0.0000385	2	2		P03987	IGHG3_MOUSE	398	0.000224021	1	2		P18828	SDC1_MOUSE	311	0.0000442	1	1
P13542	MYH8_MOUSE	1937	0.00010581	1	1		P0CW03	LY6C2_MOUSE	131	0.0000738	1	1		P04104	K2C1_MOUSE	637	0.000234207	2	2		P18872	GNAO_MOUSE	354	0.001518019	3	4
P13595	NCAM1_MOUSE	1115	0.0000695	1	1		P0DM40	FR1L5_MOUSE	2038	0.0000771	1	1		P04186	CFAB_MOUSE	761	0.000236409	1	1		P19096	FAS_MOUSE	2504	0.000507286	2	3
P13705	MSH3_MOUSE	1091	0.0000335	1	1		P0DOV2	IFI4_MOUSE	619	0.0000521	1	1		P04187	GRAB_MOUSE	247	0.0000479	1	1		P19137	LAMA1_MOUSE	3083	0.000235937	2	2
P13864	DNMT1_MOUSE	1620	0.0000617	1	1		P0DP43	CTSRE_MOUSE	985	0.000400358	1	1		P04247	MYG_MOUSE	154	0.000116282	1	1		P19221	THRB_MOUSE	618	0.000242464	1	1
P14094	AT1B1_MOUSE	304	0.000541665	3	3		P10077	ZFP27_MOUSE	819	0.0000149	1	1		P04370	MBP_MOUSE	250	0.002068612	4	7		P19426	NELFE_MOUSE	375	0.000316031	1	1
P14115	RL27A_MOUSE	148	0.0000556	1	1		P10085	MYOD1_MOUSE	318	0.0000458	1	1		P04627	ARAF_MOUSE	604	0.00023283	1	1		P19783	COX41_MOUSE	169	0.0000724	1	1
P14152	MDHC_MOUSE	334	0.000149871	1	1		P10107	ANXA1_MOUSE	346	0.0000338	1	1		P05202	AATM_MOUSE	430	0.00030884	2	3		P20029	BIP_MOUSE	655	0.000490812	5	6
P14211	CALR_MOUSE	416	0.000061	1	1		P10493	NID1_MOUSE	1245	0.000696377	1	2		P05532	KIT_MOUSE	979	0.0000807	1	1		P20152	VIME_MOUSE	466	0.00029508	2	2
P14231	AT1B2_MOUSE	290	0.00019541	1	1		P11087	CO1A1_MOUSE	1453	0.000352133	1	1		P06684	CO5_MOUSE	1680	0.00056706	1	1		P20357	MTAP2_MOUSE	1828	0.000400218	3	4
P14824	ANXA6_MOUSE	673	0.0000136	1	1		P11260	LORF1_MOUSE	357	0.0000259	1	1		P06745	G6PI_MOUSE	558	0.0000511	1	1		P20693	FCER2_MOUSE	331	0.0000253	1	1
P14869	RLA0_MOUSE	317	0.0000217	1	1		P11276	FINC_MOUSE	2477	0.000237734	1	1		P06799	IFNA7_MOUSE	190	0.0000238	1	1		P20918	PLMN_MOUSE	812	0.000140552	1	1
P14873	MAP1B_MOUSE	2464	0.000567985	4	4		P11370	ENV2_MOUSE	679	0.000167094	1	1		P06800	PTPRC_MOUSE	1293	0.000159067	1	1		P21180	CO2_MOUSE	760	0.000429893	1	1
P15105	GLNA_MOUSE	373	0.000150103	1	1		P11499	HS90B_MOUSE	724	0.000550621	3	4		P07356	ANXA2_MOUSE	339	0.000316826	2	3		P21271	MYO5B_MOUSE	1818	0.000512569	2	4
P15119	MCPT2_MOUSE	244	0.00000934	1	1		P11531	DMD_MOUSE	3678	0.000581382	1	2		P07628	K1KB8_MOUSE	261	0.000636766	1	2		P21275	BMP4_MOUSE	408	0.000096	2	2
P15208	INSR_MOUSE	1372	0.000255567	1	1		P11627	L1CAM_MOUSE	1260	0.000226015	2	2		P07724	ALBU_MOUSE	608	0.000133344	1	1		P21279	GNAQ_MOUSE	359	0.0000374	1	1
P15307	REL_MOUSE	587	0.000101802	1	1		P11798	KCC2A_MOUSE	478	0.000686576	6	8		P07744	K2C4_MOUSE	525	0.0000515	1	1		P21552	WNT2_MOUSE	360	0.000066	1	1
P15409	OPSD_MOUSE	348	0.000103082	1	1		P11928	OAS1A_MOUSE	367	0.0000396	1	1		P07901	HS90A_MOUSE	733	0.00006	1	1		P21570	ANGI_MOUSE	145	0.000180882	1	1
P15508	SPTB1_MOUSE	2128	0.000118507	2	2		P11983	TCPA_MOUSE	556	0.0000608	1	1		P08032	SPTA1_MOUSE	2415	0.000380293	2	2		P21658	FGF6_MOUSE	208	0.0000161	1	1
P15920	VPP2_MOUSE	856	0.000046	1	1		P12382	PFKAL_MOUSE	780	0.0000909	1	1		P08071	TRFL_MOUSE	707	0.000234252	1	1		P21803	FGFR2_MOUSE	821	0.00047148	1	1
P16014	SCG1_MOUSE	677	0.0000328	1	1		P12658	CALB1_MOUSE	261	0.0000549	1	1		P08113	ENPL_MOUSE	802	0.000485741	3	3		P21855	CD72_MOUSE	354	0.000176793	1	1
P16330	CN37_MOUSE	420	0.001733627	6	7		P12787	COX5A_MOUSE	146	0.000247387	1	1		P08121	CO3A1_MOUSE	1464	0.000135457	1	1		P22005	PENK_MOUSE	268	0.000109149	1	1
P16372	ZFP58_MOUSE	489	0.000166746	1	2		P12849	KAP1_MOUSE	381	0.000368516	1	2		P08207	S10AA_MOUSE	97	0.0000154	1	1		P22387	EDN1_MOUSE	202	0.000288523	1	1
P16546	SPTN1_MOUSE	2472	0.0000285	27	34		P12960	CNTN1_MOUSE	1020	0.001711638	4	5		P08249	MDHM_MOUSE	338	0.000258821	3	3		P22561	WT1_MOUSE	449	0.000525831	1	1
P16563	CRIS2_MOUSE	243	0.000375155	2	2		P12979	MYOG_MOUSE	224	0.0000535	1	1		P08551	NFL_MOUSE	543	0.000259803	2	2		P22723	GBRG2_MOUSE	474	0.0000225	1	1
P17125	TGFB3_MOUSE	410	0.000195552	2	2		P13020	GELS_MOUSE	780	0.000106312	1	1		P08553	NFM_MOUSE	848	0.000428036	2	2		P22727	WNT6_MOUSE	364	0.000424131	1	1
P17156	HSP72_MOUSE	633	0.000311713	3	3		P13405	RB_MOUSE	921	0.000432899	3	3		P08730	K1C13_MOUSE	437	0.001120617	2	4		P22893	TTP_MOUSE	319	0.0000656	1	1
P17182	ENOA_MOUSE	434	0.000254001	1	1		P13412	TNNI2_MOUSE	182	0.0000616	1	1		P08752	GNAI2_MOUSE	355	0.000164358	1	1		P23116	EIF3A_MOUSE	1344	0.000445717	4	4
P17426	AP2A1_MOUSE	977	0.001203283	7	7		P13541	MYH3_MOUSE	1940	0.0000315	1	1		P09041	PGK2_MOUSE	417	0.000119772	1	1		P23188	FURIN_MOUSE	793	0.0000522	1	1
P17427	AP2A2_MOUSE	938	0.000616464	3	4		P13808	B3A2_MOUSE	1237	0.000123107	1	1		P09055	ITB1_MOUSE	798	0.0000443	1	1		P23242	CXA1_MOUSE	382	0.000440542	2	2
P17532	TPH1_MOUSE	447	0.000334944	1	1		P13864	DNMT1_MOUSE	1620	0.000200602	1	1		P09084	PAX1_MOUSE	446	0.000202682	1	1		P23440	PDE6B_MOUSE	856	0.000122232	3	3
P17710	HXK1_MOUSE	974	0.000079	2	2		P14094	AT1B1_MOUSE	304	0.000556856	3	4		P09092	HXA6_MOUSE	232	0.000111298	1	1		P23506	PIMT_MOUSE	227	0.0000879	1	1
P17809	GTR1_MOUSE	492	0.000137635	1	1		P14106	C1QB_MOUSE	253	0.0000954	1	1		P09103	PDIA1_MOUSE	509	0.00004	1	1		P23772	GATA3_MOUSE	443	0.000393541	1	1
P18337	LYAM1_MOUSE	372	0.000193993	1	1		P14115	RL27A_MOUSE	148	0.0000636	1	1		P09470	ACE_MOUSE	1312	0.000453186	2	3		P23818	GRIA1_MOUSE	907	0.000218103	2	2
P18760	COF1_MOUSE	166	0.0000135	1	1		P14131	RS16_MOUSE	146	0.000381043	1	1		P09542	MYL3_MOUSE	204	0.000106815	1	1		P23819	GRIA2_MOUSE	883	0.000192624	1	1
P18872	GNAO_MOUSE	354	0.001868964	3	5		P14733	LMNB1_MOUSE	588	0.000478738	1	1		P09581	CSF1R_MOUSE	977	0.000165426	1	1		P23949	TISD_MOUSE	484	0.0000665	1	1
P18894	OXDA_MOUSE	345	0.00014183	1	1		P14824	ANXA6_MOUSE	673	0.000136429	1	1		P09633	HXC9_MOUSE	260	0.000109454	1	1		P24369	PPIB_MOUSE	216	0.000156404	2	3
P19070	CR2_MOUSE	1025	0.0000375	1	1		P14873	MAP1B_MOUSE	2464	0.000808108	6	6		P09690	ACHB_MOUSE	501	0.000313933	1	1		P24383	WNT7A_MOUSE	349	0.000189896	1	1
P19091	ANDR_MOUSE	899	0.000192741	1	1		P15037	ETS2_MOUSE	468	0.0000501	1	1		P09922	MX1_MOUSE	631	0.00000922	1	1		P24604	TEC_MOUSE	630	0.000221278	2	2
P19246	NFH_MOUSE	1090	0.000387633	1	1		P15089	CBPA3_MOUSE	417	0.0000573	1	1		P0C1Q2	PDE11_MOUSE	933	0.000102439	1	1		P24699	MYF5_MOUSE	255	0.0000383	1	1
P19253	RL13A_MOUSE	203	0.000457473	2	2		P15105	GLNA_MOUSE	373	0.000180991	1	2		P0C1T1	HXB2_MOUSE	354	0.00000755	1	1		P24822	PPBI_MOUSE	559	0.000366776	1	1
P19426	NELFE_MOUSE	375	0.0002033	1	1		P15116	CADH2_MOUSE	906	0.000950888	2	2		P0C605	KGP1_MOUSE	671	0.000190902	1	1		P24823	PPBN_MOUSE	529	0.000180521	1	1
P19783	COX41_MOUSE	169	0.000312918	3	3		P15119	MCPT2_MOUSE	244	0.00003	1	1		P0C6F1	DYH2_MOUSE	4456	0.000262671	3	3		P25118	TNR1A_MOUSE	454	0.000649328	1	2
P19785	ESR1_MOUSE	599	0.000115522	1	1		P15247	IL9_MOUSE	144	0.000169941	1	1		P0CAX8	TGAP1_MOUSE	505	0.0000974	1	1		P25206	MCM3_MOUSE	812	0.000197351	1	1
P20029	BIP_MOUSE	655	0.001573924	11	12		P15331	PERI_MOUSE	475	0.000042	1	1		P0DJI6	FCOR_MOUSE	106	0.000177821	1	1		P25976	UBF1_MOUSE	765	0.000499872	4	4
P20065	TYB4_MOUSE	50	0.000267502	1	1		P15508	SPTB1_MOUSE	2128	0.001234336	2	3		P0DM40	FR1L5_MOUSE	2038	0.0000638	1	1		P26039	TLN1_MOUSE	2541	0.000143409	1	1
P20152	VIME_MOUSE	466	0.000665502	4	4		P15535	B4GT1_MOUSE	399	0.000153806	1	1		P0DM65	BECN2_MOUSE	447	0.000122291	1	1		P26151	FCGR1_MOUSE	404	0.000807928	5	6
P20444	KPCA_MOUSE	672	0.000547588	2	2		P15920	VPP2_MOUSE	856	0.0000274	1	1		P0DOV2	IFI4_MOUSE	619	0.000370703	2	3		P26361	CFTR_MOUSE	1476	0.000349204	2	4
P20612	GNAT1_MOUSE	350	0.0000203	1	1		P16330	CN37_MOUSE	420	0.001396158	7	7		P0DP27	CALM2_MOUSE	149	0.000147523	1	1		P26369	U2AF2_MOUSE	475	0.000106234	1	1
P20664	PRI1_MOUSE	417	0.0000901	1	1		P16331	PH4H_MOUSE	453	0.000411181	1	1		P0DP43	CTSRE_MOUSE	985	0.0000416	1	1		P26516	PSMD7_MOUSE	321	0.000204235	1	1
P20693	FCER2_MOUSE	331	0.000207213	2	2		P16372	ZFP58_MOUSE	489	0.000225938	2	5		P0DPB4	SCHI1_MOUSE	484	0.0000322	1	1		P26638	SYSC_MOUSE	512	0.0000821	2	2
P20918	PLMN_MOUSE	812	0.0000244	1	1		P16381	DDX3L_MOUSE	660	0.000208281	1	1		P10077	ZFP27_MOUSE	819	0.000189201	1	1		P26883	FKB1A_MOUSE	108	0.000142333	1	1
P21180	CO2_MOUSE	760	0.000550177	2	2		P16390	KCNA3_MOUSE	528	0.0000102	1	1		P10078	ZFP28_MOUSE	825	0.0000188	1	1		P27040	AVR2B_MOUSE	536	0.0000157	1	1
P21271	MYO5B_MOUSE	1818	0.000177733	2	5		P16546	SPTN1_MOUSE	2472	0.0000198	78	100		P10126	EF1A1_MOUSE	462	0.000269864	1	1		P27090	TGFB2_MOUSE	414	0.000228907	2	2
P21278	GNA11_MOUSE	359	0.0000496	1	1		P16872	IL7RA_MOUSE	459	0.000463348	2	2		P10493	NID1_MOUSE	1245	0.000199474	2	2		P27656	LIPC_MOUSE	510	0.0000251	1	1
P21279	GNAQ_MOUSE	359	0.000190927	2	3		P17156	HSP72_MOUSE	633	0.000349264	1	1		P10761	ZP3_MOUSE	424	0.000136368	1	1		P27659	RL3_MOUSE	403	0.0000273	1	1
P21552	WNT2_MOUSE	360	0.000127401	1	1		P17182	ENOA_MOUSE	434	0.000066	1	1		P10820	PERF_MOUSE	554	0.000223107	1	1		P28028	BRAF_MOUSE	804	0.001052214	2	3
P21619	LMNB2_MOUSE	596	0.0000703	1	1		P17183	ENOG_MOUSE	434	0.000215936	1	1		P11103	PARP1_MOUSE	1013	0.000553396	1	2		P28235	CXA4_MOUSE	333	0.000169378	1	1
P21765	GPX5_MOUSE	221	0.000338764	1	1		P17427	AP2A2_MOUSE	938	0.000503534	4	4		P11157	RIR2_MOUSE	390	0.000121289	1	1		P28652	KCC2B_MOUSE	542	0.000133804	3	3
P21855	CD72_MOUSE	354	0.000169406	1	1		P17809	GTR1_MOUSE	492	0.000104444	1	1		P11247	PERM_MOUSE	718	0.0000774	1	1		P28660	NCKP1_MOUSE	1128	0.0000948	1	1
P21981	TGM2_MOUSE	686	0.000106568	1	1		P17897	LYZ1_MOUSE	148	0.000161745	1	1		P11369	LORF2_MOUSE	1281	0.000252601	1	1		P28665	MUG1_MOUSE	1476	0.0000284	1	1
P22389	EDN2_MOUSE	175	0.000243056	1	1		P17950	IER2_MOUSE	221	0.00230618	1	1		P11499	HS90B_MOUSE	724	0.000256683	2	2		P28740	KIF2A_MOUSE	705	0.000155226	2	2
P22518	CLK1_MOUSE	483	0.0000239	1	1		P18155	MTDC_MOUSE	350	0.000192767	1	1		P11531	DMD_MOUSE	3678	0.000692223	6	6		P28862	MMP3_MOUSE	477	0.0000914	1	1
P22682	CBL_MOUSE	913	0.00000625	1	1		P18337	LYAM1_MOUSE	372	0.000237063	2	3		P11627	L1CAM_MOUSE	1260	0.000632912	3	3		P30275	KCRU_MOUSE	418	0.0000886	1	1
P23116	EIF3A_MOUSE	1344	0.000335694	4	4		P18760	COF1_MOUSE	166	0.000165122	1	1		P11688	ITA5_MOUSE	1053	0.000183966	1	1		P30415	NKTR_MOUSE	1453	0.000163442	1	1
P23242	CXA1_MOUSE	382	0.000190042	1	1		P18828	SDC1_MOUSE	311	0.0000854	1	1		P11798	KCC2A_MOUSE	478	0.000577385	5	5		P31240	PDGFB_MOUSE	241	0.0000249	1	1
P23249	MOV10_MOUSE	1004	0.00000834	1	1		P18872	GNAO_MOUSE	354	0.001551344	3	3		P11881	ITPR1_MOUSE	2749	0.0000643	2	2		P31648	SC6A1_MOUSE	599	0.000288705	1	1
P23804	MDM2_MOUSE	489	0.000342834	1	1		P19001	K1C19_MOUSE	403	0.000310372	1	1		P12023	A4_MOUSE	770	0.0000889	2	2		P31725	S10A9_MOUSE	113	0.000162703	1	1
P23818	GRIA1_MOUSE	907	0.00027714	2	2		P19091	ANDR_MOUSE	899	0.0000455	1	1		P12400	CTL2B_MOUSE	113	0.00022166	1	2		P31750	AKT1_MOUSE	480	0.0000201	1	1
P23819	GRIA2_MOUSE	883	0.0000734	1	1		P19246	NFH_MOUSE	1090	0.000165308	2	2		P12787	COX5A_MOUSE	146	0.000213742	1	1		P32067	LA_MOUSE	415	0.00010361	2	2
P23881	TCEA3_MOUSE	347	0.000309435	1	1		P19639	GSTM3_MOUSE	218	0.0000366	1	1		P12849	KAP1_MOUSE	381	0.000168338	2	2		P32114	PAX2_MOUSE	414	0.0000442	1	1
P24369	PPIB_MOUSE	216	0.0000583	1	1		P19783	COX41_MOUSE	169	0.000203335	1	1		P12960	CNTN1_MOUSE	1020	0.001500265	6	6		P32261	ANT3_MOUSE	465	0.0000235	1	1
P24610	PAX3_MOUSE	479	0.000171136	1	1		P19785	ESR1_MOUSE	599	0.0000217	1	1		P12979	MYOG_MOUSE	224	0.000075	1	1		P32304	5HT7R_MOUSE	448	0.000108864	1	1
P24788	CD11B_MOUSE	784	0.000103697	1	1		P20029	BIP_MOUSE	655	0.00044459	5	5		P13020	GELS_MOUSE	780	0.0000108	1	1		P32883	RASK_MOUSE	189	0.000161836	1	1
P24815	3BHS1_MOUSE	373	0.000150997	1	1		P20152	VIME_MOUSE	466	0.000492133	1	2		P13379	CD5_MOUSE	494	0.0000671	1	1		P33173	KIF1A_MOUSE	1695	0.0000184	1	1
P24860	CCNB1_MOUSE	430	0.000406439	1	1		P20293	TBXT_MOUSE	436	0.000271391	1	1		P13405	RB_MOUSE	921	0.000110051	1	1		P33242	STF1_MOUSE	462	0.000184401	1	1
P25118	TNR1A_MOUSE	454	0.000496388	1	2		P20357	MTAP2_MOUSE	1828	0.000321065	3	4		P13504	IL1R1_MOUSE	576	0.000038	1	1		P33434	MMP2_MOUSE	662	0.0000261	1	1
P25119	TNR1B_MOUSE	474	0.000117005	1	1		P20444	KPCA_MOUSE	672	0.000233807	1	1		P13808	B3A2_MOUSE	1237	0.000231562	1	1		P33534	OPRK_MOUSE	380	0.000148378	1	1
P25444	RS2_MOUSE	293	0.000199111	1	1		P21107	TPM3_MOUSE	285	0.000141391	1	1		P13864	DNMT1_MOUSE	1620	0.00013901	1	1		P35278	RAB5C_MOUSE	216	0.000215719	1	1
P25446	TNR6_MOUSE	327	0.000380492	1	1		P21180	CO2_MOUSE	760	0.0000169	1	1		P14094	AT1B1_MOUSE	304	0.00035856	2	3		P35293	RAB18_MOUSE	206	0.0000889	1	1
P25976	UBF1_MOUSE	765	0.000132594	2	2		P21440	MDR3_MOUSE	1276	0.000231853	1	1		P14106	C1QB_MOUSE	253	0.000222623	1	1		P35375	PE2R1_MOUSE	405	0.0000928	1	1
P26040	EZRI_MOUSE	586	0.0000352	1	1		P21661	NEC2_MOUSE	637	0.000119587	1	1		P14152	MDHC_MOUSE	334	0.000264515	3	3		P35438	NMDZ1_MOUSE	938	0.000128574	3	3
P26041	MOES_MOUSE	577	0.0000845	1	1		P21855	CD72_MOUSE	354	0.000134808	1	1		P14211	CALR_MOUSE	416	0.000121208	1	2		P35486	ODPA_MOUSE	390	0.0000753	1	1
P26043	RADI_MOUSE	583	0.0000501	1	1		P21995	EMB_MOUSE	330	0.000223259	1	1		P14231	AT1B2_MOUSE	290	0.0000139	1	1		P35564	CALX_MOUSE	591	0.000151223	1	1
P26151	FCGR1_MOUSE	404	0.0006346	3	3		P22724	WNT4_MOUSE	351	0.0000334	1	1		P14246	GTR2_MOUSE	523	0.000175009	1	1		P35569	IRS1_MOUSE	1233	0.000418042	1	1
P26361	CFTR_MOUSE	1476	0.000996714	4	6		P22727	WNT6_MOUSE	364	0.000301902	1	1		P14404	MECOM_MOUSE	1232	0.000222749	1	2		P35601	RFC1_MOUSE	1131	0.000208398	1	1
P26645	MARCS_MOUSE	309	0.000217348	1	1		P23116	EIF3A_MOUSE	1344	0.000171434	1	1		P14432	HA1T_MOUSE	384	0.000141479	1	1		P35917	VGFR3_MOUSE	1363	0.000243064	1	1
P26883	FKB1A_MOUSE	108	0.000156287	1	1		P23440	PDE6B_MOUSE	856	0.00028163	1	1		P14824	ANXA6_MOUSE	673	0.0000285	1	1		P35918	VGFR2_MOUSE	1367	0.000158441	1	2
P27106	MIS_MOUSE	555	0.000165321	1	1		P23475	XRCC6_MOUSE	608	0.000392787	1	1		P14873	MAP1B_MOUSE	2464	0.000524138	6	6		P35969	VGFR1_MOUSE	1333	0.001087142	1	1
P27577	ETS1_MOUSE	440	0.0000563	1	1		P23949	TISD_MOUSE	484	0.000162399	2	2		P15105	GLNA_MOUSE	373	0.000115697	1	1		P35979	RL12_MOUSE	165	0.00026502	1	1
P27659	RL3_MOUSE	403	0.000269978	2	2		P24369	PPIB_MOUSE	216	0.0000708	1	1		P15116	CADH2_MOUSE	906	0.0000615	1	1		P35991	BTK_MOUSE	659	0.0000956	1	1
P27773	PDIA3_MOUSE	505	0.000123458	1	1		P24383	WNT7A_MOUSE	349	0.000321367	1	1		P15209	NTRK2_MOUSE	821	0.0000963	1	2		P36371	TAP2_MOUSE	702	0.0000828	1	1
P28047	WNT7B_MOUSE	349	0.000267147	1	1		P24526	MYP2_MOUSE	132	0.0000582	1	1		P15261	INGR1_MOUSE	477	0.0000912	1	1		P36895	BMR1A_MOUSE	532	0.000265641	1	1
P28236	CXA8_MOUSE	440	0.000583368	2	2		P24610	PAX3_MOUSE	479	0.0000307	1	1		P15331	PERI_MOUSE	475	0.0000831	1	1		P36916	GNL1_MOUSE	607	0.0001452	1	1
P28293	CATG_MOUSE	261	0.000229071	1	1		P24788	CD11B_MOUSE	784	0.000400682	1	1		P15499	PRPH2_MOUSE	346	0.0000382	1	1		P38585	TTL_MOUSE	377	0.0000435	1	1
P28322	ETV4_MOUSE	485	0.0000139	1	1		P25118	TNR1A_MOUSE	454	0.001116039	1	4		P15508	SPTB1_MOUSE	2128	0.001646774	3	4		P38647	GRP75_MOUSE	679	0.000172216	2	2
P28574	MAX_MOUSE	160	0.000158526	1	1		P25119	TNR1B_MOUSE	474	0.000220961	1	1		P15530	CD79B_MOUSE	228	0.0000621	1	1		P38649	BGAT_MOUSE	332	0.000594349	1	1
P28652	KCC2B_MOUSE	542	0.000315508	3	4		P25322	CCND1_MOUSE	295	0.0000454	1	1		P15620	ZN271_MOUSE	580	0.0000614	1	1		P39053	DYN1_MOUSE	867	0.000420017	3	3
P28656	NP1L1_MOUSE	391	0.0000476	1	2		P25976	UBF1_MOUSE	765	0.0000309	1	1		P15972	PHXR2_MOUSE	65	0.000115111	1	1		P39054	DYN2_MOUSE	870	0.000146923	1	1
P28660	NCKP1_MOUSE	1128	0.000169664	2	2		P26011	ITB7_MOUSE	806	0.000139558	1	1		P16254	SRP14_MOUSE	110	0.000262108	1	1		P39061	COIA1_MOUSE	1774	0.000089	1	1
P28738	KIF5C_MOUSE	956	0.0000332	1	1		P26039	TLN1_MOUSE	2541	0.000414754	2	2		P16294	FA9_MOUSE	471	0.0000777	1	1		P39098	MA1A2_MOUSE	641	0.0000178	1	1
P28740	KIF2A_MOUSE	705	0.000609688	3	5		P26040	EZRI_MOUSE	586	0.000202835	1	1		P16330	CN37_MOUSE	420	0.001147885	5	7		P39447	ZO1_MOUSE	1745	0.0000464	1	1
P28741	KIF3A_MOUSE	701	0.000135417	2	2		P26041	MOES_MOUSE	577	0.0000268	1	1		P16331	PH4H_MOUSE	453	0.00034691	2	2		P39654	LOX15_MOUSE	663	0.0000319	1	1
P28867	KPCD_MOUSE	674	0.000458965	1	1		P26151	FCGR1_MOUSE	404	0.00038441	3	3		P16372	ZFP58_MOUSE	489	0.000394737	3	4		P40201	CHD1_MOUSE	1711	0.000290353	2	2
P29121	PCSK4_MOUSE	655	0.000206202	2	2		P26361	CFTR_MOUSE	1476	0.0000387	1	1		P16546	SPTN1_MOUSE	2472	0.000444586	66	81		P40764	DLX2_MOUSE	332	0.000038	1	1
P29387	GBB4_MOUSE	340	0.000291055	1	2		P26443	DHE3_MOUSE	558	0.0000303	1	1		P16879	FES_MOUSE	822	0.000121892	1	1		P41234	ABCA2_MOUSE	2434	0.000318048	2	4
P30204	MSRE_MOUSE	458	0.000231437	1	1		P26638	SYSC_MOUSE	512	0.0000251	1	1		P17141	ZFP37_MOUSE	594	0.000111625	1	1		P41539	TKN1_MOUSE	130	0.000579788	1	1
P30275	KCRU_MOUSE	418	0.0000824	1	1		P27601	GNA13_MOUSE	377	0.000357378	1	1		P17156	HSP72_MOUSE	633	0.00044806	3	3		P41588	VIPR2_MOUSE	437	0.000023	1	1
P30678	GNA15_MOUSE	374	0.0000336	1	1		P27661	H2AX_MOUSE	143	0.0000882	1	1		P17183	ENOG_MOUSE	434	0.000492231	3	3		P42337	PK3CA_MOUSE	1068	0.000187777	1	1
P30731	GPR83_MOUSE	423	0.0000436	1	1		P28235	CXA4_MOUSE	333	0.000188613	1	1		P17426	AP2A1_MOUSE	977	0.000266406	4	4		P42586	NKX22_MOUSE	273	0.0000271	1	1
P30999	CTND1_MOUSE	938	0.000024	1	1		P28652	KCC2B_MOUSE	542	0.000198623	2	4		P17427	AP2A2_MOUSE	938	0.000217379	2	2		P42669	PURA_MOUSE	321	0.000135236	2	3
P31266	SUH_MOUSE	526	0.000371738	1	1		P28660	NCKP1_MOUSE	1128	0.000219736	3	3		P17553	WNT3_MOUSE	355	0.0000114	1	1		P43006	EAA2_MOUSE	572	0.001021293	2	2
P31324	KAP3_MOUSE	416	0.000483742	4	4		P28661	SEPT4_MOUSE	478	0.0000344	1	1		P17710	HXK1_MOUSE	974	0.001080508	5	6		P43135	COT2_MOUSE	414	0.000383795	1	1
P31362	PO2F3_MOUSE	431	0.0000098	1	1		P28740	KIF2A_MOUSE	705	0.0000681	1	1		P17742	PPIA_MOUSE	164	0.00000816	1	1		P43276	H15_MOUSE	223	0.0000708	1	1
P31648	SC6A1_MOUSE	599	0.000552956	2	3		P28867	KPCD_MOUSE	674	0.000101992	1	1		P17809	GTR1_MOUSE	492	0.0000949	1	1		P43404	ZAP70_MOUSE	618	0.000685582	1	1
P31650	S6A11_MOUSE	627	0.0000735	1	1		P29387	GBB4_MOUSE	340	0.0000925	1	1		P17932	RL32P_MOUSE	135	0.00003	1	1		P43431	IL12A_MOUSE	215	0.0000607	1	1
P31938	MP2K1_MOUSE	393	0.000500075	3	3		P29452	CASP1_MOUSE	402	0.000276014	1	1		P18052	PTPRA_MOUSE	829	0.00048558	1	1		P43687	HMX2_MOUSE	273	0.0000285	1	1
P32020	NLTP_MOUSE	547	0.000054	1	1		P30275	KCRU_MOUSE	418	0.000117718	1	1		P18760	COF1_MOUSE	166	0.000191397	2	3		P45376	ALDR_MOUSE	316	0.000650842	1	1
P32304	5HT7R_MOUSE	448	0.000134496	1	1		P30285	CDK4_MOUSE	303	0.0000677	1	1		P18872	GNAO_MOUSE	354	0.000725576	2	3		P46062	SIPA1_MOUSE	1037	0.000227476	1	1
P32883	RASK_MOUSE	189	0.00000876	1	1		P30306	MPIP2_MOUSE	576	0.0000161	1	1		P18894	OXDA_MOUSE	345	0.000541424	1	1		P46096	SYT1_MOUSE	421	0.000286779	3	4
P33146	CAD15_MOUSE	784	0.0000781	1	1		P30415	NKTR_MOUSE	1453	0.00025665	2	2		P19137	LAMA1_MOUSE	3083	0.000056	1	1		P46097	SYT2_MOUSE	422	0.0000355	1	1
P33175	KIF5A_MOUSE	1027	0.000170445	1	1		P30658	CBX2_MOUSE	519	0.000206531	1	1		P19221	THRB_MOUSE	618	0.0000705	1	1		P46425	GSTP2_MOUSE	210	0.000143137	1	1
P33215	NEDD1_MOUSE	660	0.0000397	1	1		P31360	PO3F2_MOUSE	445	0.0000827	1	1		P19246	NFH_MOUSE	1090	0.000130167	1	1		P46460	NSF_MOUSE	744	0.00053652	5	5
P33434	MMP2_MOUSE	662	0.000191674	1	1		P31648	SC6A1_MOUSE	599	0.0000295	1	2		P19426	NELFE_MOUSE	375	0.000146045	1	1		P46660	AINX_MOUSE	501	0.001371257	8	8
P33609	DPOLA_MOUSE	1465	0.0000239	1	1		P31938	MP2K1_MOUSE	393	0.000181682	2	2		P19783	COX41_MOUSE	169	0.0000959	1	1		P46662	MERL_MOUSE	596	0.0000279	1	1
P33610	PRI2_MOUSE	505	0.000673815	2	2		P32067	LA_MOUSE	415	0.000219656	1	1		P20029	BIP_MOUSE	655	0.000932651	8	12		P46735	MYO1B_MOUSE	1107	0.000428333	2	2
P34927	ASGR1_MOUSE	284	0.000204815	1	1		P32115	PAX4_MOUSE	349	0.0000627	1	1		P20152	VIME_MOUSE	466	0.000174531	1	1		P47708	RP3A_MOUSE	681	0.0000977	1	1
P35123	UBP4_MOUSE	962	0.0000663	1	1		P32304	5HT7R_MOUSE	448	0.000200618	1	1		P20357	MTAP2_MOUSE	1828	0.000697447	6	6		P47739	AL3A1_MOUSE	453	0.00040189	1	1
P35278	RAB5C_MOUSE	216	0.00036457	2	2		P32443	MEOX2_MOUSE	303	0.000347293	1	1		P20693	FCER2_MOUSE	331	0.000152663	1	1		P47740	AL3A2_MOUSE	484	0.000026	1	1
P35290	RAB24_MOUSE	203	0.0000384	1	1		P32766	CST8_MOUSE	142	0.00018048	1	1		P20801	TNNC2_MOUSE	160	0.000207277	1	1		P47743	GRM8_MOUSE	908	0.000280247	1	1
P35329	CD22_MOUSE	862	0.000282891	1	1		P33215	NEDD1_MOUSE	660	0.000162348	1	1		P20937	KLRA1_MOUSE	262	0.000266433	1	1		P47754	CAZA2_MOUSE	286	0.000222502	2	3
P35378	FSHR_MOUSE	692	0.0002595	1	1		P33242	STF1_MOUSE	462	0.00013007	1	1		P21107	TPM3_MOUSE	285	0.00020276	1	2		P47757	CAPZB_MOUSE	277	0.000120753	2	2
P35436	NMDE1_MOUSE	1464	0.0000193	1	1		P33534	OPRK_MOUSE	380	0.000126648	1	1		P21271	MYO5B_MOUSE	1818	0.0000885	2	2		P47758	SRPRB_MOUSE	269	0.0000294	1	1
P35438	NMDZ1_MOUSE	938	0.000483399	5	5		P33610	PRI2_MOUSE	505	0.001048251	1	1		P21275	BMP4_MOUSE	408	0.0000657	1	1		P47911	RL6_MOUSE	296	0.000364261	2	3
P35486	ODPA_MOUSE	390	0.0000989	1	1		P34968	5HT2C_MOUSE	459	0.000191961	1	1		P21440	MDR3_MOUSE	1276	0.0000386	1	1		P47963	RL13_MOUSE	211	0.000570339	1	1
P35564	CALX_MOUSE	591	0.0000556	1	1		P35235	PTN11_MOUSE	593	0.000270318	1	1		P21550	ENOB_MOUSE	434	0.000036	1	1		P48379	RFX2_MOUSE	717	0.0000484	1	1
P35601	RFC1_MOUSE	1131	0.000277724	1	1		P35288	RAB23_MOUSE	237	0.000447941	1	2		P21844	CMA1_MOUSE	247	0.000127831	1	1		P48453	PP2BB_MOUSE	525	0.000615756	3	3
P35689	ERCC5_MOUSE	1170	0.0000302	1	1		P35294	RAB19_MOUSE	217	0.000378383	1	1		P21995	EMB_MOUSE	330	0.000270912	1	1		P48725	PCNT_MOUSE	2898	0.0000549	1	1
P35700	PRDX1_MOUSE	199	0.000346462	2	2		P35438	NMDZ1_MOUSE	938	0.000135811	3	3		P22366	MYD88_MOUSE	296	0.000154696	1	1		P48744	NDP_MOUSE	131	0.000223287	1	1
P35803	GPM6B_MOUSE	328	0.000368952	1	1		P35486	ODPA_MOUSE	390	0.000173308	2	2		P22561	WT1_MOUSE	449	0.000233668	1	1		P48754	BRCA1_MOUSE	1812	0.000120277	2	2
P35917	VGFR3_MOUSE	1363	0.000102496	1	1		P35561	KCNJ2_MOUSE	428	0.000053	1	1		P22724	WNT4_MOUSE	351	0.0000176	1	1		P48760	FOLC_MOUSE	587	0.0000931	1	1
P35918	VGFR2_MOUSE	1367	0.00006	1	1		P35564	CALX_MOUSE	591	0.00076815	2	4		P22727	WNT6_MOUSE	364	0.000105849	1	1		P48787	TNNI3_MOUSE	211	0.0000158	1	1
P35979	RL12_MOUSE	165	0.000357053	2	2		P35569	IRS1_MOUSE	1233	0.000404795	1	1		P22893	TTP_MOUSE	319	0.000135579	1	1		P48962	ADT1_MOUSE	298	0.000186932	1	1
P36552	HEM6_MOUSE	443	0.000308336	1	1		P35585	AP1M1_MOUSE	423	0.0000349	1	1		P23116	EIF3A_MOUSE	1344	0.000235896	4	5		P48964	MPIP1_MOUSE	514	0.0000487	1	1
P36895	BMR1A_MOUSE	532	0.0000472	1	1		P35601	RFC1_MOUSE	1131	0.000255293	2	3		P23198	CBX3_MOUSE	183	0.0000525	1	1		P48985	ATOH1_MOUSE	351	0.000116547	2	2
P36916	GNL1_MOUSE	607	0.000275557	1	1		P35689	ERCC5_MOUSE	1170	0.0000841	1	1		P23242	CXA1_MOUSE	382	0.000123827	1	1		P48997	INVO_MOUSE	467	0.000133646	1	1
P37040	NCPR_MOUSE	678	0.000207878	1	2		P35700	PRDX1_MOUSE	199	0.000213192	1	1		P23249	MOV10_MOUSE	1004	0.000113026	1	1		P49025	CTRO_MOUSE	2055	0.000195314	1	1
P37913	DNLI1_MOUSE	916	0.000136966	1	1		P35918	VGFR2_MOUSE	1367	0.000196487	1	3		P23336	GGTA1_MOUSE	394	0.0000538	1	1		P49135	ERCC3_MOUSE	783	0.00029523	1	2
P38647	GRP75_MOUSE	679	0.000491013	4	5		P35979	RL12_MOUSE	165	0.000275589	2	2		P23359	BMP7_MOUSE	430	0.0000798	1	1		P49290	PERE_MOUSE	716	0.000177944	2	3
P38649	BGAT_MOUSE	332	0.001111177	1	2		P35980	RL18_MOUSE	188	0.0000327	1	1		P23738	DCHS_MOUSE	662	0.0000503	1	1		P49710	HCLS1_MOUSE	486	0.00017271	1	2
P39038	CADH4_MOUSE	913	0.00038578	1	1		P36552	HEM6_MOUSE	443	0.000005	1	1		P23818	GRIA1_MOUSE	907	0.0000775	2	2		P49717	MCM4_MOUSE	862	0.000328053	1	1
P39039	MBL1_MOUSE	239	0.0000441	1	1		P36895	BMR1A_MOUSE	532	0.000427297	2	2		P23819	GRIA2_MOUSE	883	0.0000785	1	1		P50516	VATA_MOUSE	617	0.000528699	3	3
P39053	DYN1_MOUSE	867	0.002260803	8	10		P36916	GNL1_MOUSE	607	0.000130498	1	1		P23950	TISB_MOUSE	338	0.00015675	1	1		P51125	ICAL_MOUSE	788	0.000409	1	1
P39054	DYN2_MOUSE	870	0.000155399	1	1		P38647	GRP75_MOUSE	679	0.000182775	2	2		P24270	CATA_MOUSE	527	0.000157736	1	1		P51141	DVL1_MOUSE	695	0.000725783	1	1
P39447	ZO1_MOUSE	1745	0.0000441	1	1		P38649	BGAT_MOUSE	332	0.00018864	1	1		P24369	PPIB_MOUSE	216	0.000279309	2	3		P51150	RAB7A_MOUSE	207	0.0000276	1	1
P40124	CAP1_MOUSE	474	0.000304197	1	1		P39053	DYN1_MOUSE	867	0.000541907	5	5		P24383	WNT7A_MOUSE	349	0.000701067	1	1		P51612	XPC_MOUSE	930	0.000298171	3	3
P40201	CHD1_MOUSE	1711	0.000254169	1	1		P39054	DYN2_MOUSE	870	0.000183535	1	1		P24527	LKHA4_MOUSE	611	0.000179065	2	2		P51791	CLCN3_MOUSE	818	0.0000824	1	1
P41230	KDM5C_MOUSE	1554	0.000105292	1	1		P39098	MA1A2_MOUSE	641	0.0000357	1	1		P24547	IMDH2_MOUSE	514	0.000103892	1	1		P51829	ADCY7_MOUSE	1099	0.000419597	1	1
P41233	ABCA1_MOUSE	2261	0.000026	1	1		P39447	ZO1_MOUSE	1745	0.000226036	2	3		P24788	CD11B_MOUSE	784	0.00061456	3	3		P51830	ADCY9_MOUSE	1353	0.000347751	1	1
P41234	ABCA2_MOUSE	2434	0.000130027	1	1		P39689	CDN1A_MOUSE	159	0.000022	1	1		P25118	TNR1A_MOUSE	454	0.000681652	1	2		P51855	GSHB_MOUSE	474	0.000371301	1	1
P42227	STAT3_MOUSE	770	0.00002	1	1		P40201	CHD1_MOUSE	1711	0.000053	1	1		P25206	MCM3_MOUSE	812	0.000212513	1	1		P51863	VA0D1_MOUSE	351	0.000529978	4	4
P42669	PURA_MOUSE	321	0.000320978	4	4		P40336	VP26A_MOUSE	327	0.000153637	1	1		P25446	TNR6_MOUSE	327	0.00025702	1	1		P51881	ADT2_MOUSE	298	0.00046005	2	2
P42703	LIFR_MOUSE	1092	0.000108883	1	1		P41105	RL28_MOUSE	137	0.000755716	2	2		P25688	URIC_MOUSE	303	0.0000552	1	1		P52019	ERG1_MOUSE	572	0.000038	1	1
P42859	HD_MOUSE	3119	0.000174217	1	1		P41234	ABCA2_MOUSE	2434	0.000363082	1	3		P26039	TLN1_MOUSE	2541	0.0000683	1	1		P52431	DPOD1_MOUSE	1105	0.000321028	1	1
P42932	TCPQ_MOUSE	548	0.000465294	1	2		P41242	MATK_MOUSE	505	0.0000376	1	1		P26041	MOES_MOUSE	577	0.0000722	1	1		P52623	UCK1_MOUSE	277	0.0000821	1	1
P43006	EAA2_MOUSE	572	0.000745552	2	2		P42208	SEPT2_MOUSE	361	0.0000819	1	1		P26043	RADI_MOUSE	583	0.0000228	1	1		P52734	FGD1_MOUSE	960	0.000349714	1	1
P43029	GDF7_MOUSE	461	0.0000391	1	1		P42228	STAT4_MOUSE	749	0.000228157	1	1		P26049	GBRA3_MOUSE	492	0.000604277	1	2		P52785	GUC2E_MOUSE	1108	0.000156854	1	1
P43120	HHEX_MOUSE	271	0.0000186	1	1		P42580	NKX12_MOUSE	305	0.000551615	1	1		P26151	FCGR1_MOUSE	404	0.000295691	3	3		P52825	CPT2_MOUSE	658	0.0000685	1	2
P43135	COT2_MOUSE	414	0.0000468	1	1		P42669	PURA_MOUSE	321	0.0000578	1	2		P26262	KLKB1_MOUSE	638	0.000234684	1	1		P52850	NDST2_MOUSE	883	0.000181465	1	1
P43136	NR2F6_MOUSE	390	0.000286095	1	1		P42932	TCPQ_MOUSE	548	0.000261534	1	1		P26361	CFTR_MOUSE	1476	0.000423126	2	4		P52963	E41LA_MOUSE	686	0.00000646	1	1
P43241	CDX2_MOUSE	311	0.000192368	1	1		P43006	EAA2_MOUSE	572	0.000823034	2	2		P26443	DHE3_MOUSE	558	0.000147804	1	1		P53564	CUX1_MOUSE	1515	0.0000151	1	1
P43300	EGR3_MOUSE	387	0.000144308	1	1		P43081	GUC1A_MOUSE	202	0.0000324	1	1		P26638	SYSC_MOUSE	512	0.0000486	1	1		P53569	CEBPZ_MOUSE	1052	0.000230547	1	1
P43345	TLX1_MOUSE	332	0.000102631	1	1		P43136	NR2F6_MOUSE	390	0.000502829	1	1		P27546	MAP4_MOUSE	1125	0.0002479	2	2		P53762	ARNT_MOUSE	791	0.000149468	1	1
P43404	ZAP70_MOUSE	618	0.000152222	1	1		P43247	MSH2_MOUSE	935	0.000172414	1	1		P27664	PDE6A_MOUSE	859	0.0000701	1	1		P53811	PIPNB_MOUSE	271	0.0000882	1	1
P43431	IL12A_MOUSE	215	0.0000351	1	1		P45448	NR5A2_MOUSE	560	0.0000951	1	1		P27671	RGRF1_MOUSE	1262	0.000526753	2	3		P53994	RAB2A_MOUSE	212	0.000101215	2	2
P43432	IL12B_MOUSE	335	0.0000378	1	1		P46096	SYT1_MOUSE	421	0.001032423	4	7		P27773	PDIA3_MOUSE	505	0.000460241	4	4		P53995	APC1_MOUSE	1944	0.000254475	1	1
P45700	MA1A1_MOUSE	655	0.0000815	1	1		P46460	NSF_MOUSE	744	0.00085441	6	7		P27814	KLRBC_MOUSE	223	0.000145293	1	1		P54099	DPOG1_MOUSE	1218	0.000251259	2	2
P46061	RAGP1_MOUSE	589	0.0000854	1	1		P46660	AINX_MOUSE	501	0.004919847	16	20		P28028	BRAF_MOUSE	804	0.000167194	1	1		P54103	DNJC2_MOUSE	621	0.000371743	2	2
P46096	SYT1_MOUSE	421	0.00177035	6	9		P46662	MERL_MOUSE	596	0.000103883	1	1		P28236	CXA8_MOUSE	440	0.000300531	1	1		P54761	EPHB4_MOUSE	987	0.0000568	1	1
P46414	CDN1B_MOUSE	197	0.000153573	1	1		P46664	PURA2_MOUSE	456	0.000189627	1	1		P28271	ACOC_MOUSE	889	0.000297619	1	1		P55066	NCAN_MOUSE	1268	0.0000443	1	1
P46460	NSF_MOUSE	744	0.001366237	8	8		P46718	PDCD2_MOUSE	343	0.0000374	1	1		P28474	ADHX_MOUSE	374	0.000133913	1	1		P55104	INHBC_MOUSE	352	0.000033	1	1
P46638	RB11B_MOUSE	218	0.000215494	1	1		P46735	MYO1B_MOUSE	1107	0.00055061	3	3		P28571	SC6A9_MOUSE	692	0.000172663	1	1		P55200	KMT2A_MOUSE	3966	0.0000187	1	1
P46660	AINX_MOUSE	501	0.007146015	17	24		P46978	STT3A_MOUSE	705	0.000169651	2	2		P28649	CP19A_MOUSE	503	0.0000355	1	1		P56280	TCL1A_MOUSE	116	0.0000813	1	1
P46694	IEX1_MOUSE	153	0.0000377	1	1		P47708	RP3A_MOUSE	681	0.0000754	1	1		P28651	CAH8_MOUSE	291	0.0000405	1	1		P56480	ATPB_MOUSE	529	0.000732504	6	6
P46735	MYO1B_MOUSE	1107	0.000640092	4	4		P47738	ALDH2_MOUSE	519	0.000312949	1	1		P28652	KCC2B_MOUSE	542	0.0000804	1	1		P56546	CTBP2_MOUSE	445	0.0000629	1	1
P46935	NEDD4_MOUSE	887	0.0000369	1	1		P47739	AL3A1_MOUSE	453	0.000025	1	1		P28656	NP1L1_MOUSE	391	0.0000171	1	1		P56564	EAA1_MOUSE	543	0.000319505	1	1
P47708	RP3A_MOUSE	681	0.000161104	2	2		P47754	CAZA2_MOUSE	286	0.000827373	2	3		P28660	NCKP1_MOUSE	1128	0.0000916	2	2		P56671	MAZ_MOUSE	477	0.0000623	1	1
P47753	CAZA1_MOUSE	286	0.000120532	1	1		P47757	CAPZB_MOUSE	277	0.000134052	1	1		P28661	SEPT4_MOUSE	478	0.0000298	1	1		P56716	RP1_MOUSE	2095	0.0000359	1	1
P47754	CAZA2_MOUSE	286	0.000685388	4	4		P47867	SCG3_MOUSE	471	0.0000846	1	1		P28663	SNAB_MOUSE	298	0.00016825	2	2		P56726	SMO_MOUSE	793	0.000132502	1	1
P47757	CAPZB_MOUSE	277	0.00049644	1	2		P47911	RL6_MOUSE	296	0.000590207	3	3		P28665	MUG1_MOUSE	1476	0.001187615	1	1		P57080	UBP25_MOUSE	1055	0.000122561	2	2
P47856	GFPT1_MOUSE	697	0.000015	1	1		P47931	FST_MOUSE	344	0.000319306	1	1		P28666	MUG2_MOUSE	1451	0.0000871	1	1		P57776	EF1D_MOUSE	281	0.000111813	1	1
P47877	IBP2_MOUSE	305	0.00018812	1	1		P47963	RL13_MOUSE	211	0.000264628	1	1		P28705	RXRG_MOUSE	463	0.000196832	1	1		P57780	ACTN4_MOUSE	912	0.000263191	3	3
P47879	IBP4_MOUSE	254	0.0000149	1	1		P48678	LMNA_MOUSE	665	0.000197421	1	1		P28738	KIF5C_MOUSE	956	0.0000511	2	2		P58137	ACOT8_MOUSE	320	0.00015135	1	1
P47930	FOSL2_MOUSE	326	0.000467379	1	1		P48725	PCNT_MOUSE	2898	0.000297783	1	1		P28740	KIF2A_MOUSE	705	0.0000386	1	1		P58242	ASM3B_MOUSE	456	0.000262674	1	1
P47934	CACP_MOUSE	626	0.0000311	1	1		P48754	BRCA1_MOUSE	1812	0.0000647	1	1		P28828	PTPRM_MOUSE	1452	0.0000615	2	2		P58252	EF2_MOUSE	858	0.000149775	1	1
P47962	RL5_MOUSE	297	0.00004	1	1		P48760	FOLC_MOUSE	587	0.000142416	1	1		P28843	DPP4_MOUSE	760	0.0000153	1	1		P58281	OPA1_MOUSE	960	0.0000219	1	1
P48441	IDUA_MOUSE	634	0.0000602	1	1		P48794	HYALP_MOUSE	512	0.0000847	1	2		P29319	EPHA3_MOUSE	983	0.0000161	1	1		P58465	CTDSL_MOUSE	276	0.0000648	1	1
P48722	HS74L_MOUSE	838	0.00000811	1	1		P48962	ADT1_MOUSE	298	0.000292897	2	3		P29477	NOS2_MOUSE	1144	0.000159622	1	1		P58545	BTBD3_MOUSE	530	0.000296593	1	1
P48757	GAST_MOUSE	101	0.0000298	1	1		P48986	NDF6_MOUSE	337	0.00011722	1	1		P30415	NKTR_MOUSE	1453	0.0000981	1	1		P58660	CAR10_MOUSE	1021	0.000470068	3	3
P48794	HYALP_MOUSE	512	0.0000684	1	2		P49025	CTRO_MOUSE	2055	0.000565554	3	3		P30677	GNA14_MOUSE	355	0.000224017	1	1		P58854	GCP3_MOUSE	905	0.0000196	1	1
P48962	ADT1_MOUSE	298	0.000526584	2	2		P49070	CAMLG_MOUSE	294	0.0000299	1	1		P30935	SSR3_MOUSE	428	0.0000239	1	1		P58929	GMEB2_MOUSE	530	0.0000812	1	1
P48964	MPIP1_MOUSE	514	0.000381951	2	2		P49443	PPM1A_MOUSE	382	0.0000955	1	1		P31648	SC6A1_MOUSE	599	0.00036645	1	1		P59016	VP33B_MOUSE	617	0.00041927	2	2
P49025	CTRO_MOUSE	2055	0.0000228	1	1		P49710	HCLS1_MOUSE	486	0.000154017	1	1		P31650	S6A11_MOUSE	627	0.000167848	1	1		P59158	S12A3_MOUSE	1002	0.000016	1	1
P49070	CAMLG_MOUSE	294	0.0000319	1	1		P49749	EVX2_MOUSE	475	0.000172119	1	1		P32020	NLTP_MOUSE	547	0.000145737	1	1		P59240	NPHP4_MOUSE	1425	0.0000279	1	1
P49138	MAPK2_MOUSE	386	0.0000601	1	1		P49769	PSN1_MOUSE	467	0.0000283	1	1		P32067	LA_MOUSE	415	0.0000993	1	1		P59267	ZDHC2_MOUSE	366	0.000329544	1	1
P49182	HEP2_MOUSE	478	0.000180078	1	1		P50481	LHX3_MOUSE	400	0.000216712	1	1		P32883	RASK_MOUSE	189	0.0000517	1	1		P59268	ZDHC9_MOUSE	364	0.000207948	1	1
P49442	INPP_MOUSE	396	0.0000571	1	1		P50516	VATA_MOUSE	617	0.0000913	2	2		P33173	KIF1A_MOUSE	1695	0.000117256	2	2		P59280	KLHL8_MOUSE	629	0.000276551	1	1
P49717	MCM4_MOUSE	862	0.0000591	1	1		P50586	TUB_MOUSE	505	0.0000615	1	1		P33174	KIF4_MOUSE	1231	0.0000771	1	1		P59383	LRRN4_MOUSE	733	0.000075	1	1
P49891	ST1E1_MOUSE	295	0.000110731	1	1		P50615	BTG3_MOUSE	252	0.0000179	1	1		P33610	PRI2_MOUSE	505	0.000149016	1	1		P59438	HPS5_MOUSE	1126	0.0000769	1	1
P50446	K2C6A_MOUSE	553	0.0000134	1	1		P51150	RAB7A_MOUSE	207	0.0000871	2	3		P33896	INAR1_MOUSE	590	0.0000393	1	1		P59598	ASXL1_MOUSE	1514	0.0000176	1	1
P50516	VATA_MOUSE	617	0.002738156	8	10		P51437	CAMP_MOUSE	172	0.0000164	1	1		P34960	MMP12_MOUSE	473	0.000112825	2	2		P59759	MRTFB_MOUSE	1080	0.000130517	1	1
P50518	VATE1_MOUSE	226	0.00055658	2	3		P51448	RORA_MOUSE	523	0.0000896	1	1		P35123	UBP4_MOUSE	962	0.000165517	2	2		P59764	DOCK4_MOUSE	1978	0.000137592	1	1
P50571	GBRB1_MOUSE	474	0.0000266	1	1		P51660	DHB4_MOUSE	735	0.000196522	1	1		P35276	RAB3D_MOUSE	219	0.0000166	1	1		P60202	MYPR_MOUSE	277	0.00020931	1	1
P50752	TNNT2_MOUSE	301	0.00038162	2	2		P51827	AFF3_MOUSE	1254	0.0000619	1	1		P35278	RAB5C_MOUSE	216	0.000271827	1	2		P60710	ACTB_MOUSE	375	0.000411682	1	1
P51150	RAB7A_MOUSE	207	0.000162318	2	5		P51863	VA0D1_MOUSE	351	0.00071709	4	4		P35282	RAB21_MOUSE	222	0.00015519	1	1		P60755	MDGA2_MOUSE	949	0.000317797	2	2
P51637	CAV3_MOUSE	151	0.0000476	1	1		P51865	TDGF1_MOUSE	171	0.0001738	1	1		P35288	RAB23_MOUSE	237	0.000186112	1	1		P60879	SNP25_MOUSE	206	0.000240477	1	1
P51660	DHB4_MOUSE	735	0.000196342	1	1		P51881	ADT2_MOUSE	298	0.0000599	1	1		P35330	ICAM2_MOUSE	277	0.000179117	1	1		P61025	CKS1_MOUSE	79	0.000207528	1	1
P51791	CLCN3_MOUSE	818	0.00032912	1	1		P52187	KCJ12_MOUSE	427	0.0000704	1	1		P35438	NMDZ1_MOUSE	938	0.0000935	2	2		P61407	TDRD6_MOUSE	2134	0.000098	1	1
P51827	AFF3_MOUSE	1254	0.000224582	2	2		P52332	JAK1_MOUSE	1153	0.000415817	3	3		P35486	ODPA_MOUSE	390	0.00010608	1	1		P61622	ITA11_MOUSE	1188	0.0000397	1	1
P51863	VA0D1_MOUSE	351	0.000242669	2	2		P52480	KPYM_MOUSE	531	0.000708739	3	3		P35505	FAAA_MOUSE	419	0.0000471	1	1		P61804	DAD1_MOUSE	113	0.000188776	1	1
P51881	ADT2_MOUSE	298	0.000257452	2	2		P52651	RHOX5_MOUSE	210	0.000110902	1	1		P35564	CALX_MOUSE	591	0.000250404	4	4		P61922	GABT_MOUSE	500	0.0000449	1	1
P51942	MATN1_MOUSE	500	0.0000541	1	1		P52734	FGD1_MOUSE	960	0.000291361	2	2		P35569	IRS1_MOUSE	1233	0.000435224	1	1		P61967	AP1S1_MOUSE	158	0.000191835	1	1
P51944	CCNF_MOUSE	777	0.0000772	1	1		P52850	NDST2_MOUSE	883	0.0000158	1	1		P35585	AP1M1_MOUSE	423	0.0000253	1	1		P62046	LRCH1_MOUSE	709	0.0000243	1	1
P52187	KCJ12_MOUSE	427	0.0000851	1	1		P52912	TIA1_MOUSE	386	0.000294272	1	1		P35689	ERCC5_MOUSE	1170	0.000505689	2	2		P62077	TIM8B_MOUSE	83	0.0000826	1	1
P52194	CLGN_MOUSE	611	0.000300918	1	1		P53349	M3K1_MOUSE	1493	0.000115504	2	2		P35700	PRDX1_MOUSE	199	0.000375642	2	3		P62192	PRS4_MOUSE	440	0.000305707	2	2
P52332	JAK1_MOUSE	1153	0.000208827	1	1		P53564	CUX1_MOUSE	1515	0.000289131	3	3		P35710	SOX5_MOUSE	763	0.000159422	1	1		P62242	RS8_MOUSE	208	0.0000561	1	1
P52431	DPOD1_MOUSE	1105	0.00030634	1	1		P53569	CEBPZ_MOUSE	1052	0.0000802	1	2		P35803	GPM6B_MOUSE	328	0.000264795	1	1		P62259	1433E_MOUSE	255	0.000213642	1	1
P52480	KPYM_MOUSE	531	0.00044327	3	3		P53657	KPYR_MOUSE	574	0.000128384	1	1		P35918	VGFR2_MOUSE	1367	0.0000986	2	2		P62264	RS14_MOUSE	151	0.000696239	3	3
P52483	UB2E3_MOUSE	207	0.000104981	1	1		P53702	CCHL_MOUSE	272	0.0000598	1	1		P35922	FMR1_MOUSE	614	0.000179055	1	1		P62267	RS23_MOUSE	143	0.000122068	1	1
P52825	CPT2_MOUSE	658	0.000221698	1	1		P53810	PIPNA_MOUSE	271	0.0000831	1	1		P35979	RL12_MOUSE	165	0.000195271	2	2		P62301	RS13_MOUSE	151	0.000135787	1	1
P53568	CEBPG_MOUSE	150	0.0000121	1	1		P53811	PIPNB_MOUSE	271	0.0000619	1	1		P35980	RL18_MOUSE	188	0.000111053	1	1		P62317	SMD2_MOUSE	118	0.000120401	1	1
P53569	CEBPZ_MOUSE	1052	0.000533203	1	1		P53994	RAB2A_MOUSE	212	0.000193184	1	2		P36423	THAS_MOUSE	533	0.000267023	2	2		P62631	EF1A2_MOUSE	463	0.0000908	1	1
P53657	KPYR_MOUSE	574	0.000131568	1	1		P54099	DPOG1_MOUSE	1218	0.000263814	2	2		P36536	SAR1A_MOUSE	198	0.000228364	1	1		P62748	HPCL1_MOUSE	193	0.003532469	1	5
P53994	RAB2A_MOUSE	212	0.000102787	1	1		P54254	ATX1_MOUSE	791	0.000132744	1	1		P36898	BMR1B_MOUSE	502	0.0000393	1	1		P62754	RS6_MOUSE	249	0.000194704	2	2
P54103	DNJC2_MOUSE	621	0.00020873	1	1		P54279	PMS2_MOUSE	859	0.000229677	2	2		P37913	DNLI1_MOUSE	916	0.00027451	2	2		P62761	VISL1_MOUSE	191	0.000168172	1	1
P54227	STMN1_MOUSE	149	0.0000189	1	1		P54729	NUB1_MOUSE	614	0.000289486	1	1		P38585	TTL_MOUSE	377	0.0000402	1	1		P62806	H4_MOUSE	103	0.000259528	1	1
P54310	LIPS_MOUSE	759	0.000345741	1	1		P54731	FAF1_MOUSE	649	0.0000336	1	1		P38647	GRP75_MOUSE	679	0.000281664	3	4		P62814	VATB2_MOUSE	511	0.000516857	4	5
P54823	DDX6_MOUSE	483	0.000174601	1	1		P54761	EPHB4_MOUSE	987	0.000126177	1	1		P38649	BGAT_MOUSE	332	0.000425913	1	1		P62889	RL30_MOUSE	115	0.0000282	1	1
P55012	S12A2_MOUSE	1205	0.000110958	1	1		P55012	S12A2_MOUSE	1205	0.0000736	1	1		P39053	DYN1_MOUSE	867	0.00042827	3	3		P62892	RL39_MOUSE	51	0.0000726	1	2
P55041	GEM_MOUSE	295	0.000418311	1	1		P55200	KMT2A_MOUSE	3966	0.0000123	1	1		P39054	DYN2_MOUSE	870	0.00039313	3	3		P62908	RS3_MOUSE	243	0.000222652	2	2
P55066	NCAN_MOUSE	1268	0.000214792	2	2		P55284	CADH5_MOUSE	784	0.000181193	1	1		P39428	TRAF1_MOUSE	409	0.0000372	1	1		P63017	HSP7C_MOUSE	646	0.000572646	4	4
P55088	AQP4_MOUSE	323	0.000195953	1	1		P55849	DSC1_MOUSE	886	0.0000607	1	1		P39447	ZO1_MOUSE	1745	0.000159913	1	1		P63038	CH60_MOUSE	573	0.000378759	3	3
P55104	INHBC_MOUSE	352	0.0000585	2	2		P55937	GOGA3_MOUSE	1487	0.0000137	1	1		P40201	CHD1_MOUSE	1711	0.000390706	4	4		P63073	IF4E_MOUSE	217	0.0000121	1	1
P55200	KMT2A_MOUSE	3966	0.000156542	1	1		P56203	CATW_MOUSE	371	0.0000314	1	1		P40630	TFAM_MOUSE	243	0.000257599	1	1		P63087	PP1G_MOUSE	323	0.000271145	1	1
P55937	GOGA3_MOUSE	1487	0.000114625	1	1		P56213	ALR_MOUSE	198	0.0000972	1	1		P40645	SOX6_MOUSE	827	0.000152765	1	1		P63141	KCNA2_MOUSE	499	0.000362196	1	1
P56135	ATPK_MOUSE	88	0.0000764	1	1		P56280	TCL1A_MOUSE	116	0.0000764	1	1		P40694	SMBP2_MOUSE	993	0.000137742	1	1		P63154	CRNL1_MOUSE	690	0.000319137	3	3
P56280	TCL1A_MOUSE	116	0.0000871	1	1		P56391	CX6B1_MOUSE	86	0.000102753	1	1		P40936	INMT_MOUSE	264	0.000142617	1	1		P63260	ACTG_MOUSE	375	0.000127993	1	1
P56388	CART_MOUSE	129	0.0000991	1	1		P56480	ATPB_MOUSE	529	0.000457958	6	6		P41183	BCL6_MOUSE	707	0.000147053	1	1		P63318	KPCG_MOUSE	697	0.000990731	4	4
P56391	CX6B1_MOUSE	86	0.0000301	1	1		P56671	MAZ_MOUSE	477	0.0000789	1	1		P41234	ABCA2_MOUSE	2434	0.000246355	1	2		P63321	RALA_MOUSE	206	0.000189154	2	2
P56402	AQP2_MOUSE	271	0.0000296	1	1		P56695	WFS1_MOUSE	890	0.0000797	1	1		P41242	MATK_MOUSE	505	0.000202918	1	1		P63325	RS10_MOUSE	165	0.0000583	1	1
P56480	ATPB_MOUSE	529	0.001063466	7	7		P56716	RP1_MOUSE	2095	0.0000386	1	1		P41245	MMP9_MOUSE	730	0.0000643	1	1		P63328	PP2BA_MOUSE	521	0.000378581	1	1
P56942	MCH_MOUSE	165	0.000277548	1	1		P56842	TCLB3_MOUSE	122	0.000240655	1	1		P42125	ECI1_MOUSE	289	0.000386528	1	2		P67778	PHB_MOUSE	272	0.0000507	1	1
P56960	EXOSX_MOUSE	887	0.000173684	1	1		P57016	LAD1_MOUSE	528	0.000026	1	1		P42567	EPS15_MOUSE	897	0.0000106	1	1		P68254	1433T_MOUSE	245	0.000176371	1	1
P57080	UBP25_MOUSE	1055	0.000168729	2	2		P57716	NICA_MOUSE	708	0.000127526	1	1		P42669	PURA_MOUSE	321	0.000138913	2	2		P68368	TBA4A_MOUSE	448	0.000250894	2	2
P57680	EVC_MOUSE	1005	0.000354308	1	1		P57780	ACTN4_MOUSE	912	0.001063215	7	7		P42859	HD_MOUSE	3119	0.000210892	1	1		P68372	TBB4B_MOUSE	445	0.000255265	1	1
P57746	VATD_MOUSE	247	0.0000385	1	1		P57791	FACE2_MOUSE	329	0.0000906	1	1		P42932	TCPQ_MOUSE	548	0.000357965	1	1		P68404	KPCB_MOUSE	671	0.00014494	1	1
P57780	ACTN4_MOUSE	912	0.000437291	4	5		P58043	SESN2_MOUSE	480	0.0000399	1	1		P43006	EAA2_MOUSE	572	0.000123904	1	1		P69525	TMPS9_MOUSE	1065	0.0000286	1	1
P58021	TM9S2_MOUSE	662	0.0000276	1	1		P58242	ASM3B_MOUSE	456	0.000248228	1	1		P43027	GDF5_MOUSE	495	0.000503709	1	1		P70169	DOC2B_MOUSE	412	0.000528398	1	1
P58044	IDI1_MOUSE	227	0.000152614	1	1		P58252	EF2_MOUSE	858	0.000152919	1	1		P43431	IL12A_MOUSE	215	0.000232543	1	1		P70175	DLG3_MOUSE	849	0.000345484	1	1
P58059	RT21_MOUSE	87	0.0000192	1	1		P58283	RN216_MOUSE	853	0.000177816	1	1		P43883	PLIN2_MOUSE	425	0.000101106	1	1		P70196	TRAF6_MOUSE	530	0.0000396	1	1
P58137	ACOT8_MOUSE	320	0.000186278	1	1		P58389	PTPA_MOUSE	323	0.000158602	1	1		P46062	SIPA1_MOUSE	1037	0.0000407	1	1		P70210	TEAD3_MOUSE	439	0.000110502	1	1
P58252	EF2_MOUSE	858	0.000199746	2	2		P58501	PAXB1_MOUSE	919	0.000565932	2	2		P46096	SYT1_MOUSE	421	0.001202112	4	7		P70227	ITPR3_MOUSE	2670	0.000242683	1	1
P58281	OPA1_MOUSE	960	0.000363926	2	2		P58771	TPM1_MOUSE	284	0.0000288	1	1		P46460	NSF_MOUSE	744	0.000875936	7	8		P70275	SEM3E_MOUSE	775	0.0000216	1	1
P58681	TLR7_MOUSE	1050	0.000424315	1	1		P58801	RIPK2_MOUSE	539	0.000081	1	1		P46471	PRS7_MOUSE	433	0.000214539	2	2		P70280	VAMP7_MOUSE	220	0.000265706	1	1
P58774	TPM2_MOUSE	284	0.0000272	1	1		P58871	TB182_MOUSE	1720	0.0000601	1	1		P46638	RB11B_MOUSE	218	0.000182717	1	1		P70290	EM55_MOUSE	466	0.000171055	1	1
P58801	RIPK2_MOUSE	539	0.0000491	1	1		P59242	CING_MOUSE	1191	0.0000557	1	1		P46660	AINX_MOUSE	501	0.001256801	6	7		P70312	HYAS2_MOUSE	552	0.0000646	1	1
P58802	TB10A_MOUSE	500	0.00018863	2	2		P59267	ZDHC2_MOUSE	366	0.000361106	1	1		P46662	MERL_MOUSE	596	0.0000691	2	2		P70335	ROCK1_MOUSE	1354	0.000426481	3	3
P58873	RHBL3_MOUSE	404	0.0000989	1	1		P59279	RAB2B_MOUSE	216	0.0000571	1	1		P46735	MYO1B_MOUSE	1107	0.000505761	4	4		P70336	ROCK2_MOUSE	1388	0.0000545	1	1
P59054	CSRN1_MOUSE	583	0.000425287	1	1		P59281	RHG39_MOUSE	1107	0.000385924	1	1		P46935	NEDD4_MOUSE	887	0.000225729	1	1		P70338	GFI1_MOUSE	423	0.0000306	1	1
P59222	SREC2_MOUSE	833	0.000226902	1	1		P59328	WDHD1_MOUSE	1117	0.000179762	1	1		P46978	STT3A_MOUSE	705	0.000100883	1	1		P70362	UFD1_MOUSE	307	0.0000367	1	1
P59240	NPHP4_MOUSE	1425	0.000188932	1	1		P59384	ATS15_MOUSE	950	0.000319111	1	1		P47708	RP3A_MOUSE	681	0.0000794	2	2		P70388	RAD50_MOUSE	1312	0.000245626	2	2
P59242	CING_MOUSE	1191	0.0000266	1	1		P59511	ATS20_MOUSE	1906	0.000722029	2	2		P47743	GRM8_MOUSE	908	0.0000951	1	1		P70392	RGRF2_MOUSE	1189	0.000224583	1	1
P59279	RAB2B_MOUSE	216	0.0000515	1	1		P59672	ANS1A_MOUSE	1150	0.000413825	2	3		P47754	CAZA2_MOUSE	286	0.000158369	3	4		P70398	USP9X_MOUSE	2559	0.000328424	1	1
P59281	RHG39_MOUSE	1107	0.0000505	2	2		P59764	DOCK4_MOUSE	1978	0.00052252	2	2		P47757	CAPZB_MOUSE	277	0.000166881	1	1		P70414	NAC1_MOUSE	970	0.000190336	1	1
P59326	YTHD1_MOUSE	559	0.0000233	1	1		P59913	PCMD1_MOUSE	357	0.000115516	1	1		P47758	SRPRB_MOUSE	269	0.00034654	1	1		P70424	ERBB2_MOUSE	1256	0.000140972	1	1
P59509	ATS19_MOUSE	1210	0.000496528	2	2		P59997	KDM2A_MOUSE	1161	0.0000577	1	1		P47857	PFKAM_MOUSE	780	0.000066	1	1		P70429	EVL_MOUSE	414	0.000081	1	1
P59511	ATS20_MOUSE	1906	0.000450603	2	2		P59999	ARPC4_MOUSE	168	0.0000396	1	1		P47877	IBP2_MOUSE	305	0.000159781	1	1		P70452	STX4_MOUSE	298	0.0000341	1	1
P59764	DOCK4_MOUSE	1978	0.00011116	2	2		P60202	MYPR_MOUSE	277	0.0017106	3	4		P47880	IBP6_MOUSE	238	0.000379421	1	1		P70660	NGN1_MOUSE	244	0.0000278	1	1
P59997	KDM2A_MOUSE	1161	0.000368348	1	1		P60229	EIF3E_MOUSE	445	0.0000274	1	1		P47911	RL6_MOUSE	296	0.000253948	2	2		P70670	NACAM_MOUSE	2187	0.0000408	1	1
P60202	MYPR_MOUSE	277	0.000534758	1	1		P60324	NANO3_MOUSE	178	0.000243124	1	1		P47932	REL1_MOUSE	185	0.000053	1	1		P70701	WN10A_MOUSE	417	0.000053	1	1
P60335	PCBP1_MOUSE	356	0.0000368	1	1		P60334	CDO1_MOUSE	200	0.000038	1	1		P47934	CACP_MOUSE	626	0.0000884	2	2		P70704	AT8A1_MOUSE	1164	0.0000597	1	1
P60469	LIPA3_MOUSE	1194	0.0003644	3	3		P60469	LIPA3_MOUSE	1194	0.000160146	2	2		P47962	RL5_MOUSE	297	0.0000417	1	1		P79621	C2TA_MOUSE	1155	0.000126544	1	1
P60710	ACTB_MOUSE	375	0.001013205	2	3		P60670	NPL4_MOUSE	608	0.000292848	1	1		P48302	EDNRB_MOUSE	442	0.000116911	1	1		P82198	BGH3_MOUSE	683	0.000278153	1	1
P60764	RAC3_MOUSE	192	0.000249432	1	1		P60710	ACTB_MOUSE	375	0.001476311	2	4		P48437	PROX1_MOUSE	737	0.00011882	1	1		P82343	RENBP_MOUSE	430	0.000153507	1	1
P60840	ENSA_MOUSE	121	0.000167584	1	2		P60824	CIRBP_MOUSE	172	0.000262975	1	1		P48615	WNT11_MOUSE	354	0.000161241	1	1		P82349	SGCB_MOUSE	320	0.000392503	1	1
P60853	LZTS1_MOUSE	599	0.000305061	1	1		P60853	LZTS1_MOUSE	599	0.000351324	1	1		P48725	PCNT_MOUSE	2898	0.0000407	2	2		P82350	SGCA_MOUSE	387	0.0000241	1	1
P60879	SNP25_MOUSE	206	0.000293516	2	2		P60879	SNP25_MOUSE	206	0.000089	1	1		P48758	CBR1_MOUSE	277	0.00017445	1	1		P83093	STIM2_MOUSE	746	0.000035	1	1
P60882	MEGF8_MOUSE	2789	0.000363044	1	1		P60882	MEGF8_MOUSE	2789	0.000160168	1	1		P48772	COX8B_MOUSE	70	0.00013501	1	1		P83510	TNIK_MOUSE	1323	0.001122378	4	4
P60954	NOL4_MOUSE	483	0.000241321	1	1		P60954	NOL4_MOUSE	483	0.0000309	1	1		P48794	HYALP_MOUSE	512	0.0000862	1	2		P83917	CBX1_MOUSE	185	0.0000954	1	1
P61089	UBE2N_MOUSE	152	0.000214458	1	1		P61161	ARP2_MOUSE	394	0.000046	1	1		P48962	ADT1_MOUSE	298	0.00068388	3	4		P84091	AP2M1_MOUSE	435	0.000604211	3	4
P61164	ACTZ_MOUSE	376	0.000133431	2	2		P61226	RAP2B_MOUSE	183	0.0000885	2	2		P48964	MPIP1_MOUSE	514	0.000243911	1	1		P97313	PRKDC_MOUSE	4128	0.000442121	3	3
P61222	ABCE1_MOUSE	599	0.000659249	1	1		P61264	STX1B_MOUSE	288	0.000165138	1	1		P48986	NDF6_MOUSE	337	0.000102755	1	1		P97321	SEPR_MOUSE	761	0.0000971	1	1
P61226	RAP2B_MOUSE	183	0.0000286	1	1		P61372	ISL1_MOUSE	349	0.0000643	1	1		P49025	CTRO_MOUSE	2055	0.000189431	1	1		P97351	RS3A_MOUSE	264	0.00010009	1	1
P61264	STX1B_MOUSE	288	0.000179584	1	1		P61406	EST1A_MOUSE	1418	0.0000304	1	1		P49290	PERE_MOUSE	716	0.0000323	1	1		P97372	PSME2_MOUSE	239	0.000506839	1	1
P61358	RL27_MOUSE	136	0.0000808	1	1		P61922	GABT_MOUSE	500	0.0000665	1	1		P49582	ACHA7_MOUSE	502	0.000340889	1	1		P97384	ANX11_MOUSE	503	0.000294213	1	1
P61406	EST1A_MOUSE	1418	0.002719035	1	1		P61965	WDR5_MOUSE	334	0.000023	1	1		P49586	PCY1A_MOUSE	367	0.000254177	1	1		P97386	DNLI3_MOUSE	1015	0.000052	1	1
P61804	DAD1_MOUSE	113	0.0000809	1	1		P62046	LRCH1_MOUSE	709	0.000217937	2	2		P49717	MCM4_MOUSE	862	0.0000269	1	1		P97393	RHG05_MOUSE	1501	0.000135436	1	1
P61979	HNRPK_MOUSE	463	0.000175907	1	1		P62192	PRS4_MOUSE	440	0.000166007	1	1		P49813	TMOD1_MOUSE	359	0.0000059	1	1		P97412	LYST_MOUSE	3788	0.000045	1	1
P62071	RRAS2_MOUSE	204	0.00019184	1	1		P62242	RS8_MOUSE	208	0.000164024	1	1		P49935	CATH_MOUSE	333	0.000153966	1	1		P97427	DPYL1_MOUSE	572	0.0000891	1	1
P62259	1433E_MOUSE	255	0.000214098	1	1		P62484	ABI2_MOUSE	446	0.000156663	2	2		P50431	GLYC_MOUSE	478	0.00002	1	1		P97433	ARG28_MOUSE	1693	0.000489496	1	1
P62264	RS14_MOUSE	151	0.000149969	1	1		P62631	EF1A2_MOUSE	463	0.000262792	2	2		P50481	LHX3_MOUSE	400	0.000056	1	1		P97434	MPRIP_MOUSE	1024	0.0000297	1	1
P62301	RS13_MOUSE	151	0.000124819	1	1		P62696	CRBB2_MOUSE	205	0.000381389	1	1		P50516	VATA_MOUSE	617	0.001076616	6	7		P97436	NKX31_MOUSE	237	0.0000414	1	1
P62484	ABI2_MOUSE	446	0.000152935	1	1		P62717	RL18A_MOUSE	176	0.000113114	1	1		P50580	PA2G4_MOUSE	394	0.000300265	1	1		P97461	RS5_MOUSE	204	0.000143238	1	1
P62631	EF1A2_MOUSE	463	0.000109028	1	1		P62748	HPCL1_MOUSE	193	0.000446893	1	4		P50586	TUB_MOUSE	505	0.000115779	1	1		P97464	EXT1_MOUSE	746	0.00032412	1	1
P62696	CRBB2_MOUSE	205	0.000325877	1	1		P62751	RL23A_MOUSE	156	0.000165772	1	1		P50712	DFA14_MOUSE	85	0.0000606	1	1		P97469	SNAI2_MOUSE	269	0.0000238	1	1
P62743	AP2S1_MOUSE	142	0.000338033	1	1		P62754	RS6_MOUSE	249	0.000151354	1	1		P50752	TNNT2_MOUSE	301	0.000206957	2	2		P97474	PITX2_MOUSE	317	0.00017985	1	1
P62748	HPCL1_MOUSE	193	0.00023352	1	2		P62806	H4_MOUSE	103	0.000338481	2	2		P51432	PLCB3_MOUSE	1234	0.0000689	1	1		P97477	AURKA_MOUSE	395	0.000305478	1	1
P62774	MTPN_MOUSE	118	0.000122214	1	1		P62812	GBRA1_MOUSE	455	0.0000289	1	1		P51450	RORG_MOUSE	516	0.000182711	1	1		P97479	MYO7A_MOUSE	2215	0.000024	1	1
P62806	H4_MOUSE	103	0.0000798	1	1		P62814	VATB2_MOUSE	511	0.000473581	4	6		P51612	XPC_MOUSE	930	0.000465666	1	1		P97499	TEP1_MOUSE	2629	0.0000265	1	1
P62814	VATB2_MOUSE	511	0.00132443	5	8		P62830	RL23_MOUSE	140	0.0000843	1	1		P51667	MLRV_MOUSE	166	0.0000347	1	1		P97504	BMX_MOUSE	651	0.0000321	1	1
P62821	RAB1A_MOUSE	205	0.0000226	1	1		P62849	RS24_MOUSE	133	0.0000939	1	1		P51676	CC1L1_MOUSE	356	0.0000735	1	1		P97714	ADA1D_MOUSE	562	0.000400438	1	1
P62830	RL23_MOUSE	140	0.000088	1	1		P62897	CYC_MOUSE	105	0.0000848	1	1		P51678	CCR3_MOUSE	359	0.0000822	1	1		P97742	CPT1A_MOUSE	773	0.0000178	1	1
P62835	RAP1A_MOUSE	184	0.000239739	1	1		P62900	RL31_MOUSE	125	0.000301348	1	1		P51827	AFF3_MOUSE	1254	0.0000679	1	1		P97783	AF1Q_MOUSE	90	0.0000392	1	1
P62855	RS26_MOUSE	115	0.000223765	1	1		P62908	RS3_MOUSE	243	0.00027177	2	2		P51863	VA0D1_MOUSE	351	0.000449732	3	3		P97789	XRN1_MOUSE	1719	0.000087	1	1
P62881	GNB5_MOUSE	395	0.000360518	1	2		P62918	RL8_MOUSE	257	0.000260079	1	1		P52019	ERG1_MOUSE	572	0.000161473	1	1		P97794	KCNJ8_MOUSE	424	0.000560705	2	2
P62908	RS3_MOUSE	243	0.000177477	2	2		P62996	TRA2B_MOUSE	288	0.0000842	1	1		P52293	IMA1_MOUSE	529	0.000116708	2	2		P97805	FAM3D_MOUSE	223	0.000404153	1	1
P62918	RL8_MOUSE	257	0.000221752	1	1		P63017	HSP7C_MOUSE	646	0.000350368	2	3		P52332	JAK1_MOUSE	1153	0.0000535	1	1		P97807	FUMH_MOUSE	507	0.000153586	1	1
P62956	CCG7_MOUSE	275	0.000172611	1	1		P63044	VAMP2_MOUSE	116	0.0000453	1	1		P52480	KPYM_MOUSE	531	0.00056886	4	4		P97819	PLPL9_MOUSE	807	0.000138982	2	2
P62983	RS27A_MOUSE	156	0.0000691	1	1		P63072	UBD_MOUSE	162	0.0000273	1	1		P52785	GUC2E_MOUSE	1108	0.0000329	1	1		P97868	RBBP6_MOUSE	1790	0.000308518	4	4
P63001	RAC1_MOUSE	192	0.000226894	1	1		P63087	PP1G_MOUSE	323	0.000219393	1	1		P52912	TIA1_MOUSE	386	0.0000826	1	1		P97929	BRCA2_MOUSE	3329	0.0000457	1	1
P63017	HSP7C_MOUSE	646	0.001200041	5	8		P63101	1433Z_MOUSE	245	0.000388893	1	1		P52963	E41LA_MOUSE	686	0.0000719	1	1		P97946	VEGFD_MOUSE	358	0.00003	1	1
P63037	DNJA1_MOUSE	397	0.0000879	1	1		P63154	CRNL1_MOUSE	690	0.0000402	1	1		P53347	ONCM_MOUSE	263	0.000235265	1	1		P98084	APBA2_MOUSE	750	0.000257283	1	2
P63038	CH60_MOUSE	573	0.000360529	3	3		P63318	KPCG_MOUSE	697	0.001454266	5	6		P53690	MMP14_MOUSE	582	0.000108557	1	1		P98195	ATP9B_MOUSE	1146	0.000189364	1	1
P63044	VAMP2_MOUSE	116	0.000066	1	1		P63321	RALA_MOUSE	206	0.0000807	1	1		P53808	PPCT_MOUSE	214	0.000143233	2	2		P99024	TBB5_MOUSE	444	0.000283002	2	3
P63046	ST4A1_MOUSE	284	0.0000581	1	1		P63325	RS10_MOUSE	165	0.000146158	2	3		P53994	RAB2A_MOUSE	212	0.000285047	4	5		Q00342	FLT3_MOUSE	1000	0.0000327	1	1
P63075	FGF17_MOUSE	216	0.0000672	1	1		P63328	PP2BA_MOUSE	521	0.000299202	1	1		P54071	IDHP_MOUSE	452	0.000142321	1	1		Q00547	HMMR_MOUSE	794	0.000105649	1	1
P63084	S10A5_MOUSE	93	0.00041687	1	1		P67984	RL22_MOUSE	128	0.000163077	1	1		P54099	DPOG1_MOUSE	1218	0.000238697	2	2		Q00609	CD80_MOUSE	306	0.0000564	1	1
P63085	MK01_MOUSE	358	0.000264587	1	1		P68040	RACK1_MOUSE	317	0.000165396	2	2		P54103	DNJC2_MOUSE	621	0.000142568	1	1		Q00993	UFO_MOUSE	888	0.000707058	1	1
P63087	PP1G_MOUSE	323	0.000345104	2	2		P68254	1433T_MOUSE	245	0.000272157	1	2		P54279	PMS2_MOUSE	859	0.0000787	1	1		Q01097	NMDE2_MOUSE	1482	0.000197852	2	2
P63101	1433Z_MOUSE	245	0.000172408	1	1		P68368	TBA4A_MOUSE	448	0.000312067	2	2		P54830	PTN5_MOUSE	541	0.000013	1	1		Q01114	IL9R_MOUSE	468	0.0000535	1	1
P63137	GBRB2_MOUSE	512	0.0000253	1	1		P68372	TBB4B_MOUSE	445	0.000165325	1	1		P54869	HMCS2_MOUSE	508	0.000410317	2	2		Q01149	CO1A2_MOUSE	1372	0.000196702	1	1
P63158	HMGB1_MOUSE	215	0.000131279	1	2		P68404	KPCB_MOUSE	671	0.001135215	6	8		P55066	NCAN_MOUSE	1268	0.000218507	4	4		Q01320	TOP2A_MOUSE	1528	0.000322658	1	1
P63239	NEC1_MOUSE	753	0.0000545	1	2		P68510	1433F_MOUSE	246	0.000381119	2	2		P55098	PEX2_MOUSE	305	0.000295626	1	1		Q01339	APOH_MOUSE	345	0.0000348	1	1
P63260	ACTG_MOUSE	375	0.001816868	1	2		P70175	DLG3_MOUSE	849	0.000254442	1	1		P55200	KMT2A_MOUSE	3966	0.000177997	2	2		Q01887	RYK_MOUSE	594	0.0000902	1	1
P63318	KPCG_MOUSE	697	0.00114827	5	6		P70180	ANPRC_MOUSE	536	0.0000512	1	1		P55264	ADK_MOUSE	361	0.0000196	1	1		Q02257	PLAK_MOUSE	745	0.000763335	7	9
P63321	RALA_MOUSE	206	0.00023278	2	2		P70182	PI51A_MOUSE	546	0.00010052	1	1		P55772	ENTP1_MOUSE	510	0.000130293	1	1		Q02357	ANK1_MOUSE	1862	0.000602373	2	2
P63328	PP2BA_MOUSE	521	0.000320181	2	2		P70190	CAZA3_MOUSE	299	0.000118509	1	1		P56391	CX6B1_MOUSE	86	0.000248241	1	1		Q02384	SOS2_MOUSE	1333	0.00033405	2	3
P67778	PHB_MOUSE	272	0.000198184	2	2		P70195	PSB7_MOUSE	277	0.0000592	1	1		P56476	GBRR2_MOUSE	465	0.000412157	2	2		Q02591	GSC_MOUSE	256	0.0000266	1	1
P67984	RL22_MOUSE	128	0.000356617	2	2		P70207	PLXA2_MOUSE	1894	0.0000685	1	1		P56480	ATPB_MOUSE	529	0.000591955	6	7		Q02788	CO6A2_MOUSE	1034	0.00031208	1	1
P68040	RACK1_MOUSE	317	0.000062	1	1		P70227	ITPR3_MOUSE	2670	0.000355871	1	1		P56546	CTBP2_MOUSE	445	0.0000723	1	1		Q02789	CAC1S_MOUSE	1880	0.0000768	1	1
P68134	ACTS_MOUSE	377	0.000058	1	1		P70248	MYO1F_MOUSE	1099	0.000113331	1	1		P56565	S10A1_MOUSE	94	0.0000762	1	1		Q03145	EPHA2_MOUSE	977	0.000262493	2	2
P68368	TBA4A_MOUSE	448	0.001408709	3	6		P70263	PD2R_MOUSE	357	0.0001	2	2		P56567	CYTA_MOUSE	97	0.0000462	1	1		Q03146	DDR1_MOUSE	911	0.000221644	1	1
P68372	TBB4B_MOUSE	445	0.0000389	1	1		P70313	NOS3_MOUSE	1202	0.0000334	1	1		P56677	ST14_MOUSE	855	0.000131563	1	1		Q03157	APLP1_MOUSE	653	0.000241376	1	1
P68404	KPCB_MOUSE	671	0.003911119	10	17		P70333	HNRH2_MOUSE	449	0.0000771	1	1		P56845	TCLB5_MOUSE	121	0.0000751	1	1		Q03265	ATPA_MOUSE	553	0.001129455	5	6
P68500	CNTN5_MOUSE	1098	0.000104329	1	1		P70343	CASP4_MOUSE	373	0.0000888	1	1		P56873	ZNRD2_MOUSE	199	0.000338832	1	1		Q03358	MSX2_MOUSE	267	0.00000518	1	1
P68510	1433F_MOUSE	246	0.000471927	1	1		P70365	NCOA1_MOUSE	1447	0.000225202	1	1		P56959	FUS_MOUSE	518	0.000458361	1	2		Q03401	CRIS1_MOUSE	244	0.0000639	1	1
P69525	TMPS9_MOUSE	1065	0.000217844	1	1		P70372	ELAV1_MOUSE	326	0.0000914	1	1		P57080	UBP25_MOUSE	1055	0.00012787	2	2		Q04447	KCRB_MOUSE	381	0.0000328	1	1
P70170	ABCC9_MOUSE	1546	0.0000457	1	1		P70392	RGRF2_MOUSE	1189	0.000369846	1	2		P57680	EVC_MOUSE	1005	0.0000393	2	2		Q04690	NF1_MOUSE	2841	0.000139823	1	2
P70175	DLG3_MOUSE	849	0.000692822	4	4		P70414	NAC1_MOUSE	970	0.0000479	1	1		P57746	VATD_MOUSE	247	0.0000359	1	1		Q04887	SOX9_MOUSE	507	0.000503865	1	2
P70232	NCHL1_MOUSE	1209	0.000312892	1	1		P70424	ERBB2_MOUSE	1256	0.000042	1	1		P57780	ACTN4_MOUSE	912	0.000352955	3	3		Q04891	SOX13_MOUSE	613	0.00023138	1	1
P70248	MYO1F_MOUSE	1099	0.000049	2	2		P70434	IRF7_MOUSE	457	0.0000704	1	1		P58252	EF2_MOUSE	858	0.000248821	2	2		Q05860	FMN1_MOUSE	1466	0.0000641	1	1
P70261	PALD_MOUSE	859	0.00000902	1	1		P70452	STX4_MOUSE	298	0.0001505	1	1		P58269	DPF3_MOUSE	378	0.0000726	1	1		Q05909	PTPRG_MOUSE	1442	0.000318194	1	1
P70263	PD2R_MOUSE	357	0.0000275	1	1		P70459	ERF_MOUSE	551	0.000017	1	1		P58281	OPA1_MOUSE	960	0.0000522	1	1		Q05A80	CAPR2_MOUSE	1031	0.000134615	1	1
P70265	F262_MOUSE	519	0.0000657	1	1		P70663	SPRL1_MOUSE	650	0.000422575	1	1		P58459	ATS10_MOUSE	1104	0.000113112	1	1		Q05BQ1	TUTLA_MOUSE	1179	0.000108453	1	1
P70266	F261_MOUSE	471	0.000235434	1	1		P70691	UD12_MOUSE	533	0.000056	1	1		P58682	TLR8_MOUSE	1032	0.000132626	1	1		Q05CL8	LARP7_MOUSE	570	0.000693186	2	2
P70281	SYCP3_MOUSE	254	0.0000211	1	1		P70695	F16P2_MOUSE	339	0.0002058	1	1		P58771	TPM1_MOUSE	284	0.000141105	1	1		Q06180	PTN2_MOUSE	406	0.0000812	1	1
P70325	TBX4_MOUSE	552	0.000110177	1	1		P70704	AT8A1_MOUSE	1164	0.00012753	1	1		P58854	GCP3_MOUSE	905	0.00020688	1	1		Q06649	3BP2_MOUSE	559	0.000116163	1	1
P70333	HNRH2_MOUSE	449	0.000038	1	1		P80313	TCPH_MOUSE	544	0.00041133	1	1		P59055	CSRN3_MOUSE	597	0.0000729	1	1		Q06666	T2_MOUSE	185	0.0000609	1	1
P70335	ROCK1_MOUSE	1354	0.0000803	2	2		P80314	TCPB_MOUSE	535	0.000114955	1	1		P59240	NPHP4_MOUSE	1425	0.0000463	1	1		Q07113	MPRI_MOUSE	2483	0.0000989	1	1
P70336	ROCK2_MOUSE	1388	0.000251626	2	2		P80315	TCPD_MOUSE	539	0.0000274	1	1		P59242	CING_MOUSE	1191	0.000340624	2	2		Q07231	ZSC21_MOUSE	555	0.0000133	1	1
P70343	CASP4_MOUSE	373	0.0000847	2	2		P80318	TCPG_MOUSE	545	0.0000745	1	1		P59268	ZDHC9_MOUSE	364	0.000189951	1	1		Q07646	MEST_MOUSE	335	0.000418863	2	2
P70371	TERF1_MOUSE	421	0.000138386	1	1		P81117	NUCB2_MOUSE	420	0.0000405	1	1		P59281	RHG39_MOUSE	1107	0.000074	1	1		Q07832	PLK1_MOUSE	603	0.000293407	1	1
P70375	FA7_MOUSE	446	0.0000818	1	1		P83510	TNIK_MOUSE	1323	0.0000296	1	1		P59328	WDHD1_MOUSE	1117	0.000101663	1	1		Q08048	HGF_MOUSE	728	0.000209471	1	2
P70392	RGRF2_MOUSE	1189	0.000135036	1	1		P83741	WNK1_MOUSE	2377	0.000162557	1	1		P59384	ATS15_MOUSE	950	0.000316757	1	1		Q08091	CNN1_MOUSE	297	0.000011	1	1
P70398	USP9X_MOUSE	2559	0.000209535	1	1		P84078	ARF1_MOUSE	181	0.0000405	1	1		P59470	RPC2_MOUSE	1133	0.000185739	1	1		Q08288	LYAR_MOUSE	388	0.0000935	1	1
P70414	NAC1_MOUSE	970	0.000264398	3	3		P84091	AP2M1_MOUSE	435	0.000866661	5	6		P59509	ATS19_MOUSE	1210	0.0000904	1	1		Q08481	PECA1_MOUSE	727	0.000277866	1	1
P70419	GALT3_MOUSE	633	0.000109388	1	1		P84099	RL19_MOUSE	196	0.000298533	1	1		P59598	ASXL1_MOUSE	1514	0.0000363	1	1		Q08624	HXC4_MOUSE	264	0.0000231	1	1
P70424	ERBB2_MOUSE	1256	0.000272475	1	1		P86044	ANO9_MOUSE	747	0.00012913	1	1		P59672	ANS1A_MOUSE	1150	0.000119496	1	1		Q08642	PADI2_MOUSE	673	0.000470049	1	1
P70429	EVL_MOUSE	414	0.00028387	1	1		P97300	NPTN_MOUSE	397	0.000214554	1	1		P59759	MRTFB_MOUSE	1080	0.000036	1	1		Q08761	PROS_MOUSE	675	0.0000841	1	1
P70662	LDB1_MOUSE	411	0.0000126	1	1		P97311	MCM6_MOUSE	821	0.000029	1	1		P59808	SASH1_MOUSE	1230	0.000274681	2	2		Q08943	SSRP1_MOUSE	708	0.0000631	1	1
P70669	PHEX_MOUSE	749	0.00017978	1	1		P97321	SEPR_MOUSE	761	0.0000896	1	1		P59823	IRPL1_MOUSE	695	0.000211479	1	1		Q09014	NCF1_MOUSE	390	0.0000402	1	1
P70670	NACAM_MOUSE	2187	0.000275102	1	1		P97329	KI20A_MOUSE	887	0.000209815	1	1		P59997	KDM2A_MOUSE	1161	0.000011	1	1		Q09LZ8	CBPC6_MOUSE	540	0.0000424	1	1
P70695	F16P2_MOUSE	339	0.000193711	1	1		P97350	PKP1_MOUSE	728	0.000440968	2	2		P59999	ARPC4_MOUSE	168	0.000120354	1	1		Q09XV5	CHD8_MOUSE	2582	0.000417074	2	3
P70699	LYAG_MOUSE	953	0.0000152	1	1		P97351	RS3A_MOUSE	264	0.000299525	1	1		P60202	MYPR_MOUSE	277	0.000229518	1	1		Q0GGX2	ZN541_MOUSE	1363	0.0000607	1	1
P70701	WN10A_MOUSE	417	0.000106076	1	1		P97360	ETV6_MOUSE	485	0.0000307	1	1		P60469	LIPA3_MOUSE	1194	0.000268992	2	3		Q0KK55	KNDC1_MOUSE	1742	0.0000661	1	2
P70704	AT8A1_MOUSE	1164	0.0000758	1	1		P97378	I12R2_MOUSE	874	0.000137483	1	1		P60710	ACTB_MOUSE	375	0.000263705	2	2		Q0KL02	TRIO_MOUSE	3102	0.000465358	4	4
P80313	TCPH_MOUSE	544	0.0000427	1	1		P97386	DNLI3_MOUSE	1015	0.0000217	1	1		P60879	SNP25_MOUSE	206	0.000164856	1	1		Q0P5X5	ZBBX_MOUSE	716	0.000077	1	1
P80315	TCPD_MOUSE	539	0.000146313	2	2		P97390	VPS45_MOUSE	570	0.000082	1	1		P60882	MEGF8_MOUSE	2789	0.000175646	1	1		Q0P678	ZCH18_MOUSE	948	0.0000511	2	2
P80317	TCPZ_MOUSE	531	0.000034	1	1		P97393	RHG05_MOUSE	1501	0.000073	1	1		P60904	DNJC5_MOUSE	198	0.000317426	1	1		Q0QWG9	GRD2I_MOUSE	1203	0.0000369	1	1
P83093	STIM2_MOUSE	746	0.000177195	1	1		P97412	LYST_MOUSE	3788	0.000122964	1	1		P61027	RAB10_MOUSE	200	0.0000445	1	1		Q0V8T8	CTP5B_MOUSE	1292	0.000069	1	1
P83510	TNIK_MOUSE	1323	0.0000484	2	2		P97425	ECP2_MOUSE	156	0.000434773	1	1		P61089	UBE2N_MOUSE	152	0.0000196	1	1		Q0VAV2	EXPH5_MOUSE	1960	0.000622585	3	3
P84091	AP2M1_MOUSE	435	0.000563186	3	3		P97427	DPYL1_MOUSE	572	0.000214676	2	2		P61222	ABCE1_MOUSE	599	0.000143147	1	1		Q0VAW7	ZN112_MOUSE	879	0.0000196	1	1
P84099	RL19_MOUSE	196	0.0000631	1	1		P97433	ARG28_MOUSE	1693	0.000235703	2	2		P61264	STX1B_MOUSE	288	0.000174472	1	1		Q0VAY3	F187B_MOUSE	358	0.0000346	1	1
P86049	RBM46_MOUSE	533	0.00025971	1	1		P97438	KCNK2_MOUSE	426	0.0000981	1	1		P61329	FGF12_MOUSE	243	0.000133475	1	1		Q0VB07	PGRP4_MOUSE	374	0.000453764	1	1
P86449	TR43C_MOUSE	446	0.000603124	1	1		P97445	CAC1A_MOUSE	2368	0.000154589	2	2		P61358	RL27_MOUSE	136	0.00028163	1	1		Q0VBF2	TM52B_MOUSE	186	0.0000429	1	1
P97300	NPTN_MOUSE	397	0.000494974	3	3		P97467	AMD_MOUSE	979	0.0000912	1	1		P61406	EST1A_MOUSE	1418	0.000249153	1	1		Q0VBL1	TIGD2_MOUSE	525	0.0000445	1	1
P97302	BACH1_MOUSE	739	0.0000816	1	1		P97479	MYO7A_MOUSE	2215	0.0000267	1	1		P61588	RND3_MOUSE	244	0.000315333	1	1		Q0VBM2	FA83B_MOUSE	1012	0.0000541	1	1
P97303	BACH2_MOUSE	839	0.0000226	1	1		P97481	EPAS1_MOUSE	874	0.0000549	1	1		P61622	ITA11_MOUSE	1188	0.000112369	2	2		Q0VBV7	CE126_MOUSE	1103	0.000102028	2	2
P97309	MESP1_MOUSE	243	0.0000563	1	1		P97489	GATA5_MOUSE	404	0.000120731	1	1		P61759	PFD3_MOUSE	196	0.000206257	1	1		Q0VG85	CC162_MOUSE	912	0.000026	1	1
P97313	PRKDC_MOUSE	4128	0.00028942	1	1		P97492	RGS14_MOUSE	547	0.000182423	1	1		P61809	CD5R1_MOUSE	307	0.000343045	1	1		Q0VGY8	TANC1_MOUSE	1856	0.00010851	1	1
P97318	DAB1_MOUSE	588	0.000094	1	1		P97494	GSH1_MOUSE	637	0.000151298	1	1		P61924	COPZ1_MOUSE	177	0.000117613	2	2		Q10738	MMP7_MOUSE	264	0.00013892	1	1
P97321	SEPR_MOUSE	761	0.000360471	1	1		P97499	TEP1_MOUSE	2629	0.000183503	1	1		P61979	HNRPK_MOUSE	463	0.000155143	1	1		Q11127	FUT4_MOUSE	433	0.000226523	1	1
P97325	SIAT6_MOUSE	374	0.000094	1	1		P97501	FMO3_MOUSE	534	0.000118485	1	1		P62192	PRS4_MOUSE	440	0.000124941	1	1		Q11131	FUT7_MOUSE	389	0.000393918	1	1
P97333	NRP1_MOUSE	923	0.000267671	1	1		P97503	NKX32_MOUSE	333	0.000245402	1	2		P62196	PRS8_MOUSE	406	0.0000331	1	1		Q148W0	AT8B1_MOUSE	1251	0.000135189	1	1
P97347	RPTN_MOUSE	1118	0.00000456	1	1		P97762	RP9_MOUSE	213	0.000360967	1	1		P62257	UBE2H_MOUSE	183	0.0000544	1	1		Q149C2	MIPT3_MOUSE	625	0.0000339	1	1
P97357	TAF1A_MOUSE	453	0.0000346	1	1		P97785	GFRA1_MOUSE	468	0.000106075	1	1		P62331	ARF6_MOUSE	175	0.0000575	1	1		Q149F1	RUSD2_MOUSE	553	0.0000302	1	1
P97366	EVI5_MOUSE	809	0.00022555	1	1		P97789	XRN1_MOUSE	1719	0.000112268	1	1		P62484	ABI2_MOUSE	446	0.0000667	1	1		Q149G0	CB068_MOUSE	166	0.000202338	1	1
P97376	FRG1_MOUSE	258	0.000170277	1	1		P97793	ALK_MOUSE	1621	0.00016757	2	2		P62492	RB11A_MOUSE	216	0.000136075	1	1		Q149T7	PPM1J_MOUSE	507	0.000161177	1	1
P97379	G3BP2_MOUSE	482	0.000332505	1	1		P97798	NEO1_MOUSE	1493	0.0000422	1	1		P62631	EF1A2_MOUSE	463	0.000248032	1	1		Q14AI6	RUSD3_MOUSE	344	0.000145631	1	1
P97384	ANX11_MOUSE	503	0.000256743	1	1		P97814	PPIP1_MOUSE	415	0.000136084	1	1		P62748	HPCL1_MOUSE	193	0.000389388	1	3		Q14B46	RTKN2_MOUSE	604	0.000238303	1	1
P97393	RHG05_MOUSE	1501	0.000200942	2	2		P97816	S100G_MOUSE	79	0.000161411	1	1		P62761	VISL1_MOUSE	191	0.0000307	1	1		Q14B48	ITPI1_MOUSE	1034	0.000112959	1	1
P97427	DPYL1_MOUSE	572	0.000493269	3	3		P97868	RBBP6_MOUSE	1790	0.000683449	4	4		P62814	VATB2_MOUSE	511	0.00023758	3	3		Q14B70	HDX_MOUSE	692	0.000326577	2	2
P97431	IRF6_MOUSE	467	0.000567708	1	2		P97929	BRCA2_MOUSE	3329	0.000419984	2	2		P62821	RAB1A_MOUSE	205	0.0000139	1	1		Q14BK3	TEX35_MOUSE	207	0.000188032	1	1
P97434	MPRIP_MOUSE	1024	0.0000287	1	1		P98192	GNPAT_MOUSE	678	0.0000762	1	1		P62823	RAB3C_MOUSE	227	0.0000252	1	2		Q14DH7	ACSS3_MOUSE	682	0.000261221	1	1
P97445	CAC1A_MOUSE	2368	0.000130499	2	2		P98199	AT8B2_MOUSE	1209	0.000041	1	1		P62835	RAP1A_MOUSE	184	0.000338254	2	2		Q14DK5	HIPL1_MOUSE	791	0.0000682	1	1
P97460	NPAS2_MOUSE	816	0.000155986	1	1		P99024	TBB5_MOUSE	444	0.0000533	1	2		P62849	RS24_MOUSE	133	0.0000428	1	1		Q14DL3	LRIQ3_MOUSE	633	0.0000363	1	1
P97464	EXT1_MOUSE	746	0.000035	1	1		Q00175	PRGR_MOUSE	926	0.000152928	1	1		P62908	RS3_MOUSE	243	0.0000937	1	1		Q14DN9	AKD1B_MOUSE	521	0.000189912	1	1
P97469	SNAI2_MOUSE	269	0.0000166	1	1		Q00288	PAX8_MOUSE	457	0.000193596	2	3		P62918	RL8_MOUSE	257	0.000159002	1	1		Q1A3B0	CERS3_MOUSE	383	0.001760719	1	1
P97471	SMAD4_MOUSE	551	0.0000524	1	1		Q00342	FLT3_MOUSE	1000	0.00038578	3	3		P62947	RL41_MOUSE	25	0.000015	1	1		Q1EG27	MYO3B_MOUSE	1305	0.0000979	1	1
P97479	MYO7A_MOUSE	2215	0.0000662	1	1		Q00417	TCF7_MOUSE	419	0.00017821	1	1		P63005	LIS1_MOUSE	410	0.0000877	2	2		Q1H9T6	TZAP_MOUSE	681	0.0000556	1	1
P97499	TEP1_MOUSE	2629	0.000181814	1	1		Q00422	GABPA_MOUSE	454	0.0000946	1	1		P63015	PAX6_MOUSE	422	0.0000812	1	1		Q1HKZ5	M3K13_MOUSE	959	0.000038	1	1
P97503	NKX32_MOUSE	333	0.000115873	1	1		Q00519	XDH_MOUSE	1335	0.0000311	1	1		P63017	HSP7C_MOUSE	646	0.000218008	3	3		Q1RLL3	CPNE9_MOUSE	553	0.000165157	1	1
P97504	BMX_MOUSE	651	0.000186938	1	1		Q00560	IL6RB_MOUSE	917	0.00030225	2	2		P63024	VAMP3_MOUSE	103	0.0000523	1	1		Q1W617	SHRM4_MOUSE	1475	0.000133673	1	1
P97760	RPB3_MOUSE	275	0.0000156	1	1		Q01149	CO1A2_MOUSE	1372	0.000248295	1	1		P63032	RHES_MOUSE	266	0.0000448	1	1		Q2EMV9	PAR14_MOUSE	1817	0.0000582	2	2
P97762	RP9_MOUSE	213	0.0000518	2	2		Q01279	EGFR_MOUSE	1210	0.000379697	2	3		P63038	CH60_MOUSE	573	0.0004249	3	3		Q2KHI9	MCM9_MOUSE	1134	0.000242099	1	1
P97770	THUM3_MOUSE	505	0.000198337	1	1		Q01320	TOP2A_MOUSE	1528	0.000620946	2	2		P63040	CPLX1_MOUSE	134	0.000324754	1	1		Q2KHK3	AMPQ_MOUSE	559	0.000222676	1	1
P97789	XRN1_MOUSE	1719	0.0000311	1	1		Q01339	APOH_MOUSE	345	0.0000651	1	1		P63075	FGF17_MOUSE	216	0.0000398	1	1		Q2KN98	CYTSA_MOUSE	1118	0.000240457	2	2
P97792	CXAR_MOUSE	365	0.000201858	1	1		Q01341	ADCY6_MOUSE	1165	0.0000132	1	1		P63085	MK01_MOUSE	358	0.000218503	1	1		Q2M2N2	SPOPL_MOUSE	392	0.0000397	1	1
P97855	G3BP1_MOUSE	465	0.000191351	1	1		Q01730	RSU1_MOUSE	277	0.000250657	1	1		P63087	PP1G_MOUSE	323	0.000117095	1	1		Q2M3X8	PHAR1_MOUSE	580	0.0000501	1	1
P97863	NFIB_MOUSE	570	0.0000151	1	1		Q01887	RYK_MOUSE	594	0.000223331	1	1		P63101	1433Z_MOUSE	245	0.000117317	2	2		Q2NL51	GSK3A_MOUSE	490	0.000094	1	1
P97868	RBBP6_MOUSE	1790	0.000238433	2	2		Q02085	SNAI1_MOUSE	264	0.000103178	2	2		P63154	CRNL1_MOUSE	690	0.00021231	1	1		Q2PFD7	PSD3_MOUSE	1037	0.0000641	1	1
P97873	LOXL1_MOUSE	607	0.000143107	1	1		Q02105	C1QC_MOUSE	246	0.0000315	1	1		P63239	NEC1_MOUSE	753	0.0000545	1	2		Q2TV84	TRPM1_MOUSE	1622	0.0000541	1	1
P97927	LAMA4_MOUSE	1816	0.0000598	1	1		Q02248	CTNB1_MOUSE	781	0.000155468	1	1		P63260	ACTG_MOUSE	375	0.000139895	1	2		Q2VLH6	C163A_MOUSE	1121	0.000182249	1	1
P98063	BMP1_MOUSE	991	0.000114067	1	1		Q02257	PLAK_MOUSE	745	0.000907012	8	9		P63318	KPCG_MOUSE	697	0.001162346	4	4		Q32LZ8	PLPL5_MOUSE	432	0.000463573	1	1
P98084	APBA2_MOUSE	750	0.000285926	2	2		Q02384	SOS2_MOUSE	1333	0.000378911	2	2		P63321	RALA_MOUSE	206	0.0000342	1	1		Q32NZ6	TMC5_MOUSE	967	0.000629721	1	1
P99024	TBB5_MOUSE	444	0.000441525	2	4		Q02566	MYH6_MOUSE	1938	0.000277932	2	2		P63325	RS10_MOUSE	165	0.000046	2	2		Q3TD16	PACER_MOUSE	648	0.000085	1	1
Q00342	FLT3_MOUSE	1000	0.0000542	1	1		Q02789	CAC1S_MOUSE	1880	0.000114517	1	1		P67778	PHB_MOUSE	272	0.000165925	2	2		Q3TDD9	PPR21_MOUSE	780	0.0000731	1	2
Q00623	APOA1_MOUSE	264	0.0000329	1	1		Q02819	NUCB1_MOUSE	459	0.000165892	1	1		P67984	RL22_MOUSE	128	0.000258537	2	2		Q3TDN2	FAF2_MOUSE	445	0.000181129	1	1
Q00899	TYY1_MOUSE	414	0.000183004	1	1		Q02956	KPCZ_MOUSE	592	0.000194498	1	1		P68037	UB2L3_MOUSE	154	0.0000804	1	1		Q3TEI4	CO039_MOUSE	1023	0.0000383	1	1
Q00915	RET1_MOUSE	135	0.000164716	1	1		Q03059	CLAT_MOUSE	641	0.0000792	1	1		P68040	RACK1_MOUSE	317	0.000068	1	1		Q3THE2	ML12B_MOUSE	172	0.000107764	1	1
Q01097	NMDE2_MOUSE	1482	0.000376442	2	2		Q03141	MARK3_MOUSE	753	0.000258781	1	1		P68368	TBA4A_MOUSE	448	0.000321448	2	2		Q3THK3	T2FA_MOUSE	508	0.000109168	1	1
Q01102	LYAM3_MOUSE	768	0.0000958	1	1		Q03146	DDR1_MOUSE	911	0.000224463	1	1		P68372	TBB4B_MOUSE	445	0.000262165	1	2		Q3TIR1	TPC13_MOUSE	417	0.000281005	1	1
Q01320	TOP2A_MOUSE	1528	0.000102183	1	1		Q03157	APLP1_MOUSE	653	0.00011218	1	1		P68404	KPCB_MOUSE	671	0.000931336	5	7		Q3TIX9	SNUT2_MOUSE	564	0.00026774	2	2
Q01887	RYK_MOUSE	594	0.0000572	1	1		Q03265	ATPA_MOUSE	553	0.001400807	7	7		P68500	CNTN5_MOUSE	1098	0.001060468	1	1		Q3TJD7	PDLI7_MOUSE	457	0.000126002	1	1
Q01965	LY9_MOUSE	654	0.000283899	2	2		Q03347	RUNX1_MOUSE	451	0.0000448	1	1		P70121	ZHX1_MOUSE	873	0.0000152	1	1		Q3TJM4	CENPT_MOUSE	515	0.000193246	1	1
Q02248	CTNB1_MOUSE	781	0.000674483	5	5		Q04592	PCSK5_MOUSE	1877	0.0000391	1	1		P70166	CPEB1_MOUSE	561	0.000033	1	1		Q3TKT4	SMCA4_MOUSE	1613	0.000133327	1	1
Q02257	PLAK_MOUSE	745	0.000421751	4	5		Q04692	SMRCD_MOUSE	1021	0.0000788	1	1		P70175	DLG3_MOUSE	849	0.000309193	3	3		Q3TKY6	CWC27_MOUSE	469	0.0000243	1	1
Q02357	ANK1_MOUSE	1862	0.0000484	1	1		Q04857	CO6A1_MOUSE	1025	0.000360111	1	1		P70182	PI51A_MOUSE	546	0.000221076	2	2		Q3TLD5	RMP_MOUSE	531	0.000442776	1	1
Q02395	MTF2_MOUSE	593	0.000520383	2	2		Q04887	SOX9_MOUSE	507	0.000256666	1	1		P70208	PLXA3_MOUSE	1872	0.000145196	1	2		Q3TLH4	PRC2C_MOUSE	2846	0.000190498	3	3
Q02525	ZFP39_MOUSE	718	0.0000265	1	1		Q05512	MARK2_MOUSE	776	0.000490683	2	2		P70232	NCHL1_MOUSE	1209	0.00029741	1	1		Q3TMW1	C102A_MOUSE	549	0.0000699	1	1
Q02566	MYH6_MOUSE	1938	0.000055	1	1		Q05816	FABP5_MOUSE	135	0.000396684	1	1		P70248	MYO1F_MOUSE	1099	0.000144384	1	1		Q3TPX4	EXOC5_MOUSE	708	0.000508875	1	1
Q02789	CAC1S_MOUSE	1880	0.000204088	1	1		Q05921	RN5A_MOUSE	735	0.000279313	1	1		P70265	F262_MOUSE	519	0.000124089	2	2		Q3TQQ9	CA112_MOUSE	903	0.0000462	1	1
Q02853	MMP11_MOUSE	492	0.0000198	1	1		Q059Y8	DCST1_MOUSE	732	0.0000519	1	1		P70275	SEM3E_MOUSE	775	0.0000388	1	1		Q3TRM4	PLPL6_MOUSE	1355	0.000068	1	1
Q03142	FGFR4_MOUSE	799	0.000067	1	1		Q05D44	IF2P_MOUSE	1216	0.0000838	1	1		P70289	PTPRV_MOUSE	1705	0.0000342	1	1		Q3TRR0	MAP9_MOUSE	646	0.0000346	1	1
Q03157	APLP1_MOUSE	653	0.000465717	1	1		Q06180	PTN2_MOUSE	406	0.000308196	1	1		P70295	AUP1_MOUSE	410	0.0000521	1	1		Q3TTA7	CBLB_MOUSE	982	0.00057701	1	1
Q03173	ENAH_MOUSE	802	0.0000207	1	1		Q06185	ATP5I_MOUSE	71	0.000115687	1	1		P70324	TBX3_MOUSE	741	0.0000635	1	1		Q3TTP0	SHP1L_MOUSE	639	0.0000273	1	1
Q03265	ATPA_MOUSE	553	0.002672098	7	7		Q06194	FA8_MOUSE	2319	0.000126291	1	1		P70331	MDFI_MOUSE	251	0.000148032	1	1		Q3TVA9	CC136_MOUSE	1136	0.000277596	1	1
Q03350	TSP2_MOUSE	1172	0.0000159	1	1		Q06649	3BP2_MOUSE	559	0.000212096	1	1		P70333	HNRH2_MOUSE	449	0.000225344	4	4		Q3TVI4	HEXI2_MOUSE	313	0.000153857	1	1
Q04447	KCRB_MOUSE	381	0.0000852	1	1		Q07113	MPRI_MOUSE	2483	0.000184199	1	1		P70336	ROCK2_MOUSE	1388	0.000674738	3	3		Q3TVI8	PBIP1_MOUSE	727	0.000252823	2	2
Q04573	NPY1R_MOUSE	382	0.000351749	1	1		Q07139	ECT2_MOUSE	913	0.0000424	1	1		P70388	RAD50_MOUSE	1312	0.000132221	2	2		Q3TVP5	OTULL_MOUSE	353	0.0000999	2	2
Q04690	NF1_MOUSE	2841	0.000123102	1	1		Q07231	ZSC21_MOUSE	555	0.00007	1	1		P70398	USP9X_MOUSE	2559	0.0000393	1	1		Q3TWI9	CSCL2_MOUSE	832	0.000143424	1	1
Q04859	MAK_MOUSE	622	0.000179845	1	1		Q07646	MEST_MOUSE	335	0.0000212	1	1		P70408	CAD10_MOUSE	788	0.0000241	1	1		Q3TWW8	SRSF6_MOUSE	339	0.000177033	1	1
Q04887	SOX9_MOUSE	507	0.000067	1	1		Q07802	COE1_MOUSE	591	0.000161039	1	1		P70414	NAC1_MOUSE	970	0.0000313	1	1		Q3TXS7	PSMD1_MOUSE	953	0.0000416	1	1
Q05512	MARK2_MOUSE	776	0.000388424	2	2		Q07832	PLK1_MOUSE	603	0.0000304	1	1		P70426	RIT1_MOUSE	219	0.0000277	1	1		Q3TXX4	VGLU1_MOUSE	560	0.000204548	1	1
Q05910	ADAM8_MOUSE	826	0.000183681	1	1		Q07968	F13B_MOUSE	669	0.000138032	1	1		P70660	NGN1_MOUSE	244	0.0000338	1	1		Q3TYS2	CYBC1_MOUSE	187	0.0000352	1	1
Q059Y8	DCST1_MOUSE	732	0.00040135	1	1		Q08024	PEBB_MOUSE	187	0.000056	1	1		P70670	NACAM_MOUSE	2187	0.00039403	1	1		Q3U0J8	TBD2B_MOUSE	965	0.0000284	1	1
Q05D44	IF2P_MOUSE	1216	0.000361996	2	2		Q08048	HGF_MOUSE	728	0.000188658	1	2		P70689	CXB6_MOUSE	261	0.000611036	1	1		Q3U0M1	TPPC9_MOUSE	1148	0.0000883	1	1
Q06185	ATP5I_MOUSE	71	0.000317532	1	2		Q08091	CNN1_MOUSE	297	0.000240182	1	1		P70701	WN10A_MOUSE	417	0.0000612	1	1		Q3U129	B3GNL_MOUSE	357	0.000497604	1	1
Q06186	HBEGF_MOUSE	208	0.000125636	1	1		Q08274	DMWD_MOUSE	665	0.0000218	1	1		P70704	AT8A1_MOUSE	1164	0.0000697	1	1		Q3U1V6	UEVLD_MOUSE	471	0.000233906	1	1
Q06666	T2_MOUSE	185	0.000478059	2	2		Q08288	LYAR_MOUSE	388	0.0000737	1	1		P80206	OTX2_MOUSE	289	0.0000254	1	1		Q3U1Y4	DEN4B_MOUSE	1499	0.0000332	1	1
Q07133	H1T_MOUSE	208	0.000155746	1	1		Q08624	HXC4_MOUSE	264	0.0000718	2	2		P80315	TCPD_MOUSE	539	0.000275217	1	1		Q3U269	TSTD2_MOUSE	495	0.000083	1	2
Q07139	ECT2_MOUSE	913	0.0000349	1	1		Q08761	PROS_MOUSE	675	0.000440973	1	1		P80318	TCPG_MOUSE	545	0.000293764	2	2		Q3U2K0	F193B_MOUSE	892	0.000343269	2	2
Q07563	COHA1_MOUSE	1470	0.000174076	1	1		Q09XV5	CHD8_MOUSE	2582	0.000082	1	1		P81068	IRX1_MOUSE	480	0.00012679	1	1		Q3U308	CTU2_MOUSE	514	0.0000999	1	1
Q07646	MEST_MOUSE	335	0.0003983	1	1		Q0EEE2	PTHD3_MOUSE	906	0.000023	1	1		P81117	NUCB2_MOUSE	420	0.0000425	1	1		Q3U319	BRE1B_MOUSE	1001	0.0000305	1	1
Q07968	F13B_MOUSE	669	0.000106207	1	1		Q0KK55	KNDC1_MOUSE	1742	0.000221631	1	1		P82343	RENBP_MOUSE	430	0.00000857	1	1		Q3U3C9	GSE1_MOUSE	1213	0.0000842	2	2
Q08024	PEBB_MOUSE	187	0.0001233	2	2		Q0KK56	F184B_MOUSE	942	0.000150977	1	1		P83093	STIM2_MOUSE	746	0.000196281	1	1		Q3U3D7	T131L_MOUSE	1597	0.000102479	1	1
Q08048	HGF_MOUSE	728	0.000268084	1	3		Q0KK59	UNC79_MOUSE	2596	0.00048304	2	2		P83510	TNIK_MOUSE	1323	0.000283098	1	1		Q3U3I9	ZN865_MOUSE	1058	0.000177632	1	1
Q08189	TGM3_MOUSE	693	0.0000935	1	1		Q0KL02	TRIO_MOUSE	3102	0.000039	1	1		P83626	TNR26_MOUSE	204	0.000169128	1	1		Q3U487	HECD3_MOUSE	861	0.000572707	1	1
Q08460	KCMA1_MOUSE	1209	0.000150855	1	1		Q0P5V2	SOBP_MOUSE	864	0.000238528	1	1		P83741	WNK1_MOUSE	2377	0.0000967	2	2		Q3U507	GP174_MOUSE	335	0.00000787	1	1
Q08509	EPS8_MOUSE	821	0.000260175	1	1		Q0P5X1	LRIQ1_MOUSE	1673	0.0002246	2	2		P84089	ERH_MOUSE	104	0.000122259	1	1		Q3U7U3	FBX7_MOUSE	523	0.0000276	1	1
Q08624	HXC4_MOUSE	264	0.0000232	1	1		Q0P678	ZCH18_MOUSE	948	0.0000466	3	3		P84091	AP2M1_MOUSE	435	0.000100246	2	2		Q3UDR8	YIPF3_MOUSE	347	0.0000355	1	1
Q08642	PADI2_MOUSE	673	0.000525853	2	2		Q0PHV7	DACT3_MOUSE	610	0.0000465	1	1		P84104	SRSF3_MOUSE	164	0.0000137	1	1		Q3UEB3	PUF60_MOUSE	564	0.0000744	2	2
Q08879	FBLN1_MOUSE	705	0.0000493	1	1		Q0V8T7	CTP5C_MOUSE	1305	0.000147477	1	1		P86174	BEND4_MOUSE	541	0.0000155	1	1		Q3UFM5	NOM1_MOUSE	854	0.0000301	1	1
Q08943	SSRP1_MOUSE	708	0.0000663	1	1		Q0VBL3	RBM15_MOUSE	962	0.000366748	1	1		P97295	NPY2R_MOUSE	381	0.0000496	1	1		Q3UFY7	5NT3B_MOUSE	300	0.000205427	1	1
Q09324	GCNT1_MOUSE	428	0.000231814	1	1		Q0VBL6	HIF3A_MOUSE	662	0.0000967	1	1		P97298	PEDF_MOUSE	417	0.000318619	1	2		Q3UG20	KMT2E_MOUSE	1868	0.000412024	3	3
Q09LZ8	CBPC6_MOUSE	540	0.00027242	2	2		Q0VBN2	DSEL_MOUSE	1207	0.0000872	1	1		P97300	NPTN_MOUSE	397	0.000227122	1	1		Q3UGX3	NAT8L_MOUSE	299	0.000113522	1	1
Q09XV5	CHD8_MOUSE	2582	0.003864675	1	2		Q0VBV7	CE126_MOUSE	1103	0.000141112	1	1		P97302	BACH1_MOUSE	739	0.0000598	1	1		Q3UGY8	BIG3_MOUSE	2170	0.0000414	1	1
Q0GNC1	INF2_MOUSE	1273	0.000665288	1	1		Q0VE29	SAM12_MOUSE	161	0.0000388	1	1		P97313	PRKDC_MOUSE	4128	0.000107433	2	2		Q3UH06	RREB1_MOUSE	1700	0.000231768	1	1
Q0II04	NEBL_MOUSE	452	0.000120229	1	1		Q0VET5	LMTD2_MOUSE	664	0.000224353	1	1		P97326	CADH6_MOUSE	790	0.0000274	1	1		Q3UHB8	CC177_MOUSE	706	0.000175805	2	2
Q0KL02	TRIO_MOUSE	3102	0.000148436	1	1		Q0VF22	CC138_MOUSE	680	0.000188169	1	1		P97333	NRP1_MOUSE	923	0.000203782	1	1		Q3UHC2	LRRK1_MOUSE	2014	0.0000464	1	1
Q0P557	MIEAP_MOUSE	537	0.000178457	1	1		Q0VFX2	CF157_MOUSE	523	0.0000189	1	1		P97347	RPTN_MOUSE	1118	0.000730579	4	4		Q3UHD1	AGRB1_MOUSE	1582	0.000287005	1	1
Q0P5X1	LRIQ1_MOUSE	1673	0.0000149	1	1		Q0VGM9	RTEL1_MOUSE	1203	0.000243481	2	2		P97348	RHOD_MOUSE	210	0.0000852	1	1		Q3UHD6	SNX27_MOUSE	539	0.000355703	3	3
Q0P678	ZCH18_MOUSE	948	0.000360864	4	4		Q0VGT4	ZGRF1_MOUSE	1863	0.0000272	1	1		P97350	PKP1_MOUSE	728	0.0000986	1	1		Q3UHD9	AGAP2_MOUSE	1186	0.0000286	1	1
Q0VBD2	MCM10_MOUSE	885	0.000164526	1	1		Q11127	FUT4_MOUSE	433	0.0000328	1	1		P97358	TAF1B_MOUSE	586	0.000161056	1	1		Q3UHI0	CCSE2_MOUSE	833	0.0000651	2	2
Q0VBF8	STUM_MOUSE	141	0.000468796	1	2		Q11131	FUT7_MOUSE	389	0.0003498	1	1		P97366	EVI5_MOUSE	809	0.0000881	1	1		Q3UHJ0	AAK1_MOUSE	959	0.0000616	1	1
Q0VBK2	K2C80_MOUSE	452	0.00025592	1	1		Q11136	PEPD_MOUSE	493	0.0000223	1	1		P97386	DNLI3_MOUSE	1015	0.0000726	1	1		Q3UHN9	NDST1_MOUSE	882	0.0000669	1	1
Q0VBL1	TIGD2_MOUSE	525	0.000198071	2	2		Q148W0	AT8B1_MOUSE	1251	0.0000181	1	1		P97390	VPS45_MOUSE	570	0.000186345	1	1		Q3UHQ6	DOP2_MOUSE	2295	0.0000323	1	1
Q0VBM2	FA83B_MOUSE	1012	0.000194297	1	1		Q149F1	RUSD2_MOUSE	553	0.000100663	1	1		P97393	RHG05_MOUSE	1501	0.000230161	1	1		Q3UHX0	NOL8_MOUSE	1147	0.000801081	2	2
Q0VBV7	CE126_MOUSE	1103	0.000218992	2	2		Q149T7	PPM1J_MOUSE	507	0.0000811	1	1		P97411	ICA69_MOUSE	478	0.0000391	1	1		Q3UHZ5	LMOD2_MOUSE	550	0.0000309	1	1
Q0VEE6	ZN800_MOUSE	662	0.00010632	1	1		Q14AM7	CP072_MOUSE	275	0.000273311	1	1		P97427	DPYL1_MOUSE	572	0.000285447	2	2		Q3UIJ9	MYZAP_MOUSE	466	0.000041	1	1
Q0VG85	CC162_MOUSE	912	0.000292195	1	1		Q14AW5	NSUN7_MOUSE	724	0.000230049	1	1		P97433	ARG28_MOUSE	1693	0.000172124	1	1		Q3UIL6	PKHA7_MOUSE	1118	0.0000634	2	2
Q11011	PSA_MOUSE	920	0.000027	1	1		Q14AX6	CDK12_MOUSE	1484	0.0000128	1	1		P97440	SLBP_MOUSE	275	0.000022	1	1		Q3UIZ8	MYLK3_MOUSE	795	0.0000565	1	1
Q148W0	AT8B1_MOUSE	1251	0.0000837	1	1		Q14B71	CDCA2_MOUSE	982	0.000374925	1	1		P97445	CAC1A_MOUSE	2368	0.000556955	5	5		Q3UJU9	RMD3_MOUSE	470	0.000385561	1	1
Q148W8	DUS27_MOUSE	1138	0.000106389	1	1		Q1EHW4	SAP25_MOUSE	186	0.000187805	1	1		P97450	ATP5J_MOUSE	108	0.0000216	1	1		Q3UJV1	CCD61_MOUSE	511	0.0000452	1	1
Q149C2	MIPT3_MOUSE	625	0.000183126	1	1		Q1PSW8	LIN41_MOUSE	855	0.0000636	1	1		P97452	BOP1_MOUSE	732	0.000249961	1	1		Q3UJZ3	ARMC7_MOUSE	198	0.000494359	1	1
Q149F1	RUSD2_MOUSE	553	0.0000243	1	1		Q1RLL3	CPNE9_MOUSE	553	0.000177128	2	2		P97461	RS5_MOUSE	204	0.0000153	1	1		Q3UKU1	ELL2_MOUSE	639	0.000235603	1	1
Q149R9	LPAR5_MOUSE	372	0.000322474	1	1		Q1XH17	TRI72_MOUSE	477	0.000334872	2	2		P97465	DOK1_MOUSE	482	0.000436808	1	1		Q3ULM6	USPL1_MOUSE	1089	0.0000671	1	1
Q149T7	PPM1J_MOUSE	507	0.000236611	2	2		Q2EG98	PK1L3_MOUSE	2201	0.000219611	1	1		P97466	NOGG_MOUSE	232	0.001192053	1	2		Q3ULW8	PARP3_MOUSE	533	0.0000272	1	1
Q14AI0	DCC1_MOUSE	399	0.0000931	1	1		Q2HXL6	EDEM3_MOUSE	931	0.000193241	1	1		P97467	AMD_MOUSE	979	0.00000994	1	1		Q3ULZ2	FHDC1_MOUSE	1149	0.0000627	1	1
Q14AM7	CP072_MOUSE	275	0.000393485	1	1		Q2MHN3	ZFHX2_MOUSE	2562	0.0000722	1	1		P97492	RGS14_MOUSE	547	0.000146218	1	1		Q3UM29	COG7_MOUSE	770	0.000422771	1	1
Q14AT2	TEX11_MOUSE	947	0.000134327	1	1		Q2PFD7	PSD3_MOUSE	1037	0.000407314	3	3		P97494	GSH1_MOUSE	637	0.0000249	1	1		Q3UMB9	WASC4_MOUSE	1173	0.0000455	1	1
Q14BB9	MA6D1_MOUSE	191	0.0000634	1	1		Q2PZL6	FAT4_MOUSE	4981	0.0000323	1	1		P97496	SMRC1_MOUSE	1104	0.0000302	1	1		Q3UMF0	COBL1_MOUSE	1273	0.0000551	1	1
Q14C51	PTCD3_MOUSE	685	0.0000301	1	1		Q2VLH6	C163A_MOUSE	1121	0.000339163	1	1		P97499	TEP1_MOUSE	2629	0.000218997	1	1		Q3UND0	SKAP2_MOUSE	358	0.0000263	1	1
Q14CH0	F171B_MOUSE	825	0.0003535	1	1		Q30KN4	DFB30_MOUSE	75	0.000103914	1	1		P97503	NKX32_MOUSE	333	0.0000486	1	1		Q3UP75	UD3A1_MOUSE	523	0.0000864	2	3
Q14DL3	LRIQ3_MOUSE	633	0.000104713	1	1		Q32KI9	ARSI_MOUSE	573	0.00027802	2	2		P97794	KCNJ8_MOUSE	424	0.000443902	1	1		Q3UPC7	K0825_MOUSE	1272	0.000200501	1	1
Q1A3B0	CERS3_MOUSE	383	0.000528536	1	1		Q3B7Z2	OSBP1_MOUSE	805	0.000132664	1	1		P97807	FUMH_MOUSE	507	0.0000607	1	1		Q3UPH7	ARH40_MOUSE	1517	0.0000386	1	1
Q1HFZ0	NSUN2_MOUSE	757	0.0000988	1	1		Q3B807	TCRGL_MOUSE	590	0.000246971	1	1		P97808	FXYD5_MOUSE	178	0.000393736	1	1		Q3UQU0	BRD9_MOUSE	596	0.0000168	1	1
Q1W617	SHRM4_MOUSE	1475	0.000229666	1	1		Q3LAC4	PREX2_MOUSE	1598	0.000182763	2	2		P97813	PLD2_MOUSE	933	0.0000474	1	1		Q3UR50	VW5B2_MOUSE	1248	0.0000732	1	1
Q1WG82	ZGLP1_MOUSE	266	0.00012978	1	1		Q3MI48	JSPR1_MOUSE	332	0.00000922	1	1		P97864	CASP7_MOUSE	303	0.000185296	1	1		Q3URQ7	MTHSD_MOUSE	372	0.000046	1	1
Q1XH17	TRI72_MOUSE	477	0.000158682	1	1		Q3SYK4	VRTN_MOUSE	740	0.000203944	2	2		P97868	RBBP6_MOUSE	1790	0.000682022	6	6		Q3URR7	ZSC10_MOUSE	782	0.00000614	1	1
Q2EMV9	PAR14_MOUSE	1817	0.0000215	1	1		Q3T9M1	MFS2B_MOUSE	494	0.0000185	1	1		P97872	FMO5_MOUSE	533	0.0000173	1	1		Q3URU2	PEG3_MOUSE	1571	0.000352671	2	2
Q2M3X8	PHAR1_MOUSE	580	0.000723267	2	2		Q3T9Z9	ZUP1_MOUSE	577	0.0000255	1	1		P97873	LOXL1_MOUSE	607	0.000016	1	1		Q3URV1	BROMI_MOUSE	1296	0.000325983	2	2
Q2NKH9	GL6D1_MOUSE	311	0.0000356	1	1		Q3TBD2	HMHA1_MOUSE	1116	0.000388037	2	2		P98063	BMP1_MOUSE	991	0.00000634	1	1		Q3USL1	KLDC9_MOUSE	350	0.000156497	1	1
Q2NL51	GSK3A_MOUSE	490	0.000121313	1	1		Q3TC33	CC127_MOUSE	260	0.0000378	1	1		P98084	APBA2_MOUSE	750	0.000553288	1	2		Q3UTJ2	SRBS2_MOUSE	1180	0.000380135	3	3
Q2PFD7	PSD3_MOUSE	1037	0.000313382	3	3		Q3TCH7	CUL4A_MOUSE	759	0.000100171	1	1		P98156	VLDLR_MOUSE	873	0.000278143	1	1		Q3UU96	MRCKA_MOUSE	1719	0.000828185	2	2
Q2PZL6	FAT4_MOUSE	4981	0.000348629	2	2		Q3TCV3	GSAP_MOUSE	858	0.0000442	1	1		P98197	AT11A_MOUSE	1187	0.000402558	3	3		Q3UUG6	TBC24_MOUSE	561	0.000066	1	1
Q2TBA3	MALT1_MOUSE	832	0.000229918	1	1		Q3TD16	PACER_MOUSE	648	0.000202525	1	1		P99024	TBB5_MOUSE	444	0.000187898	2	2		Q3UV17	K22O_MOUSE	594	0.002118701	2	2
Q2TL60	ZN667_MOUSE	609	0.000153338	1	1		Q3TDE8	ZN691_MOUSE	283	0.000094	1	1		Q00175	PRGR_MOUSE	926	0.000167407	1	1		Q3UVG3	F91A1_MOUSE	837	0.000414626	1	1
Q2TPA8	HSDL2_MOUSE	490	0.000144372	1	1		Q3TDN0	DISP1_MOUSE	1521	0.0000454	1	1		Q00342	FLT3_MOUSE	1000	0.0000579	1	1		Q3UVV9	VWA3A_MOUSE	1148	0.001298837	1	3
Q2VLH6	C163A_MOUSE	1121	0.000112112	1	1		Q3TDX8	NB5R4_MOUSE	528	0.0000369	1	1		Q00356	MCPTX_MOUSE	246	0.0000311	1	1		Q3UVY1	GP149_MOUSE	732	0.0000223	1	1
Q2VPA6	HELQ_MOUSE	1069	0.000246436	2	2		Q3TFK5	GPTC4_MOUSE	415	0.000234768	1	1		Q00547	HMMR_MOUSE	794	0.000031	1	1		Q3UW68	CAN13_MOUSE	665	0.000127769	1	1
Q2VPD4	BMAL2_MOUSE	579	0.00041942	1	1		Q3THE2	ML12B_MOUSE	172	0.000296935	2	2		Q00612	G6PD1_MOUSE	515	0.000130035	1	1		Q3UWQ3	UB2FB_MOUSE	185	0.0000279	1	1
Q307W7	KNCN_MOUSE	124	0.000180357	1	1		Q3TJ91	L2GL2_MOUSE	1027	0.000180135	1	1		Q00651	ITA4_MOUSE	1039	0.0000549	1	1		Q3UWZ0	TRI75_MOUSE	467	0.000111544	1	1
Q30D77	COOA1_MOUSE	1733	0.0000436	1	1		Q3TKT4	SMCA4_MOUSE	1613	0.000269695	2	2		Q00731	VEGFA_MOUSE	214	0.0000467	1	1		Q3UX10	TBAL3_MOUSE	446	0.000200658	1	1
Q32KG4	RTL9_MOUSE	1339	0.0000826	1	1		Q3TL44	NLRX1_MOUSE	975	0.000129924	1	1		Q01097	NMDE2_MOUSE	1482	0.000624351	2	2		Q3UY96	CFA74_MOUSE	1578	0.001194854	2	2
Q32NZ6	TMC5_MOUSE	967	0.0000144	1	1		Q3TNH5	F172A_MOUSE	417	0.000262275	1	1		Q01237	HMDH_MOUSE	887	0.000052	1	1		Q3UYK3	TBCD9_MOUSE	1264	0.0000899	1	1
Q3B7Z2	OSBP1_MOUSE	805	0.0000426	1	1		Q3TNU4	YD021_MOUSE	584	0.000413234	1	1		Q01279	EGFR_MOUSE	1210	0.000214803	1	1		Q3UZP0	MALD2_MOUSE	555	0.000167551	1	1
Q3KNY0	IGFN1_MOUSE	2849	0.0000847	2	2		Q3TRM4	PLPL6_MOUSE	1355	0.000027	1	1		Q01405	SC23A_MOUSE	765	0.000109359	1	1		Q3UZY0	SFI1_MOUSE	1216	0.000197994	3	3
Q3LAC4	PREX2_MOUSE	1598	0.000185463	1	1		Q3TRM8	HXK3_MOUSE	922	0.0000149	1	1		Q02152	5HT2B_MOUSE	479	0.000116264	2	2		Q3V016	HIPK4_MOUSE	616	0.0000782	1	1
Q3LRV9	TRML4_MOUSE	263	0.0000495	1	1		Q3TRR0	MAP9_MOUSE	646	0.000466597	2	2		Q02248	CTNB1_MOUSE	781	0.000272329	1	2		Q3V037	CF163_MOUSE	328	0.000108778	1	1
Q3MI48	JSPR1_MOUSE	332	0.00040963	1	1		Q3TTP0	SHP1L_MOUSE	639	0.0000594	1	1		Q02257	PLAK_MOUSE	745	0.000434832	4	5		Q3V0C1	ZMAT1_MOUSE	714	0.0000259	1	1
Q3SYK4	VRTN_MOUSE	740	0.000339337	1	2		Q3TTY0	PLB1_MOUSE	1478	0.0000103	1	1		Q02395	MTF2_MOUSE	593	0.00028706	1	1		Q3V0E1	CI131_MOUSE	1183	0.0000619	1	1
Q3T9M1	MFS2B_MOUSE	494	0.000387717	1	1		Q3TTY5	K22E_MOUSE	707	0.000260251	1	1		Q02525	ZFP39_MOUSE	718	0.000235273	1	1		Q3V0F0	RIMB3_MOUSE	1606	0.000308483	1	1
Q3TC33	CC127_MOUSE	260	0.0000177	1	1		Q3TUA9	SG196_MOUSE	349	0.000233992	1	1		Q02591	GSC_MOUSE	256	0.000213251	2	2		Q3V0J4	ANR53_MOUSE	497	0.000167955	1	1
Q3TEI4	CO039_MOUSE	1023	0.000166238	1	1		Q3TVA9	CC136_MOUSE	1136	0.000109691	1	1		Q02614	S30BP_MOUSE	308	0.000273705	1	1		Q3V0K9	PLSI_MOUSE	630	0.000215913	1	1
Q3TGF2	F107B_MOUSE	131	0.0000273	1	1		Q3TWF6	WDR70_MOUSE	657	0.0000558	1	1		Q02780	NFIA_MOUSE	532	0.00016025	1	1		Q3V0Q1	DYH12_MOUSE	3086	0.000286974	1	2
Q3THE2	ML12B_MOUSE	172	0.000171906	1	1		Q3TWI9	CSCL2_MOUSE	832	0.0000823	1	1		Q02789	CAC1S_MOUSE	1880	0.000221627	1	1		Q3V0T4	ITAD_MOUSE	1168	0.000226554	1	1
Q3THK3	T2FA_MOUSE	508	0.0000833	1	1		Q3TXX4	VGLU1_MOUSE	560	0.000207748	1	1		Q03059	CLAT_MOUSE	641	0.000212254	2	2		Q3V0Y1	P4R3C_MOUSE	813	0.000467628	1	1
Q3TIV5	ZC3HF_MOUSE	426	0.000275682	1	1		Q3TYA6	MPP8_MOUSE	858	0.000118023	1	1		Q03146	DDR1_MOUSE	911	0.000230968	1	1		Q3V125	CC110_MOUSE	848	0.000192637	1	1
Q3TIW9	ENPP7_MOUSE	439	0.0000295	1	1		Q3TYQ9	AOXD_MOUSE	1336	0.000264198	1	1		Q03157	APLP1_MOUSE	653	0.0000978	1	1		Q3V188	ENDOU_MOUSE	412	0.0000938	1	1
Q3TIX9	SNUT2_MOUSE	564	0.000113811	1	1		Q3TYX8	RUFY4_MOUSE	563	0.0000149	1	1		Q03172	ZEP1_MOUSE	2688	0.0000287	2	2		Q3V1L6	MTMRB_MOUSE	700	0.000144127	1	1
Q3TJ91	L2GL2_MOUSE	1027	0.000108993	1	1		Q3TZ89	SC31B_MOUSE	1158	0.000158158	1	1		Q03173	ENAH_MOUSE	802	0.000233213	1	1		Q3V1M1	IGS10_MOUSE	2594	0.000250006	1	1
Q3TJZ6	FA98A_MOUSE	515	0.0000557	1	1		Q3TZX8	NOL9_MOUSE	714	0.0000669	1	1		Q03265	ATPA_MOUSE	553	0.001186187	5	6		Q3V1T4	P3H1_MOUSE	739	0.0002944	1	1
Q3TL44	NLRX1_MOUSE	975	0.000782982	1	1		Q3TZZ7	ESYT2_MOUSE	845	0.0000391	1	1		Q03734	SPA3M_MOUSE	418	0.000252958	1	1		Q3V1V3	ESF1_MOUSE	845	0.0000359	1	1
Q3TLH4	PRC2C_MOUSE	2846	0.000176555	2	2		Q3U0D9	HACE1_MOUSE	909	0.000224244	1	1		Q03963	E2AK2_MOUSE	515	0.0000816	1	1		Q3V300	KIF22_MOUSE	660	0.0000271	1	1
Q3TMP8	TM38A_MOUSE	298	0.000266665	1	1		Q3U0L2	AN33B_MOUSE	486	0.000109596	1	1		Q04447	KCRB_MOUSE	381	0.000209922	3	3		Q3V3Q7	PACS2_MOUSE	862	0.000036	1	1
Q3TNA1	XYLB_MOUSE	551	0.000422005	1	1		Q3U0P1	PALB2_MOUSE	1104	0.000417876	1	1		Q04690	NF1_MOUSE	2841	0.0000698	1	1		Q3ZT31	SNX25_MOUSE	840	0.000333898	2	2
Q3TNU4	YD021_MOUSE	584	0.00017794	1	1		Q3U0X8	TACT_MOUSE	602	0.000116481	1	1		Q04692	SMRCD_MOUSE	1021	0.000211587	2	2		Q45VK7	DYHC2_MOUSE	4306	0.000414246	3	3
Q3TQI7	TLS1_MOUSE	289	0.0000334	1	1		Q3U133	ZN746_MOUSE	652	0.000115133	1	1		Q04857	CO6A1_MOUSE	1025	0.000106386	1	1		Q497K5	ARRD5_MOUSE	325	0.000222355	1	3
Q3TRM4	PLPL6_MOUSE	1355	0.000282809	2	2		Q3U182	CRTC2_MOUSE	692	0.000263506	1	1		Q04859	MAK_MOUSE	622	0.0000336	1	1		Q497P3	NUPR2_MOUSE	102	0.000029	1	1
Q3TRR0	MAP9_MOUSE	646	0.000163799	1	1		Q3U1G5	I20L2_MOUSE	368	0.0000962	1	1		Q04887	SOX9_MOUSE	507	0.000295202	1	1		Q497V5	SRBD1_MOUSE	982	0.0000989	1	1
Q3TSG4	ALKB5_MOUSE	395	0.000132674	1	1		Q3U269	TSTD2_MOUSE	495	0.00014623	2	2		Q04899	CDK18_MOUSE	451	0.0000563	1	1		Q499D0	FOXN3_MOUSE	457	0.0000268	1	1
Q3TTE0	ADAM5_MOUSE	751	0.0000236	1	1		Q3U285	LCORL_MOUSE	600	0.0000368	1	1		Q04998	INHBA_MOUSE	424	0.000274123	1	1		Q499E0	BRNP3_MOUSE	766	0.000122008	1	1
Q3TTP0	SHP1L_MOUSE	639	0.000304634	1	1		Q3U2A8	SYVM_MOUSE	1060	0.0000975	1	1		Q05144	RAC2_MOUSE	192	0.000273816	1	1		Q499E4	DZI1L_MOUSE	774	0.0000409	1	2
Q3TUA9	SG196_MOUSE	349	0.0000335	1	1		Q3U2K0	F193B_MOUSE	892	0.00044636	1	1		Q05421	CP2E1_MOUSE	493	0.000188032	1	1		Q4ACU6	SHAN3_MOUSE	1730	0.000211091	3	3
Q3TUU5	TEX30_MOUSE	225	0.0000603	1	1		Q3U381	ZN692_MOUSE	531	0.0000175	1	1		Q05512	MARK2_MOUSE	776	0.0000879	1	1		Q4FZC9	SYNE3_MOUSE	975	0.0000272	1	1
Q3TVA9	CC136_MOUSE	1136	0.0000294	1	1		Q3U3D7	T131L_MOUSE	1597	0.000386188	1	1		Q05860	FMN1_MOUSE	1466	0.0000746	1	1		Q4FZG9	NUA4L_MOUSE	87	0.0000213	1	1
Q3TVP5	OTULL_MOUSE	353	0.000278184	2	2		Q3U3S3	CENPL_MOUSE	329	0.000121368	1	1		Q05909	PTPRG_MOUSE	1442	0.00324223	1	2		Q4G0F8	UBN1_MOUSE	1135	0.00012098	1	1
Q3TVW5	TCHP_MOUSE	497	0.000130207	1	1		Q3U3T8	WDR62_MOUSE	1523	0.0000514	1	1		Q05910	ADAM8_MOUSE	826	0.000208346	1	1		Q4G5Y1	KLDC2_MOUSE	406	0.000106377	1	1
Q3TX08	TRM1_MOUSE	663	0.000244895	1	1		Q3U3W5	ANM9_MOUSE	846	0.0000412	1	1		Q05920	PYC_MOUSE	1178	0.000164748	1	1		Q4JK59	TET2_MOUSE	1912	0.000411423	2	2
Q3TXS7	PSMD1_MOUSE	953	0.000269061	1	1		Q3U564	DCP1B_MOUSE	578	0.000194099	1	1		Q05CL8	LARP7_MOUSE	570	0.000270742	1	1		Q4KUS2	UN13A_MOUSE	1712	0.000265193	1	1
Q3TXX4	VGLU1_MOUSE	560	0.000207911	1	1		Q3U5Q7	CMPK2_MOUSE	447	0.0000375	1	1		Q05D44	IF2P_MOUSE	1216	0.0000791	1	1		Q4LDD4	ARAP1_MOUSE	1452	0.000217402	1	1
Q3TYR5	GRCR2_MOUSE	254	0.000257472	2	2		Q3U827	RN180_MOUSE	592	0.000165699	1	1		Q06185	ATP5I_MOUSE	71	0.000100159	1	1		Q4QRL3	CC88B_MOUSE	1481	0.0000251	1	1
Q3TYX8	RUFY4_MOUSE	563	0.0000193	1	1		Q3U9G9	LBR_MOUSE	626	0.0000233	1	1		Q06507	ATF4_MOUSE	349	0.000314665	1	1		Q4QY64	ATAD5_MOUSE	1826	0.000178258	1	1
Q3U095	NXPE2_MOUSE	558	0.0000149	1	1		Q3UD82	PARP8_MOUSE	852	0.000162524	1	2		Q06666	T2_MOUSE	185	0.0000233	1	1		Q4U2R1	HERC2_MOUSE	4836	0.000168289	1	1
Q3U0J8	TBD2B_MOUSE	965	0.000214375	2	3		Q3UDR8	YIPF3_MOUSE	347	0.000310053	1	1		Q06831	SOX4_MOUSE	440	0.0000448	1	1		Q4U4S6	XIRP2_MOUSE	3784	0.0000764	1	1
Q3U0L2	AN33B_MOUSE	486	0.0000938	1	1		Q3UEI1	PDE4C_MOUSE	686	0.000255125	1	1		Q07133	H1T_MOUSE	208	0.0000198	1	1		Q4VA36	CCD84_MOUSE	332	0.0000236	1	1
Q3U0M1	TPPC9_MOUSE	1148	0.0000696	1	1		Q3UFB2	BCD1_MOUSE	460	0.000154959	1	1		Q07139	ECT2_MOUSE	913	0.0000367	1	1		Q4VA61	DSCL1_MOUSE	2053	0.00013459	1	1
Q3U155	CC174_MOUSE	467	0.000248153	1	1		Q3UFQ8	CARL3_MOUSE	1375	0.000262492	1	1		Q07231	ZSC21_MOUSE	555	0.000176829	1	1		Q4VAA7	SNX33_MOUSE	574	0.000214833	1	1
Q3U186	SYRM_MOUSE	578	0.0000813	1	1		Q3UFT3	GARE1_MOUSE	876	0.000337117	1	1		Q07243	MTF1_MOUSE	675	0.000179753	1	1		Q4VAC9	PKHG3_MOUSE	1341	0.000195288	1	1
Q3U1V6	UEVLD_MOUSE	471	0.0000658	1	1		Q3UFY0	RRP36_MOUSE	244	0.000142574	1	1		Q07563	COHA1_MOUSE	1470	0.00010625	1	1		Q4VBD9	GZF1_MOUSE	706	0.000442427	1	1
Q3U1V8	M3K9_MOUSE	1077	0.000256302	1	1		Q3UH06	RREB1_MOUSE	1700	0.000134383	1	1		Q07643	CO9A2_MOUSE	688	0.0000646	1	1		Q4VC17	ATS18_MOUSE	1219	0.000454933	2	2
Q3U2A8	SYVM_MOUSE	1060	0.000125172	1	1		Q3UH66	WNK2_MOUSE	2149	0.0000438	1	1		Q07646	MEST_MOUSE	335	0.000390926	1	1		Q4VGL6	RC3H1_MOUSE	1130	0.000066	1	1
Q3U2K0	F193B_MOUSE	892	0.0000585	1	1		Q3UH68	LIMC1_MOUSE	1057	0.00013897	2	2		Q08024	PEBB_MOUSE	187	0.0000455	1	1		Q4ZJM7	OTOL1_MOUSE	482	0.00046991	2	2
Q3U3S3	CENPL_MOUSE	329	0.0000656	1	1		Q3UH93	PLXD1_MOUSE	1925	0.000369919	2	2		Q08048	HGF_MOUSE	728	0.000169053	1	2		Q504M8	RAB26_MOUSE	260	0.000181726	1	1
Q3U3T8	WDR62_MOUSE	1523	0.0000611	1	1		Q3UHA3	SPTCS_MOUSE	2430	0.0000336	1	1		Q08091	CNN1_MOUSE	297	0.000189412	2	2		Q505B7	ARCH_MOUSE	168	0.0000506	1	1
Q3U435	MMP25_MOUSE	615	0.000015	1	1		Q3UHB8	CC177_MOUSE	706	0.000274248	2	2		Q08288	LYAR_MOUSE	388	0.000109362	1	1		Q50H32	GRCR1_MOUSE	290	0.000095	1	1
Q3U487	HECD3_MOUSE	861	0.0000272	1	1		Q3UHD3	MTUS2_MOUSE	1353	0.000204152	1	1		Q08509	EPS8_MOUSE	821	0.00000936	1	1		Q52KF3	SPIR1_MOUSE	598	0.000157902	3	3
Q3U497	CLM7_MOUSE	209	0.00000624	1	1		Q3UHD6	SNX27_MOUSE	539	0.000286191	2	2		Q08624	HXC4_MOUSE	264	0.001973621	2	2		Q52KG5	KI26A_MOUSE	1881	0.000225363	1	2
Q3U6N9	CH033_MOUSE	222	0.000292102	1	1		Q3UHD9	AGAP2_MOUSE	1186	0.000273552	2	2		Q09199	B4GN2_MOUSE	510	0.000111584	1	1		Q52KI8	SRRM1_MOUSE	946	0.0000606	1	1
Q3U6Q4	PI3R6_MOUSE	756	0.000300758	1	1		Q3UHF7	ZEP2_MOUSE	2430	0.000445833	2	2		Q09200	B4GN1_MOUSE	533	0.000017	1	1		Q52KR2	LRIG2_MOUSE	1054	0.0000704	1	1
Q3U821	WDR75_MOUSE	830	0.00010833	1	1		Q3UHJ0	AAK1_MOUSE	959	0.0000686	1	1		Q09LZ8	CBPC6_MOUSE	540	0.000262974	1	1		Q52KR3	PRUN2_MOUSE	3084	0.000163582	1	1
Q3UBG2	PCLI1_MOUSE	217	0.001110613	1	2		Q3UHK3	GREB1_MOUSE	1954	0.000349394	1	1		Q09XV5	CHD8_MOUSE	2582	0.001301456	2	2		Q562E2	KCD19_MOUSE	927	0.0000552	1	1
Q3UC65	RSRP1_MOUSE	298	0.0000078	1	1		Q3UHL1	CAMKV_MOUSE	512	0.000424575	2	2		Q0GA42	CNNM1_MOUSE	951	0.000265436	1	1		Q569E4	MENT_MOUSE	350	0.000537456	1	1
Q3UDE2	TTL12_MOUSE	639	0.000541834	1	1		Q3UHN9	NDST1_MOUSE	882	0.000195084	1	1		Q0HA38	TT21B_MOUSE	1315	0.000146067	1	1		Q569L8	CENPJ_MOUSE	1344	0.000287628	3	3
Q3UE31	K0930_MOUSE	404	0.000140223	1	1		Q3UHU5	MTCL1_MOUSE	1945	0.000341382	4	4		Q0II04	NEBL_MOUSE	452	0.0000927	1	1		Q569Z6	TR150_MOUSE	951	0.0008985	3	3
Q3UFB2	BCD1_MOUSE	460	0.0000239	1	1		Q3UHX0	NOL8_MOUSE	1147	0.000332223	2	2		Q0KK56	F184B_MOUSE	942	0.0000565	1	1		Q56A10	ZN608_MOUSE	1511	0.000300431	2	2
Q3UFM5	NOM1_MOUSE	854	0.000166368	1	1		Q3UI66	CCD34_MOUSE	367	0.0000572	1	1		Q0KK59	UNC79_MOUSE	2596	0.000601768	2	2		Q570Y9	DPTOR_MOUSE	409	0.000227082	1	1
Q3UFS0	ZY11B_MOUSE	744	0.0000712	1	1		Q3UIL6	PKHA7_MOUSE	1118	0.000268582	2	2		Q0KL01	UBX2B_MOUSE	331	0.0000717	1	1		Q571B6	WHAMM_MOUSE	793	0.000240421	2	2
Q3UG20	KMT2E_MOUSE	1868	0.000222992	1	1		Q3UIR3	DTX3L_MOUSE	748	0.000490246	2	2		Q0KL02	TRIO_MOUSE	3102	0.0000145	1	1		Q571C7	BDP1_MOUSE	2467	0.0000246	1	1
Q3UGY8	BIG3_MOUSE	2170	0.000144391	1	1		Q3UJC8	CE034_MOUSE	639	0.0000804	1	1		Q0P5W1	VPS8_MOUSE	1427	0.000152351	2	2		Q571F8	GLSL_MOUSE	602	0.000414272	1	1
Q3UH60	DIP2B_MOUSE	1574	0.0000295	1	1		Q3UJU9	RMD3_MOUSE	470	0.000367341	1	2		Q0P5X1	LRIQ1_MOUSE	1673	0.000189994	1	1		Q571H0	NPA1P_MOUSE	2274	0.0000544	1	1
Q3UH68	LIMC1_MOUSE	1057	0.000111283	1	1		Q3UKC1	TAXB1_MOUSE	814	0.0000593	1	1		Q0P5X5	ZBBX_MOUSE	716	0.0000453	1	1		Q571I4	PRAG1_MOUSE	1373	0.0000217	1	1
Q3UH93	PLXD1_MOUSE	1925	0.000048	1	1		Q3UL36	ARGL1_MOUSE	271	0.000116497	1	1		Q0P678	ZCH18_MOUSE	948	0.000222589	6	6		Q5BL07	PEX1_MOUSE	1284	0.0000584	1	1
Q3UHB8	CC177_MOUSE	706	0.000222343	2	2		Q3UM18	LSG1_MOUSE	644	0.000017	1	1		Q0VAV2	EXPH5_MOUSE	1960	0.000154944	1	1		Q5BU09	EAPP_MOUSE	281	0.000340006	1	1
Q3UHD3	MTUS2_MOUSE	1353	0.000424981	2	2		Q3UM29	COG7_MOUSE	770	0.000254936	1	1		Q0VBD2	MCM10_MOUSE	885	0.0000828	1	1		Q5D1E7	ZC12A_MOUSE	596	0.000211453	1	1
Q3UHD6	SNX27_MOUSE	539	0.000819188	4	5		Q3UMF0	COBL1_MOUSE	1273	0.000122263	1	1		Q0VBK2	K2C80_MOUSE	452	0.000131814	2	2		Q5DT36	KLRI2_MOUSE	248	0.000160472	1	1
Q3UHF7	ZEP2_MOUSE	2430	0.000281282	1	1		Q3UMT1	PP12C_MOUSE	782	0.0000474	1	1		Q0VBL3	RBM15_MOUSE	962	0.000125047	3	3		Q5DTH5	TSH1_MOUSE	1084	0.000279407	1	1
Q3UHJ0	AAK1_MOUSE	959	0.000367645	4	5		Q3UMW7	MAPK3_MOUSE	384	0.000328348	1	1		Q0VBM2	FA83B_MOUSE	1012	0.000132429	1	1		Q5DTI8	ESYT3_MOUSE	891	0.000015	1	1
Q3UHK3	GREB1_MOUSE	1954	0.000185285	1	1		Q3UMZ3	PLPP5_MOUSE	260	0.000200171	1	1		Q0VBV7	CE126_MOUSE	1103	0.000342128	2	2		Q5DTN8	JKIP3_MOUSE	844	0.0000779	1	1
Q3UHL1	CAMKV_MOUSE	512	0.000756033	4	4		Q3UN58	FAP20_MOUSE	186	0.000147786	1	1		Q0VF22	CC138_MOUSE	680	0.000122997	1	1		Q5DTT2	PSD1_MOUSE	1024	0.000161788	1	1
Q3UHN9	NDST1_MOUSE	882	0.000101921	1	1		Q3UPC7	K0825_MOUSE	1272	0.000319872	2	2		Q0VG85	CC162_MOUSE	912	0.000156905	1	1		Q5DTT3	TASO2_MOUSE	2382	0.00039645	2	2
Q3UHR0	BAHC1_MOUSE	2643	0.0000475	1	1		Q3UPF5	ZCCHV_MOUSE	946	0.000391762	1	1		Q0VGB7	PP4R2_MOUSE	417	0.000114891	1	1		Q5DTW2	SMBT2_MOUSE	938	0.000406287	1	1
Q3UHU5	MTCL1_MOUSE	1945	0.000127534	1	1		Q3UPI1	GAK1B_MOUSE	517	0.0000545	1	1		Q0VGY8	TANC1_MOUSE	1856	0.0000216	1	1		Q5DTW7	RESF1_MOUSE	1521	0.000228855	1	1
Q3UI66	CCD34_MOUSE	367	0.000350587	3	3		Q3UQ28	PXDN_MOUSE	1475	0.0000365	1	1		Q148V8	FA83H_MOUSE	1209	0.00042643	1	1		Q5DTY9	KCD16_MOUSE	427	0.0000654	1	3
Q3UIA2	RHG17_MOUSE	846	0.0000442	1	1		Q3UR70	TGFA1_MOUSE	860	0.000103119	1	1		Q148W8	DUS27_MOUSE	1138	0.000205277	2	2		Q5DU25	IQEC2_MOUSE	1478	0.000150536	1	1
Q3UIL6	PKHA7_MOUSE	1118	0.000737204	3	3		Q3UR97	SNX21_MOUSE	363	0.000175163	1	1		Q149C2	MIPT3_MOUSE	625	0.0000423	2	2		Q5DU28	PCX2_MOUSE	2122	0.0000222	1	1
Q3UJC8	CE034_MOUSE	639	0.0000511	1	1		Q3URD3	SLMAP_MOUSE	845	0.0000835	1	2		Q149L6	DJB14_MOUSE	379	0.000127242	1	1		Q5DU57	SPT13_MOUSE	656	0.0000602	1	1
Q3UL36	ARGL1_MOUSE	271	0.000249842	1	1		Q3URK3	TET1_MOUSE	2007	0.0000287	1	1		Q14AT2	TEX11_MOUSE	947	0.000328224	1	1		Q5EG47	AAPK1_MOUSE	559	0.0000289	1	1
Q3ULA2	FBW1A_MOUSE	605	0.000311145	1	1		Q3URU2	PEG3_MOUSE	1571	0.000280434	1	1		Q14AW5	NSUN7_MOUSE	724	0.0000246	1	1		Q5F2E8	TAOK1_MOUSE	1001	0.000486247	1	1
Q3ULM6	USPL1_MOUSE	1089	0.0000329	1	1		Q3US17	ZNF48_MOUSE	591	0.000269963	1	1		Q14AX6	CDK12_MOUSE	1484	0.000207279	2	2		Q5F2F2	ABH15_MOUSE	459	0.0000339	1	1
Q3UM18	LSG1_MOUSE	644	0.0000357	1	1		Q3USB7	PLCL1_MOUSE	1096	0.000133429	1	1		Q14B46	RTKN2_MOUSE	604	0.000154843	1	1		Q5FWH3	GRHL3_MOUSE	603	0.0000341	1	1
Q3UM29	COG7_MOUSE	770	0.000819508	3	4		Q3USS3	DRC1_MOUSE	753	0.000239381	2	2		Q14B62	PTHD1_MOUSE	888	0.0000444	1	1		Q5H8C4	VP13A_MOUSE	3166	0.0000777	1	1
Q3UMB9	WASC4_MOUSE	1173	0.0000721	1	1		Q3USW5	FXRD2_MOUSE	665	0.0000158	1	1		Q14BA6	MEDAG_MOUSE	303	0.0000421	1	1		Q5HZG4	TAF3_MOUSE	932	0.0000106	1	1
Q3UMF0	COBL1_MOUSE	1273	0.000316589	1	1		Q3UTH8	ARHG9_MOUSE	516	0.00034763	1	1		Q14C59	TM11B_MOUSE	416	0.000223363	1	2		Q5HZI1	MTUS1_MOUSE	1210	0.000783658	2	2
Q3UMT1	PP12C_MOUSE	782	0.0000634	1	1		Q3UTJ2	SRBS2_MOUSE	1180	0.000688407	3	3		Q14DL3	LRIQ3_MOUSE	633	0.0000693	3	3		Q5HZJ0	RNC_MOUSE	1373	0.0000879	1	1
Q3UMY5	EMAL4_MOUSE	988	0.000282338	1	1		Q3UTY6	THSD4_MOUSE	1018	0.001151955	2	2		Q17ST2	KCNA7_MOUSE	489	0.000133501	1	1		Q5IR70	CAGE1_MOUSE	849	0.000285523	2	2
Q3UNH4	GRIN1_MOUSE	932	0.000582724	3	4		Q3UU96	MRCKA_MOUSE	1719	0.000215821	2	2		Q1A3B0	CERS3_MOUSE	383	0.000269682	1	1		Q5M8N0	CNRP1_MOUSE	164	0.0000426	1	1
Q3UNW5	TF2L1_MOUSE	479	0.0000873	1	1		Q3UUG6	TBC24_MOUSE	561	0.00025078	2	2		Q1EG27	MYO3B_MOUSE	1305	0.000015	1	1		Q5M8N4	D39U1_MOUSE	293	0.000176096	1	1
Q3UP75	UD3A1_MOUSE	523	0.0000509	1	2		Q3UUQ7	PGAP1_MOUSE	922	0.0000299	1	1		Q1HFZ0	NSUN2_MOUSE	757	0.000254694	2	2		Q5M956	KCTD1_MOUSE	257	0.000014	1	1
Q3UPH7	ARH40_MOUSE	1517	0.0000357	1	1		Q3UVD5	LGR6_MOUSE	967	0.0000288	1	1		Q1LZI2	S35F3_MOUSE	421	0.0000522	1	1		Q5NBU8	XAF1_MOUSE	273	0.0000533	1	1
Q3UPW2	ELF3_MOUSE	391	0.0000355	1	1		Q3UVV9	VWA3A_MOUSE	1148	0.000334107	1	1		Q1PSW8	LIN41_MOUSE	855	0.000107679	2	2		Q5NBX1	COBL_MOUSE	1337	0.0000861	1	1
Q3UR50	VW5B2_MOUSE	1248	0.000422626	1	1		Q3UW68	CAN13_MOUSE	665	0.000186237	1	1		Q1W617	SHRM4_MOUSE	1475	0.000302862	1	2		Q5NCR9	NSRP1_MOUSE	542	0.000620296	2	2
Q3UR85	MYRF_MOUSE	1138	0.00017299	1	1		Q3UWW6	GA2L3_MOUSE	683	0.000205754	1	1		Q2EMV9	PAR14_MOUSE	1817	0.000054	1	1		Q5NCY0	KDM6B_MOUSE	1641	0.000115506	2	2
Q3URU2	PEG3_MOUSE	1571	0.000161337	1	1		Q3UX43	AN13C_MOUSE	541	0.00044076	1	1		Q2HXL6	EDEM3_MOUSE	931	0.000136083	1	1		Q5ND34	WDR81_MOUSE	1934	0.000218542	2	2
Q3USH5	SFSWA_MOUSE	945	0.00042019	1	2		Q3UY96	CFA74_MOUSE	1578	0.000646608	2	2		Q2LA85	TRML2_MOUSE	329	0.0000539	1	1		Q5PR69	CRACD_MOUSE	1207	0.0000545	2	2
Q3USS3	DRC1_MOUSE	753	0.000205227	1	1		Q3UYG1	CC160_MOUSE	323	0.00029121	1	1		Q2M2N2	SPOPL_MOUSE	392	0.0000659	1	1		Q5PR73	DIRA2_MOUSE	199	0.000183545	1	1
Q3UTH8	ARHG9_MOUSE	516	0.000332317	1	2		Q3UYV9	NCBP1_MOUSE	790	0.0000654	1	1		Q2M3X8	PHAR1_MOUSE	580	0.0000436	1	1		Q5RJG1	NOL10_MOUSE	687	0.0000922	1	2
Q3UTJ2	SRBS2_MOUSE	1180	0.000448616	4	4		Q3UZY0	SFI1_MOUSE	1216	0.000146958	1	1		Q2MKA5	ACHA5_MOUSE	467	0.0000711	1	1		Q5RJG7	ISPD_MOUSE	447	0.000108915	1	1
Q3UU35	OVOS_MOUSE	1456	0.0000208	1	1		Q3UZZ6	ST1D1_MOUSE	295	0.0000361	1	1		Q2QI47	USH2A_MOUSE	5193	0.000279862	1	1		Q5RJH2	MCTP2_MOUSE	878	0.000796743	3	3
Q3UUQ7	PGAP1_MOUSE	922	0.0000321	1	1		Q3V038	TTC9A_MOUSE	219	0.000100816	1	1		Q2TBA3	MALT1_MOUSE	832	0.000152331	1	1		Q5RJH3	CAD12_MOUSE	794	0.00010273	1	1
Q3UV71	TMTC1_MOUSE	942	0.000654518	1	1		Q3V079	BBOF1_MOUSE	533	0.000242442	1	1		Q2TL60	ZN667_MOUSE	609	0.000171417	2	2		Q5RJH6	SMG7_MOUSE	1138	0.00040886	1	1
Q3UVV9	VWA3A_MOUSE	1148	0.00032284	1	1		Q3V080	ZN583_MOUSE	568	0.000264013	2	2		Q2VIS4	FILA2_MOUSE	2362	0.0000976	1	1		Q5RJI2	CTL5_MOUSE	710	0.0000142	1	1
Q3UWA6	GUC2C_MOUSE	1072	0.00024988	2	2		Q3V0C1	ZMAT1_MOUSE	714	0.0000799	1	2		Q32LZ8	PLPL5_MOUSE	432	0.0000494	1	1		Q5RJI5	BRSK1_MOUSE	778	0.0000891	1	1
Q3UWM4	KDM7A_MOUSE	940	0.000171472	1	1		Q3V0C5	UBP48_MOUSE	1052	0.0000254	1	1		Q32M00	CRBL2_MOUSE	123	0.0000351	1	1		Q5S003	SPG17_MOUSE	2320	0.0000809	1	1
Q3UXZ9	KDM5A_MOUSE	1690	0.000593121	1	1		Q3V0E1	CI131_MOUSE	1183	0.000130946	1	1		Q32MD9	CDON_MOUSE	1250	0.000119706	1	1		Q5SFM8	RBM27_MOUSE	1060	0.000201466	1	1
Q3UY51	LRC55_MOUSE	298	0.000125832	1	1		Q3V0F0	RIMB3_MOUSE	1606	0.0000613	1	1		Q3KNM2	MARH5_MOUSE	278	0.0000212	1	1		Q5SNZ0	GRDN_MOUSE	1873	0.0000295	1	1
Q3UYH7	ARBK2_MOUSE	688	0.000146227	1	1		Q3V0Q1	DYH12_MOUSE	3086	0.000677127	3	3		Q3KNY0	IGFN1_MOUSE	2849	0.000121183	1	1		Q5SQM0	EMAL6_MOUSE	1958	0.000483877	1	1
Q3UZ01	RNPC3_MOUSE	514	0.000454551	2	2		Q3V0Y1	P4R3C_MOUSE	813	0.0000258	1	1		Q3KQJ0	TMM69_MOUSE	245	0.0000595	1	1		Q5SQP1	HORM2_MOUSE	306	0.00000622	1	1
Q3UZ57	AXDN1_MOUSE	424	0.0000409	2	2		Q3V132	ADT4_MOUSE	320	0.000122816	1	1		Q3LAC4	PREX2_MOUSE	1598	0.000244789	2	2		Q5SQX6	CYFP2_MOUSE	1253	0.000341933	2	2
Q3UZY0	SFI1_MOUSE	1216	0.0000646	3	3		Q3V1D5	PLPL1_MOUSE	599	0.0000577	1	1		Q3SYK4	VRTN_MOUSE	740	0.000218985	1	1		Q5SS00	ZDBF2_MOUSE	2493	0.0000177	1	1
Q3V016	HIPK4_MOUSE	616	0.0000359	1	1		Q3V1H1	CKAP2_MOUSE	664	0.0000477	1	1		Q3TAA7	S11IP_MOUSE	1072	0.000279582	2	2		Q5SSG4	GA2L2_MOUSE	860	0.000124351	1	1
Q3V037	CF163_MOUSE	328	0.00000852	1	1		Q3V1M1	IGS10_MOUSE	2594	0.0000502	1	2		Q3TC33	CC127_MOUSE	260	0.0000248	1	1		Q5SSI6	UTP18_MOUSE	552	0.00055452	1	1
Q3V038	TTC9A_MOUSE	219	0.000130727	1	1		Q3V1N9	A3LT2_MOUSE	370	0.000145276	1	1		Q3TCH7	CUL4A_MOUSE	759	0.000140677	2	2		Q5SSW2	PSME4_MOUSE	1843	0.0000134	1	1
Q3V0C1	ZMAT1_MOUSE	714	0.0000622	1	1		Q3V1T4	P3H1_MOUSE	739	0.000100787	1	1		Q3TCV3	GSAP_MOUSE	858	0.000177218	1	1		Q5SUC9	SCO1_MOUSE	284	0.00045608	1	1
Q3V0G7	GARL3_MOUSE	1038	0.0000498	1	1		Q3V1U8	ELMD1_MOUSE	326	0.000135024	1	1		Q3TD16	PACER_MOUSE	648	0.000232796	1	1		Q5SUF2	LC7L3_MOUSE	432	0.0000348	1	1
Q3V0Y1	P4R3C_MOUSE	813	0.000215815	1	1		Q3V1V3	ESF1_MOUSE	845	0.000137953	1	1		Q3TDN0	DISP1_MOUSE	1521	0.000364938	2	2		Q5SUV2	MYBPP_MOUSE	932	0.0000938	1	1
Q3V1D3	AMPD1_MOUSE	745	0.000285052	1	1		Q3V2J0	CBAR2_MOUSE	292	0.0000581	1	1		Q3TDQ1	STT3B_MOUSE	823	0.000224398	2	2		Q5SV77	GGNB2_MOUSE	696	0.000255287	1	1
Q3V1T4	P3H1_MOUSE	739	0.0000829	1	1		Q3V384	AFG1L_MOUSE	480	0.00001	1	1		Q3TES0	IQEC3_MOUSE	1195	0.0000836	1	1		Q5SV85	SYNRG_MOUSE	1306	0.000248339	1	1
Q3V1V3	ESF1_MOUSE	845	0.000189	1	1		Q3V3F6	MPZL3_MOUSE	237	0.000195331	1	1		Q3THE2	ML12B_MOUSE	172	0.0000936	1	1		Q5SVQ0	KAT7_MOUSE	613	0.00054385	1	1
Q3V3Q7	PACS2_MOUSE	862	0.000165194	1	1		Q3V3I2	GNAT3_MOUSE	354	0.000135236	1	1		Q3THK3	T2FA_MOUSE	508	0.0000535	1	1		Q5SW19	CLU_MOUSE	1315	0.000190628	1	1
Q3V3R1	C1TM_MOUSE	977	0.0000964	1	1		Q3ZT31	SNX25_MOUSE	840	0.000175866	2	2		Q3TIX9	SNUT2_MOUSE	564	0.0000338	1	1		Q5SWD9	TSR1_MOUSE	803	0.0000256	1	1
Q3V3V9	CARL2_MOUSE	1296	0.0000185	1	1		Q45VK7	DYHC2_MOUSE	4306	0.0000449	1	1		Q3TJ91	L2GL2_MOUSE	1027	0.0000362	1	1		Q5SX19	PIGL_MOUSE	252	0.0000496	1	1
Q3V4B5	COMD6_MOUSE	87	0.000215589	1	1		Q497K5	ARRD5_MOUSE	325	0.000358525	1	3		Q3TJM4	CENPT_MOUSE	515	0.000501044	1	1		Q5SXJ3	FANCJ_MOUSE	1174	0.0000687	1	1
Q3ZT31	SNX25_MOUSE	840	0.000205143	2	2		Q497N6	C295L_MOUSE	533	0.000027	1	1		Q3TL54	TR43A_MOUSE	445	0.000058	1	1		Q5SYD0	MYO1D_MOUSE	1006	0.000241445	1	1
Q402B2	WDR93_MOUSE	695	0.0000286	1	1		Q497V5	SRBD1_MOUSE	982	0.000148525	2	2		Q3TPE9	ANKY2_MOUSE	440	0.0000141	1	1		Q5SYL3	K0100_MOUSE	2234	0.000337452	3	3
Q45VK7	DYHC2_MOUSE	4306	0.000160779	2	2		Q499E5	STOX2_MOUSE	926	0.000853326	3	4		Q3TQI7	TLS1_MOUSE	289	0.0000283	1	1		Q5U465	CC125_MOUSE	500	0.000943415	1	1
Q497K5	ARRD5_MOUSE	325	0.0000689	1	1		Q4ACU6	SHAN3_MOUSE	1730	0.0000804	1	1		Q3TRM4	PLPL6_MOUSE	1355	0.000189133	3	3		Q5U4C3	SFR19_MOUSE	1256	0.0000284	1	1
Q497N6	C295L_MOUSE	533	0.000220517	1	1		Q4JIM5	ABL2_MOUSE	1182	0.000384207	2	3		Q3TRR0	MAP9_MOUSE	646	0.0000793	1	1		Q5U4D9	THOC6_MOUSE	341	0.000161712	1	1
Q499E4	DZI1L_MOUSE	774	0.000116956	1	1		Q4JK59	TET2_MOUSE	1912	0.0000185	1	1		Q3TTJ4	CH048_MOUSE	293	0.000179405	1	1		Q5U4F6	WDR34_MOUSE	535	0.0000795	1	1
Q4ACU6	SHAN3_MOUSE	1730	0.0000761	1	1		Q4KUS2	UN13A_MOUSE	1712	0.000527069	1	1		Q3TTP0	SHP1L_MOUSE	639	0.0000218	1	1		Q5U5Q9	UIMC1_MOUSE	727	0.000125599	1	1
Q4KL13	CN028_MOUSE	310	0.000280196	2	2		Q4LDD4	ARAP1_MOUSE	1452	0.0000331	1	1		Q3TUA9	SG196_MOUSE	349	0.0000697	1	1		Q5XG71	UTP20_MOUSE	2788	0.000295978	1	1
Q4KMM3	OXR1_MOUSE	866	0.00000957	1	1		Q4LDG0	S27A5_MOUSE	689	0.0000578	1	1		Q3TUF7	YETS2_MOUSE	1407	0.000289359	1	1		Q5XJV7	SETD5_MOUSE	1441	0.0000575	2	2
Q4KUS1	WFDC8_MOUSE	273	0.0000303	1	1		Q4PZA2	ECE1_MOUSE	769	0.000179999	1	1		Q3TUL7	DCA17_MOUSE	519	0.00035015	1	1		Q5XKE0	MYPC2_MOUSE	1136	0.000356227	1	1
Q4LDD4	ARAP1_MOUSE	1452	0.000146068	1	1		Q4QY64	ATAD5_MOUSE	1826	0.000161248	1	1		Q3TVA9	CC136_MOUSE	1136	0.0000353	1	1		Q5XPI3	RN123_MOUSE	1314	0.000414573	1	1
Q4LDG0	S27A5_MOUSE	689	0.0000973	1	1		Q4U2R1	HERC2_MOUSE	4836	0.000378267	1	1		Q3TVP5	OTULL_MOUSE	353	0.000317489	1	1		Q5Y5T2	ZDH18_MOUSE	380	0.000157111	1	1
Q4PZA2	ECE1_MOUSE	769	0.000538006	2	2		Q4U4S6	XIRP2_MOUSE	3784	0.000475942	2	2		Q3TVW5	TCHP_MOUSE	497	0.000141644	2	2		Q60520	SIN3A_MOUSE	1274	0.00072873	1	2
Q4QY64	ATAD5_MOUSE	1826	0.000637875	3	3		Q4VA53	PDS5B_MOUSE	1446	0.0000657	1	1		Q3TWF6	WDR70_MOUSE	657	0.0000969	1	1		Q60596	XRCC1_MOUSE	631	0.000130456	2	2
Q4U4S6	XIRP2_MOUSE	3784	0.00044799	2	2		Q4VA61	DSCL1_MOUSE	2053	0.0000239	1	1		Q3TWI9	CSCL2_MOUSE	832	0.000216687	1	1		Q60597	ODO1_MOUSE	1023	0.0000548	1	1
Q4VA45	CK095_MOUSE	678	0.000106397	1	1		Q4VAH7	HECA2_MOUSE	463	0.0000996	1	1		Q3TWW8	SRSF6_MOUSE	339	0.000488016	1	1		Q60598	SRC8_MOUSE	546	0.000206869	1	1
Q4VAC9	PKHG3_MOUSE	1341	0.000328284	1	1		Q4VC17	ATS18_MOUSE	1219	0.0000128	1	1		Q3TXS7	PSMD1_MOUSE	953	0.0000909	1	1		Q60605	MYL6_MOUSE	151	0.000180779	1	1
Q4VBD9	GZF1_MOUSE	706	0.000189693	1	1		Q4VC33	MAEA_MOUSE	396	0.000286403	1	1		Q3TXX3	ZFY27_MOUSE	415	0.000498844	1	1		Q60610	TIAM1_MOUSE	1591	0.000145197	1	1
Q4VGL6	RC3H1_MOUSE	1130	0.000219996	1	2		Q4VGL6	RC3H1_MOUSE	1130	0.00036876	2	2		Q3TXX4	VGLU1_MOUSE	560	0.000143819	1	1		Q60665	SKIL_MOUSE	675	0.0000475	1	1
Q501J6	DDX17_MOUSE	650	0.00022173	1	1		Q501J6	DDX17_MOUSE	650	0.000253473	2	2		Q3TY86	AIFM3_MOUSE	605	0.0000676	1	1		Q60668	HNRPD_MOUSE	355	0.000023	1	1
Q505D9	TRI67_MOUSE	768	0.000175992	1	1		Q505D9	TRI67_MOUSE	768	0.000102015	1	1		Q3TY92	MBD6_MOUSE	1003	0.000203818	1	1		Q60673	PTPRN_MOUSE	979	0.000432933	1	1
Q505K2	F16A1_MOUSE	1081	0.000208347	1	1		Q50L42	PA24E_MOUSE	875	0.000319724	2	2		Q3TYG6	TGRM2_MOUSE	1002	0.000145356	1	1		Q60680	IKKA_MOUSE	745	0.000255744	1	1
Q50L42	PA24E_MOUSE	875	0.000286271	1	1		Q52KE7	CCNL1_MOUSE	532	0.0000255	2	2		Q3TYR5	GRCR2_MOUSE	254	0.0000498	1	1		Q60710	SAMH1_MOUSE	658	0.0000241	1	1
Q52KB6	C2CD3_MOUSE	2323	0.000249615	2	2		Q52KF3	SPIR1_MOUSE	598	0.000404126	2	2		Q3TYU2	AT135_MOUSE	1216	0.000280406	1	1		Q60714	S27A1_MOUSE	646	0.0000293	1	1
Q52KI8	SRRM1_MOUSE	946	0.000108196	3	3		Q52KI8	SRRM1_MOUSE	946	0.000028	1	1		Q3TYV2	HHLA1_MOUSE	514	0.000194117	1	2		Q60715	P4HA1_MOUSE	534	0.000429896	1	1
Q52KP5	NXPE4_MOUSE	543	0.000396946	1	1		Q562E2	KCD19_MOUSE	927	0.000121656	3	3		Q3TZX3	S2533_MOUSE	320	0.0000276	1	1		Q60750	EPHA1_MOUSE	977	0.000332295	1	1
Q569L8	CENPJ_MOUSE	1344	0.000128104	1	1		Q566J8	COQ8B_MOUSE	533	0.000571354	1	1		Q3TZX8	NOL9_MOUSE	714	0.000235267	1	2		Q60769	TNAP3_MOUSE	775	0.000342979	1	2
Q569Z5	DDX46_MOUSE	1032	0.000021	1	1		Q569E4	MENT_MOUSE	350	0.000631254	1	1		Q3U0J8	TBD2B_MOUSE	965	0.000122005	2	3		Q60770	STXB3_MOUSE	592	0.000352018	1	2
Q569Z6	TR150_MOUSE	951	0.0000179	1	1		Q569L8	CENPJ_MOUSE	1344	0.000501977	3	3		Q3U0V1	FUBP2_MOUSE	748	0.0000959	1	1		Q60775	ELF1_MOUSE	612	0.0000752	1	1
Q570Y9	DPTOR_MOUSE	409	0.000072	1	1		Q569Z6	TR150_MOUSE	951	0.00000819	1	1		Q3U1J4	DDB1_MOUSE	1140	0.000144658	1	1		Q60803	TRAF3_MOUSE	567	0.000173361	1	1
Q571C7	BDP1_MOUSE	2467	0.000104656	1	1		Q56A08	GPKOW_MOUSE	488	0.000036	1	1		Q3U1U7	AHRR_MOUSE	701	0.0000582	1	1		Q60821	ZBT17_MOUSE	794	0.000205363	1	1
Q587J6	LITD1_MOUSE	782	0.000285191	1	1		Q56A10	ZN608_MOUSE	1511	0.000302077	1	1		Q3U1V8	M3K9_MOUSE	1077	0.0000167	1	1		Q60823	AKT2_MOUSE	481	0.000638029	3	3
Q5BKP2	UBP13_MOUSE	858	0.0000466	1	1		Q571F8	GLSL_MOUSE	602	0.000286328	1	1		Q3U1Y4	DEN4B_MOUSE	1499	0.00011261	1	1		Q60847	COCA1_MOUSE	3120	0.0000175	1	1
Q5BKQ4	LIPR1_MOUSE	473	0.0000282	1	1		Q571H0	NPA1P_MOUSE	2274	0.0000138	1	1		Q3U213	SRAC1_MOUSE	654	0.000207951	1	1		Q60855	RIPK1_MOUSE	656	0.0000224	1	1
Q5BKR2	SL9B2_MOUSE	547	0.0000296	1	1		Q58FA4	E2F8_MOUSE	860	0.0000213	1	1		Q3U285	LCORL_MOUSE	600	0.0000254	1	1		Q60875	ARHG2_MOUSE	985	0.000121168	1	1
Q5BL07	PEX1_MOUSE	1284	0.000112395	1	1		Q5BKP2	UBP13_MOUSE	858	0.000343229	1	1		Q3U2A8	SYVM_MOUSE	1060	0.000100283	1	1		Q60902	EP15R_MOUSE	907	0.000255493	1	2
Q5BLK4	TUT7_MOUSE	1491	0.000261519	1	1		Q5D1E7	ZC12A_MOUSE	596	0.0000297	1	1		Q3U2J5	CMKMT_MOUSE	323	0.000103756	1	1		Q60930	VDAC2_MOUSE	295	0.000965596	5	5
Q5BN45	CI116_MOUSE	167	0.000143129	1	1		Q5DID3	UROL1_MOUSE	1319	0.0000319	1	1		Q3U2K0	F193B_MOUSE	892	0.000251322	1	1		Q60931	VDAC3_MOUSE	283	0.00027646	2	2
Q5D1E7	ZC12A_MOUSE	596	0.00002	1	1		Q5DP50	TEX24_MOUSE	351	0.0000375	1	1		Q3U2S4	OTUD5_MOUSE	566	0.000335524	1	1		Q60932	VDAC1_MOUSE	296	0.000864525	5	6
Q5DTJ9	MYPN_MOUSE	1315	0.000312035	2	2		Q5DQR4	STB5L_MOUSE	1185	0.0000602	1	1		Q3U319	BRE1B_MOUSE	1001	0.000112329	1	1		Q61033	LAP2A_MOUSE	693	0.0000444	1	1
Q5DTM8	BRE1A_MOUSE	973	0.0000818	2	2		Q5DTI6	KAL1L_MOUSE	991	0.000300218	1	1		Q3U3D7	T131L_MOUSE	1597	0.000121301	1	1		Q61035	HARS1_MOUSE	509	0.00022578	2	2
Q5DTT1	NEXMI_MOUSE	1515	0.000179498	1	1		Q5DTI8	ESYT3_MOUSE	891	0.000134731	1	1		Q3U3I9	ZN865_MOUSE	1058	0.0000878	1	1		Q61079	SIM2_MOUSE	657	0.000632464	1	2
Q5DTT2	PSD1_MOUSE	1024	0.00066777	2	2		Q5DTM8	BRE1A_MOUSE	973	0.0000316	1	1		Q3U3N0	MIER2_MOUSE	541	0.0000459	1	1		Q61083	M3K2_MOUSE	619	0.0000567	1	1
Q5DTV4	ZC12C_MOUSE	884	0.0000182	1	1		Q5DTN8	JKIP3_MOUSE	844	0.000214365	1	1		Q3U492	KCP_MOUSE	1550	0.00000969	1	1		Q61084	M3K3_MOUSE	626	0.0000542	1	1
Q5DTW2	SMBT2_MOUSE	938	0.0000877	1	1		Q5DTT2	PSD1_MOUSE	1024	0.0000456	1	1		Q3U5C7	PRIC1_MOUSE	832	0.0000666	2	2		Q61097	KSR1_MOUSE	873	0.000201873	1	1
Q5DTX6	JCAD_MOUSE	1320	0.0000498	1	1		Q5DTV4	ZC12C_MOUSE	884	0.0000407	1	1		Q3U5C8	ARHGG_MOUSE	713	0.000105527	2	2		Q61102	ABCB7_MOUSE	752	0.000161107	2	2
Q5DTY9	KCD16_MOUSE	427	0.000280889	3	4		Q5DTX6	JCAD_MOUSE	1320	0.000464355	3	3		Q3U6K5	SPAT6_MOUSE	488	0.0000239	1	1		Q61116	ZN235_MOUSE	645	0.0000333	1	1
Q5DTZ0	NYNRI_MOUSE	1840	0.0000355	1	1		Q5DTY9	KCD16_MOUSE	427	0.000253435	2	2		Q3U6N9	CH033_MOUSE	222	0.000193097	1	1		Q61139	PCSK7_MOUSE	770	0.0000618	1	1
Q5DU09	ZN652_MOUSE	608	0.00026067	1	1		Q5DU05	CE164_MOUSE	1446	0.000219308	1	1		Q3U6Q4	PI3R6_MOUSE	756	0.000214991	1	1		Q61171	PRDX2_MOUSE	198	0.000137098	1	1
Q5DU14	MYO16_MOUSE	1919	0.000033	1	1		Q5DU09	ZN652_MOUSE	608	0.000196313	1	1		Q3U6U5	GTPB6_MOUSE	514	0.0000524	1	1		Q61210	ARHG1_MOUSE	920	0.0000388	1	1
Q5DU25	IQEC2_MOUSE	1478	0.0003279	1	1		Q5DU25	IQEC2_MOUSE	1478	0.000148136	1	1		Q3U827	RN180_MOUSE	592	0.000592745	1	1		Q61245	COBA1_MOUSE	1804	0.0000408	1	1
Q5DU37	ZFY26_MOUSE	2529	0.000255596	1	1		Q5DU37	ZFY26_MOUSE	2529	0.000840833	2	2		Q3U8K7	KMT5B_MOUSE	883	0.0000869	1	1		Q61290	CAC1E_MOUSE	2272	0.0000376	1	1
Q5DW34	EHMT1_MOUSE	1296	0.000289537	2	2		Q5DU41	LRC8B_MOUSE	803	0.000046	1	1		Q3U9G9	LBR_MOUSE	626	0.000185441	2	2		Q61315	APC_MOUSE	2845	0.0000697	2	2
Q5EBG8	CA050_MOUSE	199	0.000122468	1	1		Q5DU57	SPT13_MOUSE	656	0.0000331	1	1		Q3U9N9	MOT10_MOUSE	512	0.000242901	1	1		Q61316	HSP74_MOUSE	841	0.000199838	1	1
Q5EBP3	ARMC5_MOUSE	926	0.0000981	1	1		Q5EBH1	RASF5_MOUSE	413	0.0000189	1	1		Q3UA16	SPC25_MOUSE	226	0.0000346	1	1		Q61345	FOXD1_MOUSE	456	0.000623028	1	1
Q5F226	FAT2_MOUSE	4351	0.00000749	1	1		Q5EG47	AAPK1_MOUSE	559	0.0000585	1	1		Q3UAW9	BRF2_MOUSE	420	0.00000767	1	1		Q61361	PGCB_MOUSE	883	0.000344544	2	2
Q5F285	TM256_MOUSE	113	0.000226567	1	1		Q5F2E8	TAOK1_MOUSE	1001	0.00042411	1	1		Q3UC65	RSRP1_MOUSE	298	0.000146292	1	1		Q61382	TRAF4_MOUSE	470	0.000259687	1	1
Q5FWH7	S39AC_MOUSE	689	0.0000833	1	1		Q5FWH3	GRHL3_MOUSE	603	0.0000425	1	1		Q3UFK8	FRMD8_MOUSE	466	0.000230115	1	1		Q61410	KGP2_MOUSE	762	0.000026	1	1
Q5FWI3	CEIP2_MOUSE	1383	0.0000615	1	1		Q5FWH6	ARHGF_MOUSE	849	0.000232257	1	1		Q3UFQ8	CARL3_MOUSE	1375	0.0000176	1	1		Q61419	CMAH_MOUSE	577	0.000245124	1	1
Q5FWK3	RHG01_MOUSE	439	0.000045	1	1		Q5FWI2	SCTR_MOUSE	447	0.000171819	1	2		Q3UGM2	NEK10_MOUSE	1111	0.001134956	2	2		Q61510	TRI25_MOUSE	634	0.0000237	1	1
Q5HZG4	TAF3_MOUSE	932	0.000208023	1	1		Q5GH62	XKR9_MOUSE	373	0.000244302	1	1		Q3UGY8	BIG3_MOUSE	2170	0.000155431	1	1		Q61543	GSLG1_MOUSE	1175	0.000139652	1	1
Q5HZJ5	F189B_MOUSE	669	0.000316931	1	1		Q5HZG4	TAF3_MOUSE	932	0.0000439	1	1		Q3UH68	LIMC1_MOUSE	1057	0.000245684	1	1		Q61575	FOXN1_MOUSE	648	0.0000822	1	1
Q5I012	S38AA_MOUSE	1090	0.000356892	1	2		Q5HZI1	MTUS1_MOUSE	1210	0.000367755	2	2		Q3UH93	PLXD1_MOUSE	1925	0.0000234	1	1		Q61578	ADRO_MOUSE	494	0.0000246	1	1
Q5IBH7	SPDYA_MOUSE	310	0.0000229	1	1		Q5HZJ0	RNC_MOUSE	1373	0.000149356	2	2		Q3UH99	SHSA6_MOUSE	525	0.000224187	1	1		Q61595	KTN1_MOUSE	1327	0.000357398	2	2
Q5IR70	CAGE1_MOUSE	849	0.00053504	1	1		Q5I012	S38AA_MOUSE	1090	0.0000917	1	1		Q3UHA3	SPTCS_MOUSE	2430	0.0000614	1	1		Q61606	GLR_MOUSE	485	0.0000543	1	1
Q5IRJ6	ZNT9_MOUSE	567	0.000043	1	1		Q5IR70	CAGE1_MOUSE	849	0.0000564	1	1		Q3UHB8	CC177_MOUSE	706	0.000265606	4	4		Q61614	EDNRA_MOUSE	427	0.000188546	1	1
Q5NCI0	URGCP_MOUSE	926	0.000449886	2	2		Q5ISE2	Z36L3_MOUSE	725	0.000132554	1	1		Q3UHC2	LRRK1_MOUSE	2014	0.000233987	1	1		Q61625	GRID2_MOUSE	1007	0.000120877	1	1
Q5NCP0	RNF43_MOUSE	784	0.000151703	1	1		Q5K6N0	TM232_MOUSE	675	0.000488658	3	3		Q3UHC7	DAB2P_MOUSE	1189	0.000243156	2	2		Q61686	CBX5_MOUSE	191	0.0000221	1	1
Q5NCR9	NSRP1_MOUSE	542	0.000024	1	1		Q5KU39	VPS41_MOUSE	853	0.000118791	1	1		Q3UHD1	AGRB1_MOUSE	1582	0.000224592	1	1		Q61687	ATRX_MOUSE	2476	0.000728367	1	1
Q5ND29	RILP_MOUSE	369	0.000131036	1	1		Q5M6W3	CLHC1_MOUSE	596	0.000285675	2	2		Q3UHD2	GFOD1_MOUSE	390	0.0000804	1	1		Q61696	HS71A_MOUSE	641	0.000092	1	1
Q5PR68	CE112_MOUSE	954	0.000335142	2	2		Q5M8M9	LRC52_MOUSE	314	0.000268541	1	1		Q3UHD3	MTUS2_MOUSE	1353	0.0000425	1	1		Q61699	HS105_MOUSE	858	0.000186684	1	1
Q5PR69	CRACD_MOUSE	1207	0.0000232	1	1		Q5NBX1	COBL_MOUSE	1337	0.00023937	1	1		Q3UHD6	SNX27_MOUSE	539	0.000479607	4	4		Q61738	ITA7_MOUSE	1179	0.0000534	1	1
Q5PR73	DIRA2_MOUSE	199	0.000198357	1	1		Q5NCC3	TRI41_MOUSE	630	0.000383899	1	2		Q3UHD9	AGAP2_MOUSE	1186	0.000269362	1	1		Q61753	SERA_MOUSE	533	0.0000911	1	1
Q5QNQ9	CORA1_MOUSE	1845	0.000143571	1	1		Q5NCR9	NSRP1_MOUSE	542	0.000346453	2	2		Q3UHE1	PITM3_MOUSE	974	0.0000299	1	1		Q61771	KIF3B_MOUSE	747	0.0000242	1	1
Q5RI75	RASEF_MOUSE	627	0.000197898	1	1		Q5ND19	CQ047_MOUSE	536	0.000138659	2	2		Q3UHF7	ZEP2_MOUSE	2430	0.000157923	1	1		Q61792	LASP1_MOUSE	263	0.000368471	1	2
Q5RJG1	NOL10_MOUSE	687	0.000145281	2	3		Q5ND28	SREC_MOUSE	820	0.0000908	1	1		Q3UHH1	ZSWM8_MOUSE	1832	0.00017539	1	1		Q61818	RAI1_MOUSE	1889	0.0000719	1	1
Q5S003	SPG17_MOUSE	2320	0.000809982	3	5		Q5ND34	WDR81_MOUSE	1934	0.000336426	1	1		Q3UHJ0	AAK1_MOUSE	959	0.000293205	2	2		Q61831	MK10_MOUSE	464	0.000361499	1	1
Q5S006	LRRK2_MOUSE	2527	0.00029208	1	1		Q5PR69	CRACD_MOUSE	1207	0.000046	1	1		Q3UHK3	GREB1_MOUSE	1954	0.000224972	1	1		Q61838	PZP_MOUSE	1495	0.000150257	1	1
Q5S248	TM11E_MOUSE	423	0.000140025	1	1		Q5PR73	DIRA2_MOUSE	199	0.000207281	1	1		Q3UHK6	TEN4_MOUSE	2771	0.000219533	3	3		Q61879	MYH10_MOUSE	1976	0.001273455	11	12
Q5SDA5	GUC2F_MOUSE	1108	0.000347723	2	2		Q5PSV9	MDC1_MOUSE	1707	0.000119077	1	1		Q3UHN9	NDST1_MOUSE	882	0.000154076	1	1		Q61884	MNS1_MOUSE	491	0.000253175	3	3
Q5SFM8	RBM27_MOUSE	1060	0.0000906	2	2		Q5PT54	NTCP5_MOUSE	434	0.00016933	1	1		Q3UHQ6	DOP2_MOUSE	2295	0.0000621	1	1		Q61923	KCNA6_MOUSE	529	0.0000277	1	1
Q5SNZ0	GRDN_MOUSE	1873	0.000132515	2	2		Q5QNQ9	CORA1_MOUSE	1845	0.000486815	1	1		Q3UHR0	BAHC1_MOUSE	2643	0.000164348	1	1		Q61982	NOTC3_MOUSE	2318	0.000413576	1	1
Q5SQM0	EMAL6_MOUSE	1958	0.000183248	1	1		Q5QNV8	HEAT9_MOUSE	569	0.0000391	1	1		Q3UHU5	MTCL1_MOUSE	1945	0.000145112	1	1		Q62000	MIME_MOUSE	298	0.0000636	1	1
Q5SQP1	HORM2_MOUSE	306	0.00000618	1	1		Q5RJI2	CTL5_MOUSE	710	0.0000497	1	1		Q3UHX0	NOL8_MOUSE	1147	0.000397526	3	3		Q62036	CP131_MOUSE	1060	0.000332138	3	3
Q5SQX6	CYFP2_MOUSE	1253	0.000561128	4	4		Q5RJY2	G2E3_MOUSE	716	0.00021125	1	1		Q3UIA2	RHG17_MOUSE	846	0.0000478	1	1		Q62052	P_MOUSE	833	0.0000261	1	1
Q5SS00	ZDBF2_MOUSE	2493	0.000169729	1	1		Q5S003	SPG17_MOUSE	2320	0.000193369	2	2		Q3UIK4	MET14_MOUSE	456	0.00033601	3	3		Q62077	PLCG1_MOUSE	1302	0.0000791	1	1
Q5SSF7	TET5C_MOUSE	391	0.000146728	1	1		Q5S006	LRRK2_MOUSE	2527	0.0000297	1	1		Q3UIR3	DTX3L_MOUSE	748	0.0000602	1	1		Q62093	SRSF2_MOUSE	221	0.0000217	1	1
Q5SSH7	ZZEF1_MOUSE	2924	0.0000306	1	1		Q5SFM8	RBM27_MOUSE	1060	0.0000999	2	2		Q3UJU9	RMD3_MOUSE	470	0.000296165	1	1		Q62108	DLG4_MOUSE	724	0.000202258	3	4
Q5SUE7	ADAD1_MOUSE	619	0.000325311	1	1		Q5SNZ0	GRDN_MOUSE	1873	0.000202208	2	2		Q3UL97	MCAF2_MOUSE	452	0.000150763	1	1		Q62120	JAK2_MOUSE	1129	0.0000589	1	1
Q5SUF2	LC7L3_MOUSE	432	0.000128995	1	1		Q5SP85	CC85A_MOUSE	500	0.0000302	1	1		Q3ULA2	FBW1A_MOUSE	605	0.00037697	2	3		Q62136	PTN21_MOUSE	1176	0.0000503	1	1
Q5SUS0	FBW10_MOUSE	1030	0.000599885	2	2		Q5SPL2	PHF12_MOUSE	1003	0.000150234	1	1		Q3ULF4	SPG7_MOUSE	781	0.000175777	1	1		Q62177	SEM3B_MOUSE	748	0.000275939	1	1
Q5SUV2	MYBPP_MOUSE	932	0.000251651	2	2		Q5SPV6	CB073_MOUSE	233	0.00064726	2	2		Q3UM18	LSG1_MOUSE	644	0.0000961	2	2		Q62186	SSRD_MOUSE	172	0.0000506	1	1
Q5SV80	MYO19_MOUSE	963	0.000366356	1	1		Q5SPX1	CC157_MOUSE	718	0.0000202	1	1		Q3UM29	COG7_MOUSE	770	0.000338792	1	2		Q62187	TTF1_MOUSE	859	0.000111871	1	1
Q5SVL6	RPGP2_MOUSE	712	0.00013127	1	1		Q5SQM0	EMAL6_MOUSE	1958	0.0000559	1	1		Q3UMB5	SMCR8_MOUSE	935	0.0000257	1	1		Q62190	RON_MOUSE	1378	0.0000422	1	1
Q5SVT3	ETAA1_MOUSE	877	0.000314893	1	1		Q5SQX6	CYFP2_MOUSE	1253	0.000588022	4	5		Q3UMB9	WASC4_MOUSE	1173	0.000120506	2	2		Q62205	SCN9A_MOUSE	1984	0.000293528	1	2
Q5SW45	MKS1_MOUSE	561	0.00016184	1	1		Q5SRY7	FBW1B_MOUSE	542	0.00027158	2	2		Q3UMC0	AFG2H_MOUSE	893	0.000189519	1	1		Q62209	SYCP1_MOUSE	993	0.0000871	2	2
Q5SWD9	TSR1_MOUSE	803	0.0000655	1	1		Q5SS00	ZDBF2_MOUSE	2493	0.00029307	1	2		Q3UMF0	COBL1_MOUSE	1273	0.000263376	1	1		Q62230	SN_MOUSE	1695	0.000165585	1	1
Q5SWU9	ACACA_MOUSE	2345	0.0000854	2	2		Q5SSH7	ZZEF1_MOUSE	2924	0.0000555	1	1		Q3UMM4	CDK10_MOUSE	360	0.0000836	1	1		Q62234	MYOM1_MOUSE	1667	0.000180961	1	1
Q5SWW4	MED13_MOUSE	2171	0.000271757	1	1		Q5SSZ7	ZNRF3_MOUSE	913	0.0000734	1	1		Q3UMW7	MAPK3_MOUSE	384	0.000235937	1	1		Q62261	SPTB2_MOUSE	2363	0.0000475	25	28
Q5SX39	MYH4_MOUSE	1939	0.00024181	2	2		Q5SUF2	LC7L3_MOUSE	432	0.000211772	1	2		Q3UMY5	EMAL4_MOUSE	988	0.00048429	1	1		Q62273	S26A2_MOUSE	739	0.000143987	1	1
Q5SXY1	CYTSB_MOUSE	1067	0.0000882	1	1		Q5SUS0	FBW10_MOUSE	1030	0.000381498	1	1		Q3UN54	SSLP1_MOUSE	99	0.000411021	1	1		Q62288	TICN1_MOUSE	442	0.000047	1	1
Q5SYD0	MYO1D_MOUSE	1006	0.001273613	6	7		Q5SUV2	MYBPP_MOUSE	932	0.000026	1	1		Q3UNH4	GRIN1_MOUSE	932	0.000449818	3	4		Q62315	JARD2_MOUSE	1234	0.000421532	2	2
Q5SYL3	K0100_MOUSE	2234	0.000448927	3	3		Q5SV66	CCD42_MOUSE	316	0.00020996	1	1		Q3UP24	NLRC4_MOUSE	1024	0.000322078	1	1		Q62376	RU17_MOUSE	448	0.000364673	2	2
Q5U458	DJC11_MOUSE	559	0.000739104	2	3		Q5SV77	GGNB2_MOUSE	696	0.0000486	1	1		Q3UP75	UD3A1_MOUSE	523	0.000046	1	2		Q62377	U2AFM_MOUSE	462	0.00027168	2	2
Q5U4C1	GASP1_MOUSE	1347	0.000168996	1	2		Q5SVQ0	KAT7_MOUSE	613	0.0000334	1	1		Q3UPP8	CEP63_MOUSE	700	0.000407195	2	2		Q62381	TLL1_MOUSE	1013	0.0000513	1	1
Q5U4E0	LHPL4_MOUSE	247	0.000136109	1	1		Q5SW19	CLU_MOUSE	1315	0.000239053	1	1		Q3UPW2	ELF3_MOUSE	391	0.0000417	1	1		Q62388	ATM_MOUSE	3066	0.000074	1	1
Q5U4E2	REPI1_MOUSE	545	0.000611279	1	1		Q5SW75	SSH2_MOUSE	1423	0.000190383	1	1		Q3UQ44	IQGA2_MOUSE	1575	0.000239523	1	1		Q62407	SPEG_MOUSE	3262	0.000202799	2	2
Q5VCS6	TDRD5_MOUSE	1040	0.000202859	1	1		Q5SWU9	ACACA_MOUSE	2345	0.000721457	3	3		Q3UR50	VW5B2_MOUSE	1248	0.000108919	1	1		Q62417	SRBS1_MOUSE	1290	0.000465364	1	1
Q5XG69	F169A_MOUSE	665	0.00017689	1	1		Q5SX39	MYH4_MOUSE	1939	0.0000354	1	1		Q3URD3	SLMAP_MOUSE	845	0.000259017	3	3		Q62419	SH3G1_MOUSE	368	0.000151773	2	2
Q5XKE0	MYPC2_MOUSE	1136	0.000231407	1	1		Q5SX79	SHRM1_MOUSE	823	0.000418812	1	1		Q3URK3	TET1_MOUSE	2007	0.0000504	1	1		Q62425	NDUA4_MOUSE	82	0.0000296	1	1
Q5XPI3	RN123_MOUSE	1314	0.0000692	1	1		Q5SXG7	VMO1_MOUSE	201	0.000249597	1	1		Q3URS9	MITOK_MOUSE	406	0.0000642	1	1		Q62443	NPTX1_MOUSE	432	0.00000946	1	1
Q60520	SIN3A_MOUSE	1274	0.0000148	1	1		Q5SXI5	ZN496_MOUSE	585	0.00020409	1	1		Q3URU2	PEG3_MOUSE	1571	0.000201478	1	1		Q62469	ITA2_MOUSE	1178	0.000166438	1	1
Q60585	ZFP30_MOUSE	533	0.00016707	1	1		Q5SYD0	MYO1D_MOUSE	1006	0.000400636	1	2		Q3URV1	BROMI_MOUSE	1296	0.0000107	1	1		Q62481	VPS72_MOUSE	368	0.000101996	1	1
Q60592	MAST2_MOUSE	1734	0.000158097	2	2		Q5SZT7	NKAPL_MOUSE	395	0.000042	1	1		Q3USB7	PLCL1_MOUSE	1096	0.000107003	1	1		Q62504	MINT_MOUSE	3644	0.000696405	2	2
Q60597	ODO1_MOUSE	1023	0.0000547	1	1		Q5SZV5	K0319_MOUSE	1081	0.000159119	1	1		Q3USY0	S38AB_MOUSE	453	0.000330316	1	1		Q62511	ZFP91_MOUSE	572	0.000107719	1	1
Q60598	SRC8_MOUSE	546	0.000143851	2	2		Q5U431	GPR39_MOUSE	456	0.000123072	1	1		Q3UTJ2	SRBS2_MOUSE	1180	0.00049519	3	3		Q62513	ZN260_MOUSE	407	0.0000387	1	1
Q60605	MYL6_MOUSE	151	0.000116105	1	1		Q5U4C1	GASP1_MOUSE	1347	0.0000554	1	1		Q3UTQ8	CDKL5_MOUSE	938	0.000111745	1	1		Q62556	BT1A1_MOUSE	524	0.0000892	1	1
Q60634	FLOT2_MOUSE	428	0.000494003	3	4		Q5U5M8	BL1S3_MOUSE	195	0.000401889	1	1		Q3UU96	MRCKA_MOUSE	1719	0.0000726	1	1		Q63870	CO7A1_MOUSE	2944	0.000266347	1	1
Q60675	LAMA2_MOUSE	3118	0.0000165	1	1		Q5U5V2	HYKK_MOUSE	376	0.0000178	1	1		Q3UUA0	TM211_MOUSE	195	0.0000518	1	1		Q64096	MCF2L_MOUSE	1149	0.00000883	1	1
Q60676	PPP5_MOUSE	499	0.000174026	1	1		Q5XG71	UTP20_MOUSE	2788	0.0000923	1	1		Q3UUG6	TBC24_MOUSE	561	0.0000713	1	1		Q640L3	CCPG1_MOUSE	753	0.000335535	1	1
Q60707	TBX2_MOUSE	711	0.0000479	1	1		Q5XJV7	SETD5_MOUSE	1441	0.000381963	1	1		Q3UV71	TMTC1_MOUSE	942	0.00059187	1	1		Q640L5	CCD18_MOUSE	1455	0.000288435	3	3
Q60710	SAMH1_MOUSE	658	0.000169861	1	2		Q5XJY6	FANCB_MOUSE	703	0.000244755	1	1		Q3UVD5	LGR6_MOUSE	967	0.00014986	1	1		Q640N1	AEBP1_MOUSE	1128	0.000266909	2	2
Q60716	P4HA2_MOUSE	537	0.000354091	1	1		Q5XKE0	MYPC2_MOUSE	1136	0.0000974	1	1		Q3UVU3	ZNT10_MOUSE	470	0.000254154	1	1		Q640N3	RHG30_MOUSE	1101	0.0000419	1	1
Q60737	CSK21_MOUSE	391	0.0000608	1	1		Q5XPT3	LARG2_MOUSE	690	0.0000714	1	1		Q3UVV9	VWA3A_MOUSE	1148	0.000361586	1	1		Q64152	BTF3_MOUSE	204	0.000396905	1	1
Q60750	EPHA1_MOUSE	977	0.000230229	1	1		Q60519	SEM5B_MOUSE	1093	0.00010048	1	1		Q3UVY1	GP149_MOUSE	732	0.000202467	1	1		Q641K1	CBPC1_MOUSE	1218	0.000189481	1	1
Q60753	CTF1_MOUSE	203	0.0000565	1	1		Q60520	SIN3A_MOUSE	1274	0.0000309	1	1		Q3UW68	CAN13_MOUSE	665	0.0000601	1	1		Q64281	LIRB4_MOUSE	335	0.0000789	1	1
Q60766	IRGM1_MOUSE	409	0.00057566	1	1		Q60585	ZFP30_MOUSE	533	0.000223828	1	1		Q3UWA6	GUC2C_MOUSE	1072	0.000131794	1	1		Q64324	STXB2_MOUSE	593	0.000189639	1	1
Q60769	TNAP3_MOUSE	775	0.000141966	1	1		Q60591	NFAC2_MOUSE	927	0.0000677	1	1		Q3UWM4	KDM7A_MOUSE	940	0.000144607	1	1		Q64331	MYO6_MOUSE	1265	0.000259042	3	3
Q60790	RASA3_MOUSE	834	0.000306689	2	2		Q60596	XRCC1_MOUSE	631	0.0000197	1	1		Q3UXZ9	KDM5A_MOUSE	1690	0.0000723	1	1		Q64332	SYN2_MOUSE	586	0.000295619	2	2
Q60813	ADM1A_MOUSE	791	0.0000949	1	1		Q60605	MYL6_MOUSE	151	0.0001	1	1		Q3UY51	LRC55_MOUSE	298	0.0000397	1	1		Q64336	TBR1_MOUSE	681	0.0000537	1	1
Q60841	RELN_MOUSE	3461	0.0000301	1	1		Q60610	TIAM1_MOUSE	1591	0.0000749	1	1		Q3UYG1	CC160_MOUSE	323	0.0000346	1	1		Q64338	PDE1C_MOUSE	706	0.000109455	1	1
Q60847	COCA1_MOUSE	3120	0.000243756	1	1		Q60634	FLOT2_MOUSE	428	0.0000794	1	1		Q3UYH7	ARBK2_MOUSE	688	0.000183952	1	1		Q64355	EFS_MOUSE	560	0.0000243	1	1
Q60865	CAPR1_MOUSE	707	0.000101179	1	1		Q60651	KLRA4_MOUSE	263	0.0000495	1	1		Q3UYV9	NCBP1_MOUSE	790	0.000029	1	1		Q64356	SVS6_MOUSE	99	0.000177613	1	1
Q60875	ARHG2_MOUSE	985	0.000217832	1	1		Q60675	LAMA2_MOUSE	3118	0.0000737	1	1		Q3UZ01	RNPC3_MOUSE	514	0.0000425	1	1		Q64455	PTPRJ_MOUSE	1238	0.0000302	1	1
Q60876	4EBP1_MOUSE	117	0.000204258	1	1		Q60680	IKKA_MOUSE	745	0.0000762	1	1		Q3UZ57	AXDN1_MOUSE	424	0.0000195	1	1		Q64459	CP3AB_MOUSE	504	0.0000723	1	1
Q60902	EP15R_MOUSE	907	0.001084044	8	9		Q60695	RGL1_MOUSE	768	0.000385942	1	1		Q3UZD7	F71F1_MOUSE	341	0.000145175	1	1		Q64512	PTN13_MOUSE	2453	0.0000679	2	2
Q60930	VDAC2_MOUSE	295	0.001101398	4	5		Q60700	M3K12_MOUSE	888	0.000290821	1	1		Q3UZP4	SVIP_MOUSE	77	0.000201634	1	1		Q64514	TPP2_MOUSE	1262	0.0000419	1	1
Q60931	VDAC3_MOUSE	283	0.000405858	3	3		Q60737	CSK21_MOUSE	391	0.0000228	1	1		Q3UZY0	SFI1_MOUSE	1216	0.0000259	1	1		Q64697	PTCA_MOUSE	197	0.000381227	1	1
Q60932	VDAC1_MOUSE	296	0.00093122	4	5		Q60766	IRGM1_MOUSE	409	0.0000506	1	1		Q3V080	ZN583_MOUSE	568	0.00038321	2	2		Q64701	RBL1_MOUSE	1063	0.0000549	1	1
Q60952	CP250_MOUSE	2414	0.0000528	2	2		Q60769	TNAP3_MOUSE	775	0.0000812	1	1		Q3V0B4	CFA65_MOUSE	1847	0.0000224	1	1		Q64707	U2AFL_MOUSE	428	0.000647515	3	3
Q60989	XIAP_MOUSE	496	0.000043	1	1		Q60770	STXB3_MOUSE	592	0.0000184	1	1		Q3V0C1	ZMAT1_MOUSE	714	0.000279746	2	2		Q64739	COBA2_MOUSE	1736	0.0000297	1	1
Q60992	VAV2_MOUSE	868	0.0000608	1	1		Q60780	GAS7_MOUSE	421	0.000133486	1	1		Q3V0C3	NUTM2_MOUSE	733	0.0001394	2	2		Q64GA5	PA24C_MOUSE	597	0.000106752	1	1
Q61001	LAMA5_MOUSE	3718	0.000328163	2	2		Q60790	RASA3_MOUSE	834	0.000161746	1	1		Q3V0F0	RIMB3_MOUSE	1606	0.000256715	1	1		Q65CL1	CTNA3_MOUSE	895	0.0000318	1	1
Q61009	SCRB1_MOUSE	509	0.0000545	1	1		Q60825	NPT2A_MOUSE	637	0.0000658	1	1		Q3V0M2	LRC36_MOUSE	755	0.000223836	1	1		Q65Z40	WAPL_MOUSE	1200	0.000125496	1	1
Q61011	GBB3_MOUSE	340	0.0000316	1	1		Q60866	PTER_MOUSE	349	0.000105742	1	1		Q3V0Q1	DYH12_MOUSE	3086	0.000251767	2	2		Q66JT5	TPGS2_MOUSE	296	0.000138889	1	1
Q61037	TSC2_MOUSE	1814	0.0000968	1	1		Q60867	NDF1_MOUSE	357	0.0000177	1	1		Q3V0Q6	SPAG8_MOUSE	470	0.0000803	1	1		Q66JV7	CH058_MOUSE	365	0.000245192	1	1
Q61043	NIN_MOUSE	2113	0.000104674	1	1		Q60902	EP15R_MOUSE	907	0.000816288	7	7		Q3V0X1	SMIM9_MOUSE	137	0.0000593	1	1		Q66JW3	TOX_MOUSE	526	0.0000174	1	1
Q61045	SIM1_MOUSE	765	0.000108972	1	1		Q60930	VDAC2_MOUSE	295	0.000406053	2	2		Q3V0Y1	P4R3C_MOUSE	813	0.000114485	1	1		Q66JY2	IN80D_MOUSE	1021	0.000121979	2	2
Q61079	SIM2_MOUSE	657	0.000101209	1	1		Q60931	VDAC3_MOUSE	283	0.000566365	3	4		Q3V1M1	IGS10_MOUSE	2594	0.00011296	1	1		Q66JZ4	TCAIM_MOUSE	499	0.0000772	1	1
Q61084	M3K3_MOUSE	626	0.00015363	1	1		Q60932	VDAC1_MOUSE	296	0.000601679	4	4		Q3V1N1	MFHA1_MOUSE	1048	0.000024	1	1		Q66L42	M3K10_MOUSE	940	0.00000584	1	1
Q61098	IL18R_MOUSE	537	0.000589915	2	2		Q60949	TBCD1_MOUSE	1255	0.000197309	1	1		Q3V1T4	P3H1_MOUSE	739	0.000228465	1	1		Q66PY1	SCUB3_MOUSE	993	0.002927365	1	1
Q61102	ABCB7_MOUSE	752	0.0000774	1	1		Q60974	NCOR1_MOUSE	2453	0.000146562	2	2		Q3V1V3	ESF1_MOUSE	845	0.000172956	1	1		Q66X01	NLR9C_MOUSE	1004	0.0000635	1	1
Q61124	CLN3_MOUSE	438	0.000099	1	1		Q60989	XIAP_MOUSE	496	0.000116611	1	1		Q3V3Q7	PACS2_MOUSE	862	0.0000593	1	1		Q66X03	NLR9A_MOUSE	949	0.0000531	1	1
Q61147	CERU_MOUSE	1061	0.0000913	1	1		Q60997	DMBT1_MOUSE	2085	0.0000746	1	1		Q3V3V9	CARL2_MOUSE	1296	0.000193051	1	1		Q66X05	NAL4F_MOUSE	959	0.000268028	1	1
Q61165	SL9A1_MOUSE	820	0.000173949	1	1		Q61001	LAMA5_MOUSE	3718	0.000216542	2	2		Q3ZK22	VEZA_MOUSE	780	0.000107079	2	2		Q66X22	NLR9B_MOUSE	1003	0.0000213	1	1
Q61171	PRDX2_MOUSE	198	0.000182665	1	1		Q61036	PAK3_MOUSE	559	0.000540813	1	1		Q45VK7	DYHC2_MOUSE	4306	0.000393109	3	3		Q67BJ4	A4GAT_MOUSE	359	0.0000759	1	1
Q61187	TS101_MOUSE	391	0.00011571	2	2		Q61043	NIN_MOUSE	2113	0.00011812	1	2		Q497H0	ZFAN3_MOUSE	227	0.00013155	2	2		Q68ED3	PAPD5_MOUSE	633	0.000243231	1	2
Q61188	EZH2_MOUSE	746	0.000212434	1	1		Q61072	ADAM9_MOUSE	845	0.000343902	1	1		Q497K5	ARRD5_MOUSE	325	0.000023	1	1		Q68EF4	GRM4_MOUSE	912	0.000188617	1	1
Q61233	PLSL_MOUSE	627	0.0000927	1	1		Q61085	RHPN1_MOUSE	643	0.000257995	1	1		Q497K7	TM247_MOUSE	211	0.000112155	1	1		Q68EF8	RPGFL_MOUSE	662	0.0000161	1	1
Q61315	APC_MOUSE	2845	0.00000734	1	1		Q61093	CY24B_MOUSE	570	0.0000443	1	1		Q497N6	C295L_MOUSE	533	0.0000632	1	1		Q68FD5	CLH1_MOUSE	1675	0.002496194	16	20
Q61329	ZFHX3_MOUSE	3726	0.000555154	1	1		Q61115	PTC1_MOUSE	1434	0.0000811	2	2		Q497V5	SRBD1_MOUSE	982	0.0000799	1	1		Q68FD9	K1549_MOUSE	1940	0.0000204	1	1
Q61337	BAD_MOUSE	204	0.0000732	1	1		Q61120	SHC3_MOUSE	474	0.000365028	1	1		Q499E4	DZI1L_MOUSE	774	0.0000422	2	2		Q68FE2	ATG9A_MOUSE	551	0.0000818	1	1
Q61391	NEP_MOUSE	750	0.00052903	1	2		Q61139	PCSK7_MOUSE	770	0.000170612	1	1		Q499M4	TIGD5_MOUSE	642	0.0000169	1	1		Q68FH0	PKP4_MOUSE	1190	0.0000689	1	1
Q61423	KCNA4_MOUSE	654	0.0000514	1	1		Q61165	SL9A1_MOUSE	820	0.0000273	2	2		Q4ACU6	SHAN3_MOUSE	1730	0.0000634	1	1		Q68FH4	GALK2_MOUSE	458	0.0000957	1	1
Q61464	ZN638_MOUSE	1960	0.0000858	1	1		Q61194	P3C2A_MOUSE	1686	0.000268259	1	1		Q4FZG8	OOSP2_MOUSE	168	0.0000528	1	1		Q68G58	APEX2_MOUSE	516	0.00056154	1	1
Q61481	PDE1A_MOUSE	545	0.00014823	1	1		Q61210	ARHG1_MOUSE	920	0.000042	1	1		Q4G5Y1	KLDC2_MOUSE	406	0.0000816	1	1		Q68SA9	ATS7_MOUSE	1657	0.0000959	1	1
Q61539	ERR2_MOUSE	433	0.000140839	2	2		Q61214	DYR1A_MOUSE	763	0.000275776	1	1		Q4JK59	TET2_MOUSE	1912	0.000203416	2	2		Q692V3	TTC41_MOUSE	1318	0.000018	1	1
Q61542	STAR3_MOUSE	446	0.000169824	1	1		Q61221	HIF1A_MOUSE	836	0.000251024	1	1		Q4KWH5	PLCH1_MOUSE	1682	0.0000586	1	1		Q69Z23	DYH17_MOUSE	4481	0.000107295	1	1
Q61543	GSLG1_MOUSE	1175	0.000374867	3	3		Q61290	CAC1E_MOUSE	2272	0.0000264	1	1		Q4LDD4	ARAP1_MOUSE	1452	0.0000285	1	1		Q69Z38	PEAK1_MOUSE	1735	0.000194307	2	2
Q61592	GAS6_MOUSE	674	0.0000286	1	1		Q61315	APC_MOUSE	2845	0.000394111	2	2		Q4QQM4	P5I11_MOUSE	189	0.0000296	1	1		Q69Z61	PWP2A_MOUSE	730	0.000584535	1	1
Q61595	KTN1_MOUSE	1327	0.000180835	1	1		Q61324	ARNT2_MOUSE	712	0.000188128	1	1		Q4QY64	ATAD5_MOUSE	1826	0.000377951	4	4		Q69Z98	BRSK2_MOUSE	735	0.0000573	1	1
Q61598	GDIB_MOUSE	445	0.0000844	1	1		Q61337	BAD_MOUSE	204	0.0000346	1	1		Q4U4S6	XIRP2_MOUSE	3784	0.00134668	4	4		Q69Z99	ZN512_MOUSE	562	0.00003	1	1
Q61656	DDX5_MOUSE	614	0.00015615	2	2		Q61371	IFT88_MOUSE	824	0.000211835	2	2		Q4V9W2	SR1IP_MOUSE	153	0.000179825	1	1		Q69ZA1	CDK13_MOUSE	1511	0.000063	1	1
Q61686	CBX5_MOUSE	191	0.0000861	1	1		Q61390	TCPW_MOUSE	531	0.000141147	1	1		Q4VA36	CCD84_MOUSE	332	0.000177762	1	1		Q69ZB0	LRCC1_MOUSE	1026	0.0000624	2	2
Q61687	ATRX_MOUSE	2476	0.0000691	1	1		Q61391	NEP_MOUSE	750	0.000396977	2	2		Q4VA44	ZN664_MOUSE	261	0.000231807	1	1		Q69ZC8	GPAM1_MOUSE	346	0.000119012	1	1
Q61703	ITIH2_MOUSE	946	0.000262783	2	2		Q61410	KGP2_MOUSE	762	0.000119681	1	1		Q4VA53	PDS5B_MOUSE	1446	0.000251771	3	3		Q69ZF7	CNNM4_MOUSE	771	0.000252771	1	1
Q61704	ITIH3_MOUSE	889	0.000225815	1	1		Q61464	ZN638_MOUSE	1960	0.000279756	2	2		Q4VA61	DSCL1_MOUSE	2053	0.0000424	1	1		Q69ZH9	RHG23_MOUSE	1483	0.000563563	1	1
Q61735	CD47_MOUSE	303	0.0000254	1	1		Q61493	REV3L_MOUSE	3122	0.0000665	1	1		Q4VAB4	CNPY1_MOUSE	94	0.0000806	1	1		Q69ZJ7	RIC1_MOUSE	1422	0.000145911	1	1
Q61753	SERA_MOUSE	533	0.000345832	2	2		Q61496	DDX4_MOUSE	702	0.0000684	1	1		Q4VAH7	HECA2_MOUSE	463	0.000063	1	1		Q69ZK0	PREX1_MOUSE	1650	0.000640439	2	2
Q61768	KINH_MOUSE	963	0.0000314	1	1		Q61527	ERBB4_MOUSE	1308	0.00000492	1	1		Q4VBD2	TAPT1_MOUSE	564	0.000156088	1	1		Q69ZN6	GNPTA_MOUSE	1235	0.000199077	3	4
Q61772	EPHA7_MOUSE	998	0.0000287	1	1		Q61543	GSLG1_MOUSE	1175	0.000593608	4	4		Q4VC17	ATS18_MOUSE	1219	0.000466709	2	2		Q69ZR2	HECD1_MOUSE	2618	0.0000191	1	1
Q61789	LAMA3_MOUSE	3330	0.000382495	2	2		Q61545	EWS_MOUSE	655	0.000155883	1	1		Q4VGL6	RC3H1_MOUSE	1130	0.000156013	1	2		Q69ZR9	TASOR_MOUSE	1610	0.000079	1	1
Q61810	LTBP3_MOUSE	1253	0.00018792	1	1		Q61575	FOXN1_MOUSE	648	0.0000371	1	1		Q505D1	ANR28_MOUSE	1053	0.0000399	1	1		Q69ZS8	KAZRN_MOUSE	779	0.000026	1	1
Q61838	PZP_MOUSE	1495	0.000142435	1	1		Q61578	ADRO_MOUSE	494	0.000211437	1	1		Q505D9	TRI67_MOUSE	768	0.000341664	1	1		Q69ZU6	THS7A_MOUSE	1645	0.001372231	3	4
Q61879	MYH10_MOUSE	1976	0.000303219	3	4		Q61584	FXR1_MOUSE	677	0.000094	1	1		Q505G8	ZN827_MOUSE	1078	0.000109492	1	1		Q69ZW3	EHBP1_MOUSE	1231	0.000218291	1	1
Q61880	DMC1_MOUSE	340	0.000011	1	1		Q61595	KTN1_MOUSE	1327	0.00020512	1	1		Q52KE7	CCNL1_MOUSE	532	0.0000292	1	1		Q6A009	LTN1_MOUSE	1767	0.000400311	1	1
Q61885	MOG_MOUSE	246	0.00059595	2	3		Q61598	GDIB_MOUSE	445	0.0000779	1	1		Q52KF3	SPIR1_MOUSE	598	0.0000211	1	1		Q6A078	CE290_MOUSE	2472	0.0000274	1	1
Q61909	MTG8_MOUSE	577	0.000044	1	1		Q61599	GDIR2_MOUSE	200	0.000184875	1	1		Q52KI8	SRRM1_MOUSE	946	0.0000304	1	1		Q6A0A2	LAR4B_MOUSE	741	0.0000367	1	1
Q61923	KCNA6_MOUSE	529	0.0000946	1	1		Q61624	ZN148_MOUSE	794	0.0000272	1	1		Q52KR2	LRIG2_MOUSE	1054	0.000233125	1	1		Q6A0D4	RFTN1_MOUSE	554	0.000417606	1	1
Q61941	NNTM_MOUSE	1086	0.0000646	1	1		Q61644	PACN1_MOUSE	441	0.00000747	1	1		Q566J8	COQ8B_MOUSE	533	0.000208763	1	1		Q6A4L0	S22AD_MOUSE	551	0.0000581	1	1
Q61967	ZFP90_MOUSE	636	0.000199248	1	1		Q61647	HYAS1_MOUSE	583	0.0000595	1	1		Q569E7	ZN697_MOUSE	569	0.0000317	1	1		Q6B966	NAL14_MOUSE	993	0.000191233	2	2
Q61990	PCBP2_MOUSE	362	0.000191562	1	1		Q61656	DDX5_MOUSE	614	0.0000873	1	1		Q569L8	CENPJ_MOUSE	1344	0.000101054	1	1		Q6DFV1	CNDG2_MOUSE	1138	0.0000572	1	1
Q62010	OVGP1_MOUSE	721	0.0000443	1	1		Q61657	HES3_MOUSE	175	0.00000794	1	1		Q569Z5	DDX46_MOUSE	1032	0.00026956	2	2		Q6DFV3	RHG21_MOUSE	1944	0.0000119	1	1
Q62028	PLA2R_MOUSE	1487	0.0000208	1	1		Q61658	HESX1_MOUSE	185	0.000739023	1	1		Q569Z6	TR150_MOUSE	951	0.000132497	1	1		Q6DFV5	HELZ_MOUSE	1964	0.0000836	1	1
Q62036	CP131_MOUSE	1060	0.000177322	1	1		Q61687	ATRX_MOUSE	2476	0.00016513	2	2		Q571B6	WHAMM_MOUSE	793	0.000187296	1	1		Q6DFV7	NCOA7_MOUSE	943	0.00000736	1	1
Q62052	P_MOUSE	833	0.0000411	1	1		Q61702	ITIH1_MOUSE	907	0.0000536	1	1		Q587J6	LITD1_MOUSE	782	0.000115383	1	1		Q6DI92	ZSWM9_MOUSE	447	0.0000778	1	1
Q62059	CSPG2_MOUSE	3357	0.000262288	1	1		Q61743	KCJ11_MOUSE	390	0.000173453	1	1		Q59J78	NDUF2_MOUSE	168	0.0000309	1	1		Q6DIA7	CS057_MOUSE	600	0.0000448	1	1
Q62073	M3K7_MOUSE	579	0.0000891	1	1		Q61751	Z354A_MOUSE	572	0.000282448	1	1		Q5BKQ4	LIPR1_MOUSE	473	0.00005	1	1		Q6DIC0	SMCA2_MOUSE	1577	0.0000479	1	1
Q62095	DDX3Y_MOUSE	658	0.000113059	1	1		Q61768	KINH_MOUSE	963	0.000230994	2	2		Q5BLK4	TUT7_MOUSE	1491	0.0000381	2	2		Q6EJB6	UT14B_MOUSE	756	0.00026103	1	1
Q62108	DLG4_MOUSE	724	0.001354731	6	6		Q61789	LAMA3_MOUSE	3330	0.0000158	1	1		Q5DTH5	TSH1_MOUSE	1084	0.0000468	1	1		Q6GQT5	T151A_MOUSE	468	0.000150664	2	2
Q62130	PTN14_MOUSE	1189	0.0000291	1	1		Q61818	RAI1_MOUSE	1889	0.0000478	1	1		Q5DTJ9	MYPN_MOUSE	1315	0.00085924	3	4		Q6GQV1	INY2B_MOUSE	535	0.000317283	1	1
Q62141	SIN3B_MOUSE	1098	0.0000387	1	1		Q61823	PDCD4_MOUSE	469	0.000167123	1	1		Q5DTM8	BRE1A_MOUSE	973	0.0000495	1	1		Q6GQW0	BTBDB_MOUSE	1109	0.000138839	1	1
Q62158	TRI27_MOUSE	513	0.000110218	2	2		Q61850	FOXC2_MOUSE	494	0.0000443	1	1		Q5DTN8	JKIP3_MOUSE	844	0.0000124	1	1		Q6GQX6	ANKS6_MOUSE	883	0.000358021	1	1
Q62167	DDX3X_MOUSE	662	0.000111628	1	1		Q61879	MYH10_MOUSE	1976	0.002222819	15	17		Q5DTT3	TASO2_MOUSE	2382	0.0000261	1	1		Q6IEE6	T132E_MOUSE	1074	0.000129322	1	1
Q62172	RBP1_MOUSE	648	0.0000238	1	1		Q61885	MOG_MOUSE	246	0.000238126	1	1		Q5DTT4	RTL5_MOUSE	599	0.000234256	1	1		Q6IFT4	RHG20_MOUSE	1182	0.000123287	2	2
Q62177	SEM3B_MOUSE	748	0.00000918	1	1		Q61985	NF2L1_MOUSE	741	0.0000808	1	1		Q5DTT8	PNMA5_MOUSE	618	0.000278821	2	2		Q6IME9	K2C72_MOUSE	520	0.000795403	2	7
Q62186	SSRD_MOUSE	172	0.0000761	1	1		Q62009	POSTN_MOUSE	838	0.000210879	1	1		Q5DTU0	AF1L2_MOUSE	825	0.000271033	2	2		Q6IQX7	CHSS2_MOUSE	774	0.000122362	1	1
Q62188	DPYL3_MOUSE	570	0.000124295	1	1		Q62028	PLA2R_MOUSE	1487	0.0000531	1	1		Q5DTW7	RESF1_MOUSE	1521	0.000717795	3	3		Q6J1H4	UTF1_MOUSE	339	0.000253902	1	1
Q62190	RON_MOUSE	1378	0.0000253	1	1		Q62036	CP131_MOUSE	1060	0.000121418	2	2		Q5DTX6	JCAD_MOUSE	1320	0.000425487	3	4		Q6K1E7	GGNB1_MOUSE	370	0.0000865	1	1
Q62205	SCN9A_MOUSE	1984	0.00013915	1	1		Q62059	CSPG2_MOUSE	3357	0.000187477	2	2		Q5DTY9	KCD16_MOUSE	427	0.000171152	2	2		Q6KCD5	NIPBL_MOUSE	2798	0.00018973	1	1
Q62209	SYCP1_MOUSE	993	0.0000631	1	1		Q62073	M3K7_MOUSE	579	0.0000654	1	1		Q5DTZ0	NYNRI_MOUSE	1840	0.0000402	1	1		Q6NS45	CCD66_MOUSE	935	0.0000186	1	1
Q62245	SOS1_MOUSE	1319	0.0000641	1	1		Q62108	DLG4_MOUSE	724	0.000597331	5	5		Q5DU05	CE164_MOUSE	1446	0.000172246	1	1		Q6NS46	RRP5_MOUSE	1862	0.000522695	1	1
Q62249	SOX19_MOUSE	55	0.000524786	2	2		Q62120	JAK2_MOUSE	1129	0.0000171	1	1		Q5DU25	IQEC2_MOUSE	1478	0.0000676	2	2		Q6NS59	F135A_MOUSE	1506	0.000192876	1	1
Q62261	SPTB2_MOUSE	2363	0.000144258	19	22		Q62141	SIN3B_MOUSE	1098	0.0000478	1	1		Q5DU28	PCX2_MOUSE	2122	0.0000648	1	1		Q6NS60	FBX41_MOUSE	873	0.000561811	1	1
Q62377	U2AFM_MOUSE	462	0.0000378	1	1		Q62151	RAGE_MOUSE	402	0.000201459	1	1		Q5DU37	ZFY26_MOUSE	2529	0.0000697	1	2		Q6NSW3	SPKAP_MOUSE	1687	0.0000988	1	1
Q62383	SPT6H_MOUSE	1726	0.0000429	1	1		Q62158	TRI27_MOUSE	513	0.0000278	1	1		Q5DW34	EHMT1_MOUSE	1296	0.0000667	1	1		Q6NV83	SR140_MOUSE	1029	0.000257415	4	4
Q62388	ATM_MOUSE	3066	0.0000622	1	1		Q62178	SEM4A_MOUSE	760	0.000310466	1	2		Q5F226	FAT2_MOUSE	4351	0.0000623	1	1		Q6NVD0	FREM2_MOUSE	3160	0.0000426	1	1
Q62392	PHLA1_MOUSE	405	0.0000384	1	1		Q62186	SSRD_MOUSE	172	0.0000529	1	1		Q5F289	SPEM1_MOUSE	310	0.000156789	1	1		Q6NVE8	WDR44_MOUSE	915	0.000231349	1	1
Q62407	SPEG_MOUSE	3262	0.000127908	1	1		Q62190	RON_MOUSE	1378	0.000217093	2	2		Q5F2E8	TAOK1_MOUSE	1001	0.000197543	1	1		Q6NVF9	CPSF6_MOUSE	551	0.000459179	2	2
Q62415	ASPP1_MOUSE	1087	0.0000821	1	1		Q62205	SCN9A_MOUSE	1984	0.000326253	2	2		Q5F2L2	FUT10_MOUSE	481	0.0000149	1	1		Q6NXH2	MANEA_MOUSE	462	0.001987322	1	1
Q62417	SRBS1_MOUSE	1290	0.0000753	1	1		Q62209	SYCP1_MOUSE	993	0.000187263	1	1		Q5FWI2	SCTR_MOUSE	447	0.0000408	1	1		Q6NXY1	TBC31_MOUSE	996	0.000197657	1	1
Q62421	SH3G3_MOUSE	347	0.000192215	1	1		Q62225	CISH_MOUSE	257	0.0000227	1	1		Q5FWI3	CEIP2_MOUSE	1383	0.00018652	1	1		Q6NZJ6	IF4G1_MOUSE	1600	0.000463938	2	2
Q62425	NDUA4_MOUSE	82	0.000331556	1	1		Q62231	SIX1_MOUSE	284	0.0000961	1	1		Q5GH64	XKR7_MOUSE	580	0.000109233	1	1		Q6NZP1	ZRAB3_MOUSE	1069	0.000023	1	1
Q62441	TLE4_MOUSE	773	0.0000511	1	1		Q62232	SIX2_MOUSE	296	0.000039	1	1		Q5H8A1	NMS_MOUSE	153	0.0000301	1	1		Q6NZQ0	CC189_MOUSE	333	0.000106015	2	2
Q62468	VILI_MOUSE	827	0.0000113	1	1		Q62245	SOS1_MOUSE	1319	0.0000934	1	1		Q5H8B9	FREM3_MOUSE	2123	0.0000799	1	1		Q6NZQ4	PAXI1_MOUSE	1056	0.0000255	1	1
Q62504	MINT_MOUSE	3644	0.00049954	3	3		Q62261	SPTB2_MOUSE	2363	0.0000416	39	49		Q5H8C4	VP13A_MOUSE	3166	0.000201249	2	2		Q6NZQ6	ZN740_MOUSE	180	0.0000918	1	1
Q63844	MK03_MOUSE	380	0.000048	1	1		Q62376	RU17_MOUSE	448	0.000134905	1	1		Q5HZG4	TAF3_MOUSE	932	0.000110528	1	1		Q6NZQ8	MARH1_MOUSE	289	0.0000461	1	1
Q63850	NUP62_MOUSE	526	0.0000213	1	1		Q62377	U2AFM_MOUSE	462	0.0000382	2	2		Q5HZI1	MTUS1_MOUSE	1210	0.0000223	1	1		Q6P1D7	SLX4_MOUSE	1565	0.0000313	1	1
Q63932	MP2K2_MOUSE	401	0.0000236	1	1		Q62381	TLL1_MOUSE	1013	0.0000608	1	1		Q5HZJ0	RNC_MOUSE	1373	0.000366708	3	3		Q6P1E7	PRIPO_MOUSE	537	0.000117767	2	2
Q64096	MCF2L_MOUSE	1149	0.000231539	1	1		Q62383	SPT6H_MOUSE	1726	0.000662148	1	1		Q5I043	UBP28_MOUSE	1051	0.000121053	1	1		Q6P1E8	EFCB6_MOUSE	1516	0.001490687	1	1
Q640L5	CCD18_MOUSE	1455	0.000115996	1	1		Q62394	ZN185_MOUSE	352	0.000203244	1	1		Q5IBH7	SPDYA_MOUSE	310	0.0000306	1	1		Q6P1J0	MANEL_MOUSE	452	0.0000528	1	1
Q640M1	UT14A_MOUSE	767	0.000104238	1	1		Q62407	SPEG_MOUSE	3262	0.000107131	2	2		Q5IR70	CAGE1_MOUSE	849	0.000244962	1	1		Q6P4S8	INT1_MOUSE	2195	0.000197736	1	1
Q640N3	RHG30_MOUSE	1101	0.0000454	1	1		Q62417	SRBS1_MOUSE	1290	0.000211533	1	1		Q5IRJ6	ZNT9_MOUSE	567	0.000120051	1	1		Q6P4T0	ATG2A_MOUSE	1914	0.0000236	1	1
Q64127	TIF1A_MOUSE	1051	0.0000872	1	1		Q62418	DBNL_MOUSE	436	0.000314403	1	2		Q5JCS9	B3GN3_MOUSE	372	0.000017	1	1		Q6P4T2	U520_MOUSE	2136	0.0000251	1	1
Q64133	AOFA_MOUSE	526	0.000168187	2	2		Q62421	SH3G3_MOUSE	347	0.000147984	1	1		Q5JCT0	GCNT3_MOUSE	437	0.000291774	2	2		Q6P542	ABCF1_MOUSE	837	0.0000341	1	1
Q64143	P55G_MOUSE	461	0.000031	1	1		Q62425	NDUA4_MOUSE	82	0.0000591	1	2		Q5K6N0	TM232_MOUSE	675	0.0000348	1	3		Q6P5D4	CP135_MOUSE	1140	0.000201206	1	1
Q641P0	ARP3B_MOUSE	418	0.000150356	1	2		Q62448	IF4G2_MOUSE	906	0.0000277	1	1		Q5M6W3	CLHC1_MOUSE	596	0.000254233	1	1		Q6P5E4	UGGG1_MOUSE	1551	0.000120347	1	1
Q64249	NR6A1_MOUSE	495	0.000230309	1	1		Q62504	MINT_MOUSE	3644	0.000549077	3	3		Q5M8M2	ODF3B_MOUSE	238	0.000123091	1	1		Q6P5F7	TTYH3_MOUSE	524	0.0000274	1	1
Q64280	LFTY1_MOUSE	368	0.0000925	1	1		Q62511	ZFP91_MOUSE	572	0.000212275	1	1		Q5MJS3	FA20C_MOUSE	579	0.000221559	1	1		Q6P5U7	NWD2_MOUSE	1742	0.000129205	1	1
Q64299	CCN3_MOUSE	354	0.0000264	1	1		Q62522	ZPBP1_MOUSE	350	0.000221857	1	1		Q5NBX1	COBL_MOUSE	1337	0.000096	1	1		Q6P5U8	CC148_MOUSE	527	0.0000731	1	1
Q64318	ZEB1_MOUSE	1117	0.0000167	1	1		Q62556	BT1A1_MOUSE	524	0.000346176	1	1		Q5NCR9	NSRP1_MOUSE	542	0.000272892	2	2		Q6P6J0	ADAT2_MOUSE	191	0.0000857	1	1
Q64332	SYN2_MOUSE	586	0.00087304	4	5		Q62559	IFT52_MOUSE	426	0.000055	1	2		Q5NCX5	NEUL4_MOUSE	1563	0.000206736	2	2		Q6P6P7	PARP6_MOUSE	630	0.0000617	1	1
Q64338	PDE1C_MOUSE	706	0.000252793	3	3		Q63829	COMD3_MOUSE	195	0.0000473	1	1		Q5NCY0	KDM6B_MOUSE	1641	0.0000691	1	1		Q6P902	TXND2_MOUSE	515	0.000339942	2	2
Q64505	CP7A1_MOUSE	503	0.0000394	1	1		Q63870	CO7A1_MOUSE	2944	0.000261992	1	1		Q5ND19	CQ047_MOUSE	536	0.0000383	1	1		Q6P9J5	KANK4_MOUSE	1016	0.0000248	1	1
Q64512	PTN13_MOUSE	2453	0.000406905	3	4		Q64096	MCF2L_MOUSE	1149	0.000118789	1	1		Q5ND34	WDR81_MOUSE	1934	0.000427966	2	2		Q6P9P6	KIF11_MOUSE	1052	0.000188111	1	1
Q64514	TPP2_MOUSE	1262	0.000310953	2	2		Q640L3	CCPG1_MOUSE	753	0.000453286	2	2		Q5PR68	CE112_MOUSE	954	0.000347804	2	2		Q6P9S0	MTSS2_MOUSE	715	0.000210672	1	1
Q64521	GPDM_MOUSE	727	0.0000552	1	1		Q640L5	CCD18_MOUSE	1455	0.000105213	1	1		Q5PR73	DIRA2_MOUSE	199	0.000133155	1	1		Q6PAC4	PCARE_MOUSE	1279	0.0000246	1	1
Q64697	PTCA_MOUSE	197	0.000260108	1	1		Q640N3	RHG30_MOUSE	1101	0.000274489	2	2		Q5QNQ6	OSBP2_MOUSE	908	0.000286395	1	1		Q6PAL1	DRAXI_MOUSE	343	0.000425688	1	1
Q64707	U2AFL_MOUSE	428	0.000114232	1	1		Q640Q5	PAN3_MOUSE	837	0.000327356	1	1		Q5RI75	RASEF_MOUSE	627	0.000212278	1	1		Q6PAM1	TXLNA_MOUSE	554	0.0000513	1	1
Q64726	ZA2G_MOUSE	307	0.0000169	1	1		Q64104	NR2E1_MOUSE	385	0.0000859	1	1		Q5RJF7	CA2D4_MOUSE	1116	0.000238553	2	2		Q6PB60	BHLH9_MOUSE	539	0.000041	1	1
Q64729	TGFR1_MOUSE	503	0.000700073	1	2		Q64127	TIF1A_MOUSE	1051	0.000076	1	1		Q5RJG1	NOL10_MOUSE	687	0.0000794	2	2		Q6PB70	ANO8_MOUSE	1060	0.000422484	1	1
Q64731	FOXL1_MOUSE	336	0.0000138	1	1		Q64133	AOFA_MOUSE	526	0.000267795	2	2		Q5RJH2	MCTP2_MOUSE	878	0.000299346	1	1		Q6PB75	PAPD7_MOUSE	542	0.0000896	1	1
Q64GA5	PA24C_MOUSE	597	0.0000533	1	1		Q641K1	CBPC1_MOUSE	1218	0.0000268	1	1		Q5S003	SPG17_MOUSE	2320	0.0000281	1	1		Q6PB97	FXL19_MOUSE	674	0.000287256	1	1
Q65CL1	CTNA3_MOUSE	895	0.0000271	1	1		Q64205	DLX3_MOUSE	287	0.0000129	1	1		Q5SFM8	RBM27_MOUSE	1060	0.0000828	2	2		Q6PCM1	KDM3A_MOUSE	1323	0.000162772	1	1
Q66JY2	IN80D_MOUSE	1021	0.0000563	2	2		Q64267	XPA_MOUSE	272	0.0000349	1	1		Q5SPW0	VPS54_MOUSE	977	0.0000599	1	1		Q6PD03	2A5A_MOUSE	486	0.0000101	1	1
Q66L42	M3K10_MOUSE	940	0.00000659	1	1		Q64279	HAND1_MOUSE	216	0.00022078	1	1		Q5SQX6	CYFP2_MOUSE	1253	0.000160736	2	2		Q6PD05	ZN821_MOUSE	413	0.000276579	1	1
Q66PY1	SCUB3_MOUSE	993	0.000214032	1	1		Q64331	MYO6_MOUSE	1265	0.00022122	2	3		Q5SRT8	CCNJL_MOUSE	387	0.0000156	1	1		Q6PD31	TRAK1_MOUSE	939	0.000626267	1	1
Q67BT3	S13A5_MOUSE	572	0.000535841	1	1		Q64332	SYN2_MOUSE	586	0.0000872	1	1		Q5SS00	ZDBF2_MOUSE	2493	0.000414082	4	4		Q6PDG5	SMRC2_MOUSE	1213	0.0000594	1	1
Q67E05	BPI_MOUSE	483	0.0000694	1	1		Q64338	PDE1C_MOUSE	706	0.0001186	1	1		Q5SSH7	ZZEF1_MOUSE	2924	0.000578534	2	2		Q6PDI5	ECM29_MOUSE	1840	0.0000925	1	1
Q689Z5	SBNO1_MOUSE	1390	0.000228827	1	1		Q64362	AKTIP_MOUSE	292	0.0000325	1	1		Q5SSH8	NEUFC_MOUSE	263	0.000379415	1	1		Q6PDJ1	CAHD1_MOUSE	1288	0.000300016	1	1
Q68ED2	GRM7_MOUSE	915	0.000103432	2	3		Q64436	ATP4A_MOUSE	1033	0.000587785	1	1		Q5SSZ5	TENS3_MOUSE	1440	0.000012	1	1		Q6PDK2	KMT2D_MOUSE	5588	0.0000806	1	1
Q68ED3	PAPD5_MOUSE	633	0.0000939	1	1		Q64448	CXA3_MOUSE	417	0.000104238	1	1		Q5SUF2	LC7L3_MOUSE	432	0.000190241	1	1		Q6PDS3	SARM1_MOUSE	724	0.000185924	1	1
Q68EF6	BEGIN_MOUSE	600	0.000430561	3	3		Q64487	PTPRD_MOUSE	1912	0.0000115	1	1		Q5SV85	SYNRG_MOUSE	1306	0.00018575	2	2		Q6PE01	SNR40_MOUSE	358	0.000708389	1	1
Q68FD5	CLH1_MOUSE	1675	0.000607771	5	6		Q64512	PTN13_MOUSE	2453	0.000313715	2	2		Q5SVL6	RPGP2_MOUSE	712	0.000231008	1	1		Q6PEE2	CTIF_MOUSE	600	0.0000604	1	1
Q68FD9	K1549_MOUSE	1940	0.0000155	1	1		Q64516	GLPK_MOUSE	559	0.000332734	1	1		Q5SW19	CLU_MOUSE	1315	0.000184349	1	1		Q6PF93	PK3C3_MOUSE	887	0.00021085	2	2
Q68FF6	GIT1_MOUSE	770	0.000118914	2	2		Q64521	GPDM_MOUSE	727	0.000244712	1	1		Q5SWD9	TSR1_MOUSE	803	0.0000634	1	1		Q6PFD5	DLGP3_MOUSE	977	0.000143509	1	1
Q68FH0	PKP4_MOUSE	1190	0.000383759	2	2		Q64687	SIA8A_MOUSE	355	0.0000732	1	1		Q5SWK7	RN145_MOUSE	663	0.0000383	1	1		Q6PFD6	KI18B_MOUSE	834	0.000042	1	1
Q68FL6	SYMC_MOUSE	902	0.000294199	1	1		Q64691	CAN3_MOUSE	821	0.000132733	1	1		Q5SWU9	ACACA_MOUSE	2345	0.0000723	1	1		Q6PFD9	NUP98_MOUSE	1816	0.000021	1	1
Q68SA9	ATS7_MOUSE	1657	0.00034642	3	3		Q64697	PTCA_MOUSE	197	0.000166968	1	1		Q5SXI5	ZN496_MOUSE	585	0.0000262	1	1		Q6PFX9	TNKS1_MOUSE	1320	0.000140846	1	1
Q692V3	TTC41_MOUSE	1318	0.000263381	1	1		Q64700	RBL2_MOUSE	1135	0.0000126	1	1		Q5SYH2	TM199_MOUSE	208	0.000256092	1	1		Q6PFY1	FCSD1_MOUSE	688	0.0000564	1	1
Q69Z38	PEAK1_MOUSE	1735	0.0000121	1	1		Q64707	U2AFL_MOUSE	428	0.000221662	3	3		Q5SYL3	K0100_MOUSE	2234	0.0000421	1	1		Q6PG16	HJURP_MOUSE	667	0.000127133	1	1
Q69Z66	MYSM1_MOUSE	819	0.0000695	1	1		Q64727	VINC_MOUSE	1066	0.0000243	1	1		Q5SZT7	NKAPL_MOUSE	395	0.0000763	1	1		Q6PG95	CRML_MOUSE	1285	0.000225581	1	1
Q69Z89	RADIL_MOUSE	1099	0.000286076	1	1		Q64739	COBA2_MOUSE	1736	0.00037434	1	1		Q5U431	GPR39_MOUSE	456	0.0000584	1	1		Q6PGB8	SMCA1_MOUSE	1046	0.0000336	1	1
Q69ZC8	GPAM1_MOUSE	346	0.000200669	1	1		Q65Z40	WAPL_MOUSE	1200	0.000445663	3	3		Q5U4C1	GASP1_MOUSE	1347	0.000410407	2	3		Q6PGC1	DHX29_MOUSE	1365	0.000144517	1	1
Q69ZF8	MSL2_MOUSE	577	0.000154807	1	1		Q66JQ7	KNL1_MOUSE	1612	0.0000196	1	1		Q5U4C3	SFR19_MOUSE	1256	0.00027116	3	3		Q6PGL7	WASC2_MOUSE	1334	0.0000459	1	1
Q69ZH9	RHG23_MOUSE	1483	0.0000313	1	1		Q66JY2	IN80D_MOUSE	1021	0.000477723	2	2		Q5UBV8	TNF15_MOUSE	252	0.0000598	1	1		Q6PGN3	DCLK2_MOUSE	756	0.0000957	1	1
Q69ZI1	SH3R1_MOUSE	892	0.00022181	1	1		Q66LM6	F170A_MOUSE	333	0.000223947	1	1		Q5XFR0	EPAB2_MOUSE	273	0.00000806	1	1		Q6PH08	ERC2_MOUSE	957	0.000528051	3	3
Q69ZK6	JHD2C_MOUSE	2350	0.0000999	2	2		Q66T02	PKHG5_MOUSE	1073	0.0000186	1	1		Q5XFZ0	CR021_MOUSE	217	0.000316438	1	1		Q6PHS9	CA2D2_MOUSE	1154	0.0000316	1	1
Q69ZK9	NLGN2_MOUSE	836	0.000173854	1	1		Q672J9	NOX3_MOUSE	568	0.000147123	1	1		Q5XG69	F169A_MOUSE	665	0.000981967	1	3		Q6PIC6	AT1A3_MOUSE	1013	0.001503797	7	8
Q69ZN7	MYOF_MOUSE	2048	0.000221544	2	2		Q68EF0	RAB3I_MOUSE	428	0.000084	1	1		Q5XJV6	LMTK3_MOUSE	1424	0.00012195	1	1		Q6PIE5	AT1A2_MOUSE	1020	0.000724874	3	3
Q69ZR2	HECD1_MOUSE	2618	0.0000492	2	2		Q68FD5	CLH1_MOUSE	1675	0.002453474	16	18		Q5XPI3	RN123_MOUSE	1314	0.000025	1	1		Q6PZE0	MUC19_MOUSE	7524	0.00058591	1	1
Q69ZR9	TASOR_MOUSE	1610	0.000228542	1	1		Q68FE8	Z280D_MOUSE	974	0.0000338	1	1		Q60575	KIF1B_MOUSE	1816	0.000114177	1	1		Q6RHR9	MAGI1_MOUSE	1471	0.00050954	1	1
Q69ZU6	THS7A_MOUSE	1645	0.000617377	2	2		Q68FE9	TSH2_MOUSE	1030	0.0000391	1	1		Q60585	ZFP30_MOUSE	533	0.000129168	1	1		Q6RT24	CENPE_MOUSE	2474	0.0000281	1	1
Q69ZU8	ANKR6_MOUSE	712	0.000310258	1	1		Q68FF0	K1841_MOUSE	718	0.000102577	2	2		Q60592	MAST2_MOUSE	1734	0.000208047	2	2		Q6RUT7	CSMT1_MOUSE	136	0.000319735	1	1
Q69ZW3	EHBP1_MOUSE	1231	0.000219668	3	3		Q68FG3	SPT2_MOUSE	682	0.0000303	1	1		Q60597	ODO1_MOUSE	1023	0.000127825	1	1		Q6S7F2	E2F7_MOUSE	904	0.0000948	1	1
Q6A000	MOONR_MOUSE	959	0.0000675	1	1		Q68FH0	PKP4_MOUSE	1190	0.000380626	1	1		Q60598	SRC8_MOUSE	546	0.0000636	1	1		Q6SJ95	TBPL2_MOUSE	350	0.000127635	1	1
Q6A028	SWP70_MOUSE	585	0.0000435	1	1		Q68FL6	SYMC_MOUSE	902	0.00021061	1	1		Q60625	ICAM5_MOUSE	917	0.0000414	1	1		Q6TDU8	CASC1_MOUSE	730	0.0000849	1	1
Q6A037	N4BP1_MOUSE	893	0.00031356	1	1		Q68FM6	PPR29_MOUSE	823	0.0000284	1	1		Q60629	EPHA5_MOUSE	876	0.0000333	1	1		Q6TXD4	DNMBP_MOUSE	1580	0.00000627	1	1
Q6A051	ATRN1_MOUSE	1378	0.000446055	1	2		Q69Z23	DYH17_MOUSE	4481	0.00049644	5	5		Q60641	NR1H4_MOUSE	488	0.0000249	1	1		Q6U7R4	TIMD4_MOUSE	343	0.0000859	1	1
Q6A070	TGRM1_MOUSE	1776	0.000098	1	1		Q69Z28	ATS16_MOUSE	1222	0.000203483	1	1		Q60651	KLRA4_MOUSE	263	0.000122575	1	1		Q6UJB9	TM270_MOUSE	264	0.000208943	1	1
Q6A078	CE290_MOUSE	2472	0.000632716	4	4		Q69Z37	SAM9L_MOUSE	1561	0.000209965	2	2		Q60668	HNRPD_MOUSE	355	0.0000309	1	1		Q6V3W6	DRC7_MOUSE	876	0.000133727	1	1
Q6A098	SBP2L_MOUSE	1086	0.000289807	1	1		Q69Z38	PEAK1_MOUSE	1735	0.00000782	1	1		Q60670	SIK1_MOUSE	779	0.0000335	1	1		Q6VGS5	DAPLE_MOUSE	2009	0.0000331	1	1
Q6A152	CP4X1_MOUSE	507	0.0000156	1	1		Q69Z66	MYSM1_MOUSE	819	0.0000415	1	1		Q60677	ITAE_MOUSE	1167	0.00029485	1	1		Q6VN19	RBP10_MOUSE	620	0.0000185	1	1
Q6AW69	CGNL1_MOUSE	1298	0.000288579	1	1		Q69ZA1	CDK13_MOUSE	1511	0.000221827	1	1		Q60680	IKKA_MOUSE	745	0.0000343	1	1		Q6WKZ8	UBR2_MOUSE	1755	0.0000302	1	1
Q6DFV6	FN3C1_MOUSE	1356	0.0000306	1	1		Q69ZB0	LRCC1_MOUSE	1026	0.000122447	1	1		Q60692	PSB6_MOUSE	238	0.000311351	1	1		Q6WQJ1	DGLA_MOUSE	1044	0.0000513	1	1
Q6DI86	FAKD1_MOUSE	829	0.0000136	1	1		Q69ZH9	RHG23_MOUSE	1483	0.002101164	3	4		Q60698	SKI_MOUSE	725	0.000364677	1	1		Q6WVG3	KCD12_MOUSE	327	0.0000266	1	1
Q6DID5	PWP3A_MOUSE	682	0.0001488	1	1		Q69ZI1	SH3R1_MOUSE	892	0.00037288	2	2		Q60739	BAG1_MOUSE	355	0.0000469	1	1		Q6X7S9	EID2_MOUSE	236	0.0000539	1	1
Q6GQT0	CC14A_MOUSE	603	0.0000281	1	1		Q69ZK5	KLH14_MOUSE	630	0.000280595	2	2		Q60749	KHDR1_MOUSE	443	0.000174591	1	1		Q6ZPE2	MTMR5_MOUSE	1867	0.0000389	1	1
Q6GQT1	A2MG_MOUSE	1474	0.000150923	1	1		Q69ZK6	JHD2C_MOUSE	2350	0.00014704	1	1		Q60760	GRB10_MOUSE	621	0.0000277	1	1		Q6ZPF4	FMNL3_MOUSE	1028	0.000135165	1	1
Q6GQT9	NOMO1_MOUSE	1214	0.000175066	1	1		Q69ZN7	MYOF_MOUSE	2048	0.0000173	1	1		Q60779	DRC4_MOUSE	478	0.0000247	1	1		Q6ZPG2	WDR90_MOUSE	1874	0.000397237	1	1
Q6GQV1	INY2B_MOUSE	535	0.000140105	1	1		Q69ZQ1	MYORG_MOUSE	716	0.000472083	1	1		Q60819	I15RA_MOUSE	263	0.0000622	1	1		Q6ZPI0	JADE1_MOUSE	834	0.000114518	1	1
Q6GQX2	NCK5L_MOUSE	1323	0.000257114	1	1		Q69ZS0	PZRN3_MOUSE	1063	0.00017309	1	1		Q60838	DVL2_MOUSE	736	0.000528093	2	2		Q6ZPJ0	TEX2_MOUSE	1128	0.0000259	1	1
Q6GQX6	ANKS6_MOUSE	883	0.000218866	2	2		Q69ZS8	KAZRN_MOUSE	779	0.000235979	1	1		Q60841	RELN_MOUSE	3461	0.000195167	2	2		Q6ZPR5	NSMA3_MOUSE	823	0.00034076	1	1
Q6GYP7	RGPA1_MOUSE	2035	0.000406737	1	1		Q69ZW3	EHBP1_MOUSE	1231	0.0000929	1	1		Q60856	OAS1B_MOUSE	376	0.0000371	1	1		Q6ZPR6	IBTK_MOUSE	1352	0.000604246	2	2
Q6IFT4	RHG20_MOUSE	1182	0.000365745	1	1		Q69ZX8	ABLM3_MOUSE	682	0.0000281	1	1		Q60875	ARHG2_MOUSE	985	0.00029046	1	2		Q6ZPU9	KBP_MOUSE	617	0.0000319	1	1
Q6IFX2	K1C42_MOUSE	452	0.000561145	2	2		Q69ZZ6	TMCC1_MOUSE	649	0.0000336	1	1		Q60898	SLAP1_MOUSE	281	0.0000787	1	1		Q6ZPV2	INO80_MOUSE	1559	0.000843694	2	2
Q6IME9	K2C72_MOUSE	520	0.000178835	2	2		Q6A070	TGRM1_MOUSE	1776	0.000203436	1	1		Q60902	EP15R_MOUSE	907	0.000725474	7	7		Q6ZQ08	CNOT1_MOUSE	2375	0.000372836	1	1
Q6J1H4	UTF1_MOUSE	339	0.000172773	1	1		Q6A4J8	UBP7_MOUSE	1103	0.0000289	1	1		Q60930	VDAC2_MOUSE	295	0.000568417	4	4		Q6ZQ58	LARP1_MOUSE	1072	0.00024969	1	1
Q6JPI3	MD13L_MOUSE	2207	0.000157698	1	1		Q6DFV1	CNDG2_MOUSE	1138	0.0000218	1	1		Q60931	VDAC3_MOUSE	283	0.0000449	1	1		Q6ZQA6	IGSF3_MOUSE	1194	0.00000873	1	1
Q6KAU4	MB12B_MOUSE	317	0.000143793	1	1		Q6DFV7	NCOA7_MOUSE	943	0.000101716	1	1		Q60932	VDAC1_MOUSE	296	0.001072272	5	7		Q6ZQF0	TOPB1_MOUSE	1515	0.0000618	1	1
Q6NS52	DGKB_MOUSE	802	0.0000499	1	1		Q6DIC0	SMCA2_MOUSE	1577	0.000508069	2	2		Q60934	GRIK1_MOUSE	836	0.000221615	1	1		Q6ZQH8	NU188_MOUSE	1759	0.000239369	1	1
Q6NS59	F135A_MOUSE	1506	0.000143418	1	1		Q6DID3	SCAF8_MOUSE	1268	0.000170492	2	2		Q60936	COQ8A_MOUSE	645	0.000105183	1	1		Q6ZQI3	MLEC_MOUSE	291	0.0002185	1	2
Q6NV66	ZN646_MOUSE	1788	0.000331044	1	1		Q6DID5	PWP3A_MOUSE	682	0.000220764	1	1		Q60960	IMA5_MOUSE	538	0.000138445	1	1		Q6ZWQ0	SYNE2_MOUSE	6874	0.00028553	3	3
Q6NV83	SR140_MOUSE	1029	0.000043	1	1		Q6DTY7	F264_MOUSE	469	0.000305018	1	1		Q60961	LAP4A_MOUSE	233	0.0000539	1	1		Q6ZWR4	2ABB_MOUSE	443	0.000182602	1	1
Q6NVF0	OCRL_MOUSE	900	0.000294733	1	1		Q6DVA0	LEMD2_MOUSE	511	0.000018	1	1		Q60974	NCOR1_MOUSE	2453	0.000106043	2	2		Q6ZWR6	SYNE1_MOUSE	8799	0.000368079	3	4
Q6NVF9	CPSF6_MOUSE	551	0.000102321	2	2		Q6DYE8	ENPP3_MOUSE	874	0.0001744	1	1		Q60989	XIAP_MOUSE	496	0.000680639	3	3		Q70E20	SNED1_MOUSE	1403	0.0000445	1	1
Q6NXY1	TBC31_MOUSE	996	0.000307092	2	2		Q6F3F9	AGRG6_MOUSE	1165	0.000534444	2	2		Q60992	VAV2_MOUSE	868	0.0000578	1	1		Q70FJ1	AKAP9_MOUSE	3797	0.000105539	4	4
Q6NY15	TSG10_MOUSE	697	0.000107744	1	1		Q6GQT9	NOMO1_MOUSE	1214	0.0000256	1	1		Q60997	DMBT1_MOUSE	2085	0.000383535	2	3		Q70IV5	SYNEM_MOUSE	1561	0.0000349	1	1
Q6NZC7	S23IP_MOUSE	998	0.0000671	1	1		Q6GQU6	LIGO3_MOUSE	589	0.000120016	1	1		Q60I26	AL2CL_MOUSE	952	0.000323692	2	2		Q70KF4	CMYA5_MOUSE	3739	0.000110474	1	1
Q6NZL0	SOGA3_MOUSE	945	0.000283293	2	2		Q6GYP7	RGPA1_MOUSE	2035	0.0000767	1	1		Q61026	NCOA2_MOUSE	1462	0.00067643	2	2		Q70KY4	FOXO6_MOUSE	559	0.000289233	1	1
Q6NZL6	TONSL_MOUSE	1363	0.0000197	1	1		Q6H1V1	BEST3_MOUSE	669	0.0000512	1	1		Q61062	DVL3_MOUSE	716	0.000132662	1	1		Q765H6	MGT5B_MOUSE	792	0.000234089	1	1
Q6NZN0	RBM26_MOUSE	1012	0.000151353	1	1		Q6IE21	OTU6A_MOUSE	290	0.000034	1	1		Q61072	ADAM9_MOUSE	845	0.000107121	1	1		Q766D5	B4GN4_MOUSE	1034	0.000108466	1	1
Q6NZP1	ZRAB3_MOUSE	1069	0.0000271	1	1		Q6IFX4	K1C39_MOUSE	482	0.0000924	1	1		Q61081	CDC37_MOUSE	379	0.0000327	1	1		Q76I79	SSH1_MOUSE	1042	0.0000596	1	1
Q6NZQ2	DDX31_MOUSE	687	0.000188098	1	1		Q6IFZ6	K2C1B_MOUSE	572	0.000406547	1	2		Q61084	M3K3_MOUSE	626	0.000142399	1	1		Q76LL6	FHOD3_MOUSE	1578	0.000200435	2	2
Q6NZQ4	PAXI1_MOUSE	1056	0.0000243	1	1		Q6IME9	K2C72_MOUSE	520	0.001375131	1	6		Q61107	GBP4_MOUSE	620	0.0000171	1	1		Q78PY7	SND1_MOUSE	910	0.000164331	3	3
Q6NZQ6	ZN740_MOUSE	180	0.0000702	1	1		Q6IQY5	CEP70_MOUSE	616	0.000015	1	1		Q61136	PRP4B_MOUSE	1007	0.0000484	1	1		Q793I8	TIFA_MOUSE	184	0.0000217	1	1
Q6NZR2	MSD2_MOUSE	559	0.000288831	1	1		Q6IR34	GPSM1_MOUSE	673	0.000179901	1	1		Q61153	IOD1_MOUSE	257	0.0000556	1	1		Q7M6Y6	MRO2B_MOUSE	1581	0.000143956	1	1
Q6P1D7	SLX4_MOUSE	1565	0.0002648	1	1		Q6IUP1	SOLH1_MOUSE	357	0.000387888	2	2		Q61171	PRDX2_MOUSE	198	0.000155416	1	1		Q7TMK6	HOOK2_MOUSE	716	0.00040671	2	2
Q6P1F6	2ABA_MOUSE	447	0.000159566	1	1		Q6J1H4	UTF1_MOUSE	339	0.000488569	1	2		Q61179	IRF9_MOUSE	399	0.000086	1	1		Q7TMY8	HUWE1_MOUSE	4377	0.000031	1	1
Q6P1G0	HEAT6_MOUSE	1184	0.0000558	1	1		Q6JHY2	SMGC_MOUSE	733	0.00004	1	1		Q61180	SCNNA_MOUSE	699	0.000172241	1	1		Q7TN16	HHIP_MOUSE	700	0.0000587	1	1
Q6P1Y8	INP4B_MOUSE	924	0.000105195	1	1		Q6KAQ7	ZZZ3_MOUSE	910	0.001479301	3	4		Q61183	PAPOA_MOUSE	739	0.000305319	1	1		Q7TN29	SMAP2_MOUSE	428	0.0000547	1	1
Q6P2K6	P4R3A_MOUSE	820	0.0000221	1	1		Q6KCD5	NIPBL_MOUSE	2798	0.000264218	1	1		Q61194	P3C2A_MOUSE	1686	0.0000121	1	1		Q7TN37	TRPM4_MOUSE	1213	0.000224598	1	1
Q6P3A8	ODBB_MOUSE	390	0.000284987	2	2		Q6NS46	RRP5_MOUSE	1862	0.0000395	1	1		Q61210	ARHG1_MOUSE	920	0.0000234	1	1		Q7TN58	TMC8_MOUSE	722	0.000269747	1	1
Q6P3Y5	Z280C_MOUSE	742	0.00009	1	1		Q6NV66	ZN646_MOUSE	1788	0.000151431	2	2		Q61282	PGCA_MOUSE	2132	0.000310491	1	1		Q7TN75	PEG10_MOUSE	958	0.00036061	2	2
Q6P4T0	ATG2A_MOUSE	1914	0.000265906	1	1		Q6NV83	SR140_MOUSE	1029	0.0000265	1	1		Q61285	ABCD2_MOUSE	741	0.00018072	1	1		Q7TN88	PK1L2_MOUSE	2461	0.0000377	1	1
Q6P4T2	U520_MOUSE	2136	0.0000505	1	1		Q6NVD0	FREM2_MOUSE	3160	0.000264635	3	3		Q61286	HTF4_MOUSE	706	0.0000213	1	1		Q7TNC8	GLRA2_MOUSE	452	0.0000254	1	1
Q6P4U0	THS7B_MOUSE	1607	0.0000943	2	2		Q6NVF9	CPSF6_MOUSE	551	0.000113775	2	2		Q61290	CAC1E_MOUSE	2272	0.0000928	1	1		Q7TND5	RPF1_MOUSE	349	0.0000305	1	1
Q6P542	ABCF1_MOUSE	837	0.000271795	1	1		Q6NVG7	GT252_MOUSE	625	0.0000318	1	1		Q61292	LAMB2_MOUSE	1799	0.000217703	1	1		Q7TNF8	RIMB1_MOUSE	1846	0.0000552	1	1
Q6P560	ZN182_MOUSE	627	0.000521811	1	1		Q6NWW9	FND3B_MOUSE	1207	0.0000158	1	1		Q61301	CTNA2_MOUSE	953	0.000164369	1	1		Q7TNH6	NPHP3_MOUSE	1325	0.0000443	1	1
Q6P5D4	CP135_MOUSE	1140	0.000442562	2	2		Q6NXH2	MANEA_MOUSE	462	0.001211654	1	1		Q61315	APC_MOUSE	2845	0.000735743	4	4		Q7TNM2	TRI46_MOUSE	759	0.0000659	2	2
Q6P5D8	SMHD1_MOUSE	2007	0.0000505	1	1		Q6NXJ0	WWC2_MOUSE	1187	0.0000666	1	1		Q61329	ZFHX3_MOUSE	3726	0.000783344	2	2		Q7TPD0	INT3_MOUSE	1041	0.0000921	1	1
Q6P5E4	UGGG1_MOUSE	1551	0.000204159	1	1		Q6NXK2	ZN532_MOUSE	1036	0.0000262	1	1		Q61334	BAP29_MOUSE	240	0.0000171	1	1		Q7TPH6	MYCB2_MOUSE	4749	0.0000205	1	1
Q6P5G6	UBXN7_MOUSE	467	0.000146718	1	1		Q6NXY1	TBC31_MOUSE	996	0.000199238	1	1		Q61387	COX7R_MOUSE	111	0.000306781	1	1		Q7TPN3	PIGV_MOUSE	493	0.000238216	1	1
Q6P5U7	NWD2_MOUSE	1742	0.000143261	1	1		Q6NXY9	RPC7_MOUSE	223	0.000095	1	1		Q61391	NEP_MOUSE	750	0.000491461	1	1		Q7TPQ3	SHPRH_MOUSE	1674	0.0000916	1	1
Q6P6L0	FIL1L_MOUSE	1131	0.000296716	1	1		Q6NXZ1	KRBA1_MOUSE	1043	0.000183326	1	1		Q61457	CCNE1_MOUSE	408	0.000347876	1	1		Q7TPR4	ACTN1_MOUSE	892	0.001042133	8	12
Q6P8K8	CBPA4_MOUSE	420	0.000277931	1	1		Q6NZB0	DNJC8_MOUSE	253	0.0000479	1	1		Q61458	CCNH_MOUSE	323	0.000191144	1	1		Q7TPS0	KS6A6_MOUSE	764	0.000131837	1	1
Q6P9J9	ANO6_MOUSE	911	0.000728923	1	1		Q6NZF1	ZC11A_MOUSE	792	0.0000933	1	1		Q61464	ZN638_MOUSE	1960	0.000436784	4	4		Q7TPV2	DZIP3_MOUSE	1204	0.000113306	2	2
Q6P9K8	CSKI1_MOUSE	1431	0.000210181	1	1		Q6NZG4	DDIAS_MOUSE	898	0.000400458	1	1		Q61468	MSLN_MOUSE	625	0.000158291	1	1		Q7TQ40	ZIC5_MOUSE	622	0.000357929	1	1
Q6P9L4	UBP49_MOUSE	685	0.0000714	1	1		Q6NZJ6	IF4G1_MOUSE	1600	0.0000144	1	1		Q61470	CD37_MOUSE	281	0.0000894	1	1		Q7TQ69	TMC3_MOUSE	1130	0.000164288	1	1
Q6P9L6	KIF15_MOUSE	1387	0.00033097	2	2		Q6NZL0	SOGA3_MOUSE	945	0.00019326	2	2		Q61495	DSG1A_MOUSE	1057	0.0000505	1	1		Q7TQB9	TR143_MOUSE	293	0.0000232	1	1
Q6P9P0	SLF2_MOUSE	1278	0.000433318	3	3		Q6NZL6	TONSL_MOUSE	1363	0.000261075	1	1		Q61510	TRI25_MOUSE	634	0.000406583	1	1		Q7TQF7	AMPH_MOUSE	686	0.0000571	1	1
Q6P9Q4	FHOD1_MOUSE	1197	0.000143847	1	1		Q6NZN1	PPRC1_MOUSE	1644	0.000373809	2	2		Q61543	GSLG1_MOUSE	1175	0.000304559	2	2		Q7TQK1	INT7_MOUSE	966	0.0000398	1	1
Q6P9S0	MTSS2_MOUSE	715	0.0003274	1	2		Q6NZP1	ZRAB3_MOUSE	1069	0.000217935	1	1		Q61548	AP180_MOUSE	901	0.000303651	2	2		Q7TQK5	CCD93_MOUSE	629	0.00057848	1	1
Q6P9S7	GLT10_MOUSE	603	0.000176476	2	2		Q6NZQ2	DDX31_MOUSE	687	0.000248133	1	1		Q61549	AGRE1_MOUSE	931	0.000143842	1	1		Q7TS63	ZFAT_MOUSE	1237	0.00025248	1	1
Q6P9Y7	ZFP82_MOUSE	530	0.002393928	1	1		Q6NZQ4	PAXI1_MOUSE	1056	0.000163053	2	2		Q61555	FBN2_MOUSE	2907	0.000176904	1	1		Q7TS74	CKP2L_MOUSE	745	0.000307812	1	2
Q6P9Z1	SMRD3_MOUSE	483	0.000127736	1	1		Q6NZR2	MSD2_MOUSE	559	0.0000603	1	1		Q61576	FKB10_MOUSE	581	0.0000453	1	1		Q7TSC1	PRC2A_MOUSE	2158	0.000387539	1	1
Q6PAJ1	BCR_MOUSE	1270	0.000440091	1	1		Q6P1C1	IPPK_MOUSE	489	0.0000453	1	1		Q61584	FXR1_MOUSE	677	0.000196866	1	1		Q7TSG5	SH321_MOUSE	549	0.0000615	1	1
Q6PAN7	PRR18_MOUSE	307	0.0000257	1	1		Q6P1E8	EFCB6_MOUSE	1516	0.002114002	2	2		Q61595	KTN1_MOUSE	1327	0.000171329	2	2		Q7TSH6	SCAF4_MOUSE	1183	0.0000373	1	1
Q6PAQ4	REXO4_MOUSE	432	0.00032795	1	1		Q6P1G6	F167A_MOUSE	215	0.000174418	1	1		Q61598	GDIB_MOUSE	445	0.0000626	1	1		Q7TSH8	TMM94_MOUSE	1360	0.0000106	1	1
Q6PB70	ANO8_MOUSE	1060	0.000131953	1	1		Q6P1H6	ANKL2_MOUSE	964	0.000115556	1	1		Q61644	PACN1_MOUSE	441	0.0000335	1	1		Q7TSI0	ZNF12_MOUSE	686	0.0000887	1	1
Q6PB90	PCDBE_MOUSE	796	0.0000722	1	1		Q6P253	DMKN_MOUSE	517	0.0000984	1	1		Q61658	HESX1_MOUSE	185	0.000089	1	1		Q7TSI1	PKHM1_MOUSE	1074	0.0000134	1	1
Q6PCM1	KDM3A_MOUSE	1323	0.0000582	1	1		Q6P2L6	NSD3_MOUSE	1439	0.000138573	1	1		Q61670	HLX_MOUSE	476	0.0000187	1	1		Q7TSJ2	MAP6_MOUSE	906	0.001038766	4	7
Q6PCN3	TTBK1_MOUSE	1308	0.000136196	1	1		Q6P4P1	SPA3A_MOUSE	422	0.0000982	1	1		Q61687	ATRX_MOUSE	2476	0.000406025	3	3		Q7TT41	MOXD2_MOUSE	619	0.000145325	1	1
Q6PCP7	GP156_MOUSE	798	0.000168839	1	1		Q6P4T2	U520_MOUSE	2136	0.00017964	2	2		Q61704	ITIH3_MOUSE	889	0.0000854	1	1		Q7TT79	MCPH1_MOUSE	822	0.000479592	1	1
Q6PD10	IP6K1_MOUSE	433	0.000163924	1	1		Q6P4U0	THS7B_MOUSE	1607	0.000324445	2	2		Q61739	ITA6_MOUSE	1091	0.0000252	1	1		Q80ST9	LCA5_MOUSE	704	0.000258946	1	1
Q6PD21	SHB_MOUSE	503	0.000374277	1	1		Q6P560	ZN182_MOUSE	627	0.0000625	1	1		Q61768	KINH_MOUSE	963	0.0000386	1	1		Q80SY3	VA0D2_MOUSE	350	0.000031	1	1
Q6PD26	PIGS_MOUSE	555	0.000264199	2	2		Q6P5E4	UGGG1_MOUSE	1551	0.000160988	1	1		Q61789	LAMA3_MOUSE	3330	0.000096	1	1		Q80SY4	MIB1_MOUSE	1006	0.0000334	1	1
Q6PD31	TRAK1_MOUSE	939	0.000389013	1	1		Q6P5G0	MK04_MOUSE	583	0.0000619	1	1		Q61830	MRC1_MOUSE	1456	0.000366379	3	3		Q80SY6	ADAL_MOUSE	360	0.000121862	1	2
Q6PDG5	SMRC2_MOUSE	1213	0.0000395	1	1		Q6P5H2	NEST_MOUSE	1864	0.000027	1	1		Q61850	FOXC2_MOUSE	494	0.0000452	1	1		Q80T11	USH1G_MOUSE	461	0.000274446	1	1
Q6PDH0	PHLB1_MOUSE	1371	0.000467337	1	1		Q6P5U7	NWD2_MOUSE	1742	0.000100865	1	1		Q61851	FGFR3_MOUSE	801	0.000234922	1	1		Q80T21	ATL4_MOUSE	1036	0.0000105	1	1
Q6PDK2	KMT2D_MOUSE	5588	0.000263334	1	1		Q6P5U8	CC148_MOUSE	527	0.000158054	3	3		Q61879	MYH10_MOUSE	1976	0.001350452	12	13		Q80T23	SYTL5_MOUSE	753	0.0000602	1	1
Q6PDQ2	CHD4_MOUSE	1915	0.0001724	1	1		Q6P6I6	GRL1A_MOUSE	366	0.0000418	1	1		Q61884	MNS1_MOUSE	491	0.00089385	3	3		Q80T74	KLH29_MOUSE	875	0.000353839	2	2
Q6PDX6	RN220_MOUSE	566	0.0000525	1	1		Q6P7F1	MPP4_MOUSE	635	0.0000791	1	1		Q61985	NF2L1_MOUSE	741	0.000102205	1	1		Q80TA6	MTMRC_MOUSE	747	0.00002	1	1
Q6PE65	GPT2L_MOUSE	482	0.000189484	1	1		Q6P7W0	SENP6_MOUSE	1132	0.000152723	1	1		Q62009	POSTN_MOUSE	838	0.000024	1	1		Q80TE0	RPAP1_MOUSE	1409	0.000131437	1	1
Q6PFD6	KI18B_MOUSE	834	0.000171425	1	1		Q6P8X1	SNX6_MOUSE	406	0.000324885	1	1		Q62010	OVGP1_MOUSE	721	0.0000149	1	1		Q80TE4	SI1L2_MOUSE	1722	0.001075533	2	3
Q6PFE3	RA54B_MOUSE	886	0.00010644	1	1		Q6P8Y7	SNX31_MOUSE	439	0.000189714	1	1		Q62036	CP131_MOUSE	1060	0.000105836	2	2		Q80TE7	LRRC7_MOUSE	1490	0.000253614	3	5
Q6PFQ7	RASL2_MOUSE	802	0.000678178	2	2		Q6P9J5	KANK4_MOUSE	1016	0.0000859	1	1		Q62059	CSPG2_MOUSE	3357	0.000201889	1	1		Q80TF6	STAR9_MOUSE	4561	0.000162484	1	1
Q6PGB8	SMCA1_MOUSE	1046	0.000861661	1	1		Q6P9K9	NRX3A_MOUSE	1571	0.0000833	1	1		Q62066	PHX2A_MOUSE	280	0.000201086	1	1		Q80TG1	KANL1_MOUSE	1036	0.000316267	1	1
Q6PGF2	MORN4_MOUSE	146	0.000279543	1	1		Q6P9L6	KIF15_MOUSE	1387	0.00016551	1	2		Q62077	PLCG1_MOUSE	1302	0.0000805	2	2		Q80TI1	PKHH1_MOUSE	1356	0.0000694	1	1
Q6PH08	ERC2_MOUSE	957	0.000170763	2	2		Q6P9P0	SLF2_MOUSE	1278	0.000553508	3	3		Q62108	DLG4_MOUSE	724	0.000687875	6	8		Q80TJ1	CAPS1_MOUSE	1355	0.000227282	1	1
Q6PHN1	CCD57_MOUSE	1016	0.0000492	1	1		Q6P9P6	KIF11_MOUSE	1052	0.0000293	1	1		Q62120	JAK2_MOUSE	1129	0.0000125	1	1		Q80TK0	K1107_MOUSE	1239	0.0000197	1	1
Q6PHS6	SNX13_MOUSE	957	0.0000928	1	1		Q6P9R2	OXSR1_MOUSE	527	0.0000295	1	1		Q62137	JAK3_MOUSE	1100	0.000496114	1	1		Q80TM6	R3HD2_MOUSE	1044	0.000245892	2	2
Q6PHS9	CA2D2_MOUSE	1154	0.000195096	1	1		Q6P9R4	ARHGI_MOUSE	1405	0.000139379	2	2		Q62141	SIN3B_MOUSE	1098	0.00019297	3	3		Q80TN7	NAV3_MOUSE	2359	0.000867769	1	1
Q6PHU5	SORT_MOUSE	825	0.000129523	1	1		Q6PAC3	DCA13_MOUSE	445	0.0000385	1	1		Q62186	SSRD_MOUSE	172	0.0000397	1	1		Q80TP3	UBR5_MOUSE	2792	0.0000205	1	1
Q6PHZ2	KCC2D_MOUSE	499	0.00020039	2	2		Q6PAC4	PCARE_MOUSE	1279	0.000226726	1	1		Q62187	TTF1_MOUSE	859	0.000144872	1	1		Q80TR1	AGRL1_MOUSE	1466	0.000188264	1	1
Q6PHZ5	RB15B_MOUSE	887	0.0000198	1	1		Q6PAJ1	BCR_MOUSE	1270	0.00038532	1	1		Q62191	RO52_MOUSE	470	0.000196818	1	1		Q80TS7	DEND_MOUSE	710	0.000342418	1	1
Q6PIC6	AT1A3_MOUSE	1013	0.004767232	12	16		Q6PAL0	BEND3_MOUSE	825	0.0000127	1	1		Q62205	SCN9A_MOUSE	1984	0.000219139	2	2		Q80TT8	CUL9_MOUSE	1865	0.000120437	1	2
Q6PIE5	AT1A2_MOUSE	1020	0.001350826	6	7		Q6PAL1	DRAXI_MOUSE	343	0.000358185	1	1		Q62209	SYCP1_MOUSE	993	0.000126484	2	2		Q80TY5	VP13B_MOUSE	3993	0.000281944	2	2
Q6PIJ4	NFRKB_MOUSE	1296	0.000244779	1	1		Q6PAL7	AHDC1_MOUSE	1594	0.000551348	2	2		Q62210	BIRC2_MOUSE	612	0.0000062	1	1		Q80TZ3	AUXI_MOUSE	938	0.0000838	1	1
Q6PIP5	NUDC1_MOUSE	582	0.000280017	1	1		Q6PB66	LPPRC_MOUSE	1392	0.0000555	1	1		Q62217	SEM5A_MOUSE	1077	0.0000204	1	1		Q80TZ9	RERE_MOUSE	1558	0.000864069	2	2
Q6Q477	AT2B4_MOUSE	1205	0.000072	1	1		Q6PB97	FXL19_MOUSE	674	0.000428588	1	1		Q62230	SN_MOUSE	1695	0.0000946	1	1		Q80U12	SGSM2_MOUSE	1005	0.000299373	1	1
Q6Q899	DDX58_MOUSE	926	0.0000293	1	1		Q6PCN3	TTBK1_MOUSE	1308	0.00025105	1	1		Q62240	KDM5D_MOUSE	1548	0.0000466	1	1		Q80U16	RIPR2_MOUSE	1078	0.000121238	1	1
Q6QD59	SEC20_MOUSE	228	0.000395973	2	2		Q6PCQ0	IQCE_MOUSE	778	0.0000439	1	1		Q62245	SOS1_MOUSE	1319	0.000103773	1	1		Q80U19	DAAM2_MOUSE	1115	0.000534104	2	2
Q6R0H7	GNAS1_MOUSE	1133	0.0000901	1	1		Q6PCX9	TRI37_MOUSE	961	0.000712704	1	1		Q62261	SPTB2_MOUSE	2363	0.0000549	33	36		Q80U30	CL16A_MOUSE	1036	0.000441048	1	1
Q6R5P0	TLR11_MOUSE	926	0.0000325	1	1		Q6PDC0	RUN3B_MOUSE	408	0.000126488	1	1		Q62296	TEAD4_MOUSE	427	0.0000952	1	1		Q80U35	ARHGH_MOUSE	2057	0.000512412	1	1
Q6R891	NEB2_MOUSE	817	0.000672507	2	3		Q6PDG5	SMRC2_MOUSE	1213	0.00009	2	2		Q62381	TLL1_MOUSE	1013	0.000203843	2	2		Q80U40	RIMB2_MOUSE	1072	0.000436239	2	2
Q6RHR9	MAGI1_MOUSE	1471	0.0000236	1	1		Q6PDH0	PHLB1_MOUSE	1371	0.0000606	1	1		Q62383	SPT6H_MOUSE	1726	0.0000615	2	2		Q80U44	ZFY16_MOUSE	1528	0.000324963	2	2
Q6RT24	CENPE_MOUSE	2474	0.0000656	2	2		Q6PDI5	ECM29_MOUSE	1840	0.000155965	2	2		Q62388	ATM_MOUSE	3066	0.000130497	2	2		Q80UG2	PLXA4_MOUSE	1893	0.0000235	1	1
Q6SJ95	TBPL2_MOUSE	350	0.000021	1	1		Q6PDJ6	FBX42_MOUSE	717	0.000445675	1	1		Q62407	SPEG_MOUSE	3262	0.000524565	1	1		Q80UG6	ALKL2_MOUSE	151	0.001068611	1	3
Q6T707	SCD4_MOUSE	353	0.0000512	1	1		Q6PDK2	KMT2D_MOUSE	5588	0.00017882	2	2		Q62413	EPHA6_MOUSE	1035	0.000152423	1	1		Q80UG8	TTLL4_MOUSE	1193	0.00000718	1	1
Q6TXD4	DNMBP_MOUSE	1580	0.000198748	2	2		Q6PDL0	DC1L2_MOUSE	492	0.000146732	2	2		Q62417	SRBS1_MOUSE	1290	0.0000121	1	1		Q80UJ7	RB3GP_MOUSE	981	0.000100443	1	1
Q6U7R4	TIMD4_MOUSE	343	0.0000798	1	1		Q6PDQ2	CHD4_MOUSE	1915	0.000652142	4	10		Q62419	SH3G1_MOUSE	368	0.000123576	1	1		Q80UK8	INT2_MOUSE	1198	0.000135313	1	1
Q6URW6	MYH14_MOUSE	2000	0.0000287	1	1		Q6PDX6	RN220_MOUSE	566	0.0000778	1	1		Q62425	NDUA4_MOUSE	82	0.0000579	1	2		Q80UM3	NAA15_MOUSE	865	0.000079	1	1
Q6V4S5	SDK2_MOUSE	2176	0.000416213	2	2		Q6PE15	ABHDA_MOUSE	297	0.000103523	1	1		Q62441	TLE4_MOUSE	773	0.0000947	1	1		Q80UM7	MOGS_MOUSE	834	0.000461193	2	2
Q6VGS5	DAPLE_MOUSE	2009	0.0000461	1	1		Q6PEM6	GRM2B_MOUSE	445	0.0000135	1	1		Q62468	VILI_MOUSE	827	0.0000194	1	1		Q80UV9	TAF1_MOUSE	1891	0.000251294	2	2
Q6VNB8	WDFY3_MOUSE	3508	0.000158718	1	2		Q6PEM8	PCFT_MOUSE	459	0.0000156	1	1		Q62470	ITA3_MOUSE	1053	0.000180185	1	1		Q80UW5	MRCKG_MOUSE	1551	0.00048735	1	1
Q6VVW5	ANPRB_MOUSE	1047	0.000132536	1	1		Q6PF93	PK3C3_MOUSE	887	0.000459315	1	1		Q62472	VNS2_MOUSE	185	0.0000634	1	1		Q80V03	ADCK5_MOUSE	582	0.0000807	1	1
Q6WBX7	RAD9B_MOUSE	403	0.001089557	2	2		Q6PFD5	DLGP3_MOUSE	977	0.000178268	2	2		Q62504	MINT_MOUSE	3644	0.000875458	4	4		Q80V94	AP4E1_MOUSE	1122	0.0000353	1	2
Q6WQJ1	DGLA_MOUSE	1044	0.000137499	1	1		Q6PFD6	KI18B_MOUSE	834	0.0000442	1	2		Q62520	ZIC2_MOUSE	530	0.00022456	1	1		Q80VA0	GALT7_MOUSE	657	0.000614295	1	1
Q6WVG3	KCD12_MOUSE	327	0.000274016	3	4		Q6PFD7	NAIF1_MOUSE	327	0.0000737	1	1		Q62556	BT1A1_MOUSE	524	0.0000871	1	1		Q80VG1	SCML4_MOUSE	408	0.000104698	1	1
Q6Y7W8	GGYF2_MOUSE	1291	0.000265859	1	1		Q6PFD9	NUP98_MOUSE	1816	0.0000252	1	1		Q63810	CANB1_MOUSE	170	0.0000521	1	1		Q80VR2	ELL3_MOUSE	395	0.000143196	1	1
Q6ZPE2	MTMR5_MOUSE	1867	0.0000607	2	2		Q6PFE3	RA54B_MOUSE	886	0.000101198	1	1		Q63829	COMD3_MOUSE	195	0.0000389	1	1		Q80VW5	WHRN_MOUSE	918	0.000236037	1	2
Q6ZPF3	TIAM2_MOUSE	1715	0.000141949	1	1		Q6PFQ7	RASL2_MOUSE	802	0.000111142	2	2		Q63880	EST3A_MOUSE	571	0.0001147	1	1		Q80VW7	AKNA_MOUSE	1404	0.000552893	1	1
Q6ZPF4	FMNL3_MOUSE	1028	0.000178719	2	2		Q6PFX9	TNKS1_MOUSE	1320	0.0000567	1	1		Q64096	MCF2L_MOUSE	1149	0.000229147	1	1		Q80W04	TMCC2_MOUSE	706	0.001008369	1	1
Q6ZPG2	WDR90_MOUSE	1874	0.0000572	1	1		Q6PG95	CRML_MOUSE	1285	0.000144838	1	1		Q640L3	CCPG1_MOUSE	753	0.000230449	2	2		Q80W14	PR40B_MOUSE	870	0.0000208	1	1
Q6ZPR1	CFA97_MOUSE	541	0.000204029	1	1		Q6PGA0	RCOR3_MOUSE	451	0.0000733	1	1		Q640M1	UT14A_MOUSE	767	0.000224811	3	3		Q80W71	PKHA8_MOUSE	519	0.0000716	1	1
Q6ZPV2	INO80_MOUSE	1559	0.000432481	1	1		Q6PGB6	NAA50_MOUSE	169	0.0000278	1	1		Q640N1	AEBP1_MOUSE	1128	0.0000285	1	1		Q80W93	HYDIN_MOUSE	5154	0.000221095	4	4
Q6ZPY5	ZN507_MOUSE	941	0.0000879	1	1		Q6PGB8	SMCA1_MOUSE	1046	0.000152778	1	1		Q640P2	ANGL1_MOUSE	490	0.000155597	1	1		Q80WC1	UBN2_MOUSE	1314	0.000022	1	1
Q6ZPZ3	ZC3H4_MOUSE	1304	0.000208447	1	1		Q6PGC1	DHX29_MOUSE	1365	0.000241651	1	1		Q64104	NR2E1_MOUSE	385	0.0000235	1	1		Q80WE4	KI20B_MOUSE	1774	0.0000349	1	1
Q6ZQ11	CHSS1_MOUSE	800	0.000362158	1	1		Q6PGE4	ZF316_MOUSE	1016	0.00046209	1	2		Q64127	TIF1A_MOUSE	1051	0.0000607	1	1		Q80WT0	JPH4_MOUSE	628	0.0000341	1	1
Q6ZQ18	EFR3B_MOUSE	817	0.0000689	1	1		Q6PGG6	GNL3L_MOUSE	577	0.000181934	1	1		Q64143	P55G_MOUSE	461	0.000129063	1	1		Q80WW9	DDRGK_MOUSE	315	0.000022	1	1
Q6ZQ29	TAOK2_MOUSE	1240	0.000749351	3	3		Q6PGH0	UBTD2_MOUSE	234	0.0000407	1	1		Q64151	SEM4C_MOUSE	834	0.000457094	2	3		Q80X41	VRK1_MOUSE	440	0.000285224	1	1
Q6ZQ58	LARP1_MOUSE	1072	0.0000931	1	1		Q6PGN1	ERFE_MOUSE	340	0.00041247	1	1		Q641K5	NUAK1_MOUSE	658	0.000126732	2	2		Q80X85	RT07_MOUSE	242	0.0000662	1	1
Q6ZQ82	RHG26_MOUSE	814	0.000224287	1	1		Q6PGN3	DCLK2_MOUSE	756	0.000526406	1	1		Q64249	NR6A1_MOUSE	495	0.000179138	1	1		Q80X86	ARM12_MOUSE	340	0.0000457	1	1
Q6ZQB6	VIP2_MOUSE	1129	0.000114923	1	1		Q6PH08	ERC2_MOUSE	957	0.00010457	1	1		Q64279	HAND1_MOUSE	216	0.000168949	1	1		Q80XB4	NRAP_MOUSE	1728	0.001923757	3	3
Q6ZQF0	TOPB1_MOUSE	1515	0.0000494	1	1		Q6PHS9	CA2D2_MOUSE	1154	0.0000187	1	1		Q64287	IRF4_MOUSE	450	0.000108917	1	1		Q80XC6	NRDE2_MOUSE	1172	0.000012	1	1
Q6ZQI3	MLEC_MOUSE	291	0.000308424	2	2		Q6PHZ2	KCC2D_MOUSE	499	0.0000271	1	1		Q64318	ZEB1_MOUSE	1117	0.000247248	2	2		Q80XH2	IMPG2_MOUSE	1243	0.0000841	1	1
Q6ZQK0	CNDD3_MOUSE	1506	0.00000578	1	1		Q6PHZ5	RB15B_MOUSE	887	0.0000364	1	1		Q64331	MYO6_MOUSE	1265	0.0000943	3	3		Q80XI6	M3K11_MOUSE	850	0.0000328	1	1
Q6ZQL4	WDR43_MOUSE	677	0.000140753	1	1		Q6PIC6	AT1A3_MOUSE	1013	0.000769652	5	5		Q64332	SYN2_MOUSE	586	0.00018939	2	2		Q80XK6	ATG2B_MOUSE	2075	0.000542052	2	2
Q6ZQM0	RFFL_MOUSE	377	0.0000312	1	1		Q6PIE5	AT1A2_MOUSE	1020	0.000620407	3	4		Q64338	PDE1C_MOUSE	706	0.00029613	3	3		Q80XL1	CBLC_MOUSE	496	0.000363708	1	1
Q6ZWQ0	SYNE2_MOUSE	6874	0.000836204	4	4		Q6PIX9	CQ080_MOUSE	558	0.00025192	1	1		Q64387	PNOC_MOUSE	187	0.0000303	1	1		Q80XQ2	TBCD5_MOUSE	815	0.0000974	1	1
Q6ZWR6	SYNE1_MOUSE	8799	0.000395124	5	5		Q6PNC0	DMXL1_MOUSE	3013	0.000480988	2	2		Q64436	ATP4A_MOUSE	1033	0.0000259	1	1		Q80Y17	L2GL1_MOUSE	1036	0.0000232	1	1
Q70FJ1	AKAP9_MOUSE	3797	0.000644868	2	2		Q6Q473	CLA4A_MOUSE	924	0.000199189	1	1		Q64437	ADH7_MOUSE	374	0.0000455	1	1		Q80Y24	PRIC2_MOUSE	845	0.000179662	1	3
Q70KF4	CMYA5_MOUSE	3739	0.00045284	2	2		Q6Q477	AT2B4_MOUSE	1205	0.0000247	1	1		Q64446	ATP7B_MOUSE	1462	0.0000343	1	1		Q80Y44	DDX10_MOUSE	875	0.000574487	1	1
Q75NR7	RECQ4_MOUSE	1216	0.001233686	2	3		Q6Q899	DDX58_MOUSE	926	0.0000287	1	1		Q64455	PTPRJ_MOUSE	1238	0.000140654	1	1		Q80Y50	CMTA2_MOUSE	1208	0.0000608	1	1
Q75UR0	ANO5_MOUSE	904	0.00010094	1	1		Q6QD59	SEC20_MOUSE	228	0.000222493	1	1		Q64512	PTN13_MOUSE	2453	0.000210968	3	3		Q80Y86	MK15_MOUSE	549	0.0000355	1	1
Q76MZ3	2AAA_MOUSE	589	0.00046871	1	1		Q6R5N8	TLR13_MOUSE	991	0.000109152	1	1		Q64514	TPP2_MOUSE	1262	0.0000179	1	1		Q80Y98	DDHD2_MOUSE	699	0.000417614	2	2
Q78DX7	ROS1_MOUSE	2340	0.000262783	2	2		Q6RHR9	MAGI1_MOUSE	1471	0.000270255	1	1		Q64516	GLPK_MOUSE	559	0.000344986	1	1		Q80YA8	CRUM2_MOUSE	1282	0.000478235	1	1
Q78PG9	CCD25_MOUSE	208	0.000339934	1	1		Q6RT24	CENPE_MOUSE	2474	0.0000258	1	1		Q64519	SDC3_MOUSE	442	0.000068	1	1		Q80YD1	SUV3_MOUSE	779	0.000143626	1	1
Q78PY7	SND1_MOUSE	910	0.000316091	3	3		Q6RUT7	CSMT1_MOUSE	136	0.000014	1	1		Q64521	GPDM_MOUSE	727	0.0000323	1	1		Q80YF9	RHG33_MOUSE	1305	0.0003208	2	2
Q78TU8	F107A_MOUSE	144	0.0000494	1	1		Q6RUT8	CC154_MOUSE	664	0.000211151	1	1		Q64685	SIAT1_MOUSE	403	0.0000367	1	1		Q80YP0	CDK3_MOUSE	303	0.0000444	1	1
Q78ZA7	NP1L4_MOUSE	375	0.000258036	2	2		Q6SJ95	TBPL2_MOUSE	350	0.000132756	1	1		Q64697	PTCA_MOUSE	197	0.000181431	1	1		Q80YR5	SAFB2_MOUSE	991	0.000028	2	2
Q7JJ13	BRD2_MOUSE	798	0.0000336	1	1		Q6SJQ7	CLM1_MOUSE	337	0.00030128	1	1		Q64705	USF2_MOUSE	346	0.0000801	2	2		Q80YR6	CTIP_MOUSE	893	0.000828284	2	2
Q7M6U3	TEX14_MOUSE	1450	0.000023	1	1		Q6TXD4	DNMBP_MOUSE	1580	0.0000548	1	1		Q64707	U2AFL_MOUSE	428	0.000400498	3	6		Q80YR7	CLSPN_MOUSE	1315	0.000494383	1	1
Q7M6Y3	PICAL_MOUSE	660	0.0000493	1	1		Q6URW6	MYH14_MOUSE	2000	0.00021277	1	1		Q64739	COBA2_MOUSE	1736	0.000432034	3	3		Q80YR9	R12BA_MOUSE	836	0.0000482	1	1
Q7M732	RTL1_MOUSE	1744	0.0000331	1	1		Q6VN19	RBP10_MOUSE	620	0.000073	1	1		Q66JT7	COQ2_MOUSE	374	0.000236855	1	1		Q80YU0	ABHGB_MOUSE	474	0.0000121	1	1
Q7SIG6	ASAP2_MOUSE	958	0.000114502	1	1		Q6VNB8	WDFY3_MOUSE	3508	0.000572824	2	2		Q66JV4	R12BB_MOUSE	834	0.00000478	1	1		Q80YY7	ZN618_MOUSE	953	0.000877497	2	2
Q7TMC8	FCSK_MOUSE	1090	0.0000137	1	1		Q6VVW5	ANPRB_MOUSE	1047	0.0000846	1	1		Q66JX5	CEP43_MOUSE	399	0.000245569	1	1		Q80Z25	OFD1_MOUSE	1017	0.000183611	1	1
Q7TMD7	DSG4_MOUSE	1041	0.000107856	1	1		Q6W3F0	P4HA3_MOUSE	542	0.000147533	1	1		Q66JY2	IN80D_MOUSE	1021	0.0000372	1	1		Q80Z37	TOPRS_MOUSE	1033	0.00011576	1	1
Q7TME0	PLPR4_MOUSE	766	0.000395896	2	2		Q6WKZ7	NOSTN_MOUSE	506	0.000489874	1	1		Q66L44	CBARP_MOUSE	698	0.0000765	1	1		Q80Z38	SHAN2_MOUSE	1476	0.000386835	3	3
Q7TMJ8	P3IP1_MOUSE	264	0.000154457	1	1		Q6WKZ8	UBR2_MOUSE	1755	0.0000924	1	1		Q66LM6	F170A_MOUSE	333	0.0000422	1	1		Q80Z71	TENN_MOUSE	1560	0.000250338	2	2
Q7TMK6	HOOK2_MOUSE	716	0.0000752	1	1		Q6WVG3	KCD12_MOUSE	327	0.0000206	1	1		Q673H1	TUSC1_MOUSE	205	0.000431598	2	2		Q80ZJ7	SNX32_MOUSE	404	0.0000828	1	1
Q7TMM9	TBB2A_MOUSE	445	0.000468773	1	2		Q6X632	GPR75_MOUSE	540	0.000037	1	1		Q67FY2	BCL9L_MOUSE	1494	0.000113486	1	1		Q80ZN5	CST13_MOUSE	141	0.0000407	1	1
Q7TMW6	CIAO3_MOUSE	476	0.000160564	1	1		Q6X7S9	EID2_MOUSE	236	0.000103815	2	2		Q68ED3	PAPD5_MOUSE	633	0.000159231	1	2		Q80ZU5	CC181_MOUSE	509	0.000139515	1	1
Q7TMY8	HUWE1_MOUSE	4377	0.0000511	1	1		Q6XQH0	G3ST2_MOUSE	394	0.0000296	1	1		Q68FD5	CLH1_MOUSE	1675	0.002694143	16	19		Q80ZW0	STK35_MOUSE	539	0.001268054	1	2
Q7TN16	HHIP_MOUSE	700	0.000052	1	1		Q6XUX1	DUSTY_MOUSE	927	0.000123975	1	1		Q68FE2	ATG9A_MOUSE	551	0.000301855	2	2		Q80ZX8	SPAG1_MOUSE	901	0.000262006	1	1
Q7TN22	TXD16_MOUSE	820	0.00044937	1	1		Q6Y7W8	GGYF2_MOUSE	1291	0.000215131	2	2		Q68FE6	RIPR1_MOUSE	1223	0.000075	1	1		Q810S2	CB074_MOUSE	196	0.000389207	1	1
Q7TN29	SMAP2_MOUSE	428	0.0000555	1	1		Q6ZPE2	MTMR5_MOUSE	1867	0.0000166	1	2		Q68FE9	TSH2_MOUSE	1030	0.000164821	2	2		Q810U3	NFASC_MOUSE	1240	0.000108023	1	1
Q7TN84	SYT14_MOUSE	555	0.000325704	1	1		Q6ZPF4	FMNL3_MOUSE	1028	0.0000472	2	2		Q68FL4	SAHH3_MOUSE	613	0.0000581	1	1		Q810V0	MPP10_MOUSE	681	0.0000894	1	2
Q7TN88	PK1L2_MOUSE	2461	0.00017572	1	1		Q6ZPG2	WDR90_MOUSE	1874	0.000046	1	1		Q68FL6	SYMC_MOUSE	902	0.000121953	1	1		Q811D0	DLG1_MOUSE	905	0.000126861	1	1
Q7TN98	CPEB4_MOUSE	729	0.000143998	1	2		Q6ZPI0	JADE1_MOUSE	834	0.000201146	2	2		Q68FM6	PPR29_MOUSE	823	0.0000339	1	1		Q811D2	ANR26_MOUSE	1581	0.000544978	1	1
Q7TNB8	SBNO2_MOUSE	1349	0.000320286	1	1		Q6ZPK0	PF21A_MOUSE	688	0.0000268	1	1		Q69Z23	DYH17_MOUSE	4481	0.000552069	4	4		Q811F1	ZBT41_MOUSE	908	0.0000248	1	1
Q7TNC6	KI26B_MOUSE	2112	0.0000233	1	1		Q6ZPK7	LST2_MOUSE	905	0.00015097	1	2		Q69Z26	CNTN4_MOUSE	1026	0.000180907	1	1		Q811G0	PTHB1_MOUSE	885	0.0000267	1	1
Q7TNE3	SPAG7_MOUSE	227	0.000417899	1	1		Q6ZPQ6	PITM2_MOUSE	1335	0.0000456	1	1		Q69Z37	SAM9L_MOUSE	1561	0.000199727	2	2		Q811Q4	ADA29_MOUSE	763	0.000430546	2	2
Q7TNF8	RIMB1_MOUSE	1846	0.00031031	3	3		Q6ZPR4	KCNT1_MOUSE	1224	0.000113983	1	1		Q69Z38	PEAK1_MOUSE	1735	0.000153232	1	1		Q811U4	MFN1_MOUSE	741	0.002197692	2	2
Q7TNF9	F117A_MOUSE	451	0.00015719	2	2		Q6ZPY5	ZN507_MOUSE	941	0.0000159	1	1		Q69Z66	MYSM1_MOUSE	819	0.000122428	1	1		Q812G0	MGT4A_MOUSE	535	0.0000369	1	1
Q7TNH6	NPHP3_MOUSE	1325	0.000161482	1	1		Q6ZQ06	CE162_MOUSE	1403	0.0000951	1	1		Q69Z69	ESCO1_MOUSE	843	0.00072451	2	3		Q8BFQ6	DIRC2_MOUSE	478	0.0000937	1	1
Q7TNM2	TRI46_MOUSE	759	0.000683556	5	6		Q6ZQ11	CHSS1_MOUSE	800	0.0000219	1	1		Q69Z89	RADIL_MOUSE	1099	0.0000221	1	1		Q8BFQ9	KLH42_MOUSE	493	0.0000364	1	1
Q7TNS8	EPOP_MOUSE	369	0.0000344	1	1		Q6ZQ12	NINL_MOUSE	1394	0.0000317	1	1		Q69ZB3	TSYL5_MOUSE	406	0.000369302	2	2		Q8BFR2	FSTL5_MOUSE	847	0.000320652	1	2
Q7TPG6	TAFA3_MOUSE	132	0.0000581	1	1		Q6ZQ38	CAND1_MOUSE	1230	0.000141979	1	1		Q69ZC8	GPAM1_MOUSE	346	0.000256432	1	1		Q8BFS9	ASND1_MOUSE	627	0.000088	1	1
Q7TPH6	MYCB2_MOUSE	4749	0.000180987	1	1		Q6ZQ58	LARP1_MOUSE	1072	0.0000308	1	1		Q69ZF7	CNNM4_MOUSE	771	0.000414942	1	1		Q8BFT2	HAUS4_MOUSE	363	0.000196665	1	1
Q7TPM1	PRC2B_MOUSE	1486	0.000321059	2	2		Q6ZQ82	RHG26_MOUSE	814	0.000155068	2	2		Q69ZK6	JHD2C_MOUSE	2350	0.0000647	2	2		Q8BFT6	JMJD4_MOUSE	427	0.000345909	1	1
Q7TPM6	FSD1_MOUSE	496	0.0000216	1	1		Q6ZQE4	NEMP1_MOUSE	437	0.0000189	1	1		Q69ZL1	FGD6_MOUSE	1399	0.0000906	1	1		Q8BFW7	LPP_MOUSE	613	0.0000339	1	1
Q7TPN9	PRR14_MOUSE	612	0.0000318	1	1		Q6ZQF0	TOPB1_MOUSE	1515	0.000409003	2	2		Q69ZN6	GNPTA_MOUSE	1235	0.000124656	3	3		Q8BFY0	PIRT_MOUSE	135	0.000165789	1	3
Q7TPQ3	SHPRH_MOUSE	1674	0.000193764	2	2		Q6ZQF7	JADE2_MOUSE	829	0.000180251	1	1		Q69ZR2	HECD1_MOUSE	2618	0.00026715	1	1		Q8BFY6	PEF1_MOUSE	275	0.000377781	1	1
Q7TPR4	ACTN1_MOUSE	892	0.002752012	14	18		Q6ZQI3	MLEC_MOUSE	291	0.000352743	2	3		Q69ZR9	TASOR_MOUSE	1610	0.0000197	1	1		Q8BFZ1	TECRL_MOUSE	361	0.000271912	1	1
Q7TPV4	MBB1A_MOUSE	1344	0.000361424	1	1		Q6ZQJ5	DNA2_MOUSE	1062	0.0000212	1	1		Q69ZT1	FAN1_MOUSE	1020	0.000161072	2	2		Q8BFZ9	ERLN2_MOUSE	340	0.000135753	1	1
Q7TPW1	NEXN_MOUSE	607	0.0000381	1	1		Q6ZWQ0	SYNE2_MOUSE	6874	0.00074335	6	6		Q69ZU8	ANKR6_MOUSE	712	0.000190209	1	1		Q8BG16	S6A15_MOUSE	729	0.0000316	1	1
Q7TQC7	GPTC2_MOUSE	527	0.000384717	2	2		Q6ZWR6	SYNE1_MOUSE	8799	0.000191151	4	4		Q69ZW3	EHBP1_MOUSE	1231	0.0000358	1	1		Q8BG26	RUSC1_MOUSE	893	0.0000127	1	1
Q7TQF7	AMPH_MOUSE	686	0.0000611	1	1		Q70FJ1	AKAP9_MOUSE	3797	0.000338308	4	4		Q6A009	LTN1_MOUSE	1767	0.00000939	1	1		Q8BG51	MIRO1_MOUSE	631	0.0000236	1	1
Q7TQG1	PKHA6_MOUSE	1173	0.000529089	1	1		Q70IV5	SYNEM_MOUSE	1561	0.000229246	2	2		Q6A026	PDS5A_MOUSE	1332	0.000202065	2	2		Q8BG92	CLVS2_MOUSE	327	0.0000382	1	1
Q7TQH0	ATX2L_MOUSE	1049	0.000143114	1	1		Q70KL3	DFB39_MOUSE	74	0.0000297	1	1		Q6A028	SWP70_MOUSE	585	0.0000502	1	1		Q8BG95	MYPT2_MOUSE	976	0.000209712	1	1
Q7TQH7	LRP10_MOUSE	713	0.000107573	2	2		Q76KJ5	RPA34_MOUSE	399	0.000011	1	1		Q6A039	TBC12_MOUSE	696	0.000108828	1	1		Q8BGA5	KRR1_MOUSE	380	0.000102237	2	2
Q7TQI8	TSYL2_MOUSE	677	0.0000938	1	1		Q76LL6	FHOD3_MOUSE	1578	0.0000669	1	1		Q6A058	ARMX2_MOUSE	784	0.000264579	1	1		Q8BGB2	TTC7A_MOUSE	858	0.000110384	1	1
Q7TQK0	CCNT2_MOUSE	723	0.000180091	1	1		Q78DX7	ROS1_MOUSE	2340	0.0000913	1	1		Q6A070	TGRM1_MOUSE	1776	0.0000564	1	1		Q8BGD9	IF4B_MOUSE	611	0.000235106	1	1
Q7TS63	ZFAT_MOUSE	1237	0.000278655	1	2		Q78PY7	SND1_MOUSE	910	0.000165461	2	2		Q6A078	CE290_MOUSE	2472	0.000269159	3	3		Q8BGJ0	ZDH15_MOUSE	337	0.0000596	1	1
Q7TSF1	DSG1B_MOUSE	1060	0.0000313	1	1		Q78RX3	SIM12_MOUSE	92	0.000148729	1	1		Q6BCL1	PRAM_MOUSE	675	0.0000151	1	1		Q8BGK2	ARHL1_MOUSE	353	0.000231114	1	1
Q7TSH3	ZN516_MOUSE	1157	0.000168975	1	1		Q78WZ7	RPA43_MOUSE	330	0.0000633	1	1		Q6DFV3	RHG21_MOUSE	1944	0.001264924	1	1		Q8BGQ1	SPE39_MOUSE	491	0.000278795	1	1
Q7TSH6	SCAF4_MOUSE	1183	0.0000908	1	1		Q794H2	NP1L3_MOUSE	544	0.0000204	1	1		Q6DFV7	NCOA7_MOUSE	943	0.0000211	1	1		Q8BGR2	LRC8D_MOUSE	859	0.000314364	1	1
Q7TSH9	ZN184_MOUSE	737	0.000101589	1	1		Q7M6U3	TEX14_MOUSE	1450	0.000338454	3	3		Q6DG52	CHUR_MOUSE	112	0.0000192	1	1		Q8BGS1	E41L5_MOUSE	731	0.0000578	1	1
Q7TSI1	PKHM1_MOUSE	1074	0.0000922	1	1		Q7M742	SG1C1_MOUSE	95	0.000092	1	1		Q6DI86	FAKD1_MOUSE	829	0.0000225	1	1		Q8BGS2	BOLA2_MOUSE	86	0.0000317	1	1
Q7TSJ2	MAP6_MOUSE	906	0.002252116	11	13		Q7SIG6	ASAP2_MOUSE	958	0.000279922	2	2		Q6DIC0	SMCA2_MOUSE	1577	0.000155173	1	1		Q8BGS3	ZKSC1_MOUSE	561	0.00031647	1	1
Q7TSJ6	LATS2_MOUSE	1042	0.000138625	1	1		Q7TM95	TIGD3_MOUSE	470	0.00015417	1	1		Q6DID3	SCAF8_MOUSE	1268	0.0000621	1	1		Q8BGT0	OSTM1_MOUSE	338	0.000076	1	1
Q7TSN2	CLM4_MOUSE	228	0.000182031	1	1		Q7TMA4	FFAR4_MOUSE	361	0.0000112	1	1		Q6DVA0	LEMD2_MOUSE	511	0.0000789	1	1		Q8BGT6	MILK1_MOUSE	870	0.0000451	1	1
Q7TST0	BTNL1_MOUSE	509	0.000145153	1	1		Q7TMB8	CYFP1_MOUSE	1253	0.0000619	1	1		Q6E1M8	AWAT2_MOUSE	333	0.0000308	1	1		Q8BGT9	GLT12_MOUSE	576	0.0000304	1	1
Q7TSU7	KIRR2_MOUSE	700	0.000184732	2	2		Q7TMD7	DSG4_MOUSE	1041	0.0000802	1	1		Q6F3F9	AGRG6_MOUSE	1165	0.000394224	2	2		Q8BGW0	THMS1_MOUSE	636	0.000124954	2	2
Q7TSV4	PGM2_MOUSE	620	0.000179691	1	1		Q7TMI3	UHRF2_MOUSE	803	0.000133546	1	1		Q6GQR8	ZN329_MOUSE	522	0.000197737	1	1		Q8BGY6	B3GN5_MOUSE	376	0.00011727	1	1
Q7TSY8	SGO2_MOUSE	1164	0.000076	1	1		Q7TMM9	TBB2A_MOUSE	445	0.000277088	1	1		Q6GQT1	A2MG_MOUSE	1474	0.0000367	1	1		Q8BGZ8	ZPLD1_MOUSE	415	0.000276872	1	1
Q7TSZ8	NACC1_MOUSE	514	0.000464685	2	3		Q7TMW6	CIAO3_MOUSE	476	0.0000623	1	1		Q6GQV7	EDRF1_MOUSE	1239	0.000255719	1	1		Q8BH06	I17RE_MOUSE	637	0.0002365	1	1
Q7TT00	SP20H_MOUSE	530	0.0000662	1	1		Q7TN08	DACT2_MOUSE	757	0.000268077	1	1		Q6H1V1	BEST3_MOUSE	669	0.000109624	1	1		Q8BH44	COR2B_MOUSE	480	0.0000905	1	1
Q7TT16	IPMK_MOUSE	396	0.000289011	1	1		Q7TN60	TMC6_MOUSE	810	0.0000822	1	1		Q6I6G8	HECW2_MOUSE	1578	0.000503263	2	2		Q8BH47	SC22A_MOUSE	307	0.000250175	2	2
Q7TT28	REXO1_MOUSE	1213	0.000122287	1	1		Q7TN88	PK1L2_MOUSE	2461	0.000257858	1	1		Q6IE82	JADE3_MOUSE	823	0.000159905	1	1		Q8BH59	CMC1_MOUSE	677	0.00021166	2	2
Q7TT36	AGRA3_MOUSE	1310	0.000245839	1	1		Q7TNC4	LC7L2_MOUSE	392	0.0000739	2	2		Q6IFX2	K1C42_MOUSE	452	0.000625816	2	2		Q8BH60	GOPC_MOUSE	463	0.000339208	3	3
Q7TT37	ELP1_MOUSE	1333	0.000025	1	1		Q7TNC6	KI26B_MOUSE	2112	0.0000769	1	1		Q6IFX3	K1C40_MOUSE	439	0.000126906	1	1		Q8BHB7	CP046_MOUSE	409	0.0000609	1	1
Q7TT50	MRCKB_MOUSE	1713	0.0000354	1	1		Q7TNE1	SUCHY_MOUSE	436	0.0000185	1	1		Q6IFZ6	K2C1B_MOUSE	572	0.000653384	4	5		Q8BHC0	LYVE1_MOUSE	318	0.000135024	1	1
Q7TT79	MCPH1_MOUSE	822	0.000359474	2	2		Q7TNF0	DOC2A_MOUSE	405	0.0000798	1	1		Q6IME9	K2C72_MOUSE	520	0.001222957	2	6		Q8BHC1	RB39B_MOUSE	213	0.000227643	1	1
Q80SY5	PR38B_MOUSE	542	0.000116444	1	1		Q7TNM2	TRI46_MOUSE	759	0.000210073	4	4		Q6IRU7	CEP78_MOUSE	790	0.000681803	2	2		Q8BHC7	RHBL4_MOUSE	315	0.0000245	1	1
Q80T03	MUC6_MOUSE	2850	0.000242942	2	2		Q7TNT2	FACR2_MOUSE	515	0.000366273	1	1		Q6J1H4	UTF1_MOUSE	339	0.000296341	1	1		Q8BHF7	PGPS1_MOUSE	553	0.000520304	2	2
Q80T14	FRAS1_MOUSE	4010	0.000196226	2	2		Q7TPD3	ROBO2_MOUSE	1470	0.0000896	1	1		Q6KAQ7	ZZZ3_MOUSE	910	0.000153885	1	1		Q8BHI9	NIM1_MOUSE	436	0.0000236	1	1
Q80T32	AGRD1_MOUSE	903	0.000176984	1	1		Q7TPM1	PRC2B_MOUSE	1486	0.000463323	2	2		Q6KCD5	NIPBL_MOUSE	2798	0.000331438	2	2		Q8BHJ9	SLU7_MOUSE	585	0.000295139	2	2
Q80TA6	MTMRC_MOUSE	747	0.000138842	2	2		Q7TPM5	SACA9_MOUSE	168	0.000250281	1	1		Q6NS52	DGKB_MOUSE	802	0.000128133	1	1		Q8BHK9	ERC6L_MOUSE	1240	0.000437621	2	2
Q80TB8	VAT1L_MOUSE	417	0.000234526	1	1		Q7TPQ3	SHPRH_MOUSE	1674	0.000185686	2	2		Q6NS60	FBX41_MOUSE	873	0.0000738	1	1		Q8BHL5	ELMO2_MOUSE	732	0.0000964	1	1
Q80TL0	PPM1E_MOUSE	749	0.0000262	1	1		Q7TPR4	ACTN1_MOUSE	892	0.001435805	9	9		Q6NSW3	SPKAP_MOUSE	1687	0.0000149	1	1		Q8BHS3	RBM22_MOUSE	420	0.0000314	1	1
Q80TL1	ADCY2_MOUSE	1090	0.0000618	1	1		Q7TPW1	NEXN_MOUSE	607	0.0000165	1	1		Q6NV83	SR140_MOUSE	1029	0.000233918	2	2		Q8BHS6	ARMX3_MOUSE	379	0.000155647	1	1
Q80TL4	PHF24_MOUSE	400	0.000122465	1	1		Q7TQ65	TMC4_MOUSE	694	0.0000824	1	1		Q6NVD0	FREM2_MOUSE	3160	0.000414847	3	3		Q8BHY2	NOC4L_MOUSE	516	0.0000312	1	1
Q80TN4	DJC16_MOUSE	772	0.0000837	1	1		Q7TQ69	TMC3_MOUSE	1130	0.0000268	1	1		Q6NVE8	WDR44_MOUSE	915	0.000364553	3	3		Q8BI84	TGO1_MOUSE	1930	0.000327224	1	1
Q80TN7	NAV3_MOUSE	2359	0.000218657	1	1		Q7TQD2	TPPP_MOUSE	218	0.000119606	2	2		Q6NVF0	OCRL_MOUSE	900	0.000230573	1	1		Q8BIA3	MKX_MOUSE	353	0.0000266	1	1
Q80TP3	UBR5_MOUSE	2792	0.000326582	2	2		Q7TQH0	ATX2L_MOUSE	1049	0.00088727	1	1		Q6NVF9	CPSF6_MOUSE	551	0.000216577	2	2		Q8BIE6	FRM4A_MOUSE	1020	0.000104988	1	1
Q80TR1	AGRL1_MOUSE	1466	0.0000447	1	1		Q7TQI3	OTUB1_MOUSE	271	0.000157149	1	1		Q6NWV3	IF122_MOUSE	1182	0.00011878	1	1		Q8BIG4	FBX28_MOUSE	368	0.000208698	1	4
Q80TS7	DEND_MOUSE	710	0.000164834	1	1		Q7TS74	CKP2L_MOUSE	745	0.000019	1	1		Q6NXH2	MANEA_MOUSE	462	0.018012912	2	4		Q8BIK4	DOCK9_MOUSE	2055	0.000037	1	1
Q80TT2	BAIP3_MOUSE	1134	0.000164251	1	1		Q7TS75	AMER1_MOUSE	1132	0.0000416	1	1		Q6NXH8	MET25_MOUSE	597	0.0000646	1	1		Q8BIP0	SYDM_MOUSE	653	0.000364019	2	2
Q80TT8	CUL9_MOUSE	1865	0.000113044	1	2		Q7TSC1	PRC2A_MOUSE	2158	0.000214338	1	1		Q6NXI6	RPRD2_MOUSE	1469	0.000281102	1	1		Q8BIQ3	ZNF2_MOUSE	427	0.000158684	1	1
Q80TY5	VP13B_MOUSE	3993	0.0000421	1	1		Q7TSH2	KPBB_MOUSE	1085	0.000055	1	1		Q6NXK2	ZN532_MOUSE	1036	0.0000212	1	1		Q8BIQ8	ZN770_MOUSE	705	0.000115625	2	2
Q80TZ3	AUXI_MOUSE	938	0.000128023	1	1		Q7TSH3	ZN516_MOUSE	1157	0.000224702	1	1		Q6NXK7	DPP10_MOUSE	797	0.0000805	1	1		Q8BIV3	RNBP6_MOUSE	1105	0.00040983	1	1
Q80U12	SGSM2_MOUSE	1005	0.000591173	2	2		Q7TSH6	SCAF4_MOUSE	1183	0.000251672	3	3		Q6NZB0	DNJC8_MOUSE	253	0.000110773	1	1		Q8BIW9	CTF18_MOUSE	969	0.0000753	1	1
Q80U35	ARHGH_MOUSE	2057	0.000394514	1	1		Q7TSJ2	MAP6_MOUSE	906	0.000681497	4	4		Q6NZB1	ANM6_MOUSE	378	0.000225685	1	1		Q8BIZ1	ANS1B_MOUSE	1259	0.000263333	1	1
Q80U38	KHNYN_MOUSE	671	0.0000475	2	2		Q7TSK3	PCDH8_MOUSE	1070	0.0000262	1	1		Q6NZJ6	IF4G1_MOUSE	1600	0.000435038	1	2		Q8BJ42	DLGP2_MOUSE	1059	0.000465842	1	1
Q80U40	RIMB2_MOUSE	1072	0.000106141	2	2		Q7TSK7	ATL2_MOUSE	957	0.0000299	1	1		Q6NZL0	SOGA3_MOUSE	945	0.0000921	1	1		Q8BJD1	ITIH5_MOUSE	952	0.000148269	1	1
Q80U44	ZFY16_MOUSE	1528	0.0000225	1	1		Q7TSN2	CLM4_MOUSE	228	0.0000786	1	1		Q6NZN0	RBM26_MOUSE	1012	0.000178468	1	1		Q8BJS8	MTBP_MOUSE	894	0.0000525	1	1
Q80U49	C170B_MOUSE	1574	0.0000293	1	1		Q7TT00	SP20H_MOUSE	530	0.000380143	3	3		Q6NZP2	GPBL1_MOUSE	473	0.0000864	1	1		Q8BJZ4	RT35_MOUSE	320	0.000321989	1	1
Q80U58	PUM2_MOUSE	1066	0.000132349	1	1		Q7TT41	MOXD2_MOUSE	619	0.000174792	1	1		Q6NZQ2	DDX31_MOUSE	687	0.000204848	1	1		Q8BK58	HBAP1_MOUSE	483	0.000180462	1	1
Q80U59	K0232_MOUSE	1396	0.000676494	2	2		Q7TT50	MRCKB_MOUSE	1713	0.000259625	2	2		Q6NZQ4	PAXI1_MOUSE	1056	0.0000275	1	1		Q8BK72	RT27_MOUSE	415	0.000145115	1	1
Q80U87	UBP8_MOUSE	1080	0.0000244	1	1		Q80SU7	GVIN1_MOUSE	2427	0.0000371	1	1		Q6NZR2	MSD2_MOUSE	559	0.000104282	1	1		Q8BK75	ELP6_MOUSE	266	0.0000663	1	1
Q80U93	NU214_MOUSE	2085	0.0000539	1	1		Q80SW1	SAHH2_MOUSE	530	0.000216256	1	1		Q6P1E8	EFCB6_MOUSE	1516	0.000868017	1	1		Q8BKA3	SRRM4_MOUSE	608	0.000336249	1	1
Q80UE6	WNK4_MOUSE	1222	0.0000251	1	1		Q80SW5	ETD_MOUSE	59	0.000460716	1	1		Q6P1G2	KDM2B_MOUSE	1309	0.000170803	2	2		Q8BKE6	CP20A_MOUSE	462	0.0000135	1	1
Q80UG5	SEPT9_MOUSE	583	0.000435577	3	3		Q80T85	DCAF5_MOUSE	946	0.000221808	1	1		Q6P2K3	CF20D_MOUSE	674	0.000036	1	1		Q8BKE9	IFT74_MOUSE	600	0.0000802	1	1
Q80UG8	TTLL4_MOUSE	1193	0.000232026	1	1		Q80TA6	MTMRC_MOUSE	747	0.000319283	2	2		Q6P2K6	P4R3A_MOUSE	820	0.0000535	1	1		Q8BKI2	TNR6B_MOUSE	1810	0.0000372	1	1
Q80UK0	SESD1_MOUSE	696	0.0000601	1	1		Q80TA9	EPG5_MOUSE	2572	0.0000322	1	1		Q6P2L6	NSD3_MOUSE	1439	0.000017	1	1		Q8BKK4	PPR1C_MOUSE	108	0.0000622	1	1
Q80UM3	NAA15_MOUSE	865	0.001095345	2	2		Q80TE4	SI1L2_MOUSE	1722	0.000535161	1	1		Q6P2L7	GOLM2_MOUSE	435	0.0000727	1	1		Q8BKT7	THOC5_MOUSE	683	0.000231017	2	2
Q80US4	ARP5_MOUSE	605	0.0000555	1	1		Q80TE7	LRRC7_MOUSE	1490	0.000116876	2	2		Q6P3A9	ARL11_MOUSE	176	0.0000189	1	1		Q8BKX1	BAIP2_MOUSE	535	0.000862523	4	4
Q80UU1	ANKZ1_MOUSE	748	0.0000116	1	1		Q80TF3	PCD19_MOUSE	1145	0.000277247	2	2		Q6P3Y5	Z280C_MOUSE	742	0.000120467	1	1		Q8BL00	CDHR3_MOUSE	831	0.0000457	1	1
Q80V62	FACD2_MOUSE	1450	0.000290808	1	1		Q80TF6	STAR9_MOUSE	4561	0.0000256	1	1		Q6P4S6	SIK3_MOUSE	1311	0.0000365	1	1		Q8BL06	UBP54_MOUSE	1588	0.0000663	1	1
Q80V63	PRDM4_MOUSE	803	0.000162181	1	1		Q80TL1	ADCY2_MOUSE	1090	0.0000737	2	2		Q6P4S8	INT1_MOUSE	2195	0.000263702	1	1		Q8BL43	RASFA_MOUSE	508	0.0000283	1	1
Q80VL1	TDRKH_MOUSE	560	0.0000891	1	1		Q80TM9	NISCH_MOUSE	1593	0.000155988	1	1		Q6P4T0	ATG2A_MOUSE	1914	0.0000405	1	1		Q8BL48	UNK_MOUSE	810	0.000223292	1	1
Q80VL3	PRIC3_MOUSE	624	0.0000324	1	1		Q80TN4	DJC16_MOUSE	772	0.00010996	1	1		Q6P560	ZN182_MOUSE	627	0.000108055	1	1		Q8BL97	SRSF7_MOUSE	267	0.000358066	1	1
Q80VM3	TTC29_MOUSE	471	0.0000201	1	1		Q80TN7	NAV3_MOUSE	2359	0.002337017	3	3		Q6P5D3	DHX57_MOUSE	1388	0.00024054	2	2		Q8BL99	DOP1_MOUSE	2399	0.000194938	1	1
Q80VN0	CP100_MOUSE	613	0.000149213	1	1		Q80TR4	SLIT1_MOUSE	1531	0.000280262	1	1		Q6P5D8	SMHD1_MOUSE	2007	0.0000877	1	1		Q8BLA8	TRPA1_MOUSE	1125	0.0000396	1	1
Q80VR2	ELL3_MOUSE	395	0.000186379	1	1		Q80TR8	DCAF1_MOUSE	1506	0.000122702	1	1		Q6P5G6	UBXN7_MOUSE	467	0.0000855	1	1		Q8BLB0	ZFP3_MOUSE	497	0.000192368	1	1
Q80VY2	INKA2_MOUSE	300	0.0000396	1	1		Q80TT8	CUL9_MOUSE	1865	0.000721873	3	4		Q6P5H2	NEST_MOUSE	1864	0.0000275	1	1		Q8BLB7	LMBL3_MOUSE	883	0.0000401	1	1
Q80W00	PP1RA_MOUSE	888	0.000386524	2	2		Q80U12	SGSM2_MOUSE	1005	0.000484734	2	2		Q6P5U7	NWD2_MOUSE	1742	0.000127093	1	1		Q8BLF2	CDKL3_MOUSE	595	0.0000206	1	1
Q80W14	PR40B_MOUSE	870	0.000143846	1	1		Q80U23	SNPH_MOUSE	495	0.000162397	1	1		Q6P7F1	MPP4_MOUSE	635	0.000151739	1	2		Q8BLG0	PHF20_MOUSE	1010	0.000464875	1	1
Q80W31	ZN569_MOUSE	679	0.000178749	1	1		Q80U28	MADD_MOUSE	1577	0.0000973	1	1		Q6P9K9	NRX3A_MOUSE	1571	0.000151771	1	1		Q8BLG2	LPAR4_MOUSE	370	0.0000481	1	1
Q80W71	PKHA8_MOUSE	519	0.0000913	1	1		Q80U30	CL16A_MOUSE	1036	0.00019755	1	1		Q6P9L4	UBP49_MOUSE	685	0.0000259	1	1		Q8BLH5	TSP50_MOUSE	439	0.0000172	1	1
Q80WC1	UBN2_MOUSE	1314	0.000427323	1	1		Q80U35	ARHGH_MOUSE	2057	0.000371322	1	1		Q6P9L6	KIF15_MOUSE	1387	0.0000371	1	1		Q8BLI4	DSE_MOUSE	958	0.000287282	1	1
Q80WC3	TNC18_MOUSE	2878	0.000367866	1	1		Q80U40	RIMB2_MOUSE	1072	0.000349643	1	1		Q6P9P6	KIF11_MOUSE	1052	0.0000249	1	1		Q8BLK3	LSAMP_MOUSE	341	0.0000769	1	1
Q80WE4	KI20B_MOUSE	1774	0.000251233	1	1		Q80U44	ZFY16_MOUSE	1528	0.000119542	1	1		Q6P9Q6	FKB15_MOUSE	1216	0.000054	1	1		Q8BLN6	UNC80_MOUSE	3261	0.000137493	1	1
Q80WG7	TRI36_MOUSE	729	0.0000131	1	1		Q80U49	C170B_MOUSE	1574	0.000371077	1	1		Q6P9R2	OXSR1_MOUSE	527	0.00032551	1	1		Q8BLR5	PSD4_MOUSE	1005	0.000408816	1	1
Q80WJ1	GGN_MOUSE	673	0.0000859	1	1		Q80U59	K0232_MOUSE	1396	0.00064686	2	2		Q6P9R4	ARHGI_MOUSE	1405	0.0000692	2	2		Q8BM81	ADCL4_MOUSE	407	0.0000473	1	1
Q80WJ6	MRP9_MOUSE	1366	0.00020841	1	1		Q80U72	SCRIB_MOUSE	1612	0.0000607	1	1		Q6P9S0	MTSS2_MOUSE	715	0.0000294	1	1		Q8BM85	TBCK_MOUSE	762	0.00013507	1	1
Q80WJ7	LYRIC_MOUSE	579	0.0000818	2	2		Q80U78	PUM1_MOUSE	1189	0.000179582	1	1		Q6PAJ1	BCR_MOUSE	1270	0.000268036	1	1		Q8BM89	ARSJ_MOUSE	598	0.0000418	1	1
Q80WQ8	M18BP_MOUSE	998	0.0000483	1	1		Q80U87	UBP8_MOUSE	1080	0.000186281	1	1		Q6PAJ3	GARE2_MOUSE	880	0.000106851	1	1		Q8BM92	CADH7_MOUSE	785	0.0000144	1	1
Q80WV7	SRRM3_MOUSE	648	0.0000997	1	1		Q80UC6	GPR62_MOUSE	358	0.0000588	1	1		Q6PAL8	DEN5A_MOUSE	1287	0.000165898	1	1		Q8BMD2	DZIP1_MOUSE	852	0.0000341	1	1
Q80X44	ZBT24_MOUSE	710	0.000172203	2	2		Q80UG6	ALKL2_MOUSE	151	0.000631082	1	2		Q6PAM0	AAKB2_MOUSE	271	0.0000882	1	1		Q8BMD7	MORC4_MOUSE	928	0.000330813	1	1
Q80X82	SYMPK_MOUSE	1288	0.0000953	1	1		Q80UG8	TTLL4_MOUSE	1193	0.000202482	1	1		Q6PAQ4	REXO4_MOUSE	432	0.000167412	1	1		Q8BMD8	SCMC1_MOUSE	475	0.000085	1	1
Q80X90	FLNB_MOUSE	2602	0.0000658	1	1		Q80UJ7	RB3GP_MOUSE	981	0.000193831	1	1		Q6PAR5	GAPD1_MOUSE	1458	0.0000768	1	1		Q8BMG1	ATRIP_MOUSE	785	0.0000357	1	1
Q80XG9	LRRT4_MOUSE	590	0.0000702	2	2		Q80UK0	SESD1_MOUSE	696	0.000521511	2	2		Q6PAV2	HERC4_MOUSE	1057	0.000299664	1	2		Q8BMK0	CEP85_MOUSE	761	0.000413511	1	1
Q80XH2	IMPG2_MOUSE	1243	0.000102749	1	1		Q80UM7	MOGS_MOUSE	834	0.0000098	1	1		Q6PB66	LPPRC_MOUSE	1392	0.0000953	2	2		Q8BMK4	CKAP4_MOUSE	575	0.000116543	1	1
Q80XI3	IF4G3_MOUSE	1579	0.000333417	2	3		Q80UP5	AN13A_MOUSE	588	0.0000497	1	1		Q6PB70	ANO8_MOUSE	1060	0.000162221	1	1		Q8BMP4	GPER1_MOUSE	375	0.000180677	1	1
Q80XJ3	TTC28_MOUSE	2450	0.000127112	1	1		Q80UV9	TAF1_MOUSE	1891	0.000341962	2	2		Q6PB75	PAPD7_MOUSE	542	0.000189792	2	2		Q8BMQ2	TF3C4_MOUSE	817	0.000172892	2	2
Q80XL6	ACD11_MOUSE	779	0.000141314	1	1		Q80UZ2	SDA1_MOUSE	687	0.000780146	1	2		Q6PD05	ZN821_MOUSE	413	0.00028301	1	1		Q8BMQ3	BNC2_MOUSE	1127	0.000209631	1	1
Q80XM9	S66A2_MOUSE	271	0.000341947	1	1		Q80V03	ADCK5_MOUSE	582	0.000373733	1	1		Q6PD10	IP6K1_MOUSE	433	0.0000849	1	1		Q8BMS4	COQ3_MOUSE	370	0.000223188	1	1
Q80XR2	AT2C1_MOUSE	918	0.000119407	1	1		Q80V31	CE104_MOUSE	926	0.000416651	2	3		Q6PD24	AN13D_MOUSE	605	0.000243498	1	1		Q8BN21	VRK2_MOUSE	503	0.000460585	1	1
Q80Y19	RHGBA_MOUSE	987	0.000108035	1	1		Q80V62	FACD2_MOUSE	1450	0.000486601	1	2		Q6PD31	TRAK1_MOUSE	939	0.000482455	2	2		Q8BN58	RHG28_MOUSE	729	0.000258218	2	2
Q80Y24	PRIC2_MOUSE	845	0.000347986	2	2		Q80V72	IP6K2_MOUSE	448	0.000103946	1	1		Q6PDH0	PHLB1_MOUSE	1371	0.000372829	2	2		Q8BN78	KAISO_MOUSE	671	0.0000621	2	2
Q80Y84	KDM5B_MOUSE	1544	0.0000875	1	1		Q80V94	AP4E1_MOUSE	1122	0.000014	1	1		Q6PDI5	ECM29_MOUSE	1840	0.0000441	1	1		Q8BNA6	FAT3_MOUSE	4555	0.0000157	1	1
Q80YA8	CRUM2_MOUSE	1282	0.000236091	1	1		Q80VA0	GALT7_MOUSE	657	0.000284279	2	2		Q6PDI6	MINY2_MOUSE	601	0.000032	1	1		Q8BNE1	TCAF1_MOUSE	924	0.0000269	1	1
Q80YA9	CNKR2_MOUSE	1032	0.000676674	4	5		Q80VG1	SCML4_MOUSE	408	0.000101553	1	1		Q6PDK2	KMT2D_MOUSE	5588	0.000416913	4	4		Q8BP67	RL24_MOUSE	157	0.0000226	1	1
Q80YE7	DAPK1_MOUSE	1442	0.000682911	2	2		Q80VM7	ANR24_MOUSE	985	0.000177614	1	1		Q6PDM1	MSL1_MOUSE	616	0.000248941	2	2		Q8BP92	RCN2_MOUSE	320	0.0000826	3	3
Q80YN3	BCAS1_MOUSE	633	0.000200451	2	2		Q80VN0	CP100_MOUSE	613	0.0000122	1	1		Q6PDQ2	CHD4_MOUSE	1915	0.00016991	1	1		Q8BPI1	KTU_MOUSE	814	0.0000373	1	1
Q80YP6	ZIK1_MOUSE	463	0.000197218	1	1		Q80VW7	AKNA_MOUSE	1404	0.000032	1	1		Q6PDY0	CC85B_MOUSE	202	0.000106829	1	1		Q8BPM0	DAAM1_MOUSE	1077	0.0000537	1	1
Q80YR6	CTIP_MOUSE	893	0.000168118	1	1		Q80W04	TMCC2_MOUSE	706	0.000232521	1	1		Q6PE01	SNR40_MOUSE	358	0.0000168	1	1		Q8BPP0	ZN436_MOUSE	452	0.000233312	1	1
Q80YR7	CLSPN_MOUSE	1315	0.000344147	1	1		Q80W14	PR40B_MOUSE	870	0.000542977	3	3		Q6PE15	ABHDA_MOUSE	297	0.000228451	1	1		Q8BPT6	IMP2L_MOUSE	175	0.0000922	1	1
Q80YS5	LRC27_MOUSE	523	0.000237436	1	1		Q80W32	DRC9_MOUSE	419	0.0000324	1	1		Q6PE65	GPT2L_MOUSE	482	0.0000136	1	1		Q8BQC8	RBAK_MOUSE	711	0.000114113	2	2
Q80YS6	AFAP1_MOUSE	731	0.000244317	1	1		Q80W35	TM202_MOUSE	275	0.0000303	1	1		Q6PER3	MARE3_MOUSE	281	0.0000278	1	1		Q8BQM8	EMAL5_MOUSE	1977	0.0000432	2	2
Q80YW0	CYH4_MOUSE	393	0.000328802	1	1		Q80W37	SPN1_MOUSE	358	0.00014649	1	1		Q6PF93	PK3C3_MOUSE	887	0.000137056	1	1		Q8BQM9	MD12L_MOUSE	2157	0.000224479	1	1
Q80YW5	BSPRY_MOUSE	473	0.000158433	1	1		Q80W49	CRBG3_MOUSE	1005	0.000137407	1	1		Q6PFD5	DLGP3_MOUSE	977	0.0000666	1	1		Q8BQN6	OZF_MOUSE	292	0.0000244	1	1
Q80Z10	ASTN2_MOUSE	1352	0.000105597	2	2		Q80W71	PKHA8_MOUSE	519	0.0000346	1	1		Q6PFD6	KI18B_MOUSE	834	0.0000222	1	1		Q8BQP9	R7BP_MOUSE	257	0.000318554	1	1
Q80Z24	NEGR1_MOUSE	348	0.0000395	1	1		Q80W94	MOGT2_MOUSE	334	0.0000695	1	1		Q6PFE3	RA54B_MOUSE	886	0.0000866	1	1		Q8BR07	BICD1_MOUSE	835	0.0000256	1	1
Q80Z37	TOPRS_MOUSE	1033	0.00015194	1	1		Q80WC3	TNC18_MOUSE	2878	0.000301696	1	1		Q6PFQ7	RASL2_MOUSE	802	0.0000366	1	1		Q8BRC6	CFA91_MOUSE	783	0.0000238	1	1
Q80Z71	TENN_MOUSE	1560	0.0000768	1	2		Q80WE4	KI20B_MOUSE	1774	0.000379073	3	3		Q6PFX2	BEND6_MOUSE	281	0.0000606	1	1		Q8BRK8	AAPK2_MOUSE	552	0.0000364	1	1
Q80ZK9	WDTC1_MOUSE	677	0.000446161	2	2		Q80WG5	LRC8A_MOUSE	810	0.0000527	1	1		Q6PGC1	DHX29_MOUSE	1365	0.0000943	1	1		Q8BRK9	MA2A2_MOUSE	1152	0.0000242	1	1
Q80ZU5	CC181_MOUSE	509	0.000159033	1	1		Q80WG7	TRI36_MOUSE	729	0.000433063	1	1		Q6PGE4	ZF316_MOUSE	1016	0.000123729	1	1		Q8BSK8	KS6B1_MOUSE	525	0.000017	1	1
Q80ZW0	STK35_MOUSE	539	0.001565729	2	4		Q80WJ1	GGN_MOUSE	673	0.000187792	1	1		Q6PGF2	MORN4_MOUSE	146	0.0000263	1	1		Q8BSN5	PHF23_MOUSE	401	0.0000183	1	1
Q810B7	SLIK5_MOUSE	957	0.000150729	1	1		Q80WJ7	LYRIC_MOUSE	579	0.000428694	2	3		Q6PGG2	GMIP_MOUSE	971	0.000230015	1	1		Q8BSS9	LIPA2_MOUSE	1257	0.000126225	1	1
Q810B8	SLIK4_MOUSE	837	0.000175414	1	1		Q80WM3	CPLX4_MOUSE	160	0.000373845	1	1		Q6PGN1	ERFE_MOUSE	340	0.000307749	1	1		Q8BSU7	MOB3A_MOUSE	217	0.000205671	1	1
Q810L3	CHFR_MOUSE	664	0.0000109	1	1		Q80WS3	FBLL1_MOUSE	314	0.0000236	1	1		Q6PGN3	DCLK2_MOUSE	756	0.000635816	1	1		Q8BSY0	ASPH_MOUSE	741	0.000152405	1	1
Q810M6	LIAT1_MOUSE	228	0.000111855	1	1		Q80WV7	SRRM3_MOUSE	648	0.000141723	1	1		Q6PH08	ERC2_MOUSE	957	0.0000794	1	1		Q8BTG3	T11L1_MOUSE	509	0.000170721	1	1
Q810U3	NFASC_MOUSE	1240	0.000380939	1	1		Q80X19	COEA1_MOUSE	1797	0.000424727	2	2		Q6PHN1	CCD57_MOUSE	1016	0.0000456	1	1		Q8BTI8	SRRM2_MOUSE	2703	0.000355915	2	2
Q810W6	CXCR1_MOUSE	351	0.0000127	1	1		Q80X41	VRK1_MOUSE	440	0.00045697	2	2		Q6PHS6	SNX13_MOUSE	957	0.000184569	1	1		Q8BTI9	PK3CB_MOUSE	1064	0.000122649	1	1
Q811B1	XYLT1_MOUSE	953	0.00023084	1	1		Q80X44	ZBT24_MOUSE	710	0.000118799	1	1		Q6PHS9	CA2D2_MOUSE	1154	0.000172266	1	1		Q8BTQ0	PCGF3_MOUSE	241	0.0000259	1	1
Q811B3	ATS12_MOUSE	1600	0.000229393	1	1		Q80X59	TMC5B_MOUSE	307	0.000105569	1	1		Q6PHZ2	KCC2D_MOUSE	499	0.0000245	1	1		Q8BU04	UBR7_MOUSE	425	0.0000796	1	1
Q811D0	DLG1_MOUSE	905	0.000385993	2	2		Q80X89	UD2A1_MOUSE	528	0.000117408	1	1		Q6PIC6	AT1A3_MOUSE	1013	0.001464026	5	6		Q8BU14	SEC62_MOUSE	398	0.000398864	2	2
Q811D2	ANR26_MOUSE	1581	0.0000194	1	1		Q80XC3	US6NL_MOUSE	819	0.000187099	1	1		Q6PIE5	AT1A2_MOUSE	1020	0.000506396	3	3		Q8BU91	S26A9_MOUSE	790	0.0000445	1	1
Q811G0	PTHB1_MOUSE	885	0.000458313	2	2		Q80XH2	IMPG2_MOUSE	1243	0.0000804	1	1		Q6PIJ4	NFRKB_MOUSE	1296	0.000249004	1	3		Q8BUB6	UST_MOUSE	407	0.000173354	1	1
Q811J3	IREB2_MOUSE	963	0.000169744	1	1		Q80XI3	IF4G3_MOUSE	1579	0.00021543	1	1		Q6PIX9	CQ080_MOUSE	558	0.000155291	1	1		Q8BUR4	DOCK1_MOUSE	1865	0.000530475	2	2
Q811L6	MAST4_MOUSE	2618	0.0000222	1	1		Q80Y44	DDX10_MOUSE	875	0.000540264	1	2		Q6PNC0	DMXL1_MOUSE	3013	0.00012334	1	1		Q8BUV3	GEPH_MOUSE	769	0.000253419	1	1
Q811M1	RHG15_MOUSE	481	0.000175357	1	1		Q80Y56	RBNS5_MOUSE	783	0.000280766	1	1		Q6PZE0	MUC19_MOUSE	7524	0.0000353	1	2		Q8BUY8	GASP2_MOUSE	826	0.000275421	1	1
Q811T9	DISC1_MOUSE	852	0.0000204	1	1		Q80Y84	KDM5B_MOUSE	1544	0.0000847	1	1		Q6Q473	CLA4A_MOUSE	924	0.000390651	2	3		Q8BV79	TRNK1_MOUSE	2999	0.000879589	4	5
Q811U4	MFN1_MOUSE	741	0.0000256	1	1		Q80YA7	DPP8_MOUSE	892	0.000136628	1	1		Q6Q477	AT2B4_MOUSE	1205	0.0000117	1	1		Q8BVE3	VATH_MOUSE	483	0.000201899	1	1
Q811W2	CP26B_MOUSE	512	0.000104464	1	1		Q80YA9	CNKR2_MOUSE	1032	0.0000244	1	1		Q6QD59	SEC20_MOUSE	228	0.000133955	1	1		Q8BVG4	DPP9_MOUSE	862	0.000182834	1	1
Q8BFR5	EFTU_MOUSE	452	0.000043	2	2		Q80YD1	SUV3_MOUSE	779	0.0000209	1	1		Q6QIY3	SCNAA_MOUSE	1958	0.0000207	1	1		Q8BVK9	SP110_MOUSE	445	0.0000943	1	1
Q8BFU0	RSPO2_MOUSE	243	0.00045927	2	2		Q80YF9	RHG33_MOUSE	1305	0.00019601	1	1		Q6R891	NEB2_MOUSE	817	0.000314232	2	2		Q8BVL9	JKIP1_MOUSE	626	0.0000293	1	1
Q8BFU8	VGLU3_MOUSE	601	0.000123688	1	1		Q80YN3	BCAS1_MOUSE	633	0.000231688	1	1		Q6RI63	F120B_MOUSE	786	0.0000185	1	1		Q8BVN8	IDLC_MOUSE	258	0.000342786	2	2
Q8BFY6	PEF1_MOUSE	275	0.0000521	1	1		Q80YQ2	MED23_MOUSE	1367	0.0000202	1	1		Q6RT24	CENPE_MOUSE	2474	0.0000749	1	1		Q8BVP5	KC1G2_MOUSE	415	0.000413624	1	1
Q8BFZ3	ACTBL_MOUSE	376	0.000220252	1	1		Q80YR5	SAFB2_MOUSE	991	0.0000938	3	3		Q6RUT7	CSMT1_MOUSE	136	0.000221762	1	1		Q8BVR6	RSPRY_MOUSE	576	0.000210288	1	1
Q8BFZ4	FXL21_MOUSE	434	0.000712999	1	1		Q80YR6	CTIP_MOUSE	893	0.000206564	1	1		Q6S5J6	KRIT1_MOUSE	736	0.0000373	1	1		Q8BVV7	CEP95_MOUSE	827	0.0000664	1	1
Q8BG07	PLD4_MOUSE	503	0.0000773	1	1		Q80YR7	CLSPN_MOUSE	1315	0.000103367	1	1		Q6SJE0	GFRAL_MOUSE	393	0.000182256	1	1		Q8BVW3	TRI14_MOUSE	440	0.000414845	1	1
Q8BG28	B3GL2_MOUSE	504	0.0000312	1	1		Q80YT5	SPT20_MOUSE	790	0.000249335	2	2		Q6TCG2	PAQR9_MOUSE	375	0.0000222	1	1		Q8BW10	NOB1_MOUSE	403	0.000516209	1	1
Q8BG79	C19L2_MOUSE	887	0.0003084	3	3		Q80YT9	RBM11_MOUSE	238	0.000121031	1	1		Q6URW6	MYH14_MOUSE	2000	0.000211801	2	2		Q8BW72	KDM4A_MOUSE	1064	0.0000897	1	1
Q8BG95	MYPT2_MOUSE	976	0.0000186	1	1		Q80Z19	MUC2_MOUSE	2680	0.000259857	1	1		Q6V4S5	SDK2_MOUSE	2176	0.0000572	1	1		Q8BW88	PKHS1_MOUSE	474	0.000279503	2	2
Q8BGF7	PAN2_MOUSE	1200	0.000195291	1	1		Q80Z24	NEGR1_MOUSE	348	0.0000279	1	1		Q6VN19	RBP10_MOUSE	620	0.000179282	1	1		Q8BW94	DYH3_MOUSE	4083	0.001130365	4	5
Q8BGF9	S2544_MOUSE	314	0.0000584	1	1		Q80Z25	OFD1_MOUSE	1017	0.0000206	1	1		Q6VNB8	WDFY3_MOUSE	3508	0.000153681	1	1		Q8BWG4	K1755_MOUSE	1187	0.0000339	1	1
Q8BGH2	SAM50_MOUSE	469	0.000289648	2	3		Q80Z37	TOPRS_MOUSE	1033	0.000042	1	1		Q6WKZ7	NOSTN_MOUSE	506	0.00015582	1	1		Q8BWJ3	KPB2_MOUSE	1235	0.0000863	1	1
Q8BGI5	PEX26_MOUSE	305	0.0000411	1	1		Q80Z38	SHAN2_MOUSE	1476	0.000359187	2	2		Q6X632	GPR75_MOUSE	540	0.0000321	1	1		Q8BWN8	ACOT4_MOUSE	421	0.000317263	1	1
Q8BGJ0	ZDH15_MOUSE	337	0.0000943	1	1		Q80Z96	VANG1_MOUSE	526	0.000033	1	1		Q6X6Z7	TEKT3_MOUSE	490	0.0000582	1	1		Q8BWQ6	VP35L_MOUSE	963	0.0000439	1	1
Q8BGK2	ARHL1_MOUSE	353	0.00016293	1	1		Q80ZF2	IFNE_MOUSE	192	0.00000912	1	1		Q6X786	ZPBP2_MOUSE	326	0.000204886	2	2		Q8BWW4	LARP4_MOUSE	719	0.0000461	1	1
Q8BGN3	ENPP6_MOUSE	440	0.00028532	3	3		Q80ZI6	LRSM1_MOUSE	727	0.0000411	1	1		Q6Y5D8	RHG10_MOUSE	786	0.0000863	1	1		Q8BWW9	PKN2_MOUSE	983	0.00049858	2	3
Q8BGP5	TM127_MOUSE	238	0.000289306	1	1		Q80ZU5	CC181_MOUSE	509	0.00000888	1	1		Q6Y685	TACC1_MOUSE	774	0.0000149	1	1		Q8BX70	VP13C_MOUSE	3748	0.000463156	3	3
Q8BGQ1	SPE39_MOUSE	491	0.000193445	2	2		Q80ZV0	RNH2B_MOUSE	308	0.000146339	1	2		Q6Y7W8	GGYF2_MOUSE	1291	0.000244012	3	3		Q8BX90	FND3A_MOUSE	1198	0.000481712	2	2
Q8BGT0	OSTM1_MOUSE	338	0.000261129	1	3		Q80ZW2	THEM6_MOUSE	207	0.0000605	1	2		Q6YCH2	TDPZ4_MOUSE	370	0.000518739	1	2		Q8BXG3	IFT57_MOUSE	429	0.000198095	1	1
Q8BGT7	SPF30_MOUSE	238	0.000198723	1	1		Q80ZX8	SPAG1_MOUSE	901	0.000111369	2	2		Q6YND2	ZN653_MOUSE	615	0.0000349	1	1		Q8BXL7	ARFRP_MOUSE	201	0.0000115	1	1
Q8BGT8	PHIPL_MOUSE	375	0.000123271	1	1		Q810A1	ZNF18_MOUSE	556	0.000213281	1	1		Q6ZPF4	FMNL3_MOUSE	1028	0.0000302	1	1		Q8BXN9	TM87A_MOUSE	555	0.0000629	1	1
Q8BGV5	ZNF8_MOUSE	572	0.0000222	1	1		Q810A3	TTC9C_MOUSE	171	0.0000288	1	1		Q6ZPG2	WDR90_MOUSE	1874	0.00007	1	1		Q8BXQ3	LRTM1_MOUSE	356	0.0000337	1	1
Q8BGW0	THMS1_MOUSE	636	0.0000212	1	1		Q810B6	ANFY1_MOUSE	1169	0.000069	1	1		Q6ZPL9	DDX55_MOUSE	600	0.000134081	1	1		Q8BXR9	OSBL6_MOUSE	959	0.0000523	1	1
Q8BGX1	PED1B_MOUSE	433	0.0000313	1	1		Q810C1	SLIK1_MOUSE	696	0.000122072	1	1		Q6ZPR1	CFA97_MOUSE	541	0.000187044	2	2		Q8BXX9	CC169_MOUSE	214	0.0000262	1	1
Q8BH16	FBXL2_MOUSE	423	0.000282252	2	2		Q810D6	GRWD1_MOUSE	446	0.00000812	1	1		Q6ZPV2	INO80_MOUSE	1559	0.000400839	1	1		Q8BY02	NKRF_MOUSE	690	0.000276807	1	1
Q8BH27	MEGF9_MOUSE	600	0.00021552	1	1		Q810K9	GXLT2_MOUSE	444	0.0000339	1	1		Q6ZPZ3	ZC3H4_MOUSE	1304	0.0000412	1	1		Q8BY87	UBP47_MOUSE	1376	0.0000275	1	1
Q8BH44	COR2B_MOUSE	480	0.000464364	1	1		Q810S1	MCUB_MOUSE	345	0.0000154	1	1		Q6ZQ06	CE162_MOUSE	1403	0.0000131	1	1		Q8BY98	SWAHD_MOUSE	327	0.000117195	1	1
Q8BH49	SESQ1_MOUSE	266	0.000210377	1	1		Q810U3	NFASC_MOUSE	1240	0.000203226	2	2		Q6ZQ08	CNOT1_MOUSE	2375	0.0000289	1	1		Q8BYG9	EPHAA_MOUSE	1007	0.000120344	1	1
Q8BH59	CMC1_MOUSE	677	0.000667603	5	6		Q810V0	MPP10_MOUSE	681	0.000200498	1	1		Q6ZQ12	NINL_MOUSE	1394	0.000180552	1	1		Q8BYH8	CHD9_MOUSE	2885	0.0000611	2	2
Q8BH61	F13A_MOUSE	732	0.0000737	1	1		Q810W6	CXCR1_MOUSE	351	0.0000504	1	1		Q6ZQ38	CAND1_MOUSE	1230	0.000464093	1	1		Q8BYI9	TENR_MOUSE	1358	0.000708542	6	7
Q8BHC1	RB39B_MOUSE	213	0.000249155	1	1		Q811D0	DLG1_MOUSE	905	0.000129524	1	1		Q6ZQ58	LARP1_MOUSE	1072	0.0000231	1	1		Q8BYK8	ZC3H6_MOUSE	1177	0.0000352	1	1
Q8BHD0	RB39A_MOUSE	217	0.000033	1	1		Q811F1	ZBT41_MOUSE	908	0.000352103	2	2		Q6ZQ93	UBP34_MOUSE	3582	0.002046198	1	1		Q8BYM5	NLGN3_MOUSE	825	0.000362341	2	2
Q8BHD4	FRMD3_MOUSE	595	0.000163563	1	1		Q811G0	PTHB1_MOUSE	885	0.000264042	1	1		Q6ZQA0	NBEL2_MOUSE	2742	0.000119497	1	1		Q8BYM8	SYCM_MOUSE	551	0.000083	1	1
Q8BHF7	PGPS1_MOUSE	553	0.000079	1	1		Q811L6	MAST4_MOUSE	2618	0.000174346	1	1		Q6ZQF0	TOPB1_MOUSE	1515	0.0000365	1	1		Q8BZ00	SL9A9_MOUSE	644	0.000164243	1	1
Q8BHI9	NIM1_MOUSE	436	0.0000185	1	1		Q811P8	RHG32_MOUSE	2089	0.000459841	2	2		Q6ZQI3	MLEC_MOUSE	291	0.0000825	1	1		Q8BZ09	ODC_MOUSE	298	0.0000647	1	1
Q8BHJ9	SLU7_MOUSE	585	0.0000363	1	1		Q811U4	MFN1_MOUSE	741	0.0000594	1	2		Q6ZQM0	RFFL_MOUSE	377	0.0000227	1	1		Q8BZ20	PAR12_MOUSE	711	0.000112541	2	3
Q8BHK0	PNMA2_MOUSE	365	0.0000333	1	1		Q8BFQ4	WDR82_MOUSE	313	0.000945694	1	2		Q6ZWQ0	SYNE2_MOUSE	6874	0.000463867	5	6		Q8BZ21	KAT6A_MOUSE	2003	0.0000249	1	1
Q8BHK9	ERC6L_MOUSE	1240	0.0000327	1	1		Q8BFR2	FSTL5_MOUSE	847	0.000130905	1	1		Q6ZWR6	SYNE1_MOUSE	8799	0.000800138	7	8		Q8BZ33	TENS4_MOUSE	696	0.00059781	1	1
Q8BHL3	TB10B_MOUSE	798	0.0000186	1	1		Q8BFR4	GNS_MOUSE	544	0.0000903	1	1		Q704Y3	TRPV1_MOUSE	839	0.000266007	1	1		Q8BZ81	LRRT3_MOUSE	582	0.000248419	1	1
Q8BHR2	ENOX1_MOUSE	643	0.0000118	1	1		Q8BFT2	HAUS4_MOUSE	363	0.0000583	1	1		Q70E20	SNED1_MOUSE	1403	0.000532322	1	1		Q8BZ98	DYN3_MOUSE	863	0.0000123	1	1
Q8BHS8	SYBU_MOUSE	665	0.0000585	1	1		Q8BFT6	JMJD4_MOUSE	427	0.0000405	1	1		Q70FJ1	AKAP9_MOUSE	3797	0.000317505	3	3		Q8BZN6	DOC10_MOUSE	2150	0.000156619	3	3
Q8BHT6	B3GLT_MOUSE	489	0.000189727	1	1		Q8BFU0	RSPO2_MOUSE	243	0.00023816	1	1		Q70KF4	CMYA5_MOUSE	3739	0.000768497	2	2		Q8BZR9	NCBP3_MOUSE	615	0.000169269	1	1
Q8BI06	CEMIP_MOUSE	1361	0.0000297	1	1		Q8BFY0	PIRT_MOUSE	135	0.00033931	1	2		Q717B4	TDPZ3_MOUSE	365	0.000292552	1	1		Q8BZW4	ZN120_MOUSE	436	0.000248731	1	1
Q8BI41	SYNB_MOUSE	618	0.000213187	1	1		Q8BFZ3	ACTBL_MOUSE	376	0.0000835	1	1		Q75N62	GIMA8_MOUSE	688	0.000114913	1	1		Q8BZX4	SREK1_MOUSE	494	0.0000555	1	1
Q8BI72	CARF_MOUSE	563	0.000116917	1	1		Q8BFZ4	FXL21_MOUSE	434	0.000521521	1	1		Q75NR7	RECQ4_MOUSE	1216	0.0000311	2	2		Q8BZZ3	WWP1_MOUSE	918	0.000148227	1	2
Q8BI84	TGO1_MOUSE	1930	0.000224917	1	1		Q8BFZ9	ERLN2_MOUSE	340	0.000633668	1	1		Q75UR0	ANO5_MOUSE	904	0.0000228	1	1		Q8C006	TRI35_MOUSE	501	0.000382903	1	1
Q8BIG4	FBX28_MOUSE	368	0.000177832	1	4		Q8BG02	2ABG_MOUSE	447	0.000287696	1	1		Q765H6	MGT5B_MOUSE	792	0.000305621	1	1		Q8C008	DZAN1_MOUSE	778	0.0000579	1	1
Q8BIH0	SP130_MOUSE	1057	0.0000331	1	1		Q8BG07	PLD4_MOUSE	503	0.0000694	1	1		Q766D5	B4GN4_MOUSE	1034	0.000110762	1	2		Q8C010	GPR61_MOUSE	449	0.000211527	2	2
Q8BIJ6	SYIM_MOUSE	1012	0.000243421	1	1		Q8BG41	PSB11_MOUSE	302	0.000364603	1	1		Q76I79	SSH1_MOUSE	1042	0.00000991	1	1		Q8C033	ARHGA_MOUSE	1345	0.000522108	1	1
Q8BIV7	S45A1_MOUSE	751	0.000292833	1	1		Q8BG54	SPTC3_MOUSE	563	0.0000336	1	1		Q76KF0	SEM6D_MOUSE	1073	0.000237924	1	1		Q8C042	ENO4_MOUSE	619	0.0000836	1	1
Q8BIW9	CTF18_MOUSE	969	0.00023351	1	1		Q8BG79	C19L2_MOUSE	887	0.000258243	1	1		Q78DX7	ROS1_MOUSE	2340	0.0000356	2	2		Q8C079	STRP1_MOUSE	837	0.000258884	1	1
Q8BIZ1	ANS1B_MOUSE	1259	0.00083048	4	6		Q8BG80	FBX46_MOUSE	603	0.000187434	1	1		Q78JN3	ECI3_MOUSE	317	0.000236412	1	1		Q8C080	SNX16_MOUSE	344	0.000075	2	2
Q8BJ90	ZN771_MOUSE	317	0.000271142	1	1		Q8BG95	MYPT2_MOUSE	976	0.0000123	1	1		Q78PG9	CCD25_MOUSE	208	0.000469411	1	1		Q8C088	EGFEM_MOUSE	590	0.000383134	1	1
Q8BJA3	HMBX1_MOUSE	419	0.00027796	2	2		Q8BGA7	CG026_MOUSE	448	0.0000465	1	1		Q78PY7	SND1_MOUSE	910	0.0000755	1	1		Q8C092	TAF5_MOUSE	801	0.000421832	2	2
Q8BJD1	ITIH5_MOUSE	952	0.000199186	1	1		Q8BGB8	COQ4_MOUSE	266	0.0000576	1	1		Q78XR0	TPC6A_MOUSE	159	0.0000789	1	1		Q8C0G2	T3JAM_MOUSE	513	0.000868613	2	3
Q8BJG4	MOB3C_MOUSE	216	0.000476685	1	1		Q8BGC1	CE022_MOUSE	442	0.000225165	1	2		Q78Y63	PDCL2_MOUSE	240	0.000265166	1	1		Q8C0I4	EPC2_MOUSE	808	0.0000334	1	1
Q8BJQ2	UBP1_MOUSE	784	0.000226119	1	1		Q8BGD0	CC014_MOUSE	127	0.0000868	1	1		Q791V5	MTCH2_MOUSE	303	0.000241544	1	1		Q8C0K5	GDC_MOUSE	332	0.000132335	1	2
Q8BK08	TMM11_MOUSE	190	0.000179265	1	1		Q8BGD8	COA6_MOUSE	79	0.000028	1	1		Q7JJ13	BRD2_MOUSE	798	0.000203743	1	1		Q8C0L9	GPCP1_MOUSE	675	0.000145551	1	1
Q8BK26	FBX44_MOUSE	255	0.000176381	1	1		Q8BGD9	IF4B_MOUSE	611	0.0000821	1	1		Q7M6U3	TEX14_MOUSE	1450	0.000421211	1	1		Q8C0R0	UBP37_MOUSE	979	0.0000304	1	1
Q8BK62	OLFL3_MOUSE	406	0.000263525	1	1		Q8BGE5	FANCM_MOUSE	2021	0.0000197	1	1		Q7SIG6	ASAP2_MOUSE	958	0.0000147	1	1		Q8C0S1	DI3L1_MOUSE	1053	0.000219055	2	2
Q8BK63	KC1A_MOUSE	337	0.0000764	1	1		Q8BGE6	ATG4B_MOUSE	393	0.0000465	1	1		Q7TM99	MOT9_MOUSE	508	0.0000359	1	1		Q8C0V1	TERB1_MOUSE	768	0.000364501	1	1
Q8BK64	AHSA1_MOUSE	338	0.00022982	1	1		Q8BGF6	ELMD2_MOUSE	293	0.000137733	1	1		Q7TMB8	CYFP1_MOUSE	1253	0.0000777	1	1		Q8C0V9	FRMD6_MOUSE	622	0.000331071	1	1
Q8BKA3	SRRM4_MOUSE	608	0.000312751	1	1		Q8BGG7	UBS3B_MOUSE	638	0.000195742	1	1		Q7TMF5	SPA12_MOUSE	413	0.000118326	1	1		Q8C0X0	LCA5L_MOUSE	730	0.000186125	1	1
Q8BKK5	ZN689_MOUSE	500	0.000325144	1	1		Q8BGI7	LRC39_MOUSE	337	0.000136192	2	2		Q7TMK9	HNRPQ_MOUSE	623	0.000140613	1	1		Q8C102	GALT5_MOUSE	930	0.000244295	1	1
Q8BKT3	GCFC2_MOUSE	769	0.000015	1	1		Q8BGK2	ARHL1_MOUSE	353	0.00019587	1	1		Q7TMY4	THOC7_MOUSE	204	0.000118422	1	1		Q8C152	TET5B_MOUSE	427	0.0000101	1	1
Q8BKW4	ZCHC4_MOUSE	512	0.000138951	1	1		Q8BGN3	ENPP6_MOUSE	440	0.0000199	1	1		Q7TMY7	IPO8_MOUSE	1010	0.00012901	1	1		Q8C167	PPCEL_MOUSE	725	0.000238865	1	1
Q8BKX1	BAIP2_MOUSE	535	0.001273188	10	10		Q8BGQ1	SPE39_MOUSE	491	0.000212922	1	1		Q7TN02	MED26_MOUSE	588	0.000112553	1	1		Q8C170	MYO9A_MOUSE	2542	0.0000949	2	3
Q8BKX6	SMG1_MOUSE	3658	0.000174582	1	1		Q8BGR5	FA53B_MOUSE	422	0.000134375	1	1		Q7TN29	SMAP2_MOUSE	428	0.0000976	1	1		Q8C1B1	CAMP2_MOUSE	1461	0.0000377	1	1
Q8BL00	CDHR3_MOUSE	831	0.0000646	1	1		Q8BGT0	OSTM1_MOUSE	338	0.0000926	1	1		Q7TN31	AGGF1_MOUSE	711	0.000173366	2	2		Q8C1B7	SEP11_MOUSE	431	0.000388353	1	1
Q8BL06	UBP54_MOUSE	1588	0.000129576	1	1		Q8BGT9	GLT12_MOUSE	576	0.00043769	1	1		Q7TN37	TRPM4_MOUSE	1213	0.0000334	1	1		Q8C1E7	TACAN_MOUSE	343	0.0000644	1	1
Q8BL65	ABLM2_MOUSE	612	0.000437871	3	3		Q8BGV0	SYNM_MOUSE	477	0.0000732	1	1		Q7TN73	CASD1_MOUSE	797	0.000344321	1	1		Q8C1R0	TSSK5_MOUSE	372	0.0000782	1	1
Q8BL66	EEA1_MOUSE	1411	0.000400691	2	2		Q8BGV3	TACD2_MOUSE	317	0.000282179	2	2		Q7TN88	PK1L2_MOUSE	2461	0.0000264	1	1		Q8C1W1	VASH1_MOUSE	375	0.000272721	1	1
Q8BLA8	TRPA1_MOUSE	1125	0.000115231	1	1		Q8BGV9	ATG4D_MOUSE	474	0.000354944	1	1		Q7TN98	CPEB4_MOUSE	729	0.0000568	1	1		Q8C2E4	PTCD1_MOUSE	695	0.000276846	1	1
Q8BLE7	VGLU2_MOUSE	582	0.0000449	1	1		Q8BGW6	ST32A_MOUSE	398	0.0000353	1	1		Q7TNB8	SBNO2_MOUSE	1349	0.000108984	1	1		Q8C2K5	RASL3_MOUSE	1041	0.0000248	1	1
Q8BLH5	TSP50_MOUSE	439	0.0000168	1	1		Q8BGX0	TRI23_MOUSE	574	0.0000355	1	1		Q7TNC4	LC7L2_MOUSE	392	0.0000751	2	2		Q8C2S0	UBP44_MOUSE	711	0.00011233	1	1
Q8BLH7	HIRP3_MOUSE	601	0.0000216	1	1		Q8BGX1	PED1B_MOUSE	433	0.0000307	1	1		Q7TNC6	KI26B_MOUSE	2112	0.000309603	1	1		Q8C456	FRITZ_MOUSE	722	0.000196426	2	2
Q8BLK3	LSAMP_MOUSE	341	0.00061105	2	4		Q8BGY9	SC5A7_MOUSE	580	0.000238791	1	1		Q7TNC8	GLRA2_MOUSE	452	0.0000327	1	1		Q8C4J0	CCD60_MOUSE	545	0.000524124	1	1
Q8BLK9	KS6C1_MOUSE	1056	0.000569301	2	2		Q8BH24	TM9S4_MOUSE	643	0.000160944	1	1		Q7TNH6	NPHP3_MOUSE	1325	0.0000512	1	1		Q8C4S8	DEN2A_MOUSE	1000	0.000233132	2	2
Q8BLM0	KLF8_MOUSE	355	0.0000534	1	1		Q8BH34	SEM3D_MOUSE	777	0.000260282	1	1		Q7TNL3	STK40_MOUSE	435	0.0000607	1	1		Q8C547	HTR5B_MOUSE	2070	0.0000623	1	1
Q8BLN6	UNC80_MOUSE	3261	0.000622395	3	3		Q8BH44	COR2B_MOUSE	480	0.000188011	1	1		Q7TNM2	TRI46_MOUSE	759	0.000309266	4	4		Q8C567	NCTR1_MOUSE	325	0.000244239	1	1
Q8BLR2	CPNE4_MOUSE	557	0.0000656	1	1		Q8BH47	SC22A_MOUSE	307	0.00000727	1	1		Q7TNU7	LETM2_MOUSE	480	0.000128235	1	1		Q8C5H8	NAKD2_MOUSE	452	0.0000411	1	1
Q8BLY7	HPS6_MOUSE	805	0.000167214	1	1		Q8BH59	CMC1_MOUSE	677	0.000382646	3	4		Q7TNV0	DEK_MOUSE	380	0.000269835	1	1		Q8C5S7	REC8_MOUSE	591	0.0000102	1	1
Q8BM72	HSP13_MOUSE	471	0.000199978	1	1		Q8BH60	GOPC_MOUSE	463	0.000179748	1	2		Q7TPD1	FBX11_MOUSE	930	0.000184581	1	1		Q8C5U9	UBQL3_MOUSE	658	0.000181051	1	1
Q8BM81	ADCL4_MOUSE	407	0.0000533	1	1		Q8BH61	F13A_MOUSE	732	0.000103082	1	1		Q7TPD2	F185A_MOUSE	378	0.0000776	1	1		Q8C5V0	SPT32_MOUSE	334	0.0000586	1	1
Q8BM85	TBCK_MOUSE	762	0.000239187	2	2		Q8BH74	NU107_MOUSE	926	0.000132197	1	1		Q7TPD3	ROBO2_MOUSE	1470	0.0000146	1	1		Q8C6I2	SDHF2_MOUSE	164	0.0000365	1	1
Q8BMC3	SHC2_MOUSE	573	0.0000244	1	1		Q8BH82	NAPEP_MOUSE	396	0.000114256	1	1		Q7TPH6	MYCB2_MOUSE	4749	0.000329903	2	2		Q8C6K9	CO6A6_MOUSE	2265	0.00035252	1	1
Q8BMJ2	SYLC_MOUSE	1178	0.0000389	1	1		Q8BHC1	RB39B_MOUSE	213	0.000234594	1	1		Q7TPM1	PRC2B_MOUSE	1486	0.000140267	1	2		Q8C6S9	CFA54_MOUSE	3106	0.0000915	2	2
Q8BMK0	CEP85_MOUSE	761	0.0000286	1	1		Q8BHD4	FRMD3_MOUSE	595	0.0000409	1	1		Q7TPQ3	SHPRH_MOUSE	1674	0.000234701	1	1		Q8C6Y6	ASB14_MOUSE	587	0.000223403	1	1
Q8BMK4	CKAP4_MOUSE	575	0.000156893	1	1		Q8BHF7	PGPS1_MOUSE	553	0.0000674	1	1		Q7TPR4	ACTN1_MOUSE	892	0.001048609	6	8		Q8C726	BTBD9_MOUSE	612	0.000254872	1	1
Q8BML1	MICA2_MOUSE	960	0.000163477	1	1		Q8BHJ9	SLU7_MOUSE	585	0.000225038	2	2		Q7TPS0	KS6A6_MOUSE	764	0.000137297	2	2		Q8C735	LIN9_MOUSE	542	0.000114215	1	1
Q8BMQ2	TF3C4_MOUSE	817	0.000102385	1	1		Q8BHL3	TB10B_MOUSE	798	0.000289035	1	1		Q7TPV2	DZIP3_MOUSE	1204	0.00017932	1	1		Q8C761	WDR60_MOUSE	999	0.0000518	2	2
Q8BMU0	ZNF76_MOUSE	568	0.000187968	1	1		Q8BHM9	TM11F_MOUSE	439	0.000212766	2	2		Q7TPV4	MBB1A_MOUSE	1344	0.0000426	2	2		Q8C779	RADX_MOUSE	850	0.000269237	2	2
Q8BN21	VRK2_MOUSE	503	0.000287134	2	3		Q8BHN5	RBM45_MOUSE	476	0.0000404	1	1		Q7TPW1	NEXN_MOUSE	607	0.000192882	1	1		Q8C7B6	FXL22_MOUSE	236	0.000271329	1	1
Q8BNA6	FAT3_MOUSE	4555	0.0000187	1	1		Q8BHP2	NUTM1_MOUSE	1126	0.000160181	1	1		Q7TQ07	DPOLN_MOUSE	864	0.0000427	1	1		Q8C7R4	UBA6_MOUSE	1053	0.0000153	1	1
Q8BNJ2	ATS4_MOUSE	833	0.0000175	1	1		Q8BHR2	ENOX1_MOUSE	643	0.0000848	1	1		Q7TQ95	LNP_MOUSE	425	0.00017827	1	1		Q8C7X2	EMC1_MOUSE	997	0.000271794	1	2
Q8BP47	SYNC_MOUSE	559	0.00032032	2	2		Q8BHS6	ARMX3_MOUSE	379	0.000190985	1	1		Q7TQD2	TPPP_MOUSE	218	0.000149715	2	3		Q8C854	MYEF2_MOUSE	591	0.000289569	2	2
Q8BP86	SNPC4_MOUSE	1333	0.000358453	1	1		Q8BHS8	SYBU_MOUSE	665	0.000207412	1	1		Q7TQF7	AMPH_MOUSE	686	0.000148579	3	3		Q8C863	ITCH_MOUSE	864	0.000187224	1	1
Q8BP92	RCN2_MOUSE	320	0.000108149	2	2		Q8BHT6	B3GLT_MOUSE	489	0.00018019	1	1		Q7TQG1	PKHA6_MOUSE	1173	0.000259859	3	3		Q8C8C1	RTP1_MOUSE	263	0.000023	1	1
Q8BPN8	DMXL2_MOUSE	3032	0.0000509	2	2		Q8BHW2	OSCP1_MOUSE	379	0.000157565	1	1		Q7TQK5	CCD93_MOUSE	629	0.000146517	1	1		Q8C8R3	ANK2_MOUSE	3898	0.000768053	6	6
Q8BPQ7	SGSM1_MOUSE	1093	0.0000959	1	1		Q8BHZ0	CYRIA_MOUSE	323	0.0000346	1	1		Q7TQP2	GP135_MOUSE	457	0.0000558	1	1		Q8C8Y5	SAMD7_MOUSE	445	0.000167929	1	1
Q8BQ48	CE295_MOUSE	2412	0.000197664	2	2		Q8BI22	CE128_MOUSE	1102	0.000343695	2	2		Q7TQQ0	O1509_MOUSE	308	0.0000172	1	1		Q8C963	CC159_MOUSE	411	0.000161231	1	1
Q8BQN5	FA78B_MOUSE	261	0.000449385	1	1		Q8BI29	SARG_MOUSE	606	0.0000226	1	1		Q7TS63	ZFAT_MOUSE	1237	0.000122357	1	1		Q8C9B9	DIDO1_MOUSE	2256	0.000433155	2	2
Q8BQP8	RFIP4_MOUSE	635	0.0000961	2	2		Q8BIA4	FBXW8_MOUSE	598	0.000103556	1	1		Q7TS74	CKP2L_MOUSE	745	0.0000329	1	1		Q8C9J3	SPEF2_MOUSE	1724	0.000270033	2	2
Q8BQR7	MAGBI_MOUSE	327	0.000374596	1	1		Q8BIE6	FRM4A_MOUSE	1020	0.0000348	1	1		Q7TSC1	PRC2A_MOUSE	2158	0.000321747	2	2		Q8C9M2	CCD15_MOUSE	810	0.0000667	2	2
Q8BQS4	F102B_MOUSE	339	0.0000935	1	1		Q8BIJ6	SYIM_MOUSE	1012	0.000284317	1	1		Q7TSC3	NEK5_MOUSE	627	0.000202269	2	2		Q8C9S4	CC186_MOUSE	917	0.000771859	2	2
Q8BQY8	HUS1_MOUSE	280	0.0000976	1	1		Q8BIZ1	ANS1B_MOUSE	1259	0.000181658	2	2		Q7TSG1	CE120_MOUSE	988	0.0000275	1	1		Q8C9X1	SNTAN_MOUSE	147	0.0000422	1	1
Q8BR86	KIRR3_MOUSE	778	0.0000111	1	1		Q8BIZ6	SNIP1_MOUSE	383	0.000176805	1	1		Q7TSG2	CTDP1_MOUSE	960	0.0000159	1	1		Q8CAQ8	MIC60_MOUSE	757	0.00135133	5	5
Q8BRB7	KAT6B_MOUSE	1872	0.000370351	1	1		Q8BJ71	NUP93_MOUSE	819	0.0000222	1	1		Q7TSH2	KPBB_MOUSE	1085	0.000160391	1	1		Q8CB14	LAS2_MOUSE	526	0.000453594	1	1
Q8BRH0	TMTC3_MOUSE	920	0.0000223	1	1		Q8BJ90	ZN771_MOUSE	317	0.0000544	1	1		Q7TSH3	ZN516_MOUSE	1157	0.000154022	1	1		Q8CB62	CNTRB_MOUSE	887	0.0000372	1	1
Q8BSQ9	PB1_MOUSE	1634	0.000290195	3	3		Q8BJD1	ITIH5_MOUSE	952	0.000611839	2	2		Q7TSH4	CP110_MOUSE	1004	0.000119039	1	1		Q8CBA2	SLFN5_MOUSE	884	0.0000406	1	1
Q8BSU2	CXL16_MOUSE	246	0.0000451	1	1		Q8BJG4	MOB3C_MOUSE	216	0.0000484	1	1		Q7TSH8	TMM94_MOUSE	1360	0.0000191	1	1		Q8CBC6	LRRN3_MOUSE	707	0.00002	1	1
Q8BTF7	DNLI4_MOUSE	911	0.0000338	1	1		Q8BJQ2	UBP1_MOUSE	784	0.000154406	1	1		Q7TSI1	PKHM1_MOUSE	1074	0.0000541	1	1		Q8CBD1	NRIP1_MOUSE	1161	0.000137039	1	1
Q8BTT6	DIEXF_MOUSE	772	0.0000149	1	1		Q8BJS8	MTBP_MOUSE	894	0.00000937	1	1		Q7TSJ2	MAP6_MOUSE	906	0.000829152	6	6		Q8CBG9	RN170_MOUSE	286	0.000326476	1	1
Q8BTV1	TUSC3_MOUSE	347	0.000079	1	1		Q8BJW7	EME1_MOUSE	570	0.000231461	2	2		Q7TSJ6	LATS2_MOUSE	1042	0.000121461	1	1		Q8CBR1	ILDR1_MOUSE	537	0.0000171	1	1
Q8BU25	PAMR1_MOUSE	720	0.0000287	1	1		Q8BKT3	GCFC2_MOUSE	769	0.000148532	1	1		Q7TSK7	ATL2_MOUSE	957	0.0000354	1	1		Q8CBW3	ABI1_MOUSE	481	0.00023894	1	1
Q8BUJ9	LRP12_MOUSE	858	0.000138531	1	1		Q8BKX1	BAIP2_MOUSE	535	0.000560696	4	4		Q7TSV4	PGM2_MOUSE	620	0.000152011	1	1		Q8CC12	CDAN1_MOUSE	1239	0.0000341	1	1
Q8BUL6	PKHA1_MOUSE	383	0.0000552	1	1		Q8BKX6	SMG1_MOUSE	3658	0.0000497	1	1		Q7TSZ8	NACC1_MOUSE	514	0.000422327	1	2		Q8CC35	SYNPO_MOUSE	929	0.000712967	5	6
Q8BUR4	DOCK1_MOUSE	1865	0.000352266	2	2		Q8BL00	CDHR3_MOUSE	831	0.000222052	2	2		Q7TT00	SP20H_MOUSE	530	0.0000646	1	1		Q8CC88	VWA8_MOUSE	1905	0.000159017	1	1
Q8BUV3	GEPH_MOUSE	769	0.000370618	2	2		Q8BL06	UBP54_MOUSE	1588	0.0000817	1	1		Q7TT18	MCAF1_MOUSE	1306	0.000135162	1	1		Q8CCJ3	UFL1_MOUSE	793	0.0000804	1	1
Q8BUV6	LSM11_MOUSE	361	0.000419542	1	1		Q8BL48	UNK_MOUSE	810	0.0000103	1	1		Q7TT28	REXO1_MOUSE	1213	0.0000818	1	1		Q8CCJ9	P20L1_MOUSE	1013	0.0000236	1	1
Q8BUZ3	TIGD4_MOUSE	513	0.0000257	1	1		Q8BL65	ABLM2_MOUSE	612	0.000471616	4	5		Q7TT37	ELP1_MOUSE	1333	0.0000136	1	1		Q8CCM6	TIM21_MOUSE	244	0.000137229	1	1
Q8BV79	TRNK1_MOUSE	2999	0.000338529	3	3		Q8BL66	EEA1_MOUSE	1411	0.000033	1	1		Q7TT41	MOXD2_MOUSE	619	0.000353993	2	2		Q8CCT4	TCAL5_MOUSE	200	0.000129426	1	1
Q8BVA4	LMOD1_MOUSE	595	0.000307527	1	1		Q8BLA8	TRPA1_MOUSE	1125	0.000075	1	1		Q7TT79	MCPH1_MOUSE	822	0.000291969	2	2		Q8CDA1	SAC2_MOUSE	1132	0.000625287	3	3
Q8BVA5	LDAH_MOUSE	326	0.0000268	1	1		Q8BLB7	LMBL3_MOUSE	883	0.000154709	1	1		Q80SU3	ZAR1_MOUSE	361	0.0000155	1	1		Q8CDI2	FBX43_MOUSE	640	0.0000333	1	1
Q8BVE8	NSD2_MOUSE	1365	0.0002703	1	1		Q8BLH5	TSP50_MOUSE	439	0.0000107	1	1		Q80SU7	GVIN1_MOUSE	2427	0.000341406	2	2		Q8CDK3	IQUB_MOUSE	788	0.000164586	2	2
Q8BVF2	PDCL3_MOUSE	240	0.000117338	1	1		Q8BLH7	HIRP3_MOUSE	601	0.000437109	3	3		Q80SY5	PR38B_MOUSE	542	0.0000502	1	1		Q8CDM1	ATAD2_MOUSE	1040	0.0000403	1	1
Q8BVF4	CCD30_MOUSE	654	0.000496064	1	2		Q8BLI4	DSE_MOUSE	958	0.000031	1	1		Q80SY6	ADAL_MOUSE	360	0.000189636	1	1		Q8CDP0	CBPC3_MOUSE	1006	0.000672676	2	2
Q8BVK9	SP110_MOUSE	445	0.00013433	1	1		Q8BLK3	LSAMP_MOUSE	341	0.000294499	2	2		Q80T23	SYTL5_MOUSE	753	0.0000743	1	1		Q8CDS7	FA243_MOUSE	251	0.000227407	1	1
Q8BVM9	PH11A_MOUSE	293	0.000269534	1	1		Q8BLK9	KS6C1_MOUSE	1056	0.0000303	1	1		Q80T91	MEG11_MOUSE	1091	0.000225063	1	2		Q8CDV0	CC178_MOUSE	866	0.000285054	2	2
Q8BVN3	CTSR4_MOUSE	442	0.000133196	1	1		Q8BLN5	LSS_MOUSE	733	0.000423959	2	2		Q80TA9	EPG5_MOUSE	2572	0.0000462	1	1		Q8CDV6	CCD63_MOUSE	558	0.000308862	4	4
Q8BVN8	IDLC_MOUSE	258	0.0000126	1	1		Q8BLR5	PSD4_MOUSE	1005	0.0000709	1	1		Q80TE4	SI1L2_MOUSE	1722	0.0000773	1	1		Q8CE46	PUS7L_MOUSE	702	0.000210154	1	1
Q8BVN9	MAEL_MOUSE	434	0.0000628	1	1		Q8BLX7	COGA1_MOUSE	1580	0.000097	1	1		Q80TE7	LRRC7_MOUSE	1490	0.000078	2	2		Q8CE50	SNX30_MOUSE	437	0.000191963	1	1
Q8BVU0	LRCH3_MOUSE	778	0.0000365	1	1		Q8BLY2	SYTC2_MOUSE	790	0.000194346	1	1		Q80TF3	PCD19_MOUSE	1145	0.000179415	1	1		Q8CE90	MP2K7_MOUSE	535	0.0000882	1	1
Q8BVV7	CEP95_MOUSE	827	0.00000531	1	1		Q8BM39	PRP18_MOUSE	342	0.0000508	1	1		Q80TG1	KANL1_MOUSE	1036	0.00011437	1	1		Q8CEC0	NUP88_MOUSE	753	0.0000476	1	1
Q8BW41	PMGT2_MOUSE	605	0.000171783	2	2		Q8BM75	ARI5B_MOUSE	1188	0.000169551	1	1		Q80TL1	ADCY2_MOUSE	1090	0.000289554	1	1		Q8CEG5	CC28B_MOUSE	200	0.0000351	1	1
Q8BW70	UBP38_MOUSE	1042	0.0000339	1	1		Q8BMA3	CNKR3_MOUSE	555	0.0000543	1	1		Q80TN5	ZDH17_MOUSE	632	0.0000372	1	1		Q8CEL2	CFA61_MOUSE	1252	0.0000671	1	1
Q8BW75	AOFB_MOUSE	520	0.0000964	1	1		Q8BMD2	DZIP1_MOUSE	852	0.000288703	1	1		Q80TN7	NAV3_MOUSE	2359	0.000841017	2	3		Q8CEQ0	CDKL1_MOUSE	352	0.000222252	1	1
Q8BW94	DYH3_MOUSE	4083	0.000168463	1	1		Q8BMD5	CDAC1_MOUSE	523	0.000268541	1	1		Q80TR8	DCAF1_MOUSE	1506	0.000112969	1	1		Q8CFA7	KLF17_MOUSE	341	0.000077	1	1
Q8BWG8	ARRB1_MOUSE	418	0.0000206	1	1		Q8BMD7	MORC4_MOUSE	928	0.0000353	1	1		Q80TS7	DEND_MOUSE	710	0.0000221	1	1		Q8CFB4	GBP5_MOUSE	590	0.0000295	1	1
Q8BWG9	CRCM1_MOUSE	304	0.0000551	1	1		Q8BMF5	GRIK4_MOUSE	956	0.000468658	2	2		Q80TS8	SE1L3_MOUSE	1137	0.000215373	1	1		Q8CFC7	CLASR_MOUSE	668	0.000184168	1	1
Q8BWJ3	KPB2_MOUSE	1235	0.0000195	1	1		Q8BMJ2	SYLC_MOUSE	1178	0.000278287	1	1		Q80TT8	CUL9_MOUSE	1865	0.000252566	1	3		Q8CFE5	BTBD7_MOUSE	1130	0.000348519	1	1
Q8BWM0	PGES2_MOUSE	384	0.000169049	1	1		Q8BMK1	METL2_MOUSE	389	0.000107317	1	1		Q80TZ9	RERE_MOUSE	1558	0.000497733	2	2		Q8CFL8	ZSWM3_MOUSE	695	0.000414814	1	1
Q8BWP5	TTPA_MOUSE	278	0.000143919	1	1		Q8BMK4	CKAP4_MOUSE	575	0.000155784	1	1		Q80U19	DAAM2_MOUSE	1115	0.000431282	3	4		Q8CFQ3	AQR_MOUSE	1481	0.00013517	1	1
Q8BWP8	B4GA1_MOUSE	415	0.0000535	1	1		Q8BMN3	ACHB3_MOUSE	464	0.0000422	1	1		Q80U23	SNPH_MOUSE	495	0.000278465	1	1		Q8CFW7	C2D2A_MOUSE	1633	0.000300182	1	1
Q8BWQ4	CMTR2_MOUSE	767	0.000479565	2	3		Q8BMP6	GCP60_MOUSE	525	0.0000203	1	1		Q80U30	CL16A_MOUSE	1036	0.000144077	1	1		Q8CFY5	COX10_MOUSE	443	0.000131897	1	1
Q8BWQ5	DCLK3_MOUSE	790	0.000109177	1	1		Q8BMT4	LRC33_MOUSE	693	0.0000775	1	1		Q80U40	RIMB2_MOUSE	1072	0.000285061	1	1		Q8CG46	SMC5_MOUSE	1101	0.000128666	1	1
Q8BWT1	THIM_MOUSE	397	0.0000802	1	1		Q8BN58	RHG28_MOUSE	729	0.000151013	1	1		Q80U58	PUM2_MOUSE	1066	0.000089	1	1		Q8CG70	P3H3_MOUSE	732	0.000069	1	1
Q8BWU5	OSGEP_MOUSE	335	0.000414468	1	1		Q8BNJ6	NETO2_MOUSE	525	0.0000786	1	1		Q80U63	MFN2_MOUSE	757	0.0000687	1	1		Q8CG76	ARK72_MOUSE	367	0.0000777	1	1
Q8BWW9	PKN2_MOUSE	983	0.000172987	2	2		Q8BP40	PPA6_MOUSE	418	0.000491016	2	2		Q80U72	SCRIB_MOUSE	1612	0.0000606	1	1		Q8CGB3	UACA_MOUSE	1411	0.000758078	1	1
Q8BX43	TR19L_MOUSE	436	0.000289964	1	1		Q8BP92	RCN2_MOUSE	320	0.0000275	1	1		Q80U78	PUM1_MOUSE	1189	0.000247879	1	1		Q8CGF6	WDR47_MOUSE	920	0.000225125	1	1
Q8BX70	VP13C_MOUSE	3748	0.000122767	2	2		Q8BPM0	DAAM1_MOUSE	1077	0.000285106	1	1		Q80U87	UBP8_MOUSE	1080	0.0000161	1	1		Q8CGI1	F193A_MOUSE	1231	0.000155501	1	1
Q8BXB6	SO2B1_MOUSE	683	0.000388487	1	1		Q8BPN8	DMXL2_MOUSE	3032	0.0000294	1	1		Q80UG5	SEPT9_MOUSE	583	0.000131693	1	1		Q8CGN4	BCOR_MOUSE	1759	0.00053517	1	1
Q8BXJ9	TMM62_MOUSE	643	0.0000782	1	1		Q8BQ33	TICRR_MOUSE	1889	0.000221081	1	1		Q80UG6	ALKL2_MOUSE	151	0.0000827	1	1		Q8CGU1	CACO1_MOUSE	691	0.000195665	2	2
Q8BXL9	IFFO1_MOUSE	562	0.000022	1	1		Q8BQM4	HEAT3_MOUSE	679	0.0000816	1	1		Q80UG8	TTLL4_MOUSE	1193	0.001003353	1	1		Q8CH02	SUGP1_MOUSE	643	0.0000717	1	1
Q8BXR5	NALCN_MOUSE	1738	0.000251982	2	2		Q8BQM8	EMAL5_MOUSE	1977	0.000153403	1	1		Q80UN9	MOD5_MOUSE	467	0.000051	1	1		Q8CH19	CS2IP_MOUSE	720	0.000356738	1	1
Q8BXX2	ZBT49_MOUSE	756	0.000110414	1	1		Q8BQM9	MD12L_MOUSE	2157	0.0000218	1	1		Q80US4	ARP5_MOUSE	605	0.000107128	1	1		Q8CHE4	PHLP1_MOUSE	1687	0.000364776	1	3
Q8BXZ1	TMX3_MOUSE	456	0.000259818	1	1		Q8BRC6	CFA91_MOUSE	783	0.000153667	3	3		Q80UZ2	SDA1_MOUSE	687	0.000221544	2	2		Q8CHG3	GCC2_MOUSE	1679	0.000259507	2	2
Q8BY87	UBP47_MOUSE	1376	0.000176079	1	1		Q8BRH0	TMTC3_MOUSE	920	0.000205622	1	1		Q80V03	ADCK5_MOUSE	582	0.0000292	1	1		Q8CHG7	RPGF2_MOUSE	1496	0.00000684	1	1
Q8BYC6	TAOK3_MOUSE	898	0.000161558	1	1		Q8BRV5	K1671_MOUSE	308	0.000193874	1	1		Q80V42	CBPM_MOUSE	443	0.00025826	1	1		Q8CHP6	PHC3_MOUSE	981	0.000599407	1	1
Q8BYH8	CHD9_MOUSE	2885	0.000103539	3	3		Q8BS39	CCD32_MOUSE	179	0.000206059	1	1		Q80V53	CHSTE_MOUSE	376	0.0000197	1	1		Q8CHR6	DPYD_MOUSE	1025	0.000554501	2	2
Q8BYJ6	TBCD4_MOUSE	1307	0.0000356	1	1		Q8BS45	IFT56_MOUSE	554	0.000157485	1	1		Q80V62	FACD2_MOUSE	1450	0.00000733	1	1		Q8CHT1	NGEF_MOUSE	710	0.000737528	1	1
Q8BYR2	LATS1_MOUSE	1129	0.0000661	1	1		Q8BS95	GPHR_MOUSE	455	0.000180368	1	1		Q80V63	PRDM4_MOUSE	803	0.0000265	1	1		Q8CHT6	F169B_MOUSE	337	0.00043728	1	1
Q8BZ33	TENS4_MOUSE	696	0.000287106	1	1		Q8BSF4	PISD_MOUSE	406	0.000395856	2	2		Q80V72	IP6K2_MOUSE	448	0.0000448	1	1		Q8CHV6	TAD2A_MOUSE	443	0.000119026	2	2
Q8BZ36	RINT1_MOUSE	792	0.00004	1	1		Q8BSN3	CC151_MOUSE	593	0.000172916	1	1		Q80VA5	S3TC2_MOUSE	1289	0.000137862	1	1		Q8CHY6	P66A_MOUSE	629	0.000037	1	1
Q8BZ60	STON2_MOUSE	895	0.0000684	1	1		Q8BSU2	CXL16_MOUSE	246	0.000162238	1	1		Q80VC9	CAMP3_MOUSE	1252	0.000116658	1	1		Q8CI11	GNL3_MOUSE	538	0.000103049	1	1
Q8BZA9	TIGAR_MOUSE	269	0.0000291	1	1		Q8BSU7	MOB3A_MOUSE	217	0.000145735	1	1		Q80VM7	ANR24_MOUSE	985	0.000210464	1	1		Q8CI19	PDGFC_MOUSE	345	0.0000435	1	1
Q8BZH4	POGZ_MOUSE	1409	0.0000841	1	1		Q8BTF7	DNLI4_MOUSE	911	0.000196561	2	2		Q80VN0	CP100_MOUSE	613	0.0000735	1	1		Q8CI94	PYGB_MOUSE	843	0.0000229	1	1
Q8BZI0	AF1L1_MOUSE	768	0.000333305	1	1		Q8BTI7	ANR52_MOUSE	1076	0.0000604	1	1		Q80VP5	CL065_MOUSE	184	0.0000431	1	1		Q8CI96	CLIP4_MOUSE	704	0.0000849	1	1
Q8BZL8	LMO3_MOUSE	145	0.000107493	1	1		Q8BTI8	SRRM2_MOUSE	2703	0.00000803	1	1		Q80VW7	AKNA_MOUSE	1404	0.000490033	1	2		Q8CIM7	CP2DQ_MOUSE	500	0.000388619	1	1
Q8BZM0	KLH12_MOUSE	568	0.000326224	1	1		Q8BTK5	SMYD4_MOUSE	799	0.000144539	1	1		Q80W00	PP1RA_MOUSE	888	0.000103883	1	1		Q8CIP4	MARK4_MOUSE	752	0.000370606	1	1
Q8BZN4	NUAK2_MOUSE	639	0.0000106	1	1		Q8BTM8	FLNA_MOUSE	2647	0.000290002	1	1		Q80W14	PR40B_MOUSE	870	0.00025813	1	1		Q8CIQ7	DOCK3_MOUSE	2027	0.0000114	1	1
Q8BZN6	DOC10_MOUSE	2150	0.000267754	2	2		Q8BTV1	TUSC3_MOUSE	347	0.000119903	1	1		Q80W15	IBPL1_MOUSE	270	0.0000294	1	1		Q8CIR4	TRPM6_MOUSE	2028	0.000162449	1	1
Q8BZQ2	CRLD2_MOUSE	495	0.000318228	2	2		Q8BTW9	PAK4_MOUSE	593	0.000489161	2	2		Q80W47	WIPI2_MOUSE	445	0.000269425	1	2		Q8CIZ8	VWF_MOUSE	2813	0.0000205	1	1
Q8BZR9	NCBP3_MOUSE	615	0.0000142	1	1		Q8BTY2	S4A7_MOUSE	1034	0.0000142	1	1		Q80W49	CRBG3_MOUSE	1005	0.0000978	1	1		Q8CJ27	ASPM_MOUSE	3122	0.000382592	2	2
Q8BZS9	DHX32_MOUSE	744	0.000145441	1	1		Q8BUB6	UST_MOUSE	407	0.00016343	1	1		Q80W93	HYDIN_MOUSE	5154	0.0000403	2	2		Q8CJ40	CROCC_MOUSE	2009	0.000196562	1	1
Q8BZX4	SREK1_MOUSE	494	0.000164545	1	1		Q8BUH8	SENP7_MOUSE	1037	0.000277323	1	1		Q80WC3	TNC18_MOUSE	2878	0.000384775	3	3		Q8CJ67	STAU2_MOUSE	570	0.0000973	1	1
Q8BZZ3	WWP1_MOUSE	918	0.0000334	1	1		Q8BUI3	LRWD1_MOUSE	648	0.0000593	1	1		Q80WC9	ACSF4_MOUSE	1100	0.0000797	1	1		Q8CJC7	KLRE1_MOUSE	226	0.000127619	1	1
Q8C042	ENO4_MOUSE	619	0.000114509	1	1		Q8BUN5	SMAD3_MOUSE	425	0.0000146	1	1		Q80WE4	KI20B_MOUSE	1774	0.000278576	2	2		Q8CJF7	ELYS_MOUSE	2243	0.000131047	1	1
Q8C078	KKCC2_MOUSE	588	0.0000263	1	1		Q8BUY8	GASP2_MOUSE	826	0.000260522	1	1		Q80WJ6	MRP9_MOUSE	1366	0.0000505	1	1		Q8CJI4	H1FNT_MOUSE	398	0.0000677	1	1
Q8C088	EGFEM_MOUSE	590	0.0000419	1	1		Q8BUY9	PGTB1_MOUSE	377	0.000371438	1	1		Q80WJ7	LYRIC_MOUSE	579	0.000679932	3	4		Q8HWB0	HMR1_MOUSE	341	0.000537312	1	1
Q8C0C4	CCSE1_MOUSE	895	0.000422826	2	2		Q8BV79	TRNK1_MOUSE	2999	0.001006325	5	6		Q80WQ4	TRM9B_MOUSE	447	0.000145755	1	1		Q8JZQ9	EIF3B_MOUSE	803	0.000150003	1	1
Q8C0E2	VP26B_MOUSE	336	0.000221941	1	1		Q8BVA4	LMOD1_MOUSE	595	0.000267744	1	1		Q80WT2	DMRT3_MOUSE	476	0.000206177	1	1		Q8JZW4	CPNE5_MOUSE	593	0.0000575	1	2
Q8C0G2	T3JAM_MOUSE	513	0.000483498	1	1		Q8BVE8	NSD2_MOUSE	1365	0.000152186	1	1		Q80X41	VRK1_MOUSE	440	0.000150272	1	1		Q8K007	SULF1_MOUSE	870	0.0000139	1	1
Q8C0J2	A16L1_MOUSE	607	0.0000318	1	1		Q8BVF2	PDCL3_MOUSE	240	0.000124853	1	1		Q80X66	BTBDA_MOUSE	475	0.0000558	1	1		Q8K012	FBP1L_MOUSE	605	0.000486016	2	2
Q8C0K5	GDC_MOUSE	332	0.0000985	1	2		Q8BVF4	CCD30_MOUSE	654	0.000405087	2	2		Q80X90	FLNB_MOUSE	2602	0.000617806	1	2		Q8K019	BCLF1_MOUSE	919	0.000096	2	2
Q8C0N1	KIF2B_MOUSE	668	0.000119631	2	2		Q8BVH9	METL6_MOUSE	282	0.0000274	1	1		Q80XB4	NRAP_MOUSE	1728	0.000181151	1	1		Q8K039	K1143_MOUSE	155	0.000252383	1	1
Q8C0R7	ZMY15_MOUSE	736	0.000236779	1	1		Q8BVI5	STX16_MOUSE	326	0.0000291	1	1		Q80XC3	US6NL_MOUSE	819	0.000395154	2	2		Q8K072	REEP4_MOUSE	257	0.0000987	1	1
Q8C0T9	ADCYA_MOUSE	1614	0.000256731	1	1		Q8BVL3	SNX17_MOUSE	470	0.000144975	1	1		Q80XI3	IF4G3_MOUSE	1579	0.0000344	1	1		Q8K087	GPR1_MOUSE	353	0.0000751	1	1
Q8C0V0	TLK1_MOUSE	766	0.000379181	2	2		Q8BVL9	JKIP1_MOUSE	626	0.000318853	1	2		Q80XJ3	TTC28_MOUSE	2450	0.000107493	1	1		Q8K0D5	EFGM_MOUSE	751	0.000210184	1	1
Q8C0W1	ANMY1_MOUSE	906	0.0000229	1	1		Q8BVV7	CEP95_MOUSE	827	0.0000247	1	1		Q80XL7	MPPE1_MOUSE	396	0.0000626	1	1		Q8K0G5	EIPR1_MOUSE	386	0.0000513	1	1
Q8C129	LCAP_MOUSE	1025	0.000095	1	1		Q8BW74	HLF_MOUSE	295	0.0000837	1	1		Q80XP9	WNK3_MOUSE	1757	0.0000993	1	1		Q8K0T4	KATL1_MOUSE	488	0.000306083	1	1
Q8C147	DOCK8_MOUSE	2100	0.000326274	1	1		Q8BW94	DYH3_MOUSE	4083	0.0000266	1	1		Q80XS7	FA83E_MOUSE	481	0.000022	1	1		Q8K0U4	HS12A_MOUSE	675	0.0000962	1	1
Q8C170	MYO9A_MOUSE	2542	0.000113057	2	2		Q8BWB6	STEA2_MOUSE	489	0.000162391	1	1		Q80Y17	L2GL1_MOUSE	1036	0.0000748	1	1		Q8K124	PKHO2_MOUSE	495	0.0000649	1	1
Q8C180	FRS2_MOUSE	508	0.000167946	2	2		Q8BWJ3	KPB2_MOUSE	1235	0.0000473	1	1		Q80Y84	KDM5B_MOUSE	1544	0.000127136	2	2		Q8K194	SNR27_MOUSE	155	0.0000707	1	1
Q8C196	CPSM_MOUSE	1500	0.0000271	1	1		Q8BWQ5	DCLK3_MOUSE	790	0.0000527	1	1		Q80YA9	CNKR2_MOUSE	1032	0.000153002	1	1		Q8K1B8	URP2_MOUSE	665	0.000109749	1	1
Q8C1B1	CAMP2_MOUSE	1461	0.0000137	1	1		Q8BWR8	RHPN2_MOUSE	686	0.0000496	1	1		Q80YD1	SUV3_MOUSE	779	0.000223501	1	1		Q8K1E0	STX5_MOUSE	355	0.0000469	1	1
Q8C1B7	SEP11_MOUSE	431	0.000548033	2	2		Q8BWW9	PKN2_MOUSE	983	0.000132145	1	1		Q80YD3	F205C_MOUSE	371	0.0000474	1	1		Q8K1F9	LCTL_MOUSE	566	0.000118218	1	1
Q8C1C8	PNMA1_MOUSE	353	0.0000307	1	1		Q8BWZ3	NAA25_MOUSE	972	0.000113873	1	1		Q80YF9	RHG33_MOUSE	1305	0.00027682	1	1		Q8K1G2	LBN_MOUSE	1220	0.0000387	1	1
Q8C1D8	IWS1_MOUSE	766	0.0000345	1	1		Q8BX51	SGCZ_MOUSE	311	0.000632428	1	1		Q80YR5	SAFB2_MOUSE	991	0.000147045	3	3		Q8K1H1	TDRD7_MOUSE	1086	0.000336724	1	1
Q8C1F5	TTC16_MOUSE	767	0.000147145	1	1		Q8BX90	FND3A_MOUSE	1198	0.0000519	1	1		Q80YR6	CTIP_MOUSE	893	0.000452602	3	3		Q8K1I7	WIPF1_MOUSE	493	0.0000533	1	1
Q8C1Z8	TM10A_MOUSE	328	0.00014277	1	1		Q8BXR1	S7A14_MOUSE	771	0.0000197	1	1		Q80YR7	CLSPN_MOUSE	1315	0.0000236	1	1		Q8K1J5	SDE2_MOUSE	448	0.000190397	2	2
Q8C208	IKZF4_MOUSE	586	0.000217242	1	1		Q8BXX2	ZBT49_MOUSE	756	0.000111849	1	1		Q80YV3	TRRAP_MOUSE	2565	0.000468978	2	2		Q8K1K4	CENPI_MOUSE	746	0.0000445	1	1
Q8C262	IIGP5_MOUSE	412	0.000526729	1	1		Q8BXX9	CC169_MOUSE	214	0.0000206	1	1		Q80YX1	TENA_MOUSE	2110	0.000235149	2	2		Q8K1K9	HINFP_MOUSE	503	0.000407383	1	1
Q8C2A2	SEN54_MOUSE	525	0.000309558	1	1		Q8BY35	FGD2_MOUSE	655	0.000189214	1	1		Q80Z25	OFD1_MOUSE	1017	0.0000616	1	1		Q8K1M6	DNM1L_MOUSE	742	0.000127935	1	1
Q8C2B3	HDAC7_MOUSE	938	0.000200056	1	1		Q8BY87	UBP47_MOUSE	1376	0.000100175	1	1		Q80Z38	SHAN2_MOUSE	1476	0.00045371	4	5		Q8K1N1	PLPL8_MOUSE	776	0.000109842	1	1
Q8C3F2	F120C_MOUSE	1091	0.0000103	1	1		Q8BYB9	PGLT1_MOUSE	392	0.00000937	1	1		Q80Z71	TENN_MOUSE	1560	0.0000377	1	1		Q8K1N2	PHLB2_MOUSE	1249	0.000553212	2	2
Q8C3J5	DOCK2_MOUSE	1828	0.00035236	2	3		Q8BYC6	TAOK3_MOUSE	898	0.000462996	2	2		Q80ZF8	AGRB3_MOUSE	1522	0.000625414	1	1		Q8K1N4	SPAS2_MOUSE	545	0.000585078	1	1
Q8C3L1	SSUH2_MOUSE	340	0.0000332	1	1		Q8BYG9	EPHAA_MOUSE	1007	0.000166306	2	2		Q80ZI6	LRSM1_MOUSE	727	0.0000305	1	1		Q8K1S1	LGI4_MOUSE	537	0.00010189	1	1
Q8C3Q5	SHSA7_MOUSE	558	0.000252326	1	1		Q8BYH8	CHD9_MOUSE	2885	0.0000741	2	2		Q80ZJ6	ZER1_MOUSE	779	0.0000305	1	1		Q8K1T6	LY66E_MOUSE	166	0.0000353	1	1
Q8C3W1	CA198_MOUSE	322	0.000148512	1	1		Q8BYI9	TENR_MOUSE	1358	0.000522765	4	5		Q80ZJ8	EFC4A_MOUSE	394	0.000152306	1	1		Q8K1Z0	COQ9_MOUSE	313	0.000257345	1	1
Q8C3Y4	KNTC1_MOUSE	2207	0.000253343	1	1		Q8BYJ6	TBCD4_MOUSE	1307	0.000456394	2	2		Q80ZQ3	CH074_MOUSE	298	0.0000182	1	1		Q8K201	KCT2_MOUSE	259	0.0000922	1	1
Q8C456	FRITZ_MOUSE	722	0.000175488	1	2		Q8BYK5	PHAR3_MOUSE	558	0.000324659	1	1		Q80ZU5	CC181_MOUSE	509	0.000354845	2	2		Q8K202	RPA49_MOUSE	482	0.000339767	1	2
Q8C4A5	ASXL3_MOUSE	2259	0.000246014	1	1		Q8BYK8	ZC3H6_MOUSE	1177	0.000223794	1	1		Q80ZV0	RNH2B_MOUSE	308	0.0000159	1	1		Q8K203	NEIL3_MOUSE	606	0.0000314	1	1
Q8C4S8	DEN2A_MOUSE	1000	0.0000937	1	1		Q8BYN5	FSD1L_MOUSE	507	0.0000523	1	1		Q80ZW0	STK35_MOUSE	539	0.002314112	1	2		Q8K212	PACS1_MOUSE	961	0.0000323	1	1
Q8C4U3	SFRP1_MOUSE	314	0.0000134	1	1		Q8BYR2	LATS1_MOUSE	1129	0.00015475	2	2		Q810A5	K895L_MOUSE	467	0.000248387	1	2		Q8K221	ARFP2_MOUSE	341	0.000100758	1	1
Q8C522	ENDD1_MOUSE	501	0.0000787	1	1		Q8BYW1	RHG25_MOUSE	648	0.0000928	1	1		Q810A7	DDX42_MOUSE	929	0.000160661	1	1		Q8K285	FCHO1_MOUSE	873	0.001199401	1	1
Q8C525	M21D2_MOUSE	428	0.0000248	1	1		Q8BYY4	TT39B_MOUSE	617	0.0000333	1	1		Q810N9	CC172_MOUSE	267	0.0000177	1	1		Q8K296	MTMR3_MOUSE	1196	0.000031	1	1
Q8C5D8	PIAS2_MOUSE	621	0.000559942	1	1		Q8BZ03	KPCD2_MOUSE	875	0.000011	1	1		Q810T2	CCNB3_MOUSE	1396	0.000261015	1	1		Q8K298	ANLN_MOUSE	1121	0.0000542	1	1
Q8C5V5	WDR27_MOUSE	780	0.000415871	1	1		Q8BZ05	ARAP2_MOUSE	1703	0.00023712	2	2		Q810U3	NFASC_MOUSE	1240	0.000162993	2	2		Q8K2A6	LIPM_MOUSE	422	0.000287486	1	1
Q8C636	SPT16_MOUSE	571	0.000204765	2	2		Q8BZ09	ODC_MOUSE	298	0.000553504	1	1		Q811D0	DLG1_MOUSE	905	0.000113292	1	1		Q8K2C6	SIR5_MOUSE	310	0.0000603	1	1
Q8C6K9	CO6A6_MOUSE	2265	0.000299059	1	1		Q8BZ10	TM11G_MOUSE	417	0.000392451	1	1		Q811D2	ANR26_MOUSE	1581	0.000269594	2	2		Q8K2C7	OS9_MOUSE	672	0.0000257	1	1
Q8C6M1	UBP20_MOUSE	916	0.000165395	1	1		Q8BZ20	PAR12_MOUSE	711	0.000260389	1	1		Q811F1	ZBT41_MOUSE	908	0.000170712	1	1		Q8K2C9	HACD3_MOUSE	362	0.0000264	1	1
Q8C6N3	SYT15_MOUSE	418	0.0000274	1	1		Q8BZ21	KAT6A_MOUSE	2003	0.000688241	2	2		Q811G0	PTHB1_MOUSE	885	0.000247651	1	1		Q8K2F0	BRD3_MOUSE	726	0.0000202	1	1
Q8C6Z1	MUC15_MOUSE	331	0.000223733	1	1		Q8BZ47	ZN609_MOUSE	1413	0.000665633	2	3		Q811L6	MAST4_MOUSE	2618	0.000220271	1	1		Q8K2H1	PPHLN_MOUSE	381	0.000164926	1	1
Q8C753	K0556_MOUSE	1610	0.000101744	1	1		Q8BZ60	STON2_MOUSE	895	0.0000846	1	1		Q811P0	S36A3_MOUSE	477	0.0000715	1	1		Q8K2H3	FA13B_MOUSE	851	0.0000217	1	1
Q8C761	WDR60_MOUSE	999	0.000155179	1	1		Q8BZ98	DYN3_MOUSE	863	0.000286825	1	1		Q812A2	SRGP3_MOUSE	1099	0.000307315	1	1		Q8K2H4	ACAP1_MOUSE	740	0.000194228	1	1
Q8C779	RADX_MOUSE	850	0.0000508	1	1		Q8BZM1	GLMN_MOUSE	596	0.000187285	1	1		Q812E0	CPEB2_MOUSE	521	0.0000314	1	1		Q8K2I3	FMO2_MOUSE	535	0.0000571	1	1
Q8C7X2	EMC1_MOUSE	997	0.000145192	2	2		Q8BZN6	DOC10_MOUSE	2150	0.000443539	4	4		Q812F8	MGT4B_MOUSE	548	0.000243974	1	1		Q8K2J0	PLCD3_MOUSE	785	0.0000254	1	1
Q8C827	ZFP62_MOUSE	914	0.000182343	1	1		Q8BZR0	GPR82_MOUSE	328	0.000301036	1	1		Q8BFR2	FSTL5_MOUSE	847	0.0000444	1	1		Q8K2J4	CCD14_MOUSE	934	0.0000492	1	1
Q8C886	PKHN1_MOUSE	610	0.0000586	1	1		Q8BZW4	ZN120_MOUSE	436	0.000179926	1	1		Q8BFR5	EFTU_MOUSE	452	0.0000335	1	1		Q8K2W3	TXD11_MOUSE	948	0.000420252	1	1
Q8C8K3	SRS12_MOUSE	266	0.0000216	1	1		Q8BZZ3	WWP1_MOUSE	918	0.0000311	1	1		Q8BFT9	SVOP_MOUSE	548	0.0000608	1	1		Q8K2W6	PHF13_MOUSE	296	0.000104362	1	1
Q8C8R3	ANK2_MOUSE	3898	0.000105436	1	1		Q8C078	KKCC2_MOUSE	588	0.000150898	1	1		Q8BFY0	PIRT_MOUSE	135	0.00016463	1	3		Q8K2W9	CN093_MOUSE	541	0.0000271	1	1
Q8C8U0	LIPB1_MOUSE	969	0.0000152	1	1		Q8C088	EGFEM_MOUSE	590	0.0000539	1	1		Q8BFZ4	FXL21_MOUSE	434	0.000395795	1	2		Q8K305	NSL1_MOUSE	281	0.0000409	1	1
Q8C9B9	DIDO1_MOUSE	2256	0.000596976	2	2		Q8C0D5	EFL1_MOUSE	1127	0.000236421	1	1		Q8BFZ6	IDI2_MOUSE	227	0.000482906	2	2		Q8K310	MATR3_MOUSE	846	0.0000489	1	1
Q8C9J3	SPEF2_MOUSE	1724	0.000225734	1	1		Q8C0G2	T3JAM_MOUSE	513	0.000723047	1	1		Q8BFZ9	ERLN2_MOUSE	340	0.000145497	1	1		Q8K348	ACV1C_MOUSE	493	0.0000355	1	1
Q8C9M2	CCD15_MOUSE	810	0.000273209	3	3		Q8C0I4	EPC2_MOUSE	808	0.0000418	1	1		Q8BG15	CTSL2_MOUSE	465	0.0000853	1	1		Q8K368	FANCI_MOUSE	1330	0.000213161	1	1
Q8C9S4	CC186_MOUSE	917	0.000322564	1	1		Q8C0J2	A16L1_MOUSE	607	0.000119898	1	2		Q8BG19	TMTC4_MOUSE	741	0.000125256	1	1		Q8K375	LRC56_MOUSE	552	0.000148082	1	1
Q8C9S8	ATG4A_MOUSE	396	0.000201144	1	1		Q8C0K5	GDC_MOUSE	332	0.000290409	1	3		Q8BG40	KTNB1_MOUSE	658	0.0000243	1	1		Q8K3A2	TRPT1_MOUSE	249	0.000528365	1	1
Q8C9W3	ATS2_MOUSE	1213	0.000310757	1	1		Q8C0L6	PAOX_MOUSE	504	0.000137119	2	2		Q8BG54	SPTC3_MOUSE	563	0.000351412	2	2		Q8K3E5	AHI1_MOUSE	1047	0.000183031	1	1
Q8C9X6	EPC1_MOUSE	813	0.0000387	2	2		Q8C0L8	COG5_MOUSE	829	0.000153545	1	1		Q8BG67	EFR3A_MOUSE	819	0.000123883	1	1		Q8K3F2	MMP21_MOUSE	568	0.000259871	1	1
Q8CAI1	CC142_MOUSE	738	0.000136347	1	1		Q8C0M0	WDR59_MOUSE	992	0.0000233	1	1		Q8BG95	MYPT2_MOUSE	976	0.0000484	2	2		Q8K3F6	KCNQ3_MOUSE	873	0.0000243	1	1
Q8CAQ8	MIC60_MOUSE	757	0.001487816	6	6		Q8C0M8	DNAI1_MOUSE	701	0.000137054	1	1		Q8BGC0	HTSF1_MOUSE	757	0.00000157	1	1		Q8K3H0	DP13A_MOUSE	707	0.00021085	1	1
Q8CB59	F161B_MOUSE	589	0.0000617	1	1		Q8C0P7	ZN451_MOUSE	1056	0.0000508	1	1		Q8BGE5	FANCM_MOUSE	2021	0.0000329	1	1		Q8K3H5	MYO3A_MOUSE	1613	0.000283688	1	1
Q8CB77	ELOA1_MOUSE	773	0.000201206	1	1		Q8C0Q4	NEK11_MOUSE	628	0.0000882	1	1		Q8BGE7	TRIM6_MOUSE	488	0.000101356	1	1		Q8K3Z0	NOD2_MOUSE	1020	0.000416001	1	1
Q8CBB9	RSAD2_MOUSE	362	0.000277622	1	1		Q8C0Q9	RPGF5_MOUSE	814	0.00016448	2	2		Q8BGE9	RL3R1_MOUSE	472	0.0000729	1	1		Q8K3Z9	PO121_MOUSE	1200	0.0000484	1	1
Q8CBF3	EPHB1_MOUSE	984	0.0000439	1	1		Q8C0R9	LRRD1_MOUSE	853	0.000117308	1	1		Q8BGF8	S35D3_MOUSE	422	0.0000183	1	1		Q8K409	DPOLB_MOUSE	335	0.000207902	1	1
Q8CBW7	CHIC1_MOUSE	227	0.0000624	2	2		Q8C0S4	TT21A_MOUSE	1314	0.00045121	2	2		Q8BGK6	YLAT2_MOUSE	515	0.000165474	2	2		Q8K441	ABCA6_MOUSE	1624	0.0000942	1	1
Q8CBY3	LENG8_MOUSE	785	0.000294564	1	1		Q8C0T5	SI1L1_MOUSE	1782	0.00027243	2	2		Q8BGQ1	SPE39_MOUSE	491	0.000160002	1	1		Q8K442	ABC8A_MOUSE	1620	0.0000377	1	1
Q8CC12	CDAN1_MOUSE	1239	0.000214535	1	1		Q8C0T9	ADCYA_MOUSE	1614	0.000196519	1	1		Q8BGS3	ZKSC1_MOUSE	561	0.000024	1	1		Q8K450	SPG16_MOUSE	639	0.000471675	2	2
Q8CC27	CACB2_MOUSE	655	0.000089	1	1		Q8C0V0	TLK1_MOUSE	766	0.0000318	1	1		Q8BGT0	OSTM1_MOUSE	338	0.000318259	1	3		Q8K485	KCD11_MOUSE	232	0.000164625	1	1
Q8CC35	SYNPO_MOUSE	929	0.002888877	8	11		Q8C0X0	LCA5L_MOUSE	730	0.000151526	1	1		Q8BGT1	FLRT3_MOUSE	649	0.0000711	1	1		Q8K4G5	ABLM1_MOUSE	861	0.000047	1	1
Q8CCB5	MET24_MOUSE	363	0.0000455	1	1		Q8C102	GALT5_MOUSE	930	0.000287683	1	1		Q8BGT8	PHIPL_MOUSE	375	0.000086	1	1		Q8K4L0	DDX54_MOUSE	874	0.0000184	1	1
Q8CCH7	FOG2_MOUSE	1151	0.000314987	1	1		Q8C119	NDNF_MOUSE	568	0.000127143	1	1		Q8BGW1	FTO_MOUSE	502	0.000737507	2	2		Q8K4P8	HECW1_MOUSE	1604	0.0000236	1	1
Q8CCJ3	UFL1_MOUSE	793	0.000116543	2	2		Q8C145	S39A6_MOUSE	765	0.000115987	1	1		Q8BGX3	LRTM2_MOUSE	370	0.000122664	1	1		Q8K4Z0	LGI2_MOUSE	550	0.0000473	1	1
Q8CCN1	NAL10_MOUSE	673	0.000174948	1	1		Q8C172	CERS6_MOUSE	384	0.000169369	1	1		Q8BGY3	LUZP2_MOUSE	345	0.000215199	1	1		Q8K4Z5	SF3A1_MOUSE	791	0.0000209	1	1
Q8CCP0	NEMF_MOUSE	1064	0.0000844	2	2		Q8C186	BPIFC_MOUSE	509	0.0000525	1	1		Q8BGY4	KLH26_MOUSE	606	0.000186439	1	1		Q8K558	TRML1_MOUSE	317	0.000156863	1	1
Q8CCS2	F155A_MOUSE	467	0.000290712	1	1		Q8C190	VP9D1_MOUSE	649	0.00021063	1	1		Q8BGZ4	CDC23_MOUSE	597	0.0000108	1	1		Q8K596	NAC2_MOUSE	921	0.000157158	1	1
Q8CCT7	NSUN3_MOUSE	348	0.000270713	1	1		Q8C1B7	SEP11_MOUSE	431	0.0000132	1	1		Q8BGZ7	K2C75_MOUSE	551	0.000141833	1	1		Q8QZV6	F161A_MOUSE	448	0.000242187	1	1
Q8CD92	TTC27_MOUSE	847	0.000152326	1	1		Q8C1D8	IWS1_MOUSE	766	0.000105365	1	1		Q8BH06	I17RE_MOUSE	637	0.000119585	1	1		Q8QZW3	F151A_MOUSE	608	0.001156388	1	1
Q8CDD9	LRIF1_MOUSE	755	0.0000213	1	1		Q8C1S0	MED19_MOUSE	244	0.000108143	1	1		Q8BH16	FBXL2_MOUSE	423	0.0000953	1	1		Q8QZW7	GBRP_MOUSE	440	0.000051	1	1
Q8CDE2	CALI_MOUSE	588	0.000304423	1	1		Q8C1Z7	BBS4_MOUSE	520	0.0000368	1	1		Q8BH18	TM117_MOUSE	514	0.0000891	1	1		Q8QZX0	SBK1_MOUSE	417	0.000053	1	1
Q8CDK3	IQUB_MOUSE	788	0.000153135	2	2		Q8C263	SKA3_MOUSE	411	0.000341653	1	1		Q8BH47	SC22A_MOUSE	307	0.00000844	1	1		Q8QZY2	GLCTK_MOUSE	523	0.000460383	1	1
Q8CDL9	CCD87_MOUSE	855	0.000138762	1	1		Q8C2E7	WASC5_MOUSE	1159	0.0000215	1	1		Q8BH55	THNS1_MOUSE	747	0.0000796	1	1		Q8R023	PCGF1_MOUSE	259	0.0000272	1	1
Q8CDM8	F16B1_MOUSE	764	0.000160517	1	1		Q8C2K1	DEFI6_MOUSE	630	0.000136665	1	1		Q8BH57	WDR48_MOUSE	676	0.000294669	1	1		Q8R071	IP3KA_MOUSE	459	0.0000814	1	1
Q8CDN9	LRRC9_MOUSE	1456	0.000471055	2	2		Q8C2K5	RASL3_MOUSE	1041	0.000204292	1	1		Q8BH59	CMC1_MOUSE	677	0.000473568	4	5		Q8R086	SUOX_MOUSE	546	0.0000223	1	1
Q8CDW1	F228A_MOUSE	299	0.000291829	2	2		Q8C2S7	AMGO3_MOUSE	508	0.00016057	1	1		Q8BH75	RNF41_MOUSE	317	0.000491162	1	1		Q8R089	FBRS_MOUSE	466	0.0000413	1	1
Q8CE13	CCD17_MOUSE	565	0.0000921	1	1		Q8C310	ROBO4_MOUSE	1012	0.0000989	1	1		Q8BH88	DEP1B_MOUSE	529	0.000110354	1	1		Q8R0S6	WFKN1_MOUSE	552	0.000305517	1	1
Q8CE64	ZN276_MOUSE	614	0.0000288	1	1		Q8C3X4	GUF1_MOUSE	651	0.0000912	1	1		Q8BHA0	IN80C_MOUSE	191	0.000159567	1	1		Q8R0Z5	MFRN2_MOUSE	364	0.000292282	1	1
Q8CE90	MP2K7_MOUSE	535	0.000114845	1	1		Q8C419	GP158_MOUSE	1200	0.0000405	1	1		Q8BHC7	RHBL4_MOUSE	315	0.0000334	1	1		Q8R123	FAD1_MOUSE	492	0.0000992	1	1
Q8CEC0	NUP88_MOUSE	753	0.000156787	1	1		Q8C456	FRITZ_MOUSE	722	0.0000765	1	1		Q8BHE3	ATCAY_MOUSE	372	0.0000186	1	1		Q8R191	SNG3_MOUSE	229	0.000274426	2	2
Q8CEE0	CEP57_MOUSE	500	0.00017898	1	1		Q8C4S8	DEN2A_MOUSE	1000	0.000351444	1	1		Q8BHG2	CZIB_MOUSE	160	0.000175239	1	1		Q8R1A4	DOCK7_MOUSE	2130	0.000043	1	1
Q8CEF1	FEM1C_MOUSE	617	0.000149491	1	1		Q8C4V4	FBXL3_MOUSE	428	0.0000135	1	1		Q8BHJ7	GBRA5_MOUSE	463	0.000205855	1	1		Q8R1F9	RPP40_MOUSE	363	0.0000959	1	1
Q8CEK7	FATE1_MOUSE	99	0.001226617	2	3		Q8C551	R51A1_MOUSE	337	0.0000819	1	1		Q8BHJ9	SLU7_MOUSE	585	0.00014446	1	1		Q8R1J3	ZCHC9_MOUSE	271	0.0000176	1	1
Q8CEL2	CFA61_MOUSE	1252	0.0000348	1	1		Q8C5L7	RBM34_MOUSE	442	0.000274742	1	1		Q8BHL3	TB10B_MOUSE	798	0.0000194	1	1		Q8R1U1	COG4_MOUSE	785	0.000058	1	1
Q8CEQ0	CDKL1_MOUSE	352	0.000611116	1	2		Q8C5N3	CWC22_MOUSE	908	0.000114854	1	1		Q8BHN3	GANAB_MOUSE	944	0.000152386	1	2		Q8R1W2	GSG1_MOUSE	324	0.00024811	1	1
Q8CFC7	CLASR_MOUSE	668	0.00000765	1	1		Q8C5T4	MORN3_MOUSE	241	0.0000211	1	1		Q8BHP2	NUTM1_MOUSE	1126	0.000198353	1	1		Q8R1X6	SPART_MOUSE	671	0.0000943	1	2
Q8CFD4	SNX8_MOUSE	459	0.000143123	1	1		Q8C5V8	CC187_MOUSE	958	0.000172337	1	1		Q8BHR8	CK049_MOUSE	331	0.00000652	1	1		Q8R205	ZC3HA_MOUSE	435	0.000160648	1	1
Q8CFG4	DMRTA_MOUSE	490	0.000370011	1	1		Q8C5W4	MOR2B_MOUSE	1022	0.0000279	1	1		Q8BHS6	ARMX3_MOUSE	379	0.000169538	1	1		Q8R2E9	ERO1B_MOUSE	467	0.000114576	2	2
Q8CFI0	NED4L_MOUSE	1004	0.000219788	2	2		Q8C633	CABS1_MOUSE	391	0.0000132	1	1		Q8BHS8	SYBU_MOUSE	665	0.0000182	1	1		Q8R2G6	CCD80_MOUSE	949	0.0000609	1	1
Q8CFK2	TF3B_MOUSE	676	0.00022761	1	1		Q8C6D4	BEND5_MOUSE	421	0.0000323	1	1		Q8BI06	CEMIP_MOUSE	1361	0.000567457	2	2		Q8R2M0	TEAN2_MOUSE	207	0.00013808	1	1
Q8CFT2	SET1B_MOUSE	1985	0.000326338	2	2		Q8C6S9	CFA54_MOUSE	3106	0.000704899	5	6		Q8BI67	ZN473_MOUSE	892	0.000302268	2	2		Q8R2U0	SEH1_MOUSE	360	0.0000976	1	1
Q8CFV2	F149A_MOUSE	787	0.0000616	1	1		Q8C726	BTBD9_MOUSE	612	0.000304783	1	1		Q8BI72	CARF_MOUSE	563	0.00031791	1	1		Q8R2U7	LRC42_MOUSE	421	0.000504864	1	2
Q8CFW1	ANO2_MOUSE	1002	0.0000516	1	1		Q8C735	LIN9_MOUSE	542	0.0000804	1	1		Q8BI84	TGO1_MOUSE	1930	0.0000251	1	1		Q8R2V3	ZN445_MOUSE	986	0.00033995	3	3
Q8CFW7	C2D2A_MOUSE	1633	0.00024144	1	1		Q8C761	WDR60_MOUSE	999	0.00051002	1	1		Q8BIA3	MKX_MOUSE	353	0.00023043	1	1		Q8R310	TMCC3_MOUSE	477	0.0000277	1	1
Q8CG03	PDE5A_MOUSE	865	0.000193002	1	1		Q8C7V3	UTP15_MOUSE	528	0.0000231	1	1		Q8BIE6	FRM4A_MOUSE	1020	0.0000571	1	1		Q8R322	GLE1_MOUSE	699	0.000126169	1	1
Q8CG14	CS1A_MOUSE	688	0.0000438	1	1		Q8C7W7	DCR1B_MOUSE	541	0.0000183	1	1		Q8BIG4	FBX28_MOUSE	368	0.000323446	1	3		Q8R344	CCD12_MOUSE	166	0.000269328	1	1
Q8CG46	SMC5_MOUSE	1101	0.000130952	1	1		Q8C854	MYEF2_MOUSE	591	0.0000316	1	1		Q8BIK4	DOCK9_MOUSE	2055	0.000157024	1	1		Q8R349	CDC16_MOUSE	620	0.00161572	1	4
Q8CG48	SMC2_MOUSE	1191	0.000338618	1	1		Q8C8K3	SRS12_MOUSE	266	0.0000255	1	1		Q8BIP0	SYDM_MOUSE	653	0.0000131	1	1		Q8R361	RFIP5_MOUSE	645	0.000106641	1	1
Q8CG65	SSPO_MOUSE	4998	0.000120007	1	1		Q8C8M1	SHCAF_MOUSE	221	0.0000188	1	1		Q8BIR2	ASTE1_MOUSE	672	0.000335519	1	1		Q8R3J5	CHAC1_MOUSE	223	0.000172893	1	2
Q8CG70	P3H3_MOUSE	732	0.0000376	1	1		Q8C8R3	ANK2_MOUSE	3898	0.001825406	13	14		Q8BIV7	S45A1_MOUSE	751	0.000439414	1	1		Q8R3N1	NOP14_MOUSE	860	0.0000565	1	2
Q8CG79	ASPP2_MOUSE	1128	0.0000342	1	1		Q8C8U0	LIPB1_MOUSE	969	0.000444352	1	1		Q8BIW9	CTF18_MOUSE	969	0.000164327	1	1		Q8R3P9	SLF1_MOUSE	1054	0.000141632	1	1
Q8CGB3	UACA_MOUSE	1411	0.00028336	2	2		Q8C9B9	DIDO1_MOUSE	2256	0.000252256	2	2		Q8BIZ1	ANS1B_MOUSE	1259	0.0000373	2	2		Q8R3V6	CUED1_MOUSE	388	0.00000649	1	1
Q8CGB6	TNS2_MOUSE	1400	0.00003	1	1		Q8C9E8	CAHM6_MOUSE	313	0.000102633	1	1		Q8BJ05	ZC3HE_MOUSE	735	0.000110648	1	1		Q8R3Y8	I2BP1_MOUSE	584	0.000255618	1	1
Q8CGC6	RBM28_MOUSE	750	0.0000108	1	1		Q8C9J3	SPEF2_MOUSE	1724	0.000101783	1	1		Q8BJ73	RSPO4_MOUSE	228	0.0000543	1	1		Q8R420	ABCA3_MOUSE	1704	0.0000397	1	1
Q8CGC7	SYEP_MOUSE	1512	0.0000335	1	1		Q8C9M2	CCD15_MOUSE	810	0.000220469	2	2		Q8BJA3	HMBX1_MOUSE	419	0.000203493	1	1		Q8R422	CD109_MOUSE	1442	0.000489168	1	1
Q8CGF6	WDR47_MOUSE	920	0.000288472	1	2		Q8C9S4	CC186_MOUSE	917	0.00016183	2	2		Q8BJD1	ITIH5_MOUSE	952	0.00025046	2	2		Q8R4I7	NETO1_MOUSE	533	0.000168099	1	1
Q8CGF7	TCRG1_MOUSE	1100	0.000125236	1	1		Q8C9W3	ATS2_MOUSE	1213	0.0000579	1	1		Q8BJG4	MOB3C_MOUSE	216	0.0000487	1	1		Q8R4P9	MRP7_MOUSE	1501	0.000179595	1	1
Q8CGI1	F193A_MOUSE	1231	0.000126698	1	1		Q8CAE2	HENMT_MOUSE	395	0.000197865	1	1		Q8BJL0	SMAL1_MOUSE	910	0.000306421	1	1		Q8R4U1	MYPOP_MOUSE	393	0.00004	1	1
Q8CGN5	PLIN1_MOUSE	517	0.0000494	1	1		Q8CAF4	NHSL1_MOUSE	1587	0.0000725	1	1		Q8BJM7	TYW1_MOUSE	721	0.0000969	1	1		Q8R4U7	LUZP1_MOUSE	1068	0.000101699	1	1
Q8CGU1	CACO1_MOUSE	691	0.0000811	1	1		Q8CAI1	CC142_MOUSE	738	0.0000191	1	1		Q8BJQ9	CGAT1_MOUSE	530	0.0000692	1	1		Q8R4V4	CBPZ_MOUSE	654	0.000107096	1	1
Q8CGV9	TSH3_MOUSE	1081	0.0000371	1	1		Q8CAK3	SHFL_MOUSE	290	0.000126146	1	1		Q8BJS8	MTBP_MOUSE	894	0.0000747	1	2		Q8R5H1	UBP15_MOUSE	981	0.0000393	1	1
Q8CGW4	SOX30_MOUSE	782	0.000170928	1	1		Q8CAL5	GPC5_MOUSE	572	0.00018485	1	1		Q8BJW6	EIF2A_MOUSE	581	0.0000319	1	1		Q8R5K2	UBP33_MOUSE	909	0.0000267	1	1
Q8CGY6	UN45B_MOUSE	931	0.000333292	2	2		Q8CAM5	RAB36_MOUSE	267	0.000311104	2	2		Q8BK26	FBX44_MOUSE	255	0.000174649	1	1		Q8R5M0	GIPC3_MOUSE	297	0.0000654	1	2
Q8CGY8	OGT1_MOUSE	1046	0.000647809	3	3		Q8CAQ8	MIC60_MOUSE	757	0.000671122	4	4		Q8BK35	NOP53_MOUSE	484	0.0000207	1	1		Q8VBT2	SDHL_MOUSE	327	0.000251905	1	1
Q8CGZ0	CHERP_MOUSE	936	0.0000809	1	1		Q8CB49	TPRG1_MOUSE	279	0.0000287	1	1		Q8BK63	KC1A_MOUSE	337	0.0000482	1	1		Q8VBT6	APOBR_MOUSE	942	0.00003	1	1
Q8CH25	SLTM_MOUSE	1031	0.0000314	1	1		Q8CB59	F161B_MOUSE	589	0.000328213	1	1		Q8BK64	AHSA1_MOUSE	338	0.00014935	1	1		Q8VC31	CCDC9_MOUSE	543	0.000332855	2	2
Q8CHC4	SYNJ1_MOUSE	1574	0.000126131	2	2		Q8CB77	ELOA1_MOUSE	773	0.000068	1	1		Q8BKE9	IFT74_MOUSE	600	0.000334746	1	1		Q8VCA5	TMPS4_MOUSE	435	0.00021454	1	1
Q8CHG3	GCC2_MOUSE	1679	0.000250397	1	1		Q8CBH7	MARHB_MOUSE	400	0.0000324	1	1		Q8BKH7	SIN1_MOUSE	522	0.000187437	1	1		Q8VCB3	GYS2_MOUSE	704	0.0000492	1	1
Q8CHG5	AREL1_MOUSE	823	0.000241834	1	1		Q8CBR1	ILDR1_MOUSE	537	0.000176732	1	1		Q8BKI2	TNR6B_MOUSE	1810	0.0000312	1	1		Q8VCC1	PGDH_MOUSE	269	0.000201009	1	1
Q8CHH9	SEPT8_MOUSE	429	0.000181185	1	1		Q8CC35	SYNPO_MOUSE	929	0.000965107	6	7		Q8BKJ9	SIR7_MOUSE	402	0.0000565	2	2		Q8VCC9	SPON1_MOUSE	807	0.000214321	1	1
Q8CHI8	EP400_MOUSE	3072	0.0000703	1	1		Q8CCE9	E4F1_MOUSE	783	0.0000208	1	1		Q8BKN5	GCP5_MOUSE	1024	0.000165481	1	1		Q8VCD6	REEP2_MOUSE	254	0.0000993	1	1
Q8CHP6	PHC3_MOUSE	981	0.000704509	1	2		Q8CCH7	FOG2_MOUSE	1151	0.000059	1	1		Q8BKN6	HS3SA_MOUSE	393	0.0000803	1	1		Q8VCH6	DHC24_MOUSE	516	0.0000163	1	1
Q8CHT1	NGEF_MOUSE	710	0.000232825	3	3		Q8CCJ3	UFL1_MOUSE	793	0.000270325	3	3		Q8BKT7	THOC5_MOUSE	683	0.0000278	1	1		Q8VCH8	UBXN4_MOUSE	506	0.0000548	2	2
Q8CHU3	EPN2_MOUSE	595	0.000156998	1	1		Q8CD54	PIEZ2_MOUSE	2822	0.000221524	2	2		Q8BKX1	BAIP2_MOUSE	535	0.000488693	4	4		Q8VCK5	KLH20_MOUSE	604	0.000363016	1	1
Q8CHY6	P66A_MOUSE	629	0.000206068	3	3		Q8CD94	LIN52_MOUSE	116	0.000271223	1	1		Q8BKX6	SMG1_MOUSE	3658	0.000595816	2	2		Q8VCK7	SYCN_MOUSE	134	0.000522024	1	1
Q8CI32	BAG5_MOUSE	447	0.000132807	1	1		Q8CDC7	ZBTB9_MOUSE	459	0.00030231	1	1		Q8BL06	UBP54_MOUSE	1588	0.000133288	1	2		Q8VCS3	XYLK_MOUSE	409	0.000445035	1	2
Q8CI59	STEA3_MOUSE	488	0.000211207	2	2		Q8CDE2	CALI_MOUSE	588	0.000249862	1	1		Q8BL65	ABLM2_MOUSE	612	0.000221045	3	3		Q8VCW8	ACSF2_MOUSE	615	0.000101964	1	1
Q8CI96	CLIP4_MOUSE	704	0.0000499	1	1		Q8CDG1	PIWL2_MOUSE	971	0.000188757	1	1		Q8BL66	EEA1_MOUSE	1411	0.000087	2	2		Q8VCX5	MICU1_MOUSE	477	0.0000754	1	1
Q8CIE4	PAR10_MOUSE	960	0.0000855	1	1		Q8CDG5	CRERF_MOUSE	640	0.0000368	1	1		Q8BL95	CF298_MOUSE	290	0.0000159	1	1		Q8VCZ9	HYPDH_MOUSE	456	0.000352725	1	1
Q8CIM1	LRC45_MOUSE	670	0.000667619	3	4		Q8CDI2	FBX43_MOUSE	640	0.000125653	1	1		Q8BLA8	TRPA1_MOUSE	1125	0.0000923	1	1		Q8VD72	TTC8_MOUSE	515	0.000207238	1	1
Q8CIP4	MARK4_MOUSE	752	0.00026434	1	1		Q8CDI7	CC150_MOUSE	1110	0.0000876	1	1		Q8BLB7	LMBL3_MOUSE	883	0.0000501	1	1		Q8VDD5	MYH9_MOUSE	1960	0.000555647	5	6
Q8CIQ7	DOCK3_MOUSE	2027	0.0000525	1	1		Q8CDJ3	BAKOR_MOUSE	492	0.000252429	1	1		Q8BLD6	ANR55_MOUSE	626	0.000100502	1	1		Q8VDD9	PHIP_MOUSE	1821	0.00091038	2	2
Q8CIR4	TRPM6_MOUSE	2028	0.000106799	1	1		Q8CDK3	IQUB_MOUSE	788	0.0000119	1	1		Q8BLG0	PHF20_MOUSE	1010	0.0000275	1	1		Q8VDF2	UHRF1_MOUSE	782	0.000300622	2	2
Q8CIS0	CAR11_MOUSE	1159	0.0000743	1	1		Q8CDL9	CCD87_MOUSE	855	0.000263228	1	1		Q8BLK3	LSAMP_MOUSE	341	0.000402962	2	2		Q8VDK1	NIT1_MOUSE	323	0.000694133	1	2
Q8CIV3	LIPH_MOUSE	451	0.0000828	1	1		Q8CDN1	CC020_MOUSE	933	0.0000257	1	1		Q8BLN6	UNC80_MOUSE	3261	0.000486218	3	3		Q8VDN2	AT1A1_MOUSE	1023	0.001128307	6	6
Q8CIZ9	NOX1_MOUSE	591	0.0000533	1	1		Q8CDN9	LRRC9_MOUSE	1456	0.000134287	1	1		Q8BLR5	PSD4_MOUSE	1005	0.000158738	1	1		Q8VDV0	ITGBL_MOUSE	494	0.0000282	1	1
Q8CJ40	CROCC_MOUSE	2009	0.0000202	1	1		Q8CDP0	CBPC3_MOUSE	1006	0.0000278	1	1		Q8BM75	ARI5B_MOUSE	1188	0.000194757	1	1		Q8VDZ4	ZDHC5_MOUSE	715	0.0000793	1	1
Q8CJ67	STAU2_MOUSE	570	0.000148482	1	1		Q8CDU6	HECD2_MOUSE	774	0.000270772	1	1		Q8BM85	TBCK_MOUSE	762	0.000175302	1	1		Q8VE11	MTMR6_MOUSE	617	0.000322458	1	1
Q8CJ69	BMPER_MOUSE	685	0.000284893	1	2		Q8CDZ2	MT21E_MOUSE	244	0.000177044	1	1		Q8BMC1	VATG3_MOUSE	118	0.000201511	1	1		Q8VE18	SMG8_MOUSE	991	0.000147716	1	1
Q8CJF7	ELYS_MOUSE	2243	0.0000568	1	1		Q8CE33	KLH11_MOUSE	709	0.000307198	2	2		Q8BMC4	NOP9_MOUSE	636	0.00030167	1	1		Q8VE19	MIO_MOUSE	875	0.0000139	1	1
Q8CJI4	H1FNT_MOUSE	398	0.0000119	1	1		Q8CE46	PUS7L_MOUSE	702	0.0000186	1	1		Q8BMD5	CDAC1_MOUSE	523	0.0000345	1	1		Q8VE28	NKD2_MOUSE	461	0.000165856	1	1
Q8HWB0	HMR1_MOUSE	341	0.00028596	1	1		Q8CE72	CPLN1_MOUSE	3214	0.000157873	2	2		Q8BMD7	MORC4_MOUSE	928	0.0000937	1	1		Q8VE95	CH082_MOUSE	218	0.000069	1	1
Q8JZL1	I17RD_MOUSE	738	0.000232815	1	1		Q8CEG8	UBP27_MOUSE	438	0.000472142	2	3		Q8BMD8	SCMC1_MOUSE	475	0.000124408	1	1		Q8VE97	SRSF4_MOUSE	489	0.000113113	1	1
Q8JZL3	THTPA_MOUSE	224	0.0000263	1	1		Q8CEK7	FATE1_MOUSE	99	0.000783029	1	1		Q8BMG7	RBGPR_MOUSE	1366	0.0000315	1	1		Q8VEB3	MACIR_MOUSE	207	0.000347291	1	1
Q8JZM8	MUC4_MOUSE	3443	0.000126924	1	1		Q8CFC7	CLASR_MOUSE	668	0.000129474	1	1		Q8BMJ2	SYLC_MOUSE	1178	0.0000343	1	1		Q8VED5	K2C79_MOUSE	531	0.00046014	1	1
Q8JZQ2	AFG32_MOUSE	802	0.0000233	1	1		Q8CFE5	BTBD7_MOUSE	1130	0.0000563	1	1		Q8BML1	MICA2_MOUSE	960	0.000337575	2	2		Q8VEF1	ASTRA_MOUSE	722	0.000312049	2	2
Q8JZQ9	EIF3B_MOUSE	803	0.000011	1	1		Q8CFG0	SULF2_MOUSE	875	0.000157283	1	1		Q8BMP4	GPER1_MOUSE	375	0.000112787	1	1		Q8VEH5	EPMIP_MOUSE	606	0.000145219	1	1
Q8JZW4	CPNE5_MOUSE	593	0.000286196	4	6		Q8CFT2	SET1B_MOUSE	1985	0.0000256	1	1		Q8BMP6	GCP60_MOUSE	525	0.0000378	1	1		Q8VEK0	CC50A_MOUSE	364	0.00029984	1	1
Q8JZW8	PNMA3_MOUSE	466	0.0000233	1	1		Q8CFW7	C2D2A_MOUSE	1633	0.00016936	2	2		Q8BN59	LARP6_MOUSE	492	0.00025546	1	1		Q8VEM9	KLDC3_MOUSE	382	0.000381679	1	1
Q8K007	SULF1_MOUSE	870	0.000120333	1	1		Q8CFX1	G6PE_MOUSE	789	0.000533667	1	1		Q8BNA6	FAT3_MOUSE	4555	0.000173913	1	1		Q8VFL5	O1030_MOUSE	318	0.0000689	1	1
[truncated: 1,726 more rows]
