# Supplementary material for: Isolation and Characterization of Multi-Protein Complexes Enriched in the K-Cl Co-transporter 2 From Brain Plasma Membranes
Source: Front Mol Neurosci. 2020 Oct 22;13:563091. doi: 10.3389/fnmol.2020.563091 (PMC7643010; doi:10.3389/fnmol.2020.563091)
Supplement: TABLE S15 — A list of the phosphorylated Kcc2 peptides detected. A summary table of the phosphorylated Kcc2 peptides detected. Calculated A-scores are displayed for each repeat as well as the highest MSGF + raw scores (peptide-spectrum match), de novo scores (optimal scoring peptide for the spectrum), spectral E-values, database E-values, and PSM-level and peptide-level Q-values (estimate using the target-decoy approach) across all repeats. [file Data_Sheet_15.CSV]

Accession Number	Protein Name	Peptide Sequence	Start Residue	Stop Residue	Modified Residue	Observed Mass	Calculated Mass	Charge State	A Score Run 1	A Score Run 2	A Score Run 3	A Score Run 4	MS.GF.RawScore	MS.GF.DeNovoScore	MS.GF.SpecEValue	MS.GF.EValue	MS.GF.QValue	MS.GF.PepQValue
Q91V14	S12A5_MOUSE	ES#SPFINSTDTEK	47	59	48	767.8193359	767.8190918	2	16.2	19.2	15	0	67	68	5.66E-16	1.25E-08	0	0
Q91V14	S12A5_MOUSE	EIQS#ITDESR	952	961	955	629.2720337	629.2716064	2	36.7	27.2	30.7	22.9	47	47	1.62E-12	3.54E-05	0	0
Q91V14	S12A5_MOUSE	EIQS#ITDESRGSIR	952	965	955	835.8917236	835.8909302	2	15.2	17.1	26.7	24.1	37	82	2.07E-09	0.04597902	0.021564694	0.033646323
Q91V14	S12A5_MOUSE	EREIQS#ITDESRGSIR	950	965	955	652.6444702	652.6442871	3	26.7	15	16.2	18.3	-3	49	6.08E-07	13.587397	0.7226799	0.78711736
Q91V14	S12A5_MOUSE	EREIQS#ITDESR	950	961	955	771.8442383	771.8434448	2	21.3	15	24.1	0	41	77	5.58E-10	0.012306601	0.008665511	0.0132626
Q91V14	S12A5_MOUSE	EIQSITDESRGS#IR	952	965	963	835.8917236	835.8909302	2	28.7	25.6	31.9	19	37	82	2.07E-09	0.04597902	0.021564694	0.033646323
Q91V14	S12A5_MOUSE	EREIQSITDESRGS#IR	950	965	963	652.6444702	652.6442871	3	20.9	18	16.1	0	8	69	7.27E-07	16.26726	0.7169871	0.80225563
Q91V14	S12A5_MOUSE	EREIQSITDESRGS#IRR	950	965	963	731.8605347	731.8602905	2	0	0	0	15	9	46	3.00E-07	6.6988997	0.6076008	0.7034375
Q91V14	S12A5_MOUSE	GPS#PVSSEGIK	1042	1052	1044	569.2635498	569.2630005	2	53.7	58.1	37.5	49.4	18	38	2.49E-08	0.5471975	0.18396805	0
Q91V14	S12A5_MOUSE	NKGPS#PVSSEGIK	1040	1052	1044	690.3329468	690.3319702	2	62.4	19	72.8	19	51	87	1.10E-10	0.002436211	0.002275831	0.005257624
Q91V14	S12A5_MOUSE	NKGPS#PVSSEGIKDFFSMKPEWENLNQSNVR	1040	1070	1044	881.4302979	881.1833496	4	15.4	22.1	24.3	28.9	-22	58	1.39E-06	31.67409	0.7653817	0.840946
Q91V14	S12A5_MOUSE	NKGPS#PVSSEGIKDFFSMKPEWENLNQSNVRR	1040	1071	1044	705.1495972	705.1481323	5	15.4	22.1	27.4	23.6	-13	53	8.89E-08	2.033089	0.4142973	0.50601125
Q91V14	S12A5_MOUSE	NKGPSPVSSEGIKDFFS#MKPEWENLNQSNVR	1040	1070	1056	881.4302979	881.1833496	4	15.1	0	22.9	0	-14	56	3.17E-07	7.2441397	0.64081264	0.50601125
Q91V14	S12A5_MOUSE	ETDPEVHLTWT#K	1021	1032	1031	727.843689	728.359375	2	16.2	16.2	19.5	0	44	84	3.34E-08	0.73755777	0.25045788	0.2527339
Q91V14	S12A5_MOUSE	ETDPEVHLT#WTKDK	1021	1032	1029	485.9089355	485.9086609	3	0	21.4	0	0	8	31	2.66E-08	0.58780473	0.21485148	0.2527339
Q91V14	S12A5_MOUSE	ITAEVEVVEMHESDISAYT#YEK	907	928	925	848.4006958	848.4000854	3	18.3	24.2	0	0	18	55	2.15E-10	0.004874148	0.00461437	0
Q91V14	S12A5_MOUSE	ITAEVEVVEMHESDISAYTYEKT#LVMEQR	907	935	929	1161.207153	1160.869873	3	18.7	24.8	33.9	19.8	12	64	6.02E-09	0.1361897	0.061898787	0
Q91V14	S12A5_MOUSE	T#LVMEQR	929	935	929	438.7342834	438.7340088	2	0	1000	0	1000	33	46	4.37E-08	0.9250724	0.28077927	0.4260903
Q91V14	S12A5_MOUSE	ITAEVEVVEMHES#DISAYTYEKTLVMEQR	907	935	919	1161.207153	1160.869873	3	0	0	30.8	0	-12	55	1.03E-08	0.23601617	0.0973751	0.17098765
Q91V14	S12A5_MOUSE	TLVMEQRS#QILK	929	940	936	676.8757935	677.3905029	2	0	44.4	46.9	0	49	51	1.22E-09	0.02582205	0.014423077	0.016637478
